# Supplementary material for: The role of striated muscle Pik3r1 in glucose and protein metabolism following chronic glucocorticoid exposure
Source: J Biol Chem. 2021 Feb 7;296:100395. doi: 10.1016/j.jbc.2021.100395 (PMC8010618; doi:10.1016/j.jbc.2021.100395)
Supplement: Supplemental Data 1 [file mmc1.xlsx]

## Sheet: Protein_ summary
entry_name	accession_number	groupNum	subgroupNum	numSpectra	numPepsUnique	scoreUnique	scoresUnique	percentCoverage	coverage_map	coverage_maps	enzyme	totalIntensity	protein_mw	database	filename	parent_charge	score	deltaForwardReverseScore	percent_scored_peak_intensity	totalIntensity	StartAA	previous_aa	sequence	next_aa	modifications	retentionTimeMin	chromatographicPeakWidthSec	parent_m_over_z	matched_parent_mass	delta_parent_mass	delta_parent_mass_ppm
Creatine kinase M-type		1	1.1	950	97	1518.14	1518.14	98.4	0+1+129+5+246	0+1+129+5+246		7290000000	43272.4	UniProt_11132019_sprot.fasta	0013M_WEC000002_GA_DDEX_MSMS_rep1Q1-27Pxxx.8463.9031.3	3	27.5	23.45	100	2830000	321	(R)	GTGGVDTAAVGAVFDISNADRLGSSEVEQVQLVVDGVK	(L)		21.45	8	1253.95	3759.9	-0.0606	-16.1
Creatine kinase M-type	P07310	1	1.1	950	97	1518.14	1518.14	98.4	0+1+129+5+246	0+1+129+5+246		7290000000	43272.4	UniProt_11132019_sprot.fasta	0014M_WEC000002_GA_DDEX_MSMS_rep1Q1-27Pxxx.9176.9218.4	4	25.6	21.85	96.7	35500000	178	(K)	SMTEQEQQQLIDDHFLFDKPVSPLLLASGMAR	(D)		19.53	25	911.968	3644.81	0.0407	11.2
Creatine kinase M-type	P07310	1	1.1	950	97	1518.14	1518.14	98.4	0+1+129+5+246	0+1+129+5+246		7290000000	43272.4	UniProt_11132019_sprot.fasta	0017M_WEC000002_TA_DDEX_MSMS_rep1Q1-27Pxxx.8613.8613.4	4	25.36	21.67	96.7	19600000	178	(K)	SMTEQEQQQLIDDHFLFDKPVSPLLLASGMAR	(D)		20.03	11	911.962	3644.81	0.0171	4.7
Creatine kinase M-type	P07310	1	1.1	950	97	1518.14	1518.14	98.4	0+1+129+5+246	0+1+129+5+246		7290000000	43272.4	UniProt_11132019_sprot.fasta	0009M_WEC000002_TA_DPBS_MSMS_rep1Q1-27Pxxx.7083.7083.2	2	25.29	21.41	95.3	9190000	321	(R)	GTGGVDTAAVGAVFDISNADR	(L)		16.18	9	996.987	1992.96	0.0053	2.6
Creatine kinase M-type	P07310	1	1.1	950	97	1518.14	1518.14	98.4	0+1+129+5+246	0+1+129+5+246		7290000000	43272.4	UniProt_11132019_sprot.fasta	0013M_WEC000002_GA_DDEX_MSMS_rep2Q1-27Pxxx.8650.8650.4	4	25.27	23.29	95.9	6730000	178	(K)	SMTEQEQQQLIDDHFLFDKPVSPLLLASGMAR	(D)		19.18	0	911.967	3644.81	0.0366	10
Creatine kinase M-type	P07310	1	1.1	950	97	1518.14	1518.14	98.4	0+1+129+5+246	0+1+129+5+246		7290000000	43272.4	UniProt_11132019_sprot.fasta	0018M_WEC000002_TA_DDEX_MSMS_rep1Q1-27Pxxx.7908.7908.4	4	25.27	21.91	96.3	23300000	178	(K)	SMTEQEQQQLIDDHFLFDKPVSPLLLASGMAR	(D)		20.02	15	911.959	3644.81	0.0051	1.4
Creatine kinase M-type	P07310	1	1.1	950	97	1518.14	1518.14	98.4	0+1+129+5+246	0+1+129+5+246		7290000000	43272.4	UniProt_11132019_sprot.fasta	0014M_WEC000002_GA_DDEX_MSMS_rep1Q1-27Pxxx.7981.8519.2	2	25.25	19.44	100	45300000	157	(K)	LSVEALNSLTGEFK	(G)		16.33	41	754.412	1507.8	0.0158	10.5
Creatine kinase M-type	P07310	1	1.1	950	97	1518.14	1518.14	98.4	0+1+129+5+246	0+1+129+5+246		7290000000	43272.4	UniProt_11132019_sprot.fasta	0010M_WEC000002_TA_DPBS_MSMS_rep1Q1-27Pxxx.6770.7004.3	3	25.16	15.22	98.8	32700000	157	(K)	LSVEALNSLTGEFKGK	(Y)		15.28	21	564.979	1692.92	0.0043	2.5
Creatine kinase M-type	P07310	1	1.1	950	97	1518.14	1518.14	98.4	0+1+129+5+246	0+1+129+5+246		7290000000	43272.4	UniProt_11132019_sprot.fasta	0010M_WEC000002_TA_DPBS_MSMS_rep1Q1-27Pxxx.7461.7840.2	2	25	19.63	100	32600000	157	(K)	LSVEALNSLTGEFK	(G)		17	44	754.411	1507.8	0.0144	9.5
Creatine kinase M-type	P07310	1	1.1	950	97	1518.14	1518.14	98.4	0+1+129+5+246	0+1+129+5+246		7290000000	43272.4	UniProt_11132019_sprot.fasta	0018M_WEC000002_TA_DDEX_MSMS_rep2Q1-27Pxxx.6345.6412.2	2	24.8	21.66	94.4	12300000	157	(K)	LSVEALNSLTGEFKGK	(Y)		14.55	23	846.962	1692.92	0.0002	0.1
Creatine kinase M-type	P07310	1	1.1	950	97	1518.14	1518.14	98.4	0+1+129+5+246	0+1+129+5+246		7290000000	43272.4	UniProt_11132019_sprot.fasta	0017M_WEC000002_TA_DDEX_MSMS_rep1Q1-27Pxxx.6708.6810.2	2	24.52	18.8	93.9	16200000	157	(K)	LSVEALNSLTGEFKGK	(Y)		15.25	17	846.963	1692.92	0.003	1.8
Creatine kinase M-type	P07310	1	1.1	950	97	1518.14	1518.14	98.4	0+1+129+5+246	0+1+129+5+246		7290000000	43272.4	UniProt_11132019_sprot.fasta	0017M_WEC000002_TA_DDEX_MSMS_rep1Q1-27Pxxx.7480.7840.2	2	24.5	19.18	100	17100000	157	(K)	LSVEALNSLTGEFK	(G)		16.92	8	754.407	1507.8	0.0058	3.8
Creatine kinase M-type	P07310	1	1.1	950	97	1518.14	1518.14	98.4	0+1+129+5+246	0+1+129+5+246		7290000000	43272.4	UniProt_11132019_sprot.fasta	0017M_WEC000002_TA_DDEX_MSMS_rep1Q1-27Pxxx.8135.8783.4	4	24.5	21.5	100	8280000	320	(K)	RGTGGVDTAAVGAVFDISNADRLGSSEVEQVQLVVDGVK	(L)		20.48	10	979.741	3916.01	-0.0632	-16.1
Creatine kinase M-type	P07310	1	1.1	950	97	1518.14	1518.14	98.4	0+1+129+5+246	0+1+129+5+246		7290000000	43272.4	UniProt_11132019_sprot.fasta	0018M_WEC000002_TA_DDEX_MSMS_rep1Q1-27Pxxx.8315.8358.4	4	24.47	18.75	100	3400000	321	(R)	GTGGVDTAAVGAVFDISNADRLGSSEVEQVQLVVDGVK	(L)		21.58	9	940.731	3759.9	0.0004	0.1
Creatine kinase M-type	P07310	1	1.1	950	97	1518.14	1518.14	98.4	0+1+129+5+246	0+1+129+5+246		7290000000	43272.4	UniProt_11132019_sprot.fasta	0018M_WEC000002_TA_DDEX_MSMS_rep1Q1-27Pxxx.6150.6235.2	2	24.46	19.26	94.6	12900000	157	(K)	LSVEALNSLTGEFKGK	(Y)		15.37	15	846.963	1692.92	0.0018	1.1
Creatine kinase M-type	P07310	1	1.1	950	97	1518.14	1518.14	98.4	0+1+129+5+246	0+1+129+5+246		7290000000	43272.4	UniProt_11132019_sprot.fasta	0013M_WEC000002_GA_DDEX_MSMS_rep1Q1-27Pxxx.8534.8534.4	4	24.41	21.32	97.3	18100000	178	(K)	SMTEQEQQQLIDDHFLFDKPVSPLLLASGMAR	(D)		19.88	12	911.96	3644.81	0.0105	2.9
Creatine kinase M-type	P07310	1	1.1	950	97	1518.14	1518.14	98.4	0+1+129+5+246	0+1+129+5+246		7290000000	43272.4	UniProt_11132019_sprot.fasta	0013M_WEC000002_GA_DDEX_MSMS_rep2Q1-27Pxxx.6708.6792.2	2	24.26	19.66	93	16000000	157	(K)	LSVEALNSLTGEFKGK	(Y)		14.18	14	846.961	1692.92	-0.0015	-0.9
Creatine kinase M-type	P07310	1	1.1	950	97	1518.14	1518.14	98.4	0+1+129+5+246	0+1+129+5+246		7290000000	43272.4	UniProt_11132019_sprot.fasta	0009M_WEC000002_TA_DPBS_MSMS_rep1Q1-27Pxxx.7462.7672.2	2	24.25	17.88	100	14900000	157	(K)	LSVEALNSLTGEFK	(G)		17.02	6	754.409	1507.8	0.0106	7
Creatine kinase M-type	P07310	1	1.1	950	97	1518.14	1518.14	98.4	0+1+129+5+246	0+1+129+5+246		7290000000	43272.4	UniProt_11132019_sprot.fasta	0013M_WEC000002_GA_DDEX_MSMS_rep1Q1-27Pxxx.7455.7751.2	2	24.25	17.94	100	28400000	157	(K)	LSVEALNSLTGEFK	(G)		16.78	12	754.41	1507.8	0.0121	8
Creatine kinase M-type	P07310	1	1.1	950	97	1518.14	1518.14	98.4	0+1+129+5+246	0+1+129+5+246		7290000000	43272.4	UniProt_11132019_sprot.fasta	0018M_WEC000002_TA_DDEX_MSMS_rep2Q1-27Pxxx.7051.7469.2	2	24.25	17.82	100	12000000	157	(K)	LSVEALNSLTGEFK	(G)		16.27	14	754.41	1507.8	0.0117	7.8
Creatine kinase M-type	P07310	1	1.1	950	97	1518.14	1518.14	98.4	0+1+129+5+246	0+1+129+5+246		7290000000	43272.4	UniProt_11132019_sprot.fasta	0013M_WEC000002_GA_DDEX_MSMS_rep1Q1-27Pxxx.6699.6827.2	2	24.05	18.5	93.7	15600000	157	(K)	LSVEALNSLTGEFKGK	(Y)		15.1	17	846.964	1692.92	0.0035	2.1
Creatine kinase M-type	P07310	1	1.1	950	97	1518.14	1518.14	98.4	0+1+129+5+246	0+1+129+5+246		7290000000	43272.4	UniProt_11132019_sprot.fasta	0013M_WEC000002_GA_DDEX_MSMS_rep2Q1-27Pxxx.7816.7951.2	2	24	16.67	100	41200000	157	(K)	LSVEALNSLTGEFK	(G)		16.33	56	754.415	1507.8	0.0234	15.5
Creatine kinase M-type	P07310	1	1.1	950	97	1518.14	1518.14	98.4	0+1+129+5+246	0+1+129+5+246		7290000000	43272.4	UniProt_11132019_sprot.fasta	0017M_WEC000002_TA_DDEX_MSMS_rep1Q1-27Pxxx.7123.7190.3	3	23.97	19.73	100	10800000	321	(R)	GTGGVDTAAVGAVFDISNADR	(L)		16.08	10	664.992	1992.96	-0.0014	-0.7
Creatine kinase M-type	P07310	1	1.1	950	97	1518.14	1518.14	98.4	0+1+129+5+246	0+1+129+5+246		7290000000	43272.4	UniProt_11132019_sprot.fasta	0018M_WEC000002_TA_DDEX_MSMS_rep1Q1-27Pxxx.7809.8357.3	3	23.92	20.09	98.3	2460000	321	(R)	GTGGVDTAAVGAVFDISNADRLGSSEVEQVQLVVDGVK	(L)		21.58	9	1253.95	3759.9	-0.071	-18.9
Creatine kinase M-type	P07310	1	1.1	950	97	1518.14	1518.14	98.4	0+1+129+5+246	0+1+129+5+246		7290000000	43272.4	UniProt_11132019_sprot.fasta	0013M_WEC000002_GA_DDEX_MSMS_rep1Q1-27Pxxx.6741.6870.3	3	23.84	15.08	97.4	37600000	157	(K)	LSVEALNSLTGEFKGK	(Y)		15.1	22	564.977	1692.92	0.0006	0.3
Creatine kinase M-type	P07310	1	1.1	950	97	1518.14	1518.14	98.4	0+1+129+5+246	0+1+129+5+246		7290000000	43272.4	UniProt_11132019_sprot.fasta	0014M_WEC000002_GA_DDEX_MSMS_rep1Q1-27Pxxx.7338.7338.4	4	23.76	21.38	95.3	4350000	216	(R)	GIWHNDNKSFLVWVNEEDHLR	(V)		14.85	6	652.827	2608.27	0.0153	5.9
Creatine kinase M-type	P07310	1	1.1	950	97	1518.14	1518.14	98.4	0+1+129+5+246	0+1+129+5+246		7290000000	43272.4	UniProt_11132019_sprot.fasta	0010M_WEC000002_TA_DPBS_MSMS_rep1Q1-27Pxxx.7125.7192.3	3	23.72	17.84	100	12500000	321	(R)	GTGGVDTAAVGAVFDISNADR	(L)		16.1	10	664.995	1992.96	0.0096	4.8
Creatine kinase M-type	P07310	1	1.1	950	97	1518.14	1518.14	98.4	0+1+129+5+246	0+1+129+5+246		7290000000	43272.4	UniProt_11132019_sprot.fasta	0018M_WEC000002_TA_DDEX_MSMS_rep2Q1-27Pxxx.8632.8708.4	4	23.72	18.67	100	2420000	321	(R)	GTGGVDTAAVGAVFDISNADRLGSSEVEQVQLVVDGVK	(L)		21.23	20	940.72	3759.9	-0.0463	-12.3
Creatine kinase M-type	P07310	1	1.1	950	97	1518.14	1518.14	98.4	0+1+129+5+246	0+1+129+5+246		7290000000	43272.4	UniProt_11132019_sprot.fasta	0018M_WEC000002_TA_DDEX_MSMS_rep1Q1-27Pxxx.6149.6296.3	3	23.61	13.61	97.7	24000000	157	(K)	LSVEALNSLTGEFKGK	(Y)		15.37	15	564.978	1692.92	0.0027	1.6
Creatine kinase M-type	P07310	1	1.1	950	97	1518.14	1518.14	98.4	0+1+129+5+246	0+1+129+5+246		7290000000	43272.4	UniProt_11132019_sprot.fasta	0009M_WEC000002_TA_DPBS_MSMS_rep1Q1-27Pxxx.8731.8818.4	4	23.5	22	100	4730000	320	(K)	RGTGGVDTAAVGAVFDISNADRLGSSEVEQVQLVVDGVK	(L)		20.6	8	979.759	3916.01	0.0083	2.1
Creatine kinase M-type	P07310	1	1.1	950	97	1518.14	1518.14	98.4	0+1+129+5+246	0+1+129+5+246		7290000000	43272.4	UniProt_11132019_sprot.fasta	0009M_WEC000002_TA_DPBS_MSMS_rep1Q1-27Pxxx.8571.8571.4	4	23.42	21.52	93.3	14400000	178	(K)	SMTEQEQQQLIDDHFLFDKPVSPLLLASGMAR	(D)		20.2	13	911.959	3644.81	0.0051	1.4
Creatine kinase M-type	P07310	1	1.1	950	97	1518.14	1518.14	98.4	0+1+129+5+246	0+1+129+5+246		7290000000	43272.4	UniProt_11132019_sprot.fasta	0018M_WEC000002_TA_DDEX_MSMS_rep1Q1-27Pxxx.6821.7173.2	2	23.35	18	98.3	12800000	157	(K)	LSVEALNSLTGEFK	(G)		17	7	754.408	1507.8	0.0075	5
Creatine kinase M-type	P07310	1	1.1	950	97	1518.14	1518.14	98.4	0+1+129+5+246	0+1+129+5+246		7290000000	43272.4	UniProt_11132019_sprot.fasta	0010M_WEC000002_TA_DPBS_MSMS_rep1Q1-27Pxxx.8524.9110.3	3	23.29	19.14	95.3	3330000	321	(R)	GTGGVDTAAVGAVFDISNADRLGSSEVEQVQLVVDGVK	(L)		21.63	4	1253.95	3759.9	-0.0731	-19.5
Creatine kinase M-type	P07310	1	1.1	950	97	1518.14	1518.14	98.4	0+1+129+5+246	0+1+129+5+246		7290000000	43272.4	UniProt_11132019_sprot.fasta	0018M_WEC000002_TA_DDEX_MSMS_rep2Q1-27Pxxx.6409.6680.3	3	23.14	11.94	98.5	26800000	157	(K)	LSVEALNSLTGEFKGK	(Y)		14.53	23	564.977	1692.92	0.0013	0.8
Creatine kinase M-type	P07310	1	1.1	950	97	1518.14	1518.14	98.4	0+1+129+5+246	0+1+129+5+246		7290000000	43272.4	UniProt_11132019_sprot.fasta	0009M_WEC000002_TA_DPBS_MSMS_rep1Q1-27Pxxx.6811.6811.3	3	23.02	15.2	97.8	10100000	153	(R)	AVEKLSVEALNSLTGEFKGK	(Y)		15.5	9	707.392	2120.16	0.0015	0.7
Creatine kinase M-type	P07310	1	1.1	950	97	1518.14	1518.14	98.4	0+1+129+5+246	0+1+129+5+246		7290000000	43272.4	UniProt_11132019_sprot.fasta	0009M_WEC000002_TA_DPBS_MSMS_rep1Q1-27Pxxx.6813.6965.3	3	22.87	12.76	97.9	34200000	157	(K)	LSVEALNSLTGEFKGK	(Y)		15.37	16	564.977	1692.92	-0.0008	-0.5
Creatine kinase M-type	P07310	1	1.1	950	97	1518.14	1518.14	98.4	0+1+129+5+246	0+1+129+5+246		7290000000	43272.4	UniProt_11132019_sprot.fasta	0013M_WEC000002_GA_DDEX_MSMS_rep2Q1-27Pxxx.5114.5156.3	3	22.62	18.77	98.7	40400000	108	(K)	TDLNHENLKGGDDLDPNYVLSSR	(V)		10.63	20	858.082	2572.23	0.0046	1.8
Creatine kinase M-type	P07310	1	1.1	950	97	1518.14	1518.14	98.4	0+1+129+5+246	0+1+129+5+246		7290000000	43272.4	UniProt_11132019_sprot.fasta	0014M_WEC000002_GA_DDEX_MSMS_rep1Q1-27Pxxx.7195.7461.2	2	22.62	22.95	95.8	9430000	342	(R)	LGSSEVEQVQLVVDGVK	(L)		14.67	0	893.463	1785.96	-0.0398	-22.3
Creatine kinase M-type	P07310	1	1.1	950	97	1518.14	1518.14	98.4	0+1+129+5+246	0+1+129+5+246		7290000000	43272.4	UniProt_11132019_sprot.fasta	0014M_WEC000002_GA_DDEX_MSMS_rep1Q1-27Pxxx.9390.9435.4	4	22.5	21	100	5220000	320	(K)	RGTGGVDTAAVGAVFDISNADRLGSSEVEQVQLVVDGVK	(L)		20.13	15	979.763	3916.01	0.0244	6.2
Creatine kinase M-type	P07310	1	1.1	950	97	1518.14	1518.14	98.4	0+1+129+5+246	0+1+129+5+246		7290000000	43272.4	UniProt_11132019_sprot.fasta	0014M_WEC000002_GA_DDEX_MSMS_rep1Q1-27Pxxx.7144.7252.2	2	22.44	17.16	85.7	16900000	157	(K)	LSVEALNSLTGEFKGK	(Y)		14.45	12	846.965	1692.92	0.0053	3.1
Creatine kinase M-type	P07310	1	1.1	950	97	1518.14	1518.14	98.4	0+1+129+5+246	0+1+129+5+246		7290000000	43272.4	UniProt_11132019_sprot.fasta	0018M_WEC000002_TA_DDEX_MSMS_rep1Q1-27Pxxx.6217.6255.4	4	22.4	14.47	95	5960000	153	(R)	AVEKLSVEALNSLTGEFKGK	(Y)		15.52	7	530.787	2120.16	-0.0346	-16.3
Creatine kinase M-type	P07310	1	1.1	950	97	1518.14	1518.14	98.4	0+1+129+5+246	0+1+129+5+246		7290000000	43272.4	UniProt_11132019_sprot.fasta	0014M_WEC000002_GA_DDEX_MSMS_rep1Q1-27Pxxx.7957.7957.2	2	22.38	15.09	88.8	1820000	153	(R)	AVEKLSVEALNSLTGEFK	(G)		15.92	10	968.01	1935.04	-0.0316	-16.3
Creatine kinase M-type	P07310	1	1.1	950	97	1518.14	1518.14	98.4	0+1+129+5+246	0+1+129+5+246		7290000000	43272.4	UniProt_11132019_sprot.fasta	0009M_WEC000002_TA_DPBS_MSMS_rep1Q1-27Pxxx.7104.7146.3	3	22.22	18.25	100	7750000	321	(R)	GTGGVDTAAVGAVFDISNADR	(L)		16.18	9	664.993	1992.96	0.003	1.5
Creatine kinase M-type	P07310	1	1.1	950	97	1518.14	1518.14	98.4	0+1+129+5+246	0+1+129+5+246		7290000000	43272.4	UniProt_11132019_sprot.fasta	0018M_WEC000002_TA_DDEX_MSMS_rep1Q1-27Pxxx.4701.4701.3	3	22.21	17.81	95.5	13400000	108	(K)	TDLNHENLKGGDDLDPNYVLSSR	(V)		11.55	10	858.08	2572.23	-0.0018	-0.7
Creatine kinase M-type	P07310	1	1.1	950	97	1518.14	1518.14	98.4	0+1+129+5+246	0+1+129+5+246		7290000000	43272.4	UniProt_11132019_sprot.fasta	0017M_WEC000002_TA_DDEX_MSMS_rep1Q1-27Pxxx.6705.7087.3	3	22.16	13.47	93.6	38900000	157	(K)	LSVEALNSLTGEFKGK	(Y)		15.25	22	564.978	1692.92	0.0027	1.6
Creatine kinase M-type	P07310	1	1.1	950	97	1518.14	1518.14	98.4	0+1+129+5+246	0+1+129+5+246		7290000000	43272.4	UniProt_11132019_sprot.fasta	0009M_WEC000002_TA_DPBS_MSMS_rep1Q1-27Pxxx.6768.6940.2	2	22.06	21.22	97.8	21300000	342	(R)	LGSSEVEQVQLVVDGVK	(L)		15.45	16	893.486	1785.96	0.0051	2.9
Creatine kinase M-type	P07310	1	1.1	950	97	1518.14	1518.14	98.4	0+1+129+5+246	0+1+129+5+246		7290000000	43272.4	UniProt_11132019_sprot.fasta	0017M_WEC000002_TA_DDEX_MSMS_rep1Q1-27Pxxx.6222.7044.2	2	21.95	20.51	96.8	30100000	342	(R)	LGSSEVEQVQLVVDGVK	(L)		15.37	17	893.484	1785.96	0.0019	1.1
Creatine kinase M-type	P07310	1	1.1	950	97	1518.14	1518.14	98.4	0+1+129+5+246	0+1+129+5+246		7290000000	43272.4	UniProt_11132019_sprot.fasta	0013M_WEC000002_GA_DDEX_MSMS_rep2Q1-27Pxxx.8946.8993.4	4	21.89	18.89	96.7	4290000	320	(K)	RGTGGVDTAAVGAVFDISNADRLGSSEVEQVQLVVDGVK	(L)		19.93	19	979.764	3916.01	0.0298	7.6
Creatine kinase M-type	P07310	1	1.1	950	97	1518.14	1518.14	98.4	0+1+129+5+246	0+1+129+5+246		7290000000	43272.4	UniProt_11132019_sprot.fasta	0013M_WEC000002_GA_DDEX_MSMS_rep2Q1-27Pxxx.5053.5053.3	3	21.78	17.46	83.9	40400000	108	(K)	TDLNHENLKGGDDLDPNYVLSSR	(V)		10.63	20	858.082	2572.23	0.0046	1.8
Creatine kinase M-type	P07310	1	1.1	950	97	1518.14	1518.14	98.4	0+1+129+5+246	0+1+129+5+246		7290000000	43272.4	UniProt_11132019_sprot.fasta	0013M_WEC000002_GA_DDEX_MSMS_rep2Q1-27Pxxx.6939.7103.4	4	21.62	17.57	87	4500000	216	(R)	GIWHNDNKSFLVWVNEEDHLR	(V)		14.57	3	652.824	2608.27	0.0059	2.3
Creatine kinase M-type	P07310	1	1.1	950	97	1518.14	1518.14	98.4	0+1+129+5+246	0+1+129+5+246		7290000000	43272.4	UniProt_11132019_sprot.fasta	0018M_WEC000002_TA_DDEX_MSMS_rep1Q1-27Pxxx.4156.4156.4	4	21.54	12.42	95.8	1840000	299	(K)	LANLSKHPKFEEILTR	(L)		10.28	6	474.773	1896.07	-0.0004	-0.2
Creatine kinase M-type	P07310	1	1.1	950	97	1518.14	1518.14	98.4	0+1+129+5+246	0+1+129+5+246		7290000000	43272.4	UniProt_11132019_sprot.fasta	0017M_WEC000002_TA_DDEX_MSMS_rep1Q1-27Pxxx.6745.6958.3	3	21.5	15.89	100	21000000	342	(R)	LGSSEVEQVQLVVDGVK	(L)		15.35	14	595.991	1785.96	-0.0007	-0.4
Creatine kinase M-type	P07310	1	1.1	950	97	1518.14	1518.14	98.4	0+1+129+5+246	0+1+129+5+246		7290000000	43272.4	UniProt_11132019_sprot.fasta	0013M_WEC000002_GA_DDEX_MSMS_rep2Q1-27Pxxx.8862.8930.5	5	21.47	18.81	100	2320000	320	(K)	RGTGGVDTAAVGAVFDISNADRLGSSEVEQVQLVVDGVK	(L)		19.93	22	784.013	3916.01	0.0333	8.5
Creatine kinase M-type	P07310	1	1.1	950	97	1518.14	1518.14	98.4	0+1+129+5+246	0+1+129+5+246		7290000000	43272.4	UniProt_11132019_sprot.fasta	0010M_WEC000002_TA_DPBS_MSMS_rep1Q1-27Pxxx.9155.9155.3	3	21.45	19.46	75.6	3330000	321	(R)	GTGGVDTAAVGAVFDISNADRLGSSEVEQVQLVVDGVK	(L)		21.63	4	1253.95	3759.9	-0.0731	-19.5
Creatine kinase M-type	P07310	1	1.1	950	97	1518.14	1518.14	98.4	0+1+129+5+246	0+1+129+5+246		7290000000	43272.4	UniProt_11132019_sprot.fasta	0009M_WEC000002_TA_DPBS_MSMS_rep1Q1-27Pxxx.6708.6789.2	2	21.44	18	87.3	15800000	157	(K)	LSVEALNSLTGEFKGK	(Y)		15.38	19	846.947	1692.92	-0.0296	-17.5
Creatine kinase M-type	P07310	1	1.1	950	97	1518.14	1518.14	98.4	0+1+129+5+246	0+1+129+5+246		7290000000	43272.4	UniProt_11132019_sprot.fasta	0018M_WEC000002_TA_DDEX_MSMS_rep1Q1-27Pxxx.6506.6548.3	3	21.37	14.86	98.1	5990000	321	(R)	GTGGVDTAAVGAVFDISNADR	(L)		16.2	7	664.993	1992.96	0.0024	1.2
Creatine kinase M-type	P07310	1	1.1	950	97	1518.14	1518.14	98.4	0+1+129+5+246	0+1+129+5+246		7290000000	43272.4	UniProt_11132019_sprot.fasta	0013M_WEC000002_GA_DDEX_MSMS_rep1Q1-27Pxxx.7140.7343.3	3	21.3	16.59	97.8	14400000	321	(R)	GTGGVDTAAVGAVFDISNADR	(L)		15.95	13	664.994	1992.96	0.0061	3.1
Creatine kinase M-type	P07310	1	1.1	950	97	1518.14	1518.14	98.4	0+1+129+5+246	0+1+129+5+246		7290000000	43272.4	UniProt_11132019_sprot.fasta	0009M_WEC000002_TA_DPBS_MSMS_rep1Q1-27Pxxx.6772.6855.4	4	21.26	12.38	92	9070000	153	(R)	AVEKLSVEALNSLTGEFKGK	(Y)		15.5	9	530.787	2120.16	-0.0343	-16.2
Creatine kinase M-type	P07310	1	1.1	950	97	1518.14	1518.14	98.4	0+1+129+5+246	0+1+129+5+246		7290000000	43272.4	UniProt_11132019_sprot.fasta	0013M_WEC000002_GA_DDEX_MSMS_rep1Q1-27Pxxx.6780.6805.4	4	21.18	14.06	92.2	3570000	153	(R)	AVEKLSVEALNSLTGEFKGK	(Y)		15.28	8	530.785	2120.16	-0.0404	-19.1
Creatine kinase M-type	P07310	1	1.1	950	97	1518.14	1518.14	98.4	0+1+129+5+246	0+1+129+5+246		7290000000	43272.4	UniProt_11132019_sprot.fasta	0018M_WEC000002_TA_DDEX_MSMS_rep1Q1-27Pxxx.6233.6362.2	2	21.17	19.58	96.1	19900000	342	(R)	LGSSEVEQVQLVVDGVK	(L)		15.43	16	893.485	1785.96	0.0025	1.4
Creatine kinase M-type	P07310	1	1.1	950	97	1518.14	1518.14	98.4	0+1+129+5+246	0+1+129+5+246		7290000000	43272.4	UniProt_11132019_sprot.fasta	0014M_WEC000002_GA_DDEX_MSMS_rep1Q1-27Pxxx.7500.7500.3	3	21.16	14.21	94.5	5110000	224	(K)	SFLVWVNEEDHLR	(V)		15.17	9	548.617	1643.82	0.0186	11.3
Creatine kinase M-type	P07310	1	1.1	950	97	1518.14	1518.14	98.4	0+1+129+5+246	0+1+129+5+246		7290000000	43272.4	UniProt_11132019_sprot.fasta	0017M_WEC000002_TA_DDEX_MSMS_rep1Q1-27Pxxx.8859.8867.4	4	21.12	21.12	95	334000	44	(R)	DKETPSGFTLDDVIQTGVDNPGHPFIMTVGCVAGDEESYTVFK	(D)	C:Carbamidomethylation,	20.77	7	1169.03	4673.17	-0.0681	-14.6
Creatine kinase M-type	P07310	1	1.1	950	97	1518.14	1518.14	98.4	0+1+129+5+246	0+1+129+5+246		7290000000	43272.4	UniProt_11132019_sprot.fasta	0018M_WEC000002_TA_DDEX_MSMS_rep2Q1-27Pxxx.6411.6621.2	2	21.1	19.14	95.7	18100000	342	(R)	LGSSEVEQVQLVVDGVK	(L)		14.73	15	893.487	1785.96	0.007	3.9
Creatine kinase M-type	P07310	1	1.1	950	97	1518.14	1518.14	98.4	0+1+129+5+246	0+1+129+5+246		7290000000	43272.4	UniProt_11132019_sprot.fasta	0014M_WEC000002_GA_DDEX_MSMS_rep1Q1-27Pxxx.7208.7335.3	3	21	14.23	100	6340000	342	(R)	LGSSEVEQVQLVVDGVK	(L)		14.67	0	595.992	1785.96	0.0036	2
Creatine kinase M-type	P07310	1	1.1	950	97	1518.14	1518.14	98.4	0+1+129+5+246	0+1+129+5+246		7290000000	43272.4	UniProt_11132019_sprot.fasta	0009M_WEC000002_TA_DPBS_MSMS_rep1Q1-27Pxxx.3602.3681.5	5	20.95	13.43	87.8	12500000	10	(K)	FKLNYKPQEEYPDLSKHNNHMAK	(V)		8.38	9	567.088	2831.39	0.0158	5.6
Creatine kinase M-type	P07310	1	1.1	950	97	1518.14	1518.14	98.4	0+1+129+5+246	0+1+129+5+246		7290000000	43272.4	UniProt_11132019_sprot.fasta	0013M_WEC000002_GA_DDEX_MSMS_rep2Q1-27Pxxx.4989.5246.3	3	20.92	11.36	92.3	28500000	33	(K)	VLTPDLYNKLR	(D)		10.45	12	444.593	1331.77	-0.0049	-3.7
Creatine kinase M-type	P07310	1	1.1	950	97	1518.14	1518.14	98.4	0+1+129+5+246	0+1+129+5+246		7290000000	43272.4	UniProt_11132019_sprot.fasta	0013M_WEC000002_GA_DDEX_MSMS_rep2Q1-27Pxxx.5345.5345.2	2	20.9	14.29	97.7	11000000	117	(K)	GGDDLDPNYVLSSR	(V)		11.1	8	754.356	1507.7	0.0019	1.3
Creatine kinase M-type	P07310	1	1.1	950	97	1518.14	1518.14	98.4	0+1+129+5+246	0+1+129+5+246		7290000000	43272.4	UniProt_11132019_sprot.fasta	0013M_WEC000002_GA_DDEX_MSMS_rep2Q1-27Pxxx.7355.7437.2	2	20.9	17.31	94.2	3650000	321	(R)	GTGGVDTAAVGAVFDISNADR	(L)		15.37	18	996.99	1992.96	0.0105	5.3
Creatine kinase M-type	P07310	1	1.1	950	97	1518.14	1518.14	98.4	0+1+129+5+246	0+1+129+5+246		7290000000	43272.4	UniProt_11132019_sprot.fasta	0017M_WEC000002_TA_DDEX_MSMS_rep1Q1-27Pxxx.6094.6094.3	3	20.88	14.33	91.5	2090000	157	(K)	LSVEALnSLTGEFKGK	(Y)	n:Deamidated	13.68	12	565.305	1692.92	0.9837	-0.2
Creatine kinase M-type	P07310	1	1.1	950	97	1518.14	1518.14	98.4	0+1+129+5+246	0+1+129+5+246		7290000000	43272.4	UniProt_11132019_sprot.fasta	0009M_WEC000002_TA_DPBS_MSMS_rep1Q1-27Pxxx.4523.4564.4	4	20.86	10.71	95.6	2550000	299	(K)	LANLSKHPKFEEILTR	(L)		10.32	8	474.772	1896.07	-0.0045	-2.3
Creatine kinase M-type	P07310	1	1.1	950	97	1518.14	1518.14	98.4	0+1+129+5+246	0+1+129+5+246		7290000000	43272.4	UniProt_11132019_sprot.fasta	0010M_WEC000002_TA_DPBS_MSMS_rep1Q1-27Pxxx.6225.6918.2	2	20.84	20.84	93.3	36000000	342	(R)	LGSSEVEQVQLVVDGVK	(L)		15.38	17	893.487	1785.96	0.0072	4.1
Creatine kinase M-type	P07310	1	1.1	950	97	1518.14	1518.14	98.4	0+1+129+5+246	0+1+129+5+246		7290000000	43272.4	UniProt_11132019_sprot.fasta	0013M_WEC000002_GA_DDEX_MSMS_rep1Q1-27Pxxx.6198.6909.2	2	20.81	20.92	95	41900000	342	(R)	LGSSEVEQVQLVVDGVK	(L)		15.22	17	893.487	1785.96	0.0083	4.6
Creatine kinase M-type	P07310	1	1.1	950	97	1518.14	1518.14	98.4	0+1+129+5+246	0+1+129+5+246		7290000000	43272.4	UniProt_11132019_sprot.fasta	0013M_WEC000002_GA_DDEX_MSMS_rep1Q1-27Pxxx.3864.3864.3	3	20.74	13.13	95.2	40500000	12	(K)	LNYKPQEEYPDLSK	(H)		8.82	13	575.292	1723.85	0.0085	4.9
Creatine kinase M-type	P07310	1	1.1	950	97	1518.14	1518.14	98.4	0+1+129+5+246	0+1+129+5+246		7290000000	43272.4	UniProt_11132019_sprot.fasta	0013M_WEC000002_GA_DDEX_MSMS_rep2Q1-27Pxxx.4990.5052.2	2	20.74	8.52	96.5	13100000	33	(K)	VLTPDLYNKLR	(D)		10.45	12	666.388	1331.77	-0.0001	-0.1
Creatine kinase M-type	P07310	1	1.1	950	97	1518.14	1518.14	98.4	0+1+129+5+246	0+1+129+5+246		7290000000	43272.4	UniProt_11132019_sprot.fasta	0013M_WEC000002_GA_DDEX_MSMS_rep1Q1-27Pxxx.5145.5251.3	3	20.72	10.9	93.9	25500000	33	(K)	VLTPDLYNKLR	(D)		11.45	13	444.595	1331.77	0.0036	2.7
Creatine kinase M-type	P07310	1	1.1	950	97	1518.14	1518.14	98.4	0+1+129+5+246	0+1+129+5+246		7290000000	43272.4	UniProt_11132019_sprot.fasta	0009M_WEC000002_TA_DPBS_MSMS_rep1Q1-27Pxxx.3870.3870.3	3	20.71	13.32	95	30500000	12	(K)	LNYKPQEEYPDLSK	(H)		8.87	10	575.293	1723.85	0.0098	5.7
Creatine kinase M-type	P07310	1	1.1	950	97	1518.14	1518.14	98.4	0+1+129+5+246	0+1+129+5+246		7290000000	43272.4	UniProt_11132019_sprot.fasta	0010M_WEC000002_TA_DPBS_MSMS_rep1Q1-27Pxxx.4531.4531.4	4	20.66	10.66	94.3	673000	299	(K)	LANLSKHPKFEEILTR	(L)		10.27	5	474.765	1896.07	-0.0311	-16.4
Creatine kinase M-type	P07310	1	1.1	950	97	1518.14	1518.14	98.4	0+1+129+5+246	0+1+129+5+246		7290000000	43272.4	UniProt_11132019_sprot.fasta	0009M_WEC000002_TA_DPBS_MSMS_rep1Q1-27Pxxx.5089.5089.3	3	20.58	16.83	97.8	19700000	108	(K)	TDLNHENLKGGDDLDPNYVLSSR	(V)		11.5	12	858.081	2572.23	0.0022	0.9
Creatine kinase M-type	P07310	1	1.1	950	97	1518.14	1518.14	98.4	0+1+129+5+246	0+1+129+5+246		7290000000	43272.4	UniProt_11132019_sprot.fasta	0009M_WEC000002_TA_DPBS_MSMS_rep1Q1-27Pxxx.8492.9046.4	4	20.54	20.54	91.3	3000000	321	(R)	GTGGVDTAAVGAVFDISNADRLGSSEVEQVQLVVDGVK	(L)		21.7	5	940.716	3759.9	-0.0605	-16.1
Creatine kinase M-type	P07310	1	1.1	950	97	1518.14	1518.14	98.4	0+1+129+5+246	0+1+129+5+246		7290000000	43272.4	UniProt_11132019_sprot.fasta	0018M_WEC000002_TA_DDEX_MSMS_rep1Q1-27Pxxx.5416.6192.2	2	20.53	21.49	92.9	19900000	342	(R)	LGSSEVEQVQLVVDGVK	(L)		15.43	16	893.467	1785.96	-0.0326	-18.2
Creatine kinase M-type	P07310	1	1.1	950	97	1518.14	1518.14	98.4	0+1+129+5+246	0+1+129+5+246		7290000000	43272.4	UniProt_11132019_sprot.fasta	0018M_WEC000002_TA_DDEX_MSMS_rep1Q1-27Pxxx.3356.3399.3	3	20.48	14.37	95.4	15100000	366	(K)	KLEKGQSIDDMIPAQK	(-)		8.33	11	600.989	1800.95	-0.0003	-0.2
Creatine kinase M-type	P07310	1	1.1	950	97	1518.14	1518.14	98.4	0+1+129+5+246	0+1+129+5+246		7290000000	43272.4	UniProt_11132019_sprot.fasta	0013M_WEC000002_GA_DDEX_MSMS_rep1Q1-27Pxxx.6468.6468.3	3	20.41	19.41	98.8	24200000	320	(K)	RGTGGVDTAAVGAVFDISNADR	(L)		14.55	12	717.025	2149.06	-0.0023	-1.1
Creatine kinase M-type	P07310	1	1.1	950	97	1518.14	1518.14	98.4	0+1+129+5+246	0+1+129+5+246		7290000000	43272.4	UniProt_11132019_sprot.fasta	0013M_WEC000002_GA_DDEX_MSMS_rep1Q1-27Pxxx.7245.7876.2	2	20.4	16.57	94.1	28400000	157	(K)	LSVEALNSLTGEFK	(G)		16.78	12	754.41	1507.8	0.0121	8
Creatine kinase M-type	P07310	1	1.1	950	97	1518.14	1518.14	98.4	0+1+129+5+246	0+1+129+5+246		7290000000	43272.4	UniProt_11132019_sprot.fasta	0014M_WEC000002_GA_DDEX_MSMS_rep1Q1-27Pxxx.5611.5674.2	2	20.39	15.38	97.8	11700000	117	(K)	GGDDLDPNYVLSSR	(V)		11.3	7	754.355	1507.7	0.001	0.7
Creatine kinase M-type	P07310	1	1.1	950	97	1518.14	1518.14	98.4	0+1+129+5+246	0+1+129+5+246		7290000000	43272.4	UniProt_11132019_sprot.fasta	0014M_WEC000002_GA_DDEX_MSMS_rep1Q1-27Pxxx.5382.5382.3	3	20.35	16.35	94.1	31500000	108	(K)	TDLNHENLKGGDDLDPNYVLSSR	(V)		10.82	23	858.083	2572.23	0.0085	3.3
Creatine kinase M-type	P07310	1	1.1	950	97	1518.14	1518.14	98.4	0+1+129+5+246	0+1+129+5+246		7290000000	43272.4	UniProt_11132019_sprot.fasta	0018M_WEC000002_TA_DDEX_MSMS_rep2Q1-27Pxxx.8116.8137.4	4	20.34	17.34	88.2	32400000	178	(K)	SMTEQEQQQLIDDHFLFDKPVSPLLLASGMAR	(D)		19.4	26	911.961	3644.81	0.015	4.1
Creatine kinase M-type	P07310	1	1.1	950	97	1518.14	1518.14	98.4	0+1+129+5+246	0+1+129+5+246		7290000000	43272.4	UniProt_11132019_sprot.fasta	0018M_WEC000002_TA_DDEX_MSMS_rep1Q1-27Pxxx.6170.6343.3	3	20.25	15.39	100	12000000	342	(R)	LGSSEVEQVQLVVDGVK	(L)		15.42	16	595.991	1785.96	-0.0003	-0.2
Creatine kinase M-type	P07310	1	1.1	950	97	1518.14	1518.14	98.4	0+1+129+5+246	0+1+129+5+246		7290000000	43272.4	UniProt_11132019_sprot.fasta	0009M_WEC000002_TA_DPBS_MSMS_rep1Q1-27Pxxx.9029.9029.3	3	20.24	17.68	90	2270000	321	(R)	GTGGVDTAAVGAVFDISNADRLGSSEVEQVQLVVDGVK	(L)		21.7	5	1253.95	3759.9	-0.0691	-18.4
Creatine kinase M-type	P07310	1	1.1	950	97	1518.14	1518.14	98.4	0+1+129+5+246	0+1+129+5+246		7290000000	43272.4	UniProt_11132019_sprot.fasta	0010M_WEC000002_TA_DPBS_MSMS_rep1Q1-27Pxxx.8617.8617.3	3	20.15	20.15	65.7	11500000	178	(K)	SMTEQEQQQLIDDHFLFDKPVSPLLLASGMAR	(D)		19.98	25	1215.61	3644.81	0.0071	1.9
Creatine kinase M-type	P07310	1	1.1	950	97	1518.14	1518.14	98.4	0+1+129+5+246	0+1+129+5+246		7290000000	43272.4	UniProt_11132019_sprot.fasta	0017M_WEC000002_TA_DDEX_MSMS_rep1Q1-27Pxxx.5107.5191.2	2	20.14	7.67	95.6	14500000	33	(K)	VLTPDLYNKLR	(D)		11.57	15	666.388	1331.77	0.0004	0.3
Creatine kinase M-type	P07310	1	1.1	950	97	1518.14	1518.14	98.4	0+1+129+5+246	0+1+129+5+246		7290000000	43272.4	UniProt_11132019_sprot.fasta	0013M_WEC000002_GA_DDEX_MSMS_rep1Q1-27Pxxx.9054.9054.4	4	20.08	15.81	81.5	3800000	321	(R)	GTGGVDTAAVGAVFDISNADRLGSSEVEQVQLVVDGVK	(L)		21.45	8	940.734	3759.9	0.009	2.4
Creatine kinase M-type	P07310	1	1.1	950	97	1518.14	1518.14	98.4	0+1+129+5+246	0+1+129+5+246		7290000000	43272.4	UniProt_11132019_sprot.fasta	0013M_WEC000002_GA_DDEX_MSMS_rep2Q1-27Pxxx.7269.7330.4	4	20.07	17.85	81.3	1740000	253	(R)	FCVGLQKIEEIFKK	(A)	C:Carbamidomethylation,	15.52	20	435.497	1738.96	0.0095	5.4
Creatine kinase M-type	P07310	1	1.1	950	97	1518.14	1518.14	98.4	0+1+129+5+246	0+1+129+5+246		7290000000	43272.4	UniProt_11132019_sprot.fasta	0010M_WEC000002_TA_DPBS_MSMS_rep1Q1-27Pxxx.6727.6897.3	3	20	14.73	100	25200000	342	(R)	LGSSEVEQVQLVVDGVK	(L)		15.37	17	595.993	1785.96	0.0044	2.5
Creatine kinase M-type	P07310	1	1.1	950	97	1518.14	1518.14	98.4	0+1+129+5+246	0+1+129+5+246		7290000000	43272.4	UniProt_11132019_sprot.fasta	0013M_WEC000002_GA_DDEX_MSMS_rep1Q1-27Pxxx.6202.6911.3	3	20	14.69	100	31400000	342	(R)	LGSSEVEQVQLVVDGVK	(L)		15.2	20	595.993	1785.96	0.006	3.4
Creatine kinase M-type	P07310	1	1.1	950	97	1518.14	1518.14	98.4	0+1+129+5+246	0+1+129+5+246		7290000000	43272.4	UniProt_11132019_sprot.fasta	0018M_WEC000002_TA_DDEX_MSMS_rep2Q1-27Pxxx.4869.4869.3	3	19.96	16.18	95.8	13600000	108	(K)	TDLNHENLKGGDDLDPNYVLSSR	(V)		10.9	20	858.084	2572.23	0.0107	4.2
Creatine kinase M-type	P07310	1	1.1	950	97	1518.14	1518.14	98.4	0+1+129+5+246	0+1+129+5+246		7290000000	43272.4	UniProt_11132019_sprot.fasta	0018M_WEC000002_TA_DDEX_MSMS_rep1Q1-27Pxxx.3819.3903.4	4	19.9	13.94	100	5950000	106	(K)	HKTDLNHENLKGGDDLDPNYVLSSR	(V)		9.55	16	710.09	2837.38	-0.0447	-15.8
Creatine kinase M-type	P07310	1	1.1	950	97	1518.14	1518.14	98.4	0+1+129+5+246	0+1+129+5+246		7290000000	43272.4	UniProt_11132019_sprot.fasta	0017M_WEC000002_TA_DDEX_MSMS_rep1Q1-27Pxxx.3700.3700.3	3	19.88	10.55	94.3	22500000	305	(K)	HPKFEEILTR	(L)		8.43	9	423.904	1269.69	0.0009	0.7
Creatine kinase M-type	P07310	1	1.1	950	97	1518.14	1518.14	98.4	0+1+129+5+246	0+1+129+5+246		7290000000	43272.4	UniProt_11132019_sprot.fasta	0010M_WEC000002_TA_DPBS_MSMS_rep1Q1-27Pxxx.6777.6813.4	4	19.84	14.23	92.3	3430000	153	(R)	AVEKLSVEALNSLTGEFKGK	(Y)		15.43	9	530.786	2120.16	-0.0368	-17.4
Creatine kinase M-type	P07310	1	1.1	950	97	1518.14	1518.14	98.4	0+1+129+5+246	0+1+129+5+246		7290000000	43272.4	UniProt_11132019_sprot.fasta	0018M_WEC000002_TA_DDEX_MSMS_rep1Q1-27Pxxx.6739.6739.3	3	19.83	16.03	94.9	1200000	267	(K)	AGHPFMWNEHLGYVLTCPSNLGTGLR	(G)	C:Carbamidomethylation,	16.78	3	976.478	2927.41	0.011	3.7
Creatine kinase M-type	P07310	1	1.1	950	97	1518.14	1518.14	98.4	0+1+129+5+246	0+1+129+5+246		7290000000	43272.4	UniProt_11132019_sprot.fasta	0010M_WEC000002_TA_DPBS_MSMS_rep1Q1-27Pxxx.8753.8753.5	5	19.78	16.64	97.9	1310000	320	(K)	RGTGGVDTAAVGAVFDISNADRLGSSEVEQVQLVVDGVK	(L)		20.52	3	784.01	3916.01	0.0136	3.5
Creatine kinase M-type	P07310	1	1.1	950	97	1518.14	1518.14	98.4	0+1+129+5+246	0+1+129+5+246		7290000000	43272.4	UniProt_11132019_sprot.fasta	0014M_WEC000002_GA_DDEX_MSMS_rep1Q1-27Pxxx.4226.4478.2	2	19.77	7.01	94.1	22000000	33	(K)	VLTPDLYNK	(L)		8.85	9	531.795	1062.58	0.0001	0.1
Creatine kinase M-type	P07310	1	1.1	950	97	1518.14	1518.14	98.4	0+1+129+5+246	0+1+129+5+246		7290000000	43272.4	UniProt_11132019_sprot.fasta	0014M_WEC000002_GA_DDEX_MSMS_rep1Q1-27Pxxx.7293.7777.3	3	19.76	9.77	87.3	39400000	157	(K)	LSVEALNSLTGEFKGK	(Y)		14.45	12	564.981	1692.92	0.0132	7.8
Creatine kinase M-type	P07310	1	1.1	950	97	1518.14	1518.14	98.4	0+1+129+5+246	0+1+129+5+246		7290000000	43272.4	UniProt_11132019_sprot.fasta	0018M_WEC000002_TA_DDEX_MSMS_rep2Q1-27Pxxx.4184.4289.2	2	19.72	10.02	93.3	31200000	370	(K)	GQSIDDMIPAQK	(-)		9.47	16	651.827	1302.64	0.01	7.7
Creatine kinase M-type	P07310	1	1.1	950	97	1518.14	1518.14	98.4	0+1+129+5+246	0+1+129+5+246		7290000000	43272.4	UniProt_11132019_sprot.fasta	0013M_WEC000002_GA_DDEX_MSMS_rep1Q1-27Pxxx.6787.6826.3	3	19.71	11.19	93.1	3830000	153	(R)	AVEKLSVEALNSLTGEFKGK	(Y)		15.28	8	707.391	2120.16	0.0003	0.1
Creatine kinase M-type	P07310	1	1.1	950	97	1518.14	1518.14	98.4	0+1+129+5+246	0+1+129+5+246		7290000000	43272.4	UniProt_11132019_sprot.fasta	0009M_WEC000002_TA_DPBS_MSMS_rep1Q1-27Pxxx.0636.0636.2	2	19.7	5.54	94.4	5630000	299	(K)	LANLSKHPK	(F)		2.13	3	504.303	1007.6	-0.0019	-1.9
Creatine kinase M-type	P07310	1	1.1	950	97	1518.14	1518.14	98.4	0+1+129+5+246	0+1+129+5+246		7290000000	43272.4	UniProt_11132019_sprot.fasta	0018M_WEC000002_TA_DDEX_MSMS_rep2Q1-27Pxxx.4772.5006.3	3	19.68	9.84	92.9	37900000	33	(K)	VLTPDLYNKLR	(D)		10.78	18	444.594	1331.77	-0.0022	-1.6
Creatine kinase M-type	P07310	1	1.1	950	97	1518.14	1518.14	98.4	0+1+129+5+246	0+1+129+5+246		7290000000	43272.4	UniProt_11132019_sprot.fasta	0014M_WEC000002_GA_DDEX_MSMS_rep1Q1-27Pxxx.5317.5530.3	3	19.67	12.46	92.6	28700000	33	(K)	VLTPDLYNKLR	(D)		10.68	12	444.597	1331.77	0.0093	6.9
Creatine kinase M-type	P07310	1	1.1	950	97	1518.14	1518.14	98.4	0+1+129+5+246	0+1+129+5+246		7290000000	43272.4	UniProt_11132019_sprot.fasta	0018M_WEC000002_TA_DDEX_MSMS_rep1Q1-27Pxxx.2611.2611.3	3	19.67	15.73	85.3	1750000	12	(K)	LNYKPQEEYPDLSKHNNHMAK	(V)		6.87	9	852.733	2556.23	-0.0455	-17.8
Creatine kinase M-type	P07310	1	1.1	950	97	1518.14	1518.14	98.4	0+1+129+5+246	0+1+129+5+246		7290000000	43272.4	UniProt_11132019_sprot.fasta	0014M_WEC000002_GA_DDEX_MSMS_rep1Q1-27Pxxx.7607.7648.3	3	19.66	16.25	94.7	1660000	321	(R)	GTGGVDTAAVGAVFDISNADR	(L)		15.3	2	664.993	1992.96	0.0014	0.7
Creatine kinase M-type	P07310	1	1.1	950	97	1518.14	1518.14	98.4	0+1+129+5+246	0+1+129+5+246		7290000000	43272.4	UniProt_11132019_sprot.fasta	0010M_WEC000002_TA_DPBS_MSMS_rep1Q1-27Pxxx.5172.5172.3	3	19.64	13.13	91.8	24300000	33	(K)	VLTPDLYNKLR	(D)		11.58	13	444.595	1331.77	0.0025	1.9
Creatine kinase M-type	P07310	1	1.1	950	97	1518.14	1518.14	98.4	0+1+129+5+246	0+1+129+5+246		7290000000	43272.4	UniProt_11132019_sprot.fasta	0017M_WEC000002_TA_DDEX_MSMS_rep1Q1-27Pxxx.5170.5212.3	3	19.63	9.85	91.4	34300000	33	(K)	VLTPDLYNKLR	(D)		11.58	15	444.595	1331.77	0.0035	2.6
Creatine kinase M-type	P07310	1	1.1	950	97	1518.14	1518.14	98.4	0+1+129+5+246	0+1+129+5+246		7290000000	43272.4	UniProt_11132019_sprot.fasta	0009M_WEC000002_TA_DPBS_MSMS_rep1Q1-27Pxxx.7314.7314.3	3	19.62	13.9	94.3	4310000	153	(R)	AVEKLSVEALNSLTGEFK	(G)		16.72	13	645.686	1935.04	-0.0001	0
Creatine kinase M-type	P07310	1	1.1	950	97	1518.14	1518.14	98.4	0+1+129+5+246	0+1+129+5+246		7290000000	43272.4	UniProt_11132019_sprot.fasta	0009M_WEC000002_TA_DPBS_MSMS_rep1Q1-27Pxxx.2863.3101.4	4	19.58	11.2	93	21900000	12	(K)	LNYKPQEEYPDLSKHNNHMAK	(V)		6.88	13	639.816	2556.23	0.0108	4.2
Creatine kinase M-type	P07310	1	1.1	950	97	1518.14	1518.14	98.4	0+1+129+5+246	0+1+129+5+246		7290000000	43272.4	UniProt_11132019_sprot.fasta	0013M_WEC000002_GA_DDEX_MSMS_rep1Q1-27Pxxx.8589.8589.3	3	19.58	19.58	66.1	5790000	178	(K)	SMTEQEQQQLIDDHFLFDKPVSPLLLASGMAR	(D)		19.83	13	1215.61	3644.81	0.0122	3.3
Creatine kinase M-type	P07310	1	1.1	950	97	1518.14	1518.14	98.4	0+1+129+5+246	0+1+129+5+246		7290000000	43272.4	UniProt_11132019_sprot.fasta	0010M_WEC000002_TA_DPBS_MSMS_rep1Q1-27Pxxx.5277.5321.2	2	19.56	14.28	95.6	6850000	117	(K)	GGDDLDPNYVLSSR	(V)		11.88	6	754.356	1507.7	0.0018	1.2
Creatine kinase M-type	P07310	1	1.1	950	97	1518.14	1518.14	98.4	0+1+129+5+246	0+1+129+5+246		7290000000	43272.4	UniProt_11132019_sprot.fasta	0018M_WEC000002_TA_DDEX_MSMS_rep2Q1-27Pxxx.3828.3912.4	4	19.53	13.67	98.4	10800000	106	(K)	HKTDLNHENLKGGDDLDPNYVLSSR	(V)		8.67	14	710.102	2837.38	0.0032	1.1
Creatine kinase M-type	P07310	1	1.1	950	97	1518.14	1518.14	98.4	0+1+129+5+246	0+1+129+5+246		7290000000	43272.4	UniProt_11132019_sprot.fasta	0013M_WEC000002_GA_DDEX_MSMS_rep1Q1-27Pxxx.3633.3633.3	3	19.52	14.06	91.1	10300000	366	(K)	KLEKGQSIDDMIPAQK	(-)		8.32	12	600.988	1800.95	-0.0033	-1.9
Creatine kinase M-type	P07310	1	1.1	950	97	1518.14	1518.14	98.4	0+1+129+5+246	0+1+129+5+246		7290000000	43272.4	UniProt_11132019_sprot.fasta	0018M_WEC000002_TA_DDEX_MSMS_rep2Q1-27Pxxx.4499.4541.3	3	19.51	9.95	86.9	9720000	10	(K)	FKLNYKPQEEYPDLSK	(H)		10.1	11	667.01	1999.02	-0.0028	-1.4
Creatine kinase M-type	P07310	1	1.1	950	97	1518.14	1518.14	98.4	0+1+129+5+246	0+1+129+5+246		7290000000	43272.4	UniProt_11132019_sprot.fasta	0010M_WEC000002_TA_DPBS_MSMS_rep1Q1-27Pxxx.3519.3598.3	3	19.44	13.69	94.7	12800000	366	(K)	KLEKGQSIDDMIPAQK	(-)		8.3	9	600.979	1800.95	-0.0296	-16.4
Creatine kinase M-type	P07310	1	1.1	950	97	1518.14	1518.14	98.4	0+1+129+5+246	0+1+129+5+246		7290000000	43272.4	UniProt_11132019_sprot.fasta	0013M_WEC000002_GA_DDEX_MSMS_rep1Q1-27Pxxx.4431.4600.2	2	19.43	10.1	91.7	19900000	370	(K)	GQSIDDMIPAQK	(-)		10.1	8	651.823	1302.64	0.0021	1.6
Creatine kinase M-type	P07310	1	1.1	950	97	1518.14	1518.14	98.4	0+1+129+5+246	0+1+129+5+246		7290000000	43272.4	UniProt_11132019_sprot.fasta	0013M_WEC000002_GA_DDEX_MSMS_rep2Q1-27Pxxx.7123.7438.3	3	19.43	12.78	91.5	2630000	321	(R)	GTGGVDTAAVGAVFDISNADR	(L)		15.43	30	665	1992.96	0.0238	11.9
Creatine kinase M-type	P07310	1	1.1	950	97	1518.14	1518.14	98.4	0+1+129+5+246	0+1+129+5+246		7290000000	43272.4	UniProt_11132019_sprot.fasta	0018M_WEC000002_TA_DDEX_MSMS_rep1Q1-27Pxxx.8336.8336.4	4	19.43	14.3	82.1	1960000	321	(R)	GTGGVDTAAVGAVFDISnADRLGSSEVEQVQLVVDGVK	(L)	n:Deamidated	21.6	0	940.982	3759.9	1.0014	4.6
Creatine kinase M-type	P07310	1	1.1	950	97	1518.14	1518.14	98.4	0+1+129+5+246	0+1+129+5+246		7290000000	43272.4	UniProt_11132019_sprot.fasta	0009M_WEC000002_TA_DPBS_MSMS_rep1Q1-27Pxxx.3618.3618.3	3	19.42	12.22	95.4	23400000	305	(K)	HPKFEEILTR	(L)		8.38	9	423.905	1269.69	0.0048	3.8
Creatine kinase M-type	P07310	1	1.1	950	97	1518.14	1518.14	98.4	0+1+129+5+246	0+1+129+5+246		7290000000	43272.4	UniProt_11132019_sprot.fasta	0010M_WEC000002_TA_DPBS_MSMS_rep1Q1-27Pxxx.6705.6832.2	2	19.41	17.19	80.6	14900000	157	(K)	LSVEALNSLTGEFKGK	(Y)		15.28	18	846.964	1692.92	0.0042	2.5
Creatine kinase M-type	P07310	1	1.1	950	97	1518.14	1518.14	98.4	0+1+129+5+246	0+1+129+5+246		7290000000	43272.4	UniProt_11132019_sprot.fasta	0013M_WEC000002_GA_DDEX_MSMS_rep1Q1-27Pxxx.2814.2879.5	5	19.4	13.25	95.1	15800000	12	(K)	LNYKPQEEYPDLSKHNNHMAK	(V)		6.78	11	512.052	2556.23	-0.0016	-0.6
Creatine kinase M-type	P07310	1	1.1	950	97	1518.14	1518.14	98.4	0+1+129+5+246	0+1+129+5+246		7290000000	43272.4	UniProt_11132019_sprot.fasta	0018M_WEC000002_TA_DDEX_MSMS_rep1Q1-27Pxxx.4721.4805.3	3	19.4	9.77	91.8	19500000	33	(K)	VLTPDLYNKLR	(D)		11.72	14	444.595	1331.77	0.002	1.5
Creatine kinase M-type	P07310	1	1.1	950	97	1518.14	1518.14	98.4	0+1+129+5+246	0+1+129+5+246		7290000000	43272.4	UniProt_11132019_sprot.fasta	0018M_WEC000002_TA_DDEX_MSMS_rep1Q1-27Pxxx.7909.7909.3	3	19.38	19.38	75.3	4850000	178	(K)	SMTEQEQQQLIDDHFLFDKPVSPLLLASGMAR	(D)		20.02	15	1215.62	3644.81	0.0252	6.9
Creatine kinase M-type	P07310	1	1.1	950	97	1518.14	1518.14	98.4	0+1+129+5+246	0+1+129+5+246		7290000000	43272.4	UniProt_11132019_sprot.fasta	0013M_WEC000002_GA_DDEX_MSMS_rep1Q1-27Pxxx.4116.4467.4	4	19.37	13.55	100	19000000	106	(K)	HKTDLNHENLKGGDDLDPNYVLSSR	(V)		9.48	21	710.089	2837.38	-0.046	-16.2
Creatine kinase M-type	P07310	1	1.1	950	97	1518.14	1518.14	98.4	0+1+129+5+246	0+1+129+5+246		7290000000	43272.4	UniProt_11132019_sprot.fasta	0017M_WEC000002_TA_DDEX_MSMS_rep1Q1-27Pxxx.4123.4270.4	4	19.37	13.73	100	13100000	106	(K)	HKTDLNHENLKGGDDLDPNYVLSSR	(V)		9.47	20	710.089	2837.38	-0.0459	-16.2
Creatine kinase M-type	P07310	1	1.1	950	97	1518.14	1518.14	98.4	0+1+129+5+246	0+1+129+5+246		7290000000	43272.4	UniProt_11132019_sprot.fasta	0017M_WEC000002_TA_DDEX_MSMS_rep1Q1-27Pxxx.2358.2358.3	3	19.35	14.8	92.8	7310000	136	(R)	SIKGYTLPPHCSR	(G)	C:Carbamidomethylation,	6.02	12	505.929	1515.77	-0.0022	-1.5
Creatine kinase M-type	P07310	1	1.1	950	97	1518.14	1518.14	98.4	0+1+129+5+246	0+1+129+5+246		7290000000	43272.4	UniProt_11132019_sprot.fasta	0017M_WEC000002_TA_DDEX_MSMS_rep1Q1-27Pxxx.2860.2925.4	4	19.34	12.28	92.6	12700000	12	(K)	LNYKPQEEYPDLSKHNNHMAK	(V)		6.87	12	639.813	2556.23	-0.0009	-0.4
Creatine kinase M-type	P07310	1	1.1	950	97	1518.14	1518.14	98.4	0+1+129+5+246	0+1+129+5+246		7290000000	43272.4	UniProt_11132019_sprot.fasta	0017M_WEC000002_TA_DDEX_MSMS_rep1Q1-27Pxxx.8869.8869.4	4	19.32	16.96	85.9	8280000	320	(K)	RGTGGVDTAAVGAVFDISNADRLGSSEVEQVQLVVDGVK	(L)		20.48	10	979.741	3916.01	-0.0632	-16.1
Creatine kinase M-type	P07310	1	1.1	950	97	1518.14	1518.14	98.4	0+1+129+5+246	0+1+129+5+246		7290000000	43272.4	UniProt_11132019_sprot.fasta	0018M_WEC000002_TA_DDEX_MSMS_rep1Q1-27Pxxx.2811.2811.4	4	19.32	13.24	91.3	3950000	12	(K)	LNYKPQEEYPDLSKHnNHMAK	(V)	n:Deamidated	7.32	25	640.06	2556.23	0.9891	2
Creatine kinase M-type	P07310	1	1.1	950	97	1518.14	1518.14	98.4	0+1+129+5+246	0+1+129+5+246		7290000000	43272.4	UniProt_11132019_sprot.fasta	0018M_WEC000002_TA_DDEX_MSMS_rep2Q1-27Pxxx.3177.3240.3	3	19.31	13.68	95.3	27400000	366	(K)	KLEKGQSIDDMIPAQK	(-)		7.08	14	600.99	1800.95	0.0015	0.9
Creatine kinase M-type	P07310	1	1.1	950	97	1518.14	1518.14	98.4	0+1+129+5+246	0+1+129+5+246		7290000000	43272.4	UniProt_11132019_sprot.fasta	0018M_WEC000002_TA_DDEX_MSMS_rep2Q1-27Pxxx.6408.6408.3	3	19.28	14.62	83.6	11100000	153	(R)	AVEKLSVEALNSLTGEFKGK	(Y)		14.62	13	707.392	2120.16	0.0009	0.4
Creatine kinase M-type	P07310	1	1.1	950	97	1518.14	1518.14	98.4	0+1+129+5+246	0+1+129+5+246		7290000000	43272.4	UniProt_11132019_sprot.fasta	0017M_WEC000002_TA_DDEX_MSMS_rep1Q1-27Pxxx.6811.6851.3	3	19.23	11.96	96	5730000	153	(R)	AVEKLSVEALNSLTGEFKGK	(Y)		15.42	8	707.391	2120.16	-0.0013	-0.6
Creatine kinase M-type	P07310	1	1.1	950	97	1518.14	1518.14	98.4	0+1+129+5+246	0+1+129+5+246		7290000000	43272.4	UniProt_11132019_sprot.fasta	0017M_WEC000002_TA_DDEX_MSMS_rep1Q1-27Pxxx.3640.3640.5	5	19.18	10.99	86.7	4450000	10	(K)	FKLNYKPQEEYPDLSKHNNHMAK	(V)		8.4	7	567.084	2831.39	-0.0006	-0.2
Creatine kinase M-type	P07310	1	1.1	950	97	1518.14	1518.14	98.4	0+1+129+5+246	0+1+129+5+246		7290000000	43272.4	UniProt_11132019_sprot.fasta	0014M_WEC000002_GA_DDEX_MSMS_rep1Q1-27Pxxx.2903.2967.4	4	19.17	12.73	95.1	9340000	12	(K)	LNYKPQEEYPDLSKHNNHMAK	(V)		6.08	11	639.814	2556.23	0.0031	1.2
Creatine kinase M-type	P07310	1	1.1	950	97	1518.14	1518.14	98.4	0+1+129+5+246	0+1+129+5+246		7290000000	43272.4	UniProt_11132019_sprot.fasta	0017M_WEC000002_TA_DDEX_MSMS_rep1Q1-27Pxxx.3868.3868.3	3	19.16	11.6	93.3	29300000	12	(K)	LNYKPQEEYPDLSK	(H)		8.85	11	575.293	1723.85	0.0107	6.2
Creatine kinase M-type	P07310	1	1.1	950	97	1518.14	1518.14	98.4	0+1+129+5+246	0+1+129+5+246		7290000000	43272.4	UniProt_11132019_sprot.fasta	0009M_WEC000002_TA_DPBS_MSMS_rep1Q1-27Pxxx.5619.5661.6	6	19.13	11.84	88.6	750000	299	(K)	LANLSKHPKFEEILTRLRLQKR	(G)		12.82	21	449.263	2690.59	-0.0508	-18.9
Creatine kinase M-type	P07310	1	1.1	950	97	1518.14	1518.14	98.4	0+1+129+5+246	0+1+129+5+246		7290000000	43272.4	UniProt_11132019_sprot.fasta	0013M_WEC000002_GA_DDEX_MSMS_rep1Q1-27Pxxx.1365.1470.2	2	19.11	10.14	94.8	8140000	216	(R)	GIWHNDNK	(S)		3.8	17	492.238	983.469	-0.0008	-0.8
Creatine kinase M-type	P07310	1	1.1	950	97	1518.14	1518.14	98.4	0+1+129+5+246	0+1+129+5+246		7290000000	43272.4	UniProt_11132019_sprot.fasta	0013M_WEC000002_GA_DDEX_MSMS_rep2Q1-27Pxxx.2869.2869.4	4	19.11	13.99	90.5	10100000	12	(K)	LNYKPQEEYPDLSKHNNHMAK	(V)		6.27	8	639.811	2556.23	-0.0094	-3.7
Creatine kinase M-type	P07310	1	1.1	950	97	1518.14	1518.14	98.4	0+1+129+5+246	0+1+129+5+246		7290000000	43272.4	UniProt_11132019_sprot.fasta	0009M_WEC000002_TA_DPBS_MSMS_rep1Q1-27Pxxx.5110.5302.2	2	19.1	8.21	80.1	19800000	33	(K)	VLTPDLYNKLR	(D)		11.63	15	666.388	1331.77	0.0006	0.4
Creatine kinase M-type	P07310	1	1.1	950	97	1518.14	1518.14	98.4	0+1+129+5+246	0+1+129+5+246		7290000000	43272.4	UniProt_11132019_sprot.fasta	0018M_WEC000002_TA_DDEX_MSMS_rep1Q1-27Pxxx.7430.8066.4	4	19.09	19.09	94.3	5240000	320	(K)	RGTGGVDTAAVGAVFDISNADRLGSSEVEQVQLVVDGVK	(L)		20.5	4	979.743	3916.01	-0.0561	-14.3
Creatine kinase M-type	P07310	1	1.1	950	97	1518.14	1518.14	98.4	0+1+129+5+246	0+1+129+5+246		7290000000	43272.4	UniProt_11132019_sprot.fasta	0013M_WEC000002_GA_DDEX_MSMS_rep1Q1-27Pxxx.8763.8763.4	4	19.08	15.9	91	221000	44	(R)	DKETPSGFTLDDVIQTGVDNPGHPFIMTVGCVAGDEESYTVFK	(D)	C:Carbamidomethylation,	20.63	9	1169.03	4673.17	-0.0813	-17.4
Creatine kinase M-type	P07310	1	1.1	950	97	1518.14	1518.14	98.4	0+1+129+5+246	0+1+129+5+246		7290000000	43272.4	UniProt_11132019_sprot.fasta	0017M_WEC000002_TA_DDEX_MSMS_rep1Q1-27Pxxx.3525.3681.3	3	19.08	14.16	93.4	14100000	366	(K)	KLEKGQSIDDMIPAQK	(-)		8.32	10	600.978	1800.95	-0.0333	-18.5
Creatine kinase M-type	P07310	1	1.1	950	97	1518.14	1518.14	98.4	0+1+129+5+246	0+1+129+5+246		7290000000	43272.4	UniProt_11132019_sprot.fasta	0009M_WEC000002_TA_DPBS_MSMS_rep1Q1-27Pxxx.5908.6727.2	2	19.01	19.01	77.7	21300000	342	(R)	LGSSEVEQVQLVVDGVK	(L)		15.45	16	893.467	1785.96	-0.0315	-17.6
Creatine kinase M-type	P07310	1	1.1	950	97	1518.14	1518.14	98.4	0+1+129+5+246	0+1+129+5+246		7290000000	43272.4	UniProt_11132019_sprot.fasta	0013M_WEC000002_GA_DDEX_MSMS_rep2Q1-27Pxxx.7088.7088.3	3	19	13.75	86.6	3910000	224	(K)	SFLVWVNEEDHLR	(V)		14.87	4	548.621	1643.82	0.03	18.2
Creatine kinase M-type	P07310	1	1.1	950	97	1518.14	1518.14	98.4	0+1+129+5+246	0+1+129+5+246		7290000000	43272.4	UniProt_11132019_sprot.fasta	0010M_WEC000002_TA_DPBS_MSMS_rep1Q1-27Pxxx.6812.6812.3	3	18.98	14.17	84	3630000	153	(R)	AVEKLSVEALNSLTGEFKGK	(Y)		15.43	9	707.393	2120.16	0.0041	1.9
Creatine kinase M-type	P07310	1	1.1	950	97	1518.14	1518.14	98.4	0+1+129+5+246	0+1+129+5+246		7290000000	43272.4	UniProt_11132019_sprot.fasta	0013M_WEC000002_GA_DDEX_MSMS_rep2Q1-27Pxxx.6813.6813.3	3	18.97	14.46	88.4	5370000	342	(R)	LGSSEVEQVQLVVDGVK	(L)		14.33	0	595.989	1785.96	-0.0059	-3.3
Creatine kinase M-type	P07310	1	1.1	950	97	1518.14	1518.14	98.4	0+1+129+5+246	0+1+129+5+246		7290000000	43272.4	UniProt_11132019_sprot.fasta	0009M_WEC000002_TA_DPBS_MSMS_rep1Q1-27Pxxx.6141.6141.3	3	18.95	12.33	89	1610000	157	(K)	LSVEALnSLTGEFKGK	(Y)	n:Deamidated	13.77	14	565.306	1692.92	0.9855	0.9
Creatine kinase M-type	P07310	1	1.1	950	97	1518.14	1518.14	98.4	0+1+129+5+246	0+1+129+5+246		7290000000	43272.4	UniProt_11132019_sprot.fasta	0014M_WEC000002_GA_DDEX_MSMS_rep1Q1-27Pxxx.9877.9877.3	3	18.95	14.84	80	1960000	321	(R)	GTGGVDTAAVGAVFDISNADRLGSSEVEQVQLVVDGVK	(L)		21.33	24	1253.95	3759.9	-0.0606	-16.1
Creatine kinase M-type	P07310	1	1.1	950	97	1518.14	1518.14	98.4	0+1+129+5+246	0+1+129+5+246		7290000000	43272.4	UniProt_11132019_sprot.fasta	0018M_WEC000002_TA_DDEX_MSMS_rep1Q1-27Pxxx.3398.3398.3	3	18.93	8.18	95.5	15100000	305	(K)	HPKFEEILTR	(L)		8.43	7	423.904	1269.69	0.0019	1.5
Creatine kinase M-type	P07310	1	1.1	950	97	1518.14	1518.14	98.4	0+1+129+5+246	0+1+129+5+246		7290000000	43272.4	UniProt_11132019_sprot.fasta	0010M_WEC000002_TA_DPBS_MSMS_rep1Q1-27Pxxx.5048.5152.4	4	18.92	13.96	94.5	28500000	108	(K)	TDLNHENLKGGDDLDPNYVLSSR	(V)		11.45	12	643.813	2572.23	0.0014	0.6
Creatine kinase M-type	P07310	1	1.1	950	97	1518.14	1518.14	98.4	0+1+129+5+246	0+1+129+5+246		7290000000	43272.4	UniProt_11132019_sprot.fasta	0014M_WEC000002_GA_DDEX_MSMS_rep1Q1-27Pxxx.4624.4771.2	2	18.9	10.51	91.8	9640000	370	(K)	GQSIDDMIPAQK	(-)		9.28	2	651.823	1302.64	0.0023	1.8
Creatine kinase M-type	P07310	1	1.1	950	97	1518.14	1518.14	98.4	0+1+129+5+246	0+1+129+5+246		7290000000	43272.4	UniProt_11132019_sprot.fasta	0014M_WEC000002_GA_DDEX_MSMS_rep1Q1-27Pxxx.6871.6871.3	3	18.86	17.86	95.3	18200000	320	(K)	RGTGGVDTAAVGAVFDISNADR	(L)		13.88	11	717.026	2149.06	-0.0004	-0.2
Creatine kinase M-type	P07310	1	1.1	950	97	1518.14	1518.14	98.4	0+1+129+5+246	0+1+129+5+246		7290000000	43272.4	UniProt_11132019_sprot.fasta	0018M_WEC000002_TA_DDEX_MSMS_rep2Q1-27Pxxx.6429.6536.3	3	18.85	13.71	94	11000000	342	(R)	LGSSEVEQVQLVVDGVK	(L)		14.73	15	595.993	1785.96	0.0042	2.3
Creatine kinase M-type	P07310	1	1.1	950	97	1518.14	1518.14	98.4	0+1+129+5+246	0+1+129+5+246		7290000000	43272.4	UniProt_11132019_sprot.fasta	0013M_WEC000002_GA_DDEX_MSMS_rep2Q1-27Pxxx.5977.6797.2	2	18.81	14.35	85.2	8110000	342	(R)	LGSSEVEQVQLVVDGVK	(L)		14.33	0	893.49	1785.96	0.0145	8.1
Creatine kinase M-type	P07310	1	1.1	950	97	1518.14	1518.14	98.4	0+1+129+5+246	0+1+129+5+246		7290000000	43272.4	UniProt_11132019_sprot.fasta	0017M_WEC000002_TA_DDEX_MSMS_rep1Q1-27Pxxx.8784.8784.5	5	18.8	16.52	98	2170000	320	(K)	RGTGGVDTAAVGAVFDISNADRLGSSEVEQVQLVVDGVK	(L)		20.48	10	784.008	3916.01	0.0084	2.2
Creatine kinase M-type	P07310	1	1.1	950	97	1518.14	1518.14	98.4	0+1+129+5+246	0+1+129+5+246		7290000000	43272.4	UniProt_11132019_sprot.fasta	0018M_WEC000002_TA_DDEX_MSMS_rep2Q1-27Pxxx.4773.5007.2	2	18.78	6.01	85.2	26000000	33	(K)	VLTPDLYNKLR	(D)		10.78	18	666.389	1331.77	0.0036	2.7
Creatine kinase M-type	P07310	1	1.1	950	97	1518.14	1518.14	98.4	0+1+129+5+246	0+1+129+5+246		7290000000	43272.4	UniProt_11132019_sprot.fasta	0013M_WEC000002_GA_DDEX_MSMS_rep1Q1-27Pxxx.5104.5188.2	2	18.77	6.12	97.9	10100000	33	(K)	VLTPDLYNKLR	(D)		11.45	13	666.388	1331.77	0.0002	0.1
Creatine kinase M-type	P07310	1	1.1	950	97	1518.14	1518.14	98.4	0+1+129+5+246	0+1+129+5+246		7290000000	43272.4	UniProt_11132019_sprot.fasta	0009M_WEC000002_TA_DPBS_MSMS_rep1Q1-27Pxxx.4117.4472.4	4	18.74	12.8	97.8	11700000	106	(K)	HKTDLNHENLKGGDDLDPNYVLSSR	(V)		9.53	19	710.09	2837.38	-0.044	-15.5
Creatine kinase M-type	P07310	1	1.1	950	97	1518.14	1518.14	98.4	0+1+129+5+246	0+1+129+5+246		7290000000	43272.4	UniProt_11132019_sprot.fasta	0013M_WEC000002_GA_DDEX_MSMS_rep2Q1-27Pxxx.4379.4484.2	2	18.67	10.24	92	32000000	370	(K)	GQSIDDMIPAQK	(-)		9.33	10	651.824	1302.64	0.0052	4
Creatine kinase M-type	P07310	1	1.1	950	97	1518.14	1518.14	98.4	0+1+129+5+246	0+1+129+5+246		7290000000	43272.4	UniProt_11132019_sprot.fasta	0018M_WEC000002_TA_DDEX_MSMS_rep1Q1-27Pxxx.0525.0525.2	2	18.64	4.12	95.9	3980000	293	(R)	GGVHVK	(L)		1.83	0	298.68	596.351	0.0021	3.5
Creatine kinase M-type	P07310	1	1.1	950	97	1518.14	1518.14	98.4	0+1+129+5+246	0+1+129+5+246		7290000000	43272.4	UniProt_11132019_sprot.fasta	0018M_WEC000002_TA_DDEX_MSMS_rep1Q1-27Pxxx.3380.3380.5	5	18.58	11.63	84.4	5520000	10	(K)	FKLNYKPQEEYPDLSKHNNHMAK	(V)		8.42	7	567.084	2831.39	-0.0005	-0.2
Creatine kinase M-type	P07310	1	1.1	950	97	1518.14	1518.14	98.4	0+1+129+5+246	0+1+129+5+246		7290000000	43272.4	UniProt_11132019_sprot.fasta	0017M_WEC000002_TA_DDEX_MSMS_rep1Q1-27Pxxx.8448.8448.4	4	18.54	11.56	70	212000	173	(K)	YYPLKSmTEQEQQQLIDDHFLFDKPVSPLLLASGMAR	(D)	m:Oxidized methionine	19.5	8	1082.03	4309.17	15.9277	-15.5
Creatine kinase M-type	P07310	1	1.1	950	97	1518.14	1518.14	98.4	0+1+129+5+246	0+1+129+5+246		7290000000	43272.4	UniProt_11132019_sprot.fasta	0017M_WEC000002_TA_DDEX_MSMS_rep1Q1-27Pxxx.9184.9184.4	4	18.54	14.72	59.1	5430000	321	(R)	GTGGVDTAAVGAVFDISNADRLGSSEVEQVQLVVDGVK	(L)		21.58	9	940.713	3759.9	-0.0731	-19.4
Creatine kinase M-type	P07310	1	1.1	950	97	1518.14	1518.14	98.4	0+1+129+5+246	0+1+129+5+246		7290000000	43272.4	UniProt_11132019_sprot.fasta	0018M_WEC000002_TA_DDEX_MSMS_rep1Q1-27Pxxx.6662.6662.3	3	18.5	8.92	93.9	432000	157	(K)	LSVEALNSLTGEFKGKYYPLK	(S)		16.63	15	786.415	2357.28	-0.0452	-19.2
Creatine kinase M-type	P07310	1	1.1	950	97	1518.14	1518.14	98.4	0+1+129+5+246	0+1+129+5+246		7290000000	43272.4	UniProt_11132019_sprot.fasta	0017M_WEC000002_TA_DDEX_MSMS_rep1Q1-27Pxxx.5254.5317.2	2	18.45	13.71	93.6	4970000	117	(K)	GGDDLDPNYVLSSR	(V)		11.9	6	754.356	1507.7	0.0017	1.1
Creatine kinase M-type	P07310	1	1.1	950	97	1518.14	1518.14	98.4	0+1+129+5+246	0+1+129+5+246		7290000000	43272.4	UniProt_11132019_sprot.fasta	0018M_WEC000002_TA_DDEX_MSMS_rep2Q1-27Pxxx.3239.3239.3	3	18.41	10.17	89.6	20000000	305	(K)	HPKFEEILTR	(L)		7.13	9	423.904	1269.69	0.0037	2.9
Creatine kinase M-type	P07310	1	1.1	950	97	1518.14	1518.14	98.4	0+1+129+5+246	0+1+129+5+246		7290000000	43272.4	UniProt_11132019_sprot.fasta	0010M_WEC000002_TA_DPBS_MSMS_rep1Q1-27Pxxx.3639.3639.3	3	18.37	9.71	88.4	10400000	305	(K)	HPKFEEILTR	(L)		8.43	4	423.906	1269.69	0.0082	6.5
Creatine kinase M-type	P07310	1	1.1	950	97	1518.14	1518.14	98.4	0+1+129+5+246	0+1+129+5+246		7290000000	43272.4	UniProt_11132019_sprot.fasta	0009M_WEC000002_TA_DPBS_MSMS_rep1Q1-27Pxxx.4164.4525.2	2	18.32	7.17	90.8	36100000	33	(K)	VLTPDLYNK	(L)		9.38	21	531.796	1062.58	0.0016	1.5
Creatine kinase M-type	P07310	1	1.1	950	97	1518.14	1518.14	98.4	0+1+129+5+246	0+1+129+5+246		7290000000	43272.4	UniProt_11132019_sprot.fasta	0018M_WEC000002_TA_DDEX_MSMS_rep2Q1-27Pxxx.3890.4061.2	2	18.32	6.86	94.8	44900000	33	(K)	VLTPDLYNK	(L)		8.7	32	531.797	1062.58	0.0032	3
Creatine kinase M-type	P07310	1	1.1	950	97	1518.14	1518.14	98.4	0+1+129+5+246	0+1+129+5+246		7290000000	43272.4	UniProt_11132019_sprot.fasta	0018M_WEC000002_TA_DDEX_MSMS_rep1Q1-27Pxxx.6254.6254.3	3	18.3	10.38	86.4	6090000	153	(R)	AVEKLSVEALNSLTGEFKGK	(Y)		15.52	7	707.391	2120.16	-0.0001	0
Creatine kinase M-type	P07310	1	1.1	950	97	1518.14	1518.14	98.4	0+1+129+5+246	0+1+129+5+246		7290000000	43272.4	UniProt_11132019_sprot.fasta	0018M_WEC000002_TA_DDEX_MSMS_rep2Q1-27Pxxx.4143.4185.4	4	18.3	10.35	89.8	2800000	299	(K)	LANLSKHPKFEEILTR	(L)		9.33	12	474.774	1896.07	0.0041	2.2
Creatine kinase M-type	P07310	1	1.1	950	97	1518.14	1518.14	98.4	0+1+129+5+246	0+1+129+5+246		7290000000	43272.4	UniProt_11132019_sprot.fasta	0009M_WEC000002_TA_DPBS_MSMS_rep1Q1-27Pxxx.2820.3238.5	5	18.27	11.11	90.1	36100000	12	(K)	LNYKPQEEYPDLSKHNNHMAK	(V)		6.88	17	512.051	2556.23	-0.0027	-1.1
Creatine kinase M-type	P07310	1	1.1	950	97	1518.14	1518.14	98.4	0+1+129+5+246	0+1+129+5+246		7290000000	43272.4	UniProt_11132019_sprot.fasta	0018M_WEC000002_TA_DDEX_MSMS_rep2Q1-27Pxxx.5218.5218.6	6	18.27	11.28	84.7	192000	299	(K)	LANLSKHPKFEEILTRLR	(L)		11.72	3	361.711	2165.26	-0.0283	-13.1
Creatine kinase M-type	P07310	1	1.1	950	97	1518.14	1518.14	98.4	0+1+129+5+246	0+1+129+5+246		7290000000	43272.4	UniProt_11132019_sprot.fasta	0017M_WEC000002_TA_DDEX_MSMS_rep1Q1-27Pxxx.4183.4629.2	2	18.26	5.5	93.3	18500000	33	(K)	VLTPDLYNK	(L)		9.4	11	531.796	1062.58	0.0009	0.9
Creatine kinase M-type	P07310	1	1.1	950	97	1518.14	1518.14	98.4	0+1+129+5+246	0+1+129+5+246		7290000000	43272.4	UniProt_11132019_sprot.fasta	0017M_WEC000002_TA_DDEX_MSMS_rep1Q1-27Pxxx.8551.9117.4	4	18.24	18.24	84.7	5430000	321	(R)	GTGGVDTAAVGAVFDISNADRLGSSEVEQVQLVVDGVK	(L)		21.58	9	940.713	3759.9	-0.0731	-19.4
Creatine kinase M-type	P07310	1	1.1	950	97	1518.14	1518.14	98.4	0+1+129+5+246	0+1+129+5+246		7290000000	43272.4	UniProt_11132019_sprot.fasta	0018M_WEC000002_TA_DDEX_MSMS_rep1Q1-27Pxxx.6659.6659.4	4	18.22	10.42	86	444000	157	(K)	LSVEALNSLTGEFKGKYYPLK	(S)		16.62	6	590.065	2357.28	-0.0365	-15.5
Creatine kinase M-type	P07310	1	1.1	950	97	1518.14	1518.14	98.4	0+1+129+5+246	0+1+129+5+246		7290000000	43272.4	UniProt_11132019_sprot.fasta	0018M_WEC000002_TA_DDEX_MSMS_rep2Q1-27Pxxx.6347.6480.4	4	18.22	11.62	82	6730000	153	(R)	AVEKLSVEALNSLTGEFKGK	(Y)		14.62	13	530.787	2120.16	-0.0339	-16
Creatine kinase M-type	P07310	1	1.1	950	97	1518.14	1518.14	98.4	0+1+129+5+246	0+1+129+5+246		7290000000	43272.4	UniProt_11132019_sprot.fasta	0010M_WEC000002_TA_DPBS_MSMS_rep1Q1-27Pxxx.4107.4270.4	4	18.2	12.64	96.9	15500000	106	(K)	HKTDLNHENLKGGDDLDPNYVLSSR	(V)		9.48	22	710.088	2837.38	-0.0499	-17.6
Creatine kinase M-type	P07310	1	1.1	950	97	1518.14	1518.14	98.4	0+1+129+5+246	0+1+129+5+246		7290000000	43272.4	UniProt_11132019_sprot.fasta	0017M_WEC000002_TA_DDEX_MSMS_rep1Q1-27Pxxx.2819.2947.5	5	18.2	10.92	92.8	19800000	12	(K)	LNYKPQEEYPDLSKHNNHMAK	(V)		6.87	12	512.052	2556.23	-0.0017	-0.6
Creatine kinase M-type	P07310	1	1.1	950	97	1518.14	1518.14	98.4	0+1+129+5+246	0+1+129+5+246		7290000000	43272.4	UniProt_11132019_sprot.fasta	0009M_WEC000002_TA_DPBS_MSMS_rep1Q1-27Pxxx.3480.3639.3	3	18.17	12.66	88.8	34500000	366	(K)	KLEKGQSIDDMIPAQK	(-)		8.3	16	600.979	1800.95	-0.0302	-16.8
Creatine kinase M-type	P07310	1	1.1	950	97	1518.14	1518.14	98.4	0+1+129+5+246	0+1+129+5+246		7290000000	43272.4	UniProt_11132019_sprot.fasta	0010M_WEC000002_TA_DPBS_MSMS_rep1Q1-27Pxxx.7377.7377.4	4	18.15	15.45	96.2	8190000	267	(K)	AGHPFMWNEHLGYVLTCPSNLGTGLR	(G)	C:Carbamidomethylation,	16.68	3	732.609	2927.41	0.0046	1.6
Creatine kinase M-type	P07310	1	1.1	950	97	1518.14	1518.14	98.4	0+1+129+5+246	0+1+129+5+246		7290000000	43272.4	UniProt_11132019_sprot.fasta	0013M_WEC000002_GA_DDEX_MSMS_rep2Q1-27Pxxx.0494.0494.2	2	18.13	2.9	90	3180000	293	(R)	GGVHVK	(L)		1.83	0	298.68	596.351	0.0015	2.6
Creatine kinase M-type	P07310	1	1.1	950	97	1518.14	1518.14	98.4	0+1+129+5+246	0+1+129+5+246		7290000000	43272.4	UniProt_11132019_sprot.fasta	0017M_WEC000002_TA_DDEX_MSMS_rep1Q1-27Pxxx.3479.3479.4	4	18.13	15.41	89.8	2200000	97	(R)	HGGYKPTDKHKTDLNHENLKGGDDLDPNYVLSSR	(V)		8.15	16	955.956	3820.86	-0.0628	-16.4
Creatine kinase M-type	P07310	1	1.1	950	97	1518.14	1518.14	98.4	0+1+129+5+246	0+1+129+5+246		7290000000	43272.4	UniProt_11132019_sprot.fasta	0009M_WEC000002_TA_DPBS_MSMS_rep1Q1-27Pxxx.5260.5298.2	2	18.1	13.42	89.7	3370000	117	(K)	GGDDLDPNYVLSSR	(V)		11.97	7	754.346	1507.7	-0.0184	-12.2
Creatine kinase M-type	P07310	1	1.1	950	97	1518.14	1518.14	98.4	0+1+129+5+246	0+1+129+5+246		7290000000	43272.4	UniProt_11132019_sprot.fasta	0014M_WEC000002_GA_DDEX_MSMS_rep1Q1-27Pxxx.7835.7835.3	3	18.02	14.9	93.6	4250000	267	(K)	AGHPFMWNEHLGYVLTCPSNLGTGLR	(G)	C:Carbamidomethylation,	15.95	5	976.483	2927.41	0.0264	9
Creatine kinase M-type	P07310	1	1.1	950	97	1518.14	1518.14	98.4	0+1+129+5+246	0+1+129+5+246		7290000000	43272.4	UniProt_11132019_sprot.fasta	0010M_WEC000002_TA_DPBS_MSMS_rep1Q1-27Pxxx.8795.8795.4	4	18.01	16.01	89.6	5140000	320	(K)	RGTGGVDTAAVGAVFDISNADRLGSSEVEQVQLVVDGVK	(L)		20.52	3	979.759	3916.01	0.0078	2
Creatine kinase M-type	P07310	1	1.1	950	97	1518.14	1518.14	98.4	0+1+129+5+246	0+1+129+5+246		7290000000	43272.4	UniProt_11132019_sprot.fasta	0013M_WEC000002_GA_DDEX_MSMS_rep1Q1-27Pxxx.5271.5313.2	2	18.01	12.79	95.7	8300000	117	(K)	GGDDLDPNYVLSSR	(V)		11.77	10	754.356	1507.7	0.0019	1.3
Creatine kinase M-type	P07310	1	1.1	950	97	1518.14	1518.14	98.4	0+1+129+5+246	0+1+129+5+246		7290000000	43272.4	UniProt_11132019_sprot.fasta	0013M_WEC000002_GA_DDEX_MSMS_rep1Q1-27Pxxx.7457.7627.3	3	18.01	11.4	90.2	4040000	157	(K)	LSVEALNSLTGEFK	(G)		16.77	5	503.274	1507.8	0.0072	4.8
Creatine kinase M-type	P07310	1	1.1	950	97	1518.14	1518.14	98.4	0+1+129+5+246	0+1+129+5+246		7290000000	43272.4	UniProt_11132019_sprot.fasta	0018M_WEC000002_TA_DDEX_MSMS_rep1Q1-27Pxxx.4702.4913.2	2	17.92	5.96	57.7	13200000	33	(K)	VLTPDLYNKLR	(D)		11.67	13	666.389	1331.77	0.0016	1.2
Creatine kinase M-type	P07310	1	1.1	950	97	1518.14	1518.14	98.4	0+1+129+5+246	0+1+129+5+246		7290000000	43272.4	UniProt_11132019_sprot.fasta	0017M_WEC000002_TA_DDEX_MSMS_rep1Q1-27Pxxx.4517.4543.4	4	17.91	9.58	93.7	946000	299	(K)	LANLSKHPKFEEILTR	(L)		10.23	4	474.765	1896.07	-0.0327	-17.3
Creatine kinase M-type	P07310	1	1.1	950	97	1518.14	1518.14	98.4	0+1+129+5+246	0+1+129+5+246		7290000000	43272.4	UniProt_11132019_sprot.fasta	0018M_WEC000002_TA_DDEX_MSMS_rep1Q1-27Pxxx.5165.5208.6	6	17.88	12	86.5	794000	299	(K)	LANLSKHPKFEEILTRLRLQKR	(G)		12.85	18	449.271	2690.59	-0.0054	-2
Creatine kinase M-type	P07310	1	1.1	950	97	1518.14	1518.14	98.4	0+1+129+5+246	0+1+129+5+246		7290000000	43272.4	UniProt_11132019_sprot.fasta	0017M_WEC000002_TA_DDEX_MSMS_rep1Q1-27Pxxx.3464.3739.5	5	17.87	11.12	100	16400000	97	(R)	HGGYKPTDKHKTDLNHENLKGGDDLDPNYVLSSR	(V)		8.15	14	764.967	3820.86	-0.0596	-15.6
Creatine kinase M-type	P07310	1	1.1	950	97	1518.14	1518.14	98.4	0+1+129+5+246	0+1+129+5+246		7290000000	43272.4	UniProt_11132019_sprot.fasta	0009M_WEC000002_TA_DPBS_MSMS_rep1Q1-27Pxxx.5214.5278.3	3	17.82	9.14	89.1	31200000	33	(K)	VLTPDLYNKLR	(D)		11.67	16	444.595	1331.77	0.0025	1.8
Creatine kinase M-type	P07310	1	1.1	950	97	1518.14	1518.14	98.4	0+1+129+5+246	0+1+129+5+246		7290000000	43272.4	UniProt_11132019_sprot.fasta	0010M_WEC000002_TA_DPBS_MSMS_rep1Q1-27Pxxx.3849.3849.2	2	17.81	12.95	86.3	12200000	12	(K)	LNYKPQEEYPDLSK	(H)		8.83	13	862.43	1723.85	-0.0002	-0.1
Creatine kinase M-type	P07310	1	1.1	950	97	1518.14	1518.14	98.4	0+1+129+5+246	0+1+129+5+246		7290000000	43272.4	UniProt_11132019_sprot.fasta	0013M_WEC000002_GA_DDEX_MSMS_rep1Q1-27Pxxx.3467.3752.5	5	17.81	11.12	98.7	12100000	97	(R)	HGGYKPTDKHKTDLNHENLKGGDDLDPNYVLSSR	(V)		8.12	18	764.98	3820.86	0.0091	2.4
Creatine kinase M-type	P07310	1	1.1	950	97	1518.14	1518.14	98.4	0+1+129+5+246	0+1+129+5+246		7290000000	43272.4	UniProt_11132019_sprot.fasta	0009M_WEC000002_TA_DPBS_MSMS_rep1Q1-27Pxxx.6853.6853.3	3	17.8	9.99	84.3	10100000	153	(R)	AVEKLSVEALNSLTGEFKGK	(Y)		15.5	9	707.392	2120.16	0.0007	0.3
Creatine kinase M-type	P07310	1	1.1	950	97	1518.14	1518.14	98.4	0+1+129+5+246	0+1+129+5+246		7290000000	43272.4	UniProt_11132019_sprot.fasta	0009M_WEC000002_TA_DPBS_MSMS_rep1Q1-27Pxxx.4526.4565.3	3	17.78	9.96	92.3	1160000	299	(K)	LANLSKHPKFEEILTR	(L)		10.3	8	632.686	1896.07	-0.0278	-14.7
Creatine kinase M-type	P07310	1	1.1	950	97	1518.14	1518.14	98.4	0+1+129+5+246	0+1+129+5+246		7290000000	43272.4	UniProt_11132019_sprot.fasta	0014M_WEC000002_GA_DDEX_MSMS_rep1Q1-27Pxxx.4225.4353.4	4	17.72	11.76	97.3	26300000	106	(K)	HKTDLNHENLKGGDDLDPNYVLSSR	(V)		8.62	21	710.101	2837.38	0.0008	0.3
Creatine kinase M-type	P07310	1	1.1	950	97	1518.14	1518.14	98.4	0+1+129+5+246	0+1+129+5+246		7290000000	43272.4	UniProt_11132019_sprot.fasta	0014M_WEC000002_GA_DDEX_MSMS_rep1Q1-27Pxxx.5422.5422.4	4	17.69	13.15	89.3	17000000	108	(K)	TDLNHENLKGGDDLDPNYVLSSR	(V)		10.82	20	643.813	2572.23	0.0025	1
Creatine kinase M-type	P07310	1	1.1	950	97	1518.14	1518.14	98.4	0+1+129+5+246	0+1+129+5+246		7290000000	43272.4	UniProt_11132019_sprot.fasta	0017M_WEC000002_TA_DDEX_MSMS_rep1Q1-27Pxxx.6735.6769.4	4	17.69	15.07	88.7	423000	157	(K)	LSVEALNSLTGEFKGK	(Y)		15.25	20	423.978	1692.92	-0.0278	-16.4
Creatine kinase M-type	P07310	1	1.1	950	97	1518.14	1518.14	98.4	0+1+129+5+246	0+1+129+5+246		7290000000	43272.4	UniProt_11132019_sprot.fasta	0013M_WEC000002_GA_DDEX_MSMS_rep2Q1-27Pxxx.2765.2808.2	2	17.65	12.19	86	2830000	370	(K)	GQSIDDmIPAQK	(-)	m:Oxidized methionine	6.18	7	659.809	1302.64	15.9751	-15
Creatine kinase M-type	P07310	1	1.1	950	97	1518.14	1518.14	98.4	0+1+129+5+246	0+1+129+5+246		7290000000	43272.4	UniProt_11132019_sprot.fasta	0014M_WEC000002_GA_DDEX_MSMS_rep1Q1-27Pxxx.7691.7691.2	2	17.6	16.64	77.8	8850000	321	(R)	GTGGVDTAAVGAVFDISNADR	(L)		15.45	11	996.993	1992.96	0.0163	8.2
Creatine kinase M-type	P07310	1	1.1	950	97	1518.14	1518.14	98.4	0+1+129+5+246	0+1+129+5+246		7290000000	43272.4	UniProt_11132019_sprot.fasta	0013M_WEC000002_GA_DDEX_MSMS_rep1Q1-27Pxxx.7347.7371.4	4	17.59	15.36	80.2	2390000	253	(R)	FCVGLQKIEEIFKK	(A)	C:Carbamidomethylation,	16.58	5	435.487	1738.96	-0.0305	-17.6
Creatine kinase M-type	P07310	1	1.1	950	97	1518.14	1518.14	98.4	0+1+129+5+246	0+1+129+5+246		7290000000	43272.4	UniProt_11132019_sprot.fasta	0018M_WEC000002_TA_DDEX_MSMS_rep2Q1-27Pxxx.4127.4163.3	3	17.57	9.56	84.6	2170000	299	(K)	LANLSKHPKFEEILTR	(L)		9.33	12	632.697	1896.07	0.0048	2.5
Creatine kinase M-type	P07310	1	1.1	950	97	1518.14	1518.14	98.4	0+1+129+5+246	0+1+129+5+246		7290000000	43272.4	UniProt_11132019_sprot.fasta	0013M_WEC000002_GA_DDEX_MSMS_rep2Q1-27Pxxx.2741.2741.3	3	17.54	6.56	94.5	6950000	260	(K)	IEEIFKK	(A)		6.12	7	302.848	906.529	0.0011	1.2
Creatine kinase M-type	P07310	1	1.1	950	97	1518.14	1518.14	98.4	0+1+129+5+246	0+1+129+5+246		7290000000	43272.4	UniProt_11132019_sprot.fasta	0013M_WEC000002_GA_DDEX_MSMS_rep1Q1-27Pxxx.2882.2882.4	4	17.51	10.7	86.8	9640000	12	(K)	LNYKPQEEYPDLSKHNNHMAK	(V)		6.78	11	639.813	2556.23	-0.0005	-0.2
Creatine kinase M-type	P07310	1	1.1	950	97	1518.14	1518.14	98.4	0+1+129+5+246	0+1+129+5+246		7290000000	43272.4	UniProt_11132019_sprot.fasta	0013M_WEC000002_GA_DDEX_MSMS_rep1Q1-27Pxxx.7330.7330.3	3	17.51	13.06	91.3	3940000	153	(R)	AVEKLSVEALNSLTGEFK	(G)		16.5	10	645.687	1935.04	0.0035	1.8
Creatine kinase M-type	P07310	1	1.1	950	97	1518.14	1518.14	98.4	0+1+129+5+246	0+1+129+5+246		7290000000	43272.4	UniProt_11132019_sprot.fasta	0014M_WEC000002_GA_DDEX_MSMS_rep1Q1-27Pxxx.9257.9257.3	3	17.51	17.51	75	6870000	178	(K)	SMTEQEQQQLIDDHFLFDKPVSPLLLASGMAR	(D)		19.53	25	1215.63	3644.81	0.0659	18.1
Creatine kinase M-type	P07310	1	1.1	950	97	1518.14	1518.14	98.4	0+1+129+5+246	0+1+129+5+246		7290000000	43272.4	UniProt_11132019_sprot.fasta	0017M_WEC000002_TA_DDEX_MSMS_rep1Q1-27Pxxx.2756.2799.2	2	17.49	12.57	85.8	2040000	370	(K)	GQSIDDmIPAQK	(-)	m:Oxidized methionine	6.7	7	659.819	1302.64	15.9946	-0.3
Creatine kinase M-type	P07310	1	1.1	950	97	1518.14	1518.14	98.4	0+1+129+5+246	0+1+129+5+246		7290000000	43272.4	UniProt_11132019_sprot.fasta	0009M_WEC000002_TA_DPBS_MSMS_rep1Q1-27Pxxx.5069.5153.4	4	17.48	13.53	91.3	18500000	108	(K)	TDLNHENLKGGDDLDPNYVLSSR	(V)		11.5	12	643.812	2572.23	0.0005	0.2
Creatine kinase M-type	P07310	1	1.1	950	97	1518.14	1518.14	98.4	0+1+129+5+246	0+1+129+5+246		7290000000	43272.4	UniProt_11132019_sprot.fasta	0018M_WEC000002_TA_DDEX_MSMS_rep1Q1-27Pxxx.6676.6758.3	3	17.47	12.67	95.9	3680000	153	(R)	AVEKLSVEALNSLTGEFK	(G)		16.72	12	645.687	1935.04	0.0034	1.8
Creatine kinase M-type	P07310	1	1.1	950	97	1518.14	1518.14	98.4	0+1+129+5+246	0+1+129+5+246		7290000000	43272.4	UniProt_11132019_sprot.fasta	0010M_WEC000002_TA_DPBS_MSMS_rep1Q1-27Pxxx.2002.2933.3	3	17.44	13.41	83.5	27800000	139	(K)	GYTLPPHCSR	(G)	C:Carbamidomethylation,	5.6	61	396.525	1187.56	-0.0029	-2.4
Creatine kinase M-type	P07310	1	1.1	950	97	1518.14	1518.14	98.4	0+1+129+5+246	0+1+129+5+246		7290000000	43272.4	UniProt_11132019_sprot.fasta	0009M_WEC000002_TA_DPBS_MSMS_rep1Q1-27Pxxx.5554.5554.5	5	17.43	9.79	80.3	508000	299	(K)	LANLSKHPKFEEILTRLR	(L)		12.58	5	433.858	2165.26	0.0083	3.8
Creatine kinase M-type	P07310	1	1.1	950	97	1518.14	1518.14	98.4	0+1+129+5+246	0+1+129+5+246		7290000000	43272.4	UniProt_11132019_sprot.fasta	0013M_WEC000002_GA_DDEX_MSMS_rep2Q1-27Pxxx.4043.4295.2	2	17.41	7	88.5	16100000	33	(K)	VLTPDLYNK	(L)		8.7	5	531.796	1062.58	0.0016	1.5
Creatine kinase M-type	P07310	1	1.1	950	97	1518.14	1518.14	98.4	0+1+129+5+246	0+1+129+5+246		7290000000	43272.4	UniProt_11132019_sprot.fasta	0013M_WEC000002_GA_DDEX_MSMS_rep2Q1-27Pxxx.5093.5221.4	4	17.39	12.53	88.6	21400000	108	(K)	TDLNHENLKGGDDLDPNYVLSSR	(V)		10.63	18	643.812	2572.23	-0.0006	-0.2
Creatine kinase M-type	P07310	1	1.1	950	97	1518.14	1518.14	98.4	0+1+129+5+246	0+1+129+5+246		7290000000	43272.4	UniProt_11132019_sprot.fasta	0010M_WEC000002_TA_DPBS_MSMS_rep1Q1-27Pxxx.3619.3619.5	5	17.37	10.14	86	5890000	10	(K)	FKLNYKPQEEYPDLSKHNNHMAK	(V)		8.35	7	567.084	2831.39	-0.0032	-1.1
Creatine kinase M-type	P07310	1	1.1	950	97	1518.14	1518.14	98.4	0+1+129+5+246	0+1+129+5+246		7290000000	43272.4	UniProt_11132019_sprot.fasta	0009M_WEC000002_TA_DPBS_MSMS_rep1Q1-27Pxxx.2409.2409.3	3	17.36	13.36	79.7	588000	243	(K)	GGNMKEVFR	(R)		6.08	7	346.507	1037.52	-0.014	-13.5
Creatine kinase M-type	P07310	1	1.1	950	97	1518.14	1518.14	98.4	0+1+129+5+246	0+1+129+5+246		7290000000	43272.4	UniProt_11132019_sprot.fasta	0010M_WEC000002_TA_DPBS_MSMS_rep1Q1-27Pxxx.3457.3457.4	4	17.35	13.7	81.3	1640000	97	(R)	HGGYKPTDKHKTDLNHENLKGGDDLDPNYVLSSR	(V)		8.13	14	955.958	3820.86	-0.0532	-13.9
Creatine kinase M-type	P07310	1	1.1	950	97	1518.14	1518.14	98.4	0+1+129+5+246	0+1+129+5+246		7290000000	43272.4	UniProt_11132019_sprot.fasta	0018M_WEC000002_TA_DDEX_MSMS_rep2Q1-27Pxxx.6886.6925.3	3	17.33	12.36	97.6	2520000	153	(R)	AVEKLSVEALNSLTGEFK	(G)		15.93	12	645.693	1935.04	0.0212	10.9
Creatine kinase M-type	P07310	1	1.1	950	97	1518.14	1518.14	98.4	0+1+129+5+246	0+1+129+5+246		7290000000	43272.4	UniProt_11132019_sprot.fasta	0009M_WEC000002_TA_DPBS_MSMS_rep1Q1-27Pxxx.3442.3442.4	4	17.28	14.89	91	2410000	97	(R)	HGGYKPTDKHKTDLNHENLKGGDDLDPNYVLSSR	(V)		8.12	20	955.958	3820.86	-0.0539	-14.1
Creatine kinase M-type	P07310	1	1.1	950	97	1518.14	1518.14	98.4	0+1+129+5+246	0+1+129+5+246		7290000000	43272.4	UniProt_11132019_sprot.fasta	0017M_WEC000002_TA_DDEX_MSMS_rep1Q1-27Pxxx.4792.4792.3	3	17.26	9.33	88.9	10800000	10	(K)	FKLNYKPQEEYPDLSK	(H)		10.82	10	667.01	1999.02	-0.0013	-0.7
Creatine kinase M-type	P07310	1	1.1	950	97	1518.14	1518.14	98.4	0+1+129+5+246	0+1+129+5+246		7290000000	43272.4	UniProt_11132019_sprot.fasta	0018M_WEC000002_TA_DDEX_MSMS_rep2Q1-27Pxxx.5027.5108.2	2	17.26	12.36	94.1	4310000	117	(K)	GGDDLDPNYVLSSR	(V)		11.4	7	754.354	1507.7	-0.0012	-0.8
Creatine kinase M-type	P07310	1	1.1	950	97	1518.14	1518.14	98.4	0+1+129+5+246	0+1+129+5+246		7290000000	43272.4	UniProt_11132019_sprot.fasta	0013M_WEC000002_GA_DDEX_MSMS_rep2Q1-27Pxxx.3792.3854.3	3	17.24	11.87	57.2	40300000	12	(K)	LNYKPQEEYPDLSK	(H)		7.97	18	575.281	1723.85	-0.0255	-14.8
Creatine kinase M-type	P07310	1	1.1	950	97	1518.14	1518.14	98.4	0+1+129+5+246	0+1+129+5+246		7290000000	43272.4	UniProt_11132019_sprot.fasta	0009M_WEC000002_TA_DPBS_MSMS_rep1Q1-27Pxxx.2858.2858.3	3	17.21	3.37	92.1	1570000	260	(K)	IEEIFKK	(A)		6.92	4	302.843	906.529	-0.0142	-15.6
Creatine kinase M-type	P07310	1	1.1	950	97	1518.14	1518.14	98.4	0+1+129+5+246	0+1+129+5+246		7290000000	43272.4	UniProt_11132019_sprot.fasta	0017M_WEC000002_TA_DDEX_MSMS_rep1Q1-27Pxxx.2001.2948.3	3	17.21	12.48	84.2	20300000	139	(K)	GYTLPPHCSR	(G)	C:Carbamidomethylation,	5.57	59	396.525	1187.56	-0.0026	-2.2
Creatine kinase M-type	P07310	1	1.1	950	97	1518.14	1518.14	98.4	0+1+129+5+246	0+1+129+5+246		7290000000	43272.4	UniProt_11132019_sprot.fasta	0014M_WEC000002_GA_DDEX_MSMS_rep1Q1-27Pxxx.0487.0508.2	2	17.19	2.24	96.3	2090000	293	(R)	GGVHVK	(L)		1.83	2	298.68	596.351	0.0009	1.5
Creatine kinase M-type	P07310	1	1.1	950	97	1518.14	1518.14	98.4	0+1+129+5+246	0+1+129+5+246		7290000000	43272.4	UniProt_11132019_sprot.fasta	0014M_WEC000002_GA_DDEX_MSMS_rep1Q1-27Pxxx.1604.2338.3	3	17.19	12.45	85.2	29700000	139	(K)	GYTLPPHCSR	(G)	C:Carbamidomethylation,	4.42	94	396.524	1187.56	-0.0036	-3.1
Creatine kinase M-type	P07310	1	1.1	950	97	1518.14	1518.14	98.4	0+1+129+5+246	0+1+129+5+246		7290000000	43272.4	UniProt_11132019_sprot.fasta	0018M_WEC000002_TA_DDEX_MSMS_rep1Q1-27Pxxx.0634.0634.3	3	17.19	5.51	91	1760000	299	(K)	LANLSKHPK	(F)		2.12	3	336.533	1007.6	-0.0161	-16
Creatine kinase M-type	P07310	1	1.1	950	97	1518.14	1518.14	98.4	0+1+129+5+246	0+1+129+5+246		7290000000	43272.4	UniProt_11132019_sprot.fasta	0010M_WEC000002_TA_DPBS_MSMS_rep1Q1-27Pxxx.3452.3557.5	5	17.18	11.12	94.9	11700000	97	(R)	HGGYKPTDKHKTDLNHENLKGGDDLDPNYVLSSR	(V)		8.13	14	764.966	3820.86	-0.0627	-16.4
Creatine kinase M-type	P07310	1	1.1	950	97	1518.14	1518.14	98.4	0+1+129+5+246	0+1+129+5+246		7290000000	43272.4	UniProt_11132019_sprot.fasta	0013M_WEC000002_GA_DDEX_MSMS_rep2Q1-27Pxxx.6556.7359.3	3	17.16	9.95	84.7	42700000	157	(K)	LSVEALNSLTGEFKGK	(Y)		14.18	14	564.967	1692.92	-0.0297	-17.6
Creatine kinase M-type	P07310	1	1.1	950	97	1518.14	1518.14	98.4	0+1+129+5+246	0+1+129+5+246		7290000000	43272.4	UniProt_11132019_sprot.fasta	0010M_WEC000002_TA_DPBS_MSMS_rep1Q1-27Pxxx.6899.6899.5	5	17.15	13.49	89.8	581000	266	(K)	KAGHPFMWNEHLGYVLTCPSNLGTGLR	(G)	C:Carbamidomethylation,	15.6	6	611.908	3055.5	0.0074	2.4
Creatine kinase M-type	P07310	1	1.1	950	97	1518.14	1518.14	98.4	0+1+129+5+246	0+1+129+5+246		7290000000	43272.4	UniProt_11132019_sprot.fasta	0010M_WEC000002_TA_DPBS_MSMS_rep1Q1-27Pxxx.2862.2862.5	5	17.12	11.37	82.3	21900000	12	(K)	LNYKPQEEYPDLSKHNNHMAK	(V)		6.83	14	512.052	2556.23	-0.0009	-0.4
Creatine kinase M-type	P07310	1	1.1	950	97	1518.14	1518.14	98.4	0+1+129+5+246	0+1+129+5+246		7290000000	43272.4	UniProt_11132019_sprot.fasta	0009M_WEC000002_TA_DPBS_MSMS_rep1Q1-27Pxxx.2065.2976.3	3	17.11	11.88	81.1	16000000	139	(K)	GYTLPPHCSR	(G)	C:Carbamidomethylation,	5.7	58	396.525	1187.56	-0.0028	-2.4
Creatine kinase M-type	P07310	1	1.1	950	97	1518.14	1518.14	98.4	0+1+129+5+246	0+1+129+5+246		7290000000	43272.4	UniProt_11132019_sprot.fasta	0014M_WEC000002_GA_DDEX_MSMS_rep1Q1-27Pxxx.1663.2808.2	2	17.1	11.67	90.7	49100000	139	(K)	GYTLPPHCSR	(G)	C:Carbamidomethylation,	4.35	92	594.284	1187.56	-0.0012	-1
Creatine kinase M-type	P07310	1	1.1	950	97	1518.14	1518.14	98.4	0+1+129+5+246	0+1+129+5+246		7290000000	43272.4	UniProt_11132019_sprot.fasta	0013M_WEC000002_GA_DDEX_MSMS_rep1Q1-27Pxxx.7298.7298.2	2	17.09	14.01	80.8	15100000	321	(R)	GTGGVDTAAVGAVFDISNADR	(L)		15.95	13	996.968	1992.96	-0.0326	-16.3
Creatine kinase M-type	P07310	1	1.1	950	97	1518.14	1518.14	98.4	0+1+129+5+246	0+1+129+5+246		7290000000	43272.4	UniProt_11132019_sprot.fasta	0010M_WEC000002_TA_DPBS_MSMS_rep1Q1-27Pxxx.8846.8846.4	4	17.08	17.08	85.9	349000	44	(R)	DKETPSGFTLDDVIQTGVDNPGHPFIMTVGCVAGDEESYTVFK	(D)	C:Carbamidomethylation,	20.83	4	1169.03	4673.17	-0.0564	-12.1
Creatine kinase M-type	P07310	1	1.1	950	97	1518.14	1518.14	98.4	0+1+129+5+246	0+1+129+5+246		7290000000	43272.4	UniProt_11132019_sprot.fasta	0013M_WEC000002_GA_DDEX_MSMS_rep1Q1-27Pxxx.2797.2856.3	3	17.08	3.4	95.3	7410000	260	(K)	IEEIFKK	(A)		6.8	7	302.848	906.529	0.0006	0.7
Creatine kinase M-type	P07310	1	1.1	950	97	1518.14	1518.14	98.4	0+1+129+5+246	0+1+129+5+246		7290000000	43272.4	UniProt_11132019_sprot.fasta	0010M_WEC000002_TA_DPBS_MSMS_rep1Q1-27Pxxx.5110.5239.2	2	17.05	5.86	82.3	8780000	33	(K)	VLTPDLYNKLR	(D)		11.58	13	666.388	1331.77	0.0003	0.2
Creatine kinase M-type	P07310	1	1.1	950	97	1518.14	1518.14	98.4	0+1+129+5+246	0+1+129+5+246		7290000000	43272.4	UniProt_11132019_sprot.fasta	0013M_WEC000002_GA_DDEX_MSMS_rep1Q1-27Pxxx.3657.3657.5	5	17.05	10.57	84.3	3790000	10	(K)	FKLNYKPQEEYPDLSKHNNHMAK	(V)		8.38	8	567.084	2831.39	-0.0017	-0.6
Creatine kinase M-type	P07310	1	1.1	950	97	1518.14	1518.14	98.4	0+1+129+5+246	0+1+129+5+246		7290000000	43272.4	UniProt_11132019_sprot.fasta	0018M_WEC000002_TA_DDEX_MSMS_rep1Q1-27Pxxx.1907.2500.3	3	17.05	11.95	86.1	9500000	139	(K)	GYTLPPHCSR	(G)	C:Carbamidomethylation,	5.73	67	396.525	1187.56	-0.0018	-1.5
Creatine kinase M-type	P07310	1	1.1	950	97	1518.14	1518.14	98.4	0+1+129+5+246	0+1+129+5+246		7290000000	43272.4	UniProt_11132019_sprot.fasta	0018M_WEC000002_TA_DDEX_MSMS_rep1Q1-27Pxxx.3226.3479.5	5	17.05	10.17	97.4	18500000	97	(R)	HGGYKPTDKHKTDLNHENLKGGDDLDPNYVLSSR	(V)		8.17	14	764.964	3820.86	-0.0743	-19.4
Creatine kinase M-type	P07310	1	1.1	950	97	1518.14	1518.14	98.4	0+1+129+5+246	0+1+129+5+246		7290000000	43272.4	UniProt_11132019_sprot.fasta	0018M_WEC000002_TA_DDEX_MSMS_rep1Q1-27Pxxx.4157.4157.3	3	17.03	9.6	81.1	717000	299	(K)	LANLSKHPKFEEILTR	(L)		10.28	6	632.696	1896.07	0.0035	1.8
Creatine kinase M-type	P07310	1	1.1	950	97	1518.14	1518.14	98.4	0+1+129+5+246	0+1+129+5+246		7290000000	43272.4	UniProt_11132019_sprot.fasta	0018M_WEC000002_TA_DDEX_MSMS_rep2Q1-27Pxxx.5216.5216.5	5	17.03	9.21	84.7	368000	299	(K)	LANLSKHPKFEEILTRLR	(L)		11.72	3	433.857	2165.26	0.0007	0.3
Creatine kinase M-type	P07310	1	1.1	950	97	1518.14	1518.14	98.4	0+1+129+5+246	0+1+129+5+246		7290000000	43272.4	UniProt_11132019_sprot.fasta	0017M_WEC000002_TA_DDEX_MSMS_rep1Q1-27Pxxx.5549.5549.5	5	17.02	8.63	85.6	257000	299	(K)	LANLSKHPKFEEILTRLR	(L)		12.53	2	433.857	2165.26	-0.001	-0.4
Creatine kinase M-type	P07310	1	1.1	950	97	1518.14	1518.14	98.4	0+1+129+5+246	0+1+129+5+246		7290000000	43272.4	UniProt_11132019_sprot.fasta	0017M_WEC000002_TA_DDEX_MSMS_rep1Q1-27Pxxx.2359.2359.3	3	17.01	10.59	83.4	905000	366	(K)	KLEKGQSIDDmIPAQK	(-)	m:Oxidized methionine	5.93	3	606.32	1800.95	15.9936	-0.7
Creatine kinase M-type	P07310	1	1.1	950	97	1518.14	1518.14	98.4	0+1+129+5+246	0+1+129+5+246		7290000000	43272.4	UniProt_11132019_sprot.fasta	0010M_WEC000002_TA_DPBS_MSMS_rep1Q1-27Pxxx.8533.9109.4	4	16.96	14.46	72.2	4270000	321	(R)	GTGGVDTAAVGAVFDISNADRLGSSEVEQVQLVVDGVK	(L)		21.63	4	940.715	3759.9	-0.0667	-17.7
Creatine kinase M-type	P07310	1	1.1	950	97	1518.14	1518.14	98.4	0+1+129+5+246	0+1+129+5+246		7290000000	43272.4	UniProt_11132019_sprot.fasta	0017M_WEC000002_TA_DDEX_MSMS_rep1Q1-27Pxxx.7313.7376.3	3	16.94	12.99	95.8	5300000	153	(R)	AVEKLSVEALNSLTGEFK	(G)		16.63	13	645.686	1935.04	0	0
Creatine kinase M-type	P07310	1	1.1	950	97	1518.14	1518.14	98.4	0+1+129+5+246	0+1+129+5+246		7290000000	43272.4	UniProt_11132019_sprot.fasta	0018M_WEC000002_TA_DDEX_MSMS_rep1Q1-27Pxxx.0651.0651.2	2	16.93	4.64	87.8	2700000	299	(K)	LANLSKHPK	(F)		2.12	3	504.304	1007.6	0.0006	0.6
Creatine kinase M-type	P07310	1	1.1	950	97	1518.14	1518.14	98.4	0+1+129+5+246	0+1+129+5+246		7290000000	43272.4	UniProt_11132019_sprot.fasta	0013M_WEC000002_GA_DDEX_MSMS_rep2Q1-27Pxxx.7086.7086.2	2	16.92	5.13	84.1	12100000	87	(K)	DLFDPIIQDR	(H)		15.02	6	616.33	1231.63	0.02	16.2
Creatine kinase M-type	P07310	1	1.1	950	97	1518.14	1518.14	98.4	0+1+129+5+246	0+1+129+5+246		7290000000	43272.4	UniProt_11132019_sprot.fasta	0018M_WEC000002_TA_DDEX_MSMS_rep2Q1-27Pxxx.1475.1475.2	2	16.92	9.49	100	5200000	216	(R)	GIWHNDNK	(S)		3.97	3	492.238	983.469	-0.0015	-1.5
Creatine kinase M-type	P07310	1	1.1	950	97	1518.14	1518.14	98.4	0+1+129+5+246	0+1+129+5+246		7290000000	43272.4	UniProt_11132019_sprot.fasta	0017M_WEC000002_TA_DDEX_MSMS_rep1Q1-27Pxxx.8637.8637.3	3	16.91	16.91	63.4	6630000	178	(K)	SMTEQEQQQLIDDHFLFDKPVSPLLLASGMAR	(D)		19.97	19	1215.61	3644.81	0.0162	4.4
Creatine kinase M-type	P07310	1	1.1	950	97	1518.14	1518.14	98.4	0+1+129+5+246	0+1+129+5+246		7290000000	43272.4	UniProt_11132019_sprot.fasta	0009M_WEC000002_TA_DPBS_MSMS_rep1Q1-27Pxxx.3597.3597.3	3	16.9	11.88	87	34500000	366	(K)	KLEKGQSIDDMIPAQK	(-)		8.3	16	600.992	1800.95	0.0083	4.6
Creatine kinase M-type	P07310	1	1.1	950	97	1518.14	1518.14	98.4	0+1+129+5+246	0+1+129+5+246		7290000000	43272.4	UniProt_11132019_sprot.fasta	0013M_WEC000002_GA_DDEX_MSMS_rep1Q1-27Pxxx.4131.4205.3	3	16.9	14.11	76.4	2430000	106	(K)	HKTDLNHENLKGGDDLDPNYVLSSR	(V)		9.47	23	946.452	2837.38	-0.0413	-14.6
Creatine kinase M-type	P07310	1	1.1	950	97	1518.14	1518.14	98.4	0+1+129+5+246	0+1+129+5+246		7290000000	43272.4	UniProt_11132019_sprot.fasta	0009M_WEC000002_TA_DPBS_MSMS_rep1Q1-27Pxxx.2064.2487.2	2	16.89	11.6	92.4	17200000	139	(K)	GYTLPPHCSR	(G)	C:Carbamidomethylation,	5.77	72	594.284	1187.56	-0.0016	-1.3
Creatine kinase M-type	P07310	1	1.1	950	97	1518.14	1518.14	98.4	0+1+129+5+246	0+1+129+5+246		7290000000	43272.4	UniProt_11132019_sprot.fasta	0017M_WEC000002_TA_DDEX_MSMS_rep1Q1-27Pxxx.4078.4078.2	2	16.88	2.12	91.1	25200000	308	(K)	FEEILTR	(L)		9.18	22	454.25	907.488	0.0051	5.6
Creatine kinase M-type	P07310	1	1.1	950	97	1518.14	1518.14	98.4	0+1+129+5+246	0+1+129+5+246		7290000000	43272.4	UniProt_11132019_sprot.fasta	0010M_WEC000002_TA_DPBS_MSMS_rep1Q1-27Pxxx.7363.7398.4	4	16.87	10.93	89	2000000	253	(R)	FCVGLQKIEEIFKK	(A)	C:Carbamidomethylation,	16.73	3	435.487	1738.96	-0.0287	-16.5
Creatine kinase M-type	P07310	1	1.1	950	97	1518.14	1518.14	98.4	0+1+129+5+246	0+1+129+5+246		7290000000	43272.4	UniProt_11132019_sprot.fasta	0017M_WEC000002_TA_DDEX_MSMS_rep1Q1-27Pxxx.1390.1390.2	2	16.86	9.16	89	5100000	216	(R)	GIWHNDNK	(S)		3.8	15	492.238	983.469	-0.0017	-1.7
Creatine kinase M-type	P07310	1	1.1	950	97	1518.14	1518.14	98.4	0+1+129+5+246	0+1+129+5+246		7290000000	43272.4	UniProt_11132019_sprot.fasta	0010M_WEC000002_TA_DPBS_MSMS_rep1Q1-27Pxxx.7105.7105.2	2	16.85	12.39	97.7	2750000	224	(K)	SFLVWVNEEDHLR	(V)		16.08	6	822.416	1643.82	0.0074	4.5
Creatine kinase M-type	P07310	1	1.1	950	97	1518.14	1518.14	98.4	0+1+129+5+246	0+1+129+5+246		7290000000	43272.4	UniProt_11132019_sprot.fasta	0013M_WEC000002_GA_DDEX_MSMS_rep2Q1-27Pxxx.3408.3478.5	5	16.85	10.53	91.9	3330000	97	(R)	HGGYKPTDKHKTDLNHENLKGGDDLDPNYVLSSR	(V)		7.4	9	764.974	3820.86	-0.0208	-5.4
Creatine kinase M-type	P07310	1	1.1	950	97	1518.14	1518.14	98.4	0+1+129+5+246	0+1+129+5+246		7290000000	43272.4	UniProt_11132019_sprot.fasta	0013M_WEC000002_GA_DDEX_MSMS_rep1Q1-27Pxxx.8006.8006.3	3	16.84	9.87	75.2	307000	253	(R)	FCVGLQKIEEIFK	(K)	C:Carbamidomethylation,	18.35	8	537.617	1610.86	-0.0248	-15.4
Creatine kinase M-type	P07310	1	1.1	950	97	1518.14	1518.14	98.4	0+1+129+5+246	0+1+129+5+246		7290000000	43272.4	UniProt_11132019_sprot.fasta	0014M_WEC000002_GA_DDEX_MSMS_rep1Q1-27Pxxx.1180.1243.2	2	16.78	8.67	93.3	21800000	216	(R)	GIWHNDNK	(S)		3.13	8	492.237	983.469	-0.0031	-3.1
Creatine kinase M-type	P07310	1	1.1	950	97	1518.14	1518.14	98.4	0+1+129+5+246	0+1+129+5+246		7290000000	43272.4	UniProt_11132019_sprot.fasta	0018M_WEC000002_TA_DDEX_MSMS_rep2Q1-27Pxxx.0635.0635.2	2	16.76	5.54	93.1	7800000	299	(K)	LANLSKHPK	(F)		2.15	4	504.303	1007.6	0.0001	0.1
Creatine kinase M-type	P07310	1	1.1	950	97	1518.14	1518.14	98.4	0+1+129+5+246	0+1+129+5+246		7290000000	43272.4	UniProt_11132019_sprot.fasta	0013M_WEC000002_GA_DDEX_MSMS_rep1Q1-27Pxxx.7186.7232.2	2	16.74	16.74	66.8	15100000	321	(R)	GTGGVDTAAVGAVFDISNADR	(L)		15.95	13	996.968	1992.96	-0.0326	-16.3
Creatine kinase M-type	P07310	1	1.1	950	97	1518.14	1518.14	98.4	0+1+129+5+246	0+1+129+5+246		7290000000	43272.4	UniProt_11132019_sprot.fasta	0018M_WEC000002_TA_DDEX_MSMS_rep1Q1-27Pxxx.2594.2730.4	4	16.7	10.34	85.3	10200000	12	(K)	LNYKPQEEYPDLSKHNNHMAK	(V)		6.87	11	639.802	2556.23	-0.0457	-17.9
Creatine kinase M-type	P07310	1	1.1	950	97	1518.14	1518.14	98.4	0+1+129+5+246	0+1+129+5+246		7290000000	43272.4	UniProt_11132019_sprot.fasta	0009M_WEC000002_TA_DPBS_MSMS_rep1Q1-27Pxxx.0532.0532.2	2	16.69	2.42	89.5	1310000	293	(R)	GGVHVK	(L)		1.88	0	298.679	596.351	-0.0005	-0.8
Creatine kinase M-type	P07310	1	1.1	950	97	1518.14	1518.14	98.4	0+1+129+5+246	0+1+129+5+246		7290000000	43272.4	UniProt_11132019_sprot.fasta	0018M_WEC000002_TA_DDEX_MSMS_rep1Q1-27Pxxx.4830.4889.2	2	16.65	13.26	78.2	1550000	117	(K)	GGDDLDPNYVLSSR	(V)		12.02	8	754.344	1507.7	-0.0215	-14.3
Creatine kinase M-type	P07310	1	1.1	950	97	1518.14	1518.14	98.4	0+1+129+5+246	0+1+129+5+246		7290000000	43272.4	UniProt_11132019_sprot.fasta	0014M_WEC000002_GA_DDEX_MSMS_rep1Q1-27Pxxx.5826.5826.6	6	16.64	10.23	82	213000	299	(K)	LANLSKHPKFEEILTRLRLQKR	(G)		11.67	2	449.261	2690.59	-0.065	-24.1
Creatine kinase M-type	P07310	1	1.1	950	97	1518.14	1518.14	98.4	0+1+129+5+246	0+1+129+5+246		7290000000	43272.4	UniProt_11132019_sprot.fasta	0013M_WEC000002_GA_DDEX_MSMS_rep2Q1-27Pxxx.5456.5456.4	4	16.62	6.16	75.7	616000	299	(K)	LANLSKHPKFEEILTRLR	(L)		11.28	21	542.062	2165.26	-0.0291	-13.4
Creatine kinase M-type	P07310	1	1.1	950	97	1518.14	1518.14	98.4	0+1+129+5+246	0+1+129+5+246		7290000000	43272.4	UniProt_11132019_sprot.fasta	0017M_WEC000002_TA_DDEX_MSMS_rep1Q1-27Pxxx.0508.0508.2	2	16.62	3.72	92.7	3930000	293	(R)	GGVHVK	(L)		1.83	0	298.68	596.351	0.0016	2.7
Creatine kinase M-type	P07310	1	1.1	950	97	1518.14	1518.14	98.4	0+1+129+5+246	0+1+129+5+246		7290000000	43272.4	UniProt_11132019_sprot.fasta	0017M_WEC000002_TA_DDEX_MSMS_rep1Q1-27Pxxx.2000.2971.2	2	16.59	11.67	90.2	17900000	139	(K)	GYTLPPHCSR	(G)	C:Carbamidomethylation,	5.63	73	594.284	1187.56	-0.0016	-1.4
Creatine kinase M-type	P07310	1	1.1	950	97	1518.14	1518.14	98.4	0+1+129+5+246	0+1+129+5+246		7290000000	43272.4	UniProt_11132019_sprot.fasta	0013M_WEC000002_GA_DDEX_MSMS_rep2Q1-27Pxxx.5479.5479.6	6	16.55	10.86	90.2	158000	299	(K)	LANLSKHPKFEEILTRLRLQKR	(G)		11.37	3	449.263	2690.59	-0.0519	-19.3
Creatine kinase M-type	P07310	1	1.1	950	97	1518.14	1518.14	98.4	0+1+129+5+246	0+1+129+5+246		7290000000	43272.4	UniProt_11132019_sprot.fasta	0017M_WEC000002_TA_DDEX_MSMS_rep1Q1-27Pxxx.7363.7396.4	4	16.55	13.42	83.4	2110000	253	(R)	FCVGLQKIEEIFKK	(A)	C:Carbamidomethylation,	16.72	2	435.487	1738.96	-0.031	-17.8
Creatine kinase M-type	P07310	1	1.1	950	97	1518.14	1518.14	98.4	0+1+129+5+246	0+1+129+5+246		7290000000	43272.4	UniProt_11132019_sprot.fasta	0013M_WEC000002_GA_DDEX_MSMS_rep1Q1-27Pxxx.7333.7333.3	3	16.53	16.53	94.6	3240000	267	(K)	AGHPFMWNEHLGYVLTCPSNLGTGLR	(G)	C:Carbamidomethylation,	16.55	4	976.478	2927.41	0.0103	3.5
Creatine kinase M-type	P07310	1	1.1	950	97	1518.14	1518.14	98.4	0+1+129+5+246	0+1+129+5+246		7290000000	43272.4	UniProt_11132019_sprot.fasta	0017M_WEC000002_TA_DDEX_MSMS_rep1Q1-27Pxxx.5046.5108.4	4	16.51	11.72	92.1	22000000	108	(K)	TDLNHENLKGGDDLDPNYVLSSR	(V)		11.47	16	643.813	2572.23	0.0015	0.6
Creatine kinase M-type	P07310	1	1.1	950	97	1518.14	1518.14	98.4	0+1+129+5+246	0+1+129+5+246		7290000000	43272.4	UniProt_11132019_sprot.fasta	0010M_WEC000002_TA_DPBS_MSMS_rep1Q1-27Pxxx.8136.8136.4	4	16.48	15.47	82.3	152000	320	(K)	RGTGGVDTAAVGAVFDISNADRLGSSEVEQVQLVVDGVK	(L)		18.67	3	979.742	3916.01	-0.058	-14.8
Creatine kinase M-type	P07310	1	1.1	950	97	1518.14	1518.14	98.4	0+1+129+5+246	0+1+129+5+246		7290000000	43272.4	UniProt_11132019_sprot.fasta	0014M_WEC000002_GA_DDEX_MSMS_rep1Q1-27Pxxx.3496.3600.5	5	16.46	9.16	95.7	6230000	97	(R)	HGGYKPTDKHKTDLNHENLKGGDDLDPNYVLSSR	(V)		7.13	11	764.967	3820.86	-0.0592	-15.5
Creatine kinase M-type	P07310	1	1.1	950	97	1518.14	1518.14	98.4	0+1+129+5+246	0+1+129+5+246		7290000000	43272.4	UniProt_11132019_sprot.fasta	0013M_WEC000002_GA_DDEX_MSMS_rep1Q1-27Pxxx.5061.5061.4	4	16.45	12.44	94.4	26100000	108	(K)	TDLNHENLKGGDDLDPNYVLSSR	(V)		11.33	15	643.812	2572.23	-0.001	-0.4
Creatine kinase M-type	P07310	1	1.1	950	97	1518.14	1518.14	98.4	0+1+129+5+246	0+1+129+5+246		7290000000	43272.4	UniProt_11132019_sprot.fasta	0009M_WEC000002_TA_DPBS_MSMS_rep1Q1-27Pxxx.4131.4210.2	2	16.44	13.04	66	583000	367	(K)	LEKGQSIDDMIPAQK	(-)		9.5	14	836.919	1672.86	-0.0261	-15.6
Creatine kinase M-type	P07310	1	1.1	950	97	1518.14	1518.14	98.4	0+1+129+5+246	0+1+129+5+246		7290000000	43272.4	UniProt_11132019_sprot.fasta	0013M_WEC000002_GA_DDEX_MSMS_rep1Q1-27Pxxx.4074.4497.2	2	16.39	2.11	90.5	11500000	308	(K)	FEEILTR	(L)		9.32	42	454.256	907.488	0.0167	18.4
Creatine kinase M-type	P07310	1	1.1	950	97	1518.14	1518.14	98.4	0+1+129+5+246	0+1+129+5+246		7290000000	43272.4	UniProt_11132019_sprot.fasta	0013M_WEC000002_GA_DDEX_MSMS_rep2Q1-27Pxxx.1819.2853.3	3	16.38	11.97	80.8	27700000	139	(K)	GYTLPPHCSR	(G)	C:Carbamidomethylation,	4.8	87	396.524	1187.56	-0.0045	-3.8
Creatine kinase M-type	P07310	1	1.1	950	97	1518.14	1518.14	98.4	0+1+129+5+246	0+1+129+5+246		7290000000	43272.4	UniProt_11132019_sprot.fasta	0017M_WEC000002_TA_DDEX_MSMS_rep1Q1-27Pxxx.6292.6292.5	5	16.38	9.69	91.6	526000	152	(R)	RAVEKLSVEALNSLTGEFKGK	(Y)		14.18	8	456.058	2276.26	-0.0012	-0.5
Creatine kinase M-type	P07310	1	1.1	950	97	1518.14	1518.14	98.4	0+1+129+5+246	0+1+129+5+246		7290000000	43272.4	UniProt_11132019_sprot.fasta	0017M_WEC000002_TA_DDEX_MSMS_rep1Q1-27Pxxx.5059.5094.2	2	16.31	13.82	69	477000	108	(K)	TDLNHENLKGGDDLDPNYVLSSR	(V)		11.45	13	1286.6	2572.23	-0.0442	-17.2
Creatine kinase M-type	P07310	1	1.1	950	97	1518.14	1518.14	98.4	0+1+129+5+246	0+1+129+5+246		7290000000	43272.4	UniProt_11132019_sprot.fasta	0018M_WEC000002_TA_DDEX_MSMS_rep2Q1-27Pxxx.4778.4858.2	2	16.26	8.02	74.4	1740000	34	(V)	LTPDLYNKLR	(D)		10.78	18	616.845	1232.7	-0.0163	-13.2
Creatine kinase M-type	P07310	1	1.1	950	97	1518.14	1518.14	98.4	0+1+129+5+246	0+1+129+5+246		7290000000	43272.4	UniProt_11132019_sprot.fasta	0018M_WEC000002_TA_DDEX_MSMS_rep2Q1-27Pxxx.3264.3324.5	5	16.25	9.04	76.5	6900000	10	(K)	FKLNYKPQEEYPDLSKHNNHMAK	(V)		7.18	7	567.076	2831.39	-0.0402	-14.2
Creatine kinase M-type	P07310	1	1.1	950	97	1518.14	1518.14	98.4	0+1+129+5+246	0+1+129+5+246		7290000000	43272.4	UniProt_11132019_sprot.fasta	0009M_WEC000002_TA_DPBS_MSMS_rep1Q1-27Pxxx.4756.4838.3	3	16.23	8.03	80.4	8440000	10	(K)	FKLNYKPQEEYPDLSK	(H)		10.85	8	667.009	1999.02	-0.0035	-1.8
Creatine kinase M-type	P07310	1	1.1	950	97	1518.14	1518.14	98.4	0+1+129+5+246	0+1+129+5+246		7290000000	43272.4	UniProt_11132019_sprot.fasta	0018M_WEC000002_TA_DDEX_MSMS_rep2Q1-27Pxxx.6806.6806.2	2	16.22	16.22	53.3	2750000	321	(R)	GTGGVDTAAVGAVFDISNADR	(L)		15.38	3	996.993	1992.96	0.0166	8.4
Creatine kinase M-type	P07310	1	1.1	950	97	1518.14	1518.14	98.4	0+1+129+5+246	0+1+129+5+246		7290000000	43272.4	UniProt_11132019_sprot.fasta	0010M_WEC000002_TA_DPBS_MSMS_rep1Q1-27Pxxx.5540.5540.5	5	16.2	8.02	77.9	351000	299	(K)	LANLSKHPKFEEILTRLR	(L)		12.5	5	433.85	2165.26	-0.0343	-15.8
Creatine kinase M-type	P07310	1	1.1	950	97	1518.14	1518.14	98.4	0+1+129+5+246	0+1+129+5+246		7290000000	43272.4	UniProt_11132019_sprot.fasta	0018M_WEC000002_TA_DDEX_MSMS_rep1Q1-27Pxxx.7845.7845.4	4	16.19	14.97	76.4	599000	178	(K)	SmTEQEQQQLIDDHFLFDKPVSPLLLASGMAR	(D)	m:Oxidized methionine	19.9	12	915.943	3644.81	15.9399	-15
Creatine kinase M-type	P07310	1	1.1	950	97	1518.14	1518.14	98.4	0+1+129+5+246	0+1+129+5+246		7290000000	43272.4	UniProt_11132019_sprot.fasta	0009M_WEC000002_TA_DPBS_MSMS_rep1Q1-27Pxxx.3454.3800.5	5	16.17	9.82	91.6	19700000	97	(R)	HGGYKPTDKHKTDLNHENLKGGDDLDPNYVLSSR	(V)		8.12	20	764.98	3820.86	0.0063	1.6
Creatine kinase M-type	P07310	1	1.1	950	97	1518.14	1518.14	98.4	0+1+129+5+246	0+1+129+5+246		7290000000	43272.4	UniProt_11132019_sprot.fasta	0009M_WEC000002_TA_DPBS_MSMS_rep1Q1-27Pxxx.6731.6773.4	4	16.08	11.92	84.6	351000	157	(K)	LSVEALNSLTGEFKGK	(Y)		15.35	10	423.978	1692.92	-0.0252	-14.9
Creatine kinase M-type	P07310	1	1.1	950	97	1518.14	1518.14	98.4	0+1+129+5+246	0+1+129+5+246		7290000000	43272.4	UniProt_11132019_sprot.fasta	0010M_WEC000002_TA_DPBS_MSMS_rep1Q1-27Pxxx.1392.1434.2	2	16.05	8.37	93.5	7640000	216	(R)	GIWHNDNK	(S)		3.87	10	492.237	983.469	-0.002	-2
Creatine kinase M-type	P07310	1	1.1	950	97	1518.14	1518.14	98.4	0+1+129+5+246	0+1+129+5+246		7290000000	43272.4	UniProt_11132019_sprot.fasta	0014M_WEC000002_GA_DDEX_MSMS_rep1Q1-27Pxxx.0592.0592.2	2	16.04	5.24	90.9	4920000	299	(K)	LANLSKHPK	(F)		2.02	2	504.305	1007.6	0.0023	2.3
Creatine kinase M-type	P07310	1	1.1	950	97	1518.14	1518.14	98.4	0+1+129+5+246	0+1+129+5+246		7290000000	43272.4	UniProt_11132019_sprot.fasta	0013M_WEC000002_GA_DDEX_MSMS_rep2Q1-27Pxxx.9015.9015.4	4	15.98	15.98	78.5	4290000	320	(K)	RGTGGVDTAAVGAVFDISNADRLGSSEVEQVQLVVDGVK	(L)		19.93	19	979.742	3916.01	-0.0584	-14.9
Creatine kinase M-type	P07310	1	1.1	950	97	1518.14	1518.14	98.4	0+1+129+5+246	0+1+129+5+246		7290000000	43272.4	UniProt_11132019_sprot.fasta	0010M_WEC000002_TA_DPBS_MSMS_rep1Q1-27Pxxx.2211.2932.2	2	15.97	10.77	88.4	25100000	139	(K)	GYTLPPHCSR	(G)	C:Carbamidomethylation,	5.68	75	594.284	1187.56	-0.0023	-1.9
Creatine kinase M-type	P07310	1	1.1	950	97	1518.14	1518.14	98.4	0+1+129+5+246	0+1+129+5+246		7290000000	43272.4	UniProt_11132019_sprot.fasta	0014M_WEC000002_GA_DDEX_MSMS_rep1Q1-27Pxxx.0530.0530.3	3	15.96	9.89	80.9	1390000	2	(M)	PFGNTHNK	(F)		2.52	4	305.487	914.448	-0.0003	-0.3
Creatine kinase M-type	P07310	1	1.1	950	97	1518.14	1518.14	98.4	0+1+129+5+246	0+1+129+5+246		7290000000	43272.4	UniProt_11132019_sprot.fasta	0010M_WEC000002_TA_DPBS_MSMS_rep1Q1-27Pxxx.7383.7383.5	5	15.91	13.99	83.2	341000	267	(K)	AGHPFMWNEHLGYVLTCPSNLGTGLR	(G)	C:Carbamidomethylation,	16.68	3	586.292	2927.41	0.023	7.9
Creatine kinase M-type	P07310	1	1.1	950	97	1518.14	1518.14	98.4	0+1+129+5+246	0+1+129+5+246		7290000000	43272.4	UniProt_11132019_sprot.fasta	0013M_WEC000002_GA_DDEX_MSMS_rep2Q1-27Pxxx.7376.7376.5	5	15.91	15.91	83.3	298000	267	(K)	AGHPFMWNEHLGYVLTCPSNLGTGLR	(G)	C:Carbamidomethylation,	15.68	6	586.283	2927.41	-0.0242	-8.3
Creatine kinase M-type	P07310	1	1.1	950	97	1518.14	1518.14	98.4	0+1+129+5+246	0+1+129+5+246		7290000000	43272.4	UniProt_11132019_sprot.fasta	0017M_WEC000002_TA_DDEX_MSMS_rep1Q1-27Pxxx.7333.7333.2	2	15.91	12.62	76.3	1990000	153	(R)	AVEKLSVEALNSLTGEFK	(G)		16.63	13	968.027	1935.04	0.0026	1.3
Creatine kinase M-type	P07310	1	1.1	950	97	1518.14	1518.14	98.4	0+1+129+5+246	0+1+129+5+246		7290000000	43272.4	UniProt_11132019_sprot.fasta	0009M_WEC000002_TA_DPBS_MSMS_rep1Q1-27Pxxx.9091.9091.3	3	15.89	12.73	52.6	2270000	321	(R)	GTGGVDTAAVGAVFDISNADRLGSSEVEQVQLVVDGVK	(L)		21.7	5	1253.95	3759.9	-0.0691	-18.4
Creatine kinase M-type	P07310	1	1.1	950	97	1518.14	1518.14	98.4	0+1+129+5+246	0+1+129+5+246		7290000000	43272.4	UniProt_11132019_sprot.fasta	0018M_WEC000002_TA_DDEX_MSMS_rep2Q1-27Pxxx.3831.3831.3	3	15.89	11.87	80.3	1800000	106	(K)	HKTDLNHENLKGGDDLDPNYVLSSR	(V)		8.67	14	946.469	2837.38	0.0103	3.6
Creatine kinase M-type	P07310	1	1.1	950	97	1518.14	1518.14	98.4	0+1+129+5+246	0+1+129+5+246		7290000000	43272.4	UniProt_11132019_sprot.fasta	0013M_WEC000002_GA_DDEX_MSMS_rep1Q1-27Pxxx.7351.7394.3	3	15.87	11.67	78.2	1830000	253	(R)	FCVGLQKIEEIFKK	(A)	C:Carbamidomethylation,	16.58	5	580.325	1738.96	0.0047	2.7
Creatine kinase M-type	P07310	1	1.1	950	97	1518.14	1518.14	98.4	0+1+129+5+246	0+1+129+5+246		7290000000	43272.4	UniProt_11132019_sprot.fasta	0009M_WEC000002_TA_DPBS_MSMS_rep1Q1-27Pxxx.3450.3813.2	2	15.86	4.26	84.6	45700000	359	(K)	LMVEMEK	(K)		8.1	16	440.221	879.431	0.0029	3.3
Creatine kinase M-type	P07310	1	1.1	950	97	1518.14	1518.14	98.4	0+1+129+5+246	0+1+129+5+246		7290000000	43272.4	UniProt_11132019_sprot.fasta	0010M_WEC000002_TA_DPBS_MSMS_rep1Q1-27Pxxx.3392.3767.2	2	15.82	4.22	83.9	48300000	359	(K)	LMVEMEK	(K)		8.08	18	440.221	879.431	0.0038	4.3
Creatine kinase M-type	P07310	1	1.1	950	97	1518.14	1518.14	98.4	0+1+129+5+246	0+1+129+5+246		7290000000	43272.4	UniProt_11132019_sprot.fasta	0018M_WEC000002_TA_DDEX_MSMS_rep2Q1-27Pxxx.0636.0636.3	3	15.82	3.95	86.1	6280000	299	(K)	LANLSKHPK	(F)		2.15	4	336.538	1007.6	-0.0004	-0.4
Creatine kinase M-type	P07310	1	1.1	950	97	1518.14	1518.14	98.4	0+1+129+5+246	0+1+129+5+246		7290000000	43272.4	UniProt_11132019_sprot.fasta	0018M_WEC000002_TA_DDEX_MSMS_rep2Q1-27Pxxx.3281.3281.6	6	15.82	8.28	86.1	4500000	10	(K)	FKLNYKPQEEYPDLSKHNNHMAK	(V)		7.18	7	472.74	2831.39	0.0099	3.5
Creatine kinase M-type	P07310	1	1.1	950	97	1518.14	1518.14	98.4	0+1+129+5+246	0+1+129+5+246		7290000000	43272.4	UniProt_11132019_sprot.fasta	0018M_WEC000002_TA_DDEX_MSMS_rep1Q1-27Pxxx.2631.2631.4	4	15.81	10.39	71.4	278000	13	(L)	NYKPQEEYPDLSKHNNHMAK	(V)		6.88	7	611.531	2443.15	-0.0427	-17.5
Creatine kinase M-type	P07310	1	1.1	950	97	1518.14	1518.14	98.4	0+1+129+5+246	0+1+129+5+246		7290000000	43272.4	UniProt_11132019_sprot.fasta	0013M_WEC000002_GA_DDEX_MSMS_rep2Q1-27Pxxx.5462.5462.5	5	15.8	7.38	88.5	231000	299	(K)	LANLSKHPKFEEILTRLR	(L)		11.32	5	433.851	2165.26	-0.0301	-13.9
Creatine kinase M-type	P07310	1	1.1	950	97	1518.14	1518.14	98.4	0+1+129+5+246	0+1+129+5+246		7290000000	43272.4	UniProt_11132019_sprot.fasta	0010M_WEC000002_TA_DPBS_MSMS_rep1Q1-27Pxxx.5261.5304.3	3	15.77	13.03	58.6	27800000	108	(K)	TDLNHENLKGGDDLDPNYVLSSR	(V)		11.45	12	858.066	2572.23	-0.045	-17.5
Creatine kinase M-type	P07310	1	1.1	950	97	1518.14	1518.14	98.4	0+1+129+5+246	0+1+129+5+246		7290000000	43272.4	UniProt_11132019_sprot.fasta	0014M_WEC000002_GA_DDEX_MSMS_rep1Q1-27Pxxx.5297.5518.2	2	15.72	9.63	75.5	17200000	33	(K)	VLTPDLYNKLR	(D)		10.68	12	666.388	1331.77	0.001	0.7
Creatine kinase M-type	P07310	1	1.1	950	97	1518.14	1518.14	98.4	0+1+129+5+246	0+1+129+5+246		7290000000	43272.4	UniProt_11132019_sprot.fasta	0010M_WEC000002_TA_DPBS_MSMS_rep1Q1-27Pxxx.2842.2906.4	4	15.68	9.2	89.5	12800000	12	(K)	LNYKPQEEYPDLSKHNNHMAK	(V)		6.83	11	639.813	2556.23	0.0021	0.8
Creatine kinase M-type	P07310	1	1.1	950	97	1518.14	1518.14	98.4	0+1+129+5+246	0+1+129+5+246		7290000000	43272.4	UniProt_11132019_sprot.fasta	0017M_WEC000002_TA_DDEX_MSMS_rep1Q1-27Pxxx.8848.8848.4	4	15.67	13.35	84.1	8280000	320	(K)	RGTGGVDTAAVGAVFDISNADRLGSSEVEQVQLVVDGVK	(L)		20.48	10	979.754	3916.01	-0.0097	-2.5
Creatine kinase M-type	P07310	1	1.1	950	97	1518.14	1518.14	98.4	0+1+129+5+246	0+1+129+5+246		7290000000	43272.4	UniProt_11132019_sprot.fasta	0018M_WEC000002_TA_DDEX_MSMS_rep2Q1-27Pxxx.4919.4919.4	4	15.66	13.25	81.7	6650000	108	(K)	TDLNHENLKGGDDLDPNYVLSSR	(V)		10.88	20	643.814	2572.23	0.0079	3.1
Creatine kinase M-type	P07310	1	1.1	950	97	1518.14	1518.14	98.4	0+1+129+5+246	0+1+129+5+246		7290000000	43272.4	UniProt_11132019_sprot.fasta	0018M_WEC000002_TA_DDEX_MSMS_rep2Q1-27Pxxx.2091.2928.3	3	15.65	10.3	60.5	13800000	136	(R)	SIKGYTLPPHCSR	(G)	C:Carbamidomethylation,	5.13	7	505.923	1515.77	-0.0207	-13.6
Creatine kinase M-type	P07310	1	1.1	950	97	1518.14	1518.14	98.4	0+1+129+5+246	0+1+129+5+246		7290000000	43272.4	UniProt_11132019_sprot.fasta	0013M_WEC000002_GA_DDEX_MSMS_rep1Q1-27Pxxx.7331.7331.2	2	15.64	13.45	74.3	1510000	153	(R)	AVEKLSVEALNSLTGEFK	(G)		16.5	10	968.028	1935.04	0.0058	3
Creatine kinase M-type	P07310	1	1.1	950	97	1518.14	1518.14	98.4	0+1+129+5+246	0+1+129+5+246		7290000000	43272.4	UniProt_11132019_sprot.fasta	0010M_WEC000002_TA_DPBS_MSMS_rep1Q1-27Pxxx.0552.0552.3	3	15.61	9.42	83.3	2300000	2	(M)	PFGNTHNK	(F)		1.9	3	305.487	914.448	-0.0013	-1.4
Creatine kinase M-type	P07310	1	1.1	950	97	1518.14	1518.14	98.4	0+1+129+5+246	0+1+129+5+246		7290000000	43272.4	UniProt_11132019_sprot.fasta	0017M_WEC000002_TA_DDEX_MSMS_rep1Q1-27Pxxx.4435.4563.2	2	15.61	7.01	90.5	32300000	370	(K)	GQSIDDMIPAQK	(-)		10.12	19	651.822	1302.64	0.0011	0.9
Creatine kinase M-type	P07310	1	1.1	950	97	1518.14	1518.14	98.4	0+1+129+5+246	0+1+129+5+246		7290000000	43272.4	UniProt_11132019_sprot.fasta	0014M_WEC000002_GA_DDEX_MSMS_rep1Q1-27Pxxx.2377.2671.3	3	15.6	13.88	88.6	8190000	136	(R)	SIKGYTLPPHCSR	(G)	C:Carbamidomethylation,	5.12	9	505.929	1515.77	-0.0022	-1.5
Creatine kinase M-type	P07310	1	1.1	950	97	1518.14	1518.14	98.4	0+1+129+5+246	0+1+129+5+246		7290000000	43272.4	UniProt_11132019_sprot.fasta	0017M_WEC000002_TA_DDEX_MSMS_rep1Q1-27Pxxx.4127.4229.3	3	15.6	12.33	83.3	2200000	106	(K)	HKTDLNHENLKGGDDLDPNYVLSSR	(V)		9.47	20	946.45	2837.38	-0.0447	-15.7
Creatine kinase M-type	P07310	1	1.1	950	97	1518.14	1518.14	98.4	0+1+129+5+246	0+1+129+5+246		7290000000	43272.4	UniProt_11132019_sprot.fasta	0013M_WEC000002_GA_DDEX_MSMS_rep1Q1-27Pxxx.9077.9077.3	3	15.56	10.46	51.1	2830000	321	(R)	GTGGVDTAAVGAVFDISNADRLGSSEVEQVQLVVDGVK	(L)		21.45	8	1253.95	3759.9	-0.0606	-16.1
Creatine kinase M-type	P07310	1	1.1	950	97	1518.14	1518.14	98.4	0+1+129+5+246	0+1+129+5+246		7290000000	43272.4	UniProt_11132019_sprot.fasta	0018M_WEC000002_TA_DDEX_MSMS_rep2Q1-27Pxxx.2592.2656.3	3	15.55	8.9	82.5	1830000	12	(K)	LNYKPQEEYPDLSKHNNHMAK	(V)		5.97	17	852.737	2556.23	-0.0343	-13.4
Creatine kinase M-type	P07310	1	1.1	950	97	1518.14	1518.14	98.4	0+1+129+5+246	0+1+129+5+246		7290000000	43272.4	UniProt_11132019_sprot.fasta	0014M_WEC000002_GA_DDEX_MSMS_rep1Q1-27Pxxx.9310.9310.3	3	15.52	15.52	61.2	6870000	178	(K)	SMTEQEQQQLIDDHFLFDKPVSPLLLASGMAR	(D)		19.53	25	1215.61	3644.81	0.0138	3.8
Creatine kinase M-type	P07310	1	1.1	950	97	1518.14	1518.14	98.4	0+1+129+5+246	0+1+129+5+246		7290000000	43272.4	UniProt_11132019_sprot.fasta	0017M_WEC000002_TA_DDEX_MSMS_rep1Q1-27Pxxx.7378.7378.3	3	15.5	10.48	83	1750000	253	(R)	FCVGLQKIEEIFKK	(A)	C:Carbamidomethylation,	16.72	2	580.325	1738.96	0.0037	2.1
Creatine kinase M-type	P07310	1	1.1	950	97	1518.14	1518.14	98.4	0+1+129+5+246	0+1+129+5+246		7290000000	43272.4	UniProt_11132019_sprot.fasta	0017M_WEC000002_TA_DDEX_MSMS_rep1Q1-27Pxxx.7105.7105.4	4	15.48	12.78	86.3	492000	267	(K)	AGHpFMWNEHLGYVLTCPSNLGTGLR	(G)	C:Carbamidomethylation,p:Hydroxylation	16.03	3	736.595	2927.41	15.9494	-15.5
Creatine kinase M-type	P07310	1	1.1	950	97	1518.14	1518.14	98.4	0+1+129+5+246	0+1+129+5+246		7290000000	43272.4	UniProt_11132019_sprot.fasta	0018M_WEC000002_TA_DDEX_MSMS_rep1Q1-27Pxxx.3236.3236.4	4	15.48	11.53	78.1	2160000	97	(R)	HGGYKPTDKHKTDLNHENLKGGDDLDPNYVLSSR	(V)		8.17	14	955.956	3820.86	-0.0623	-16.3
Creatine kinase M-type	P07310	1	1.1	950	97	1518.14	1518.14	98.4	0+1+129+5+246	0+1+129+5+246		7290000000	43272.4	UniProt_11132019_sprot.fasta	0017M_WEC000002_TA_DDEX_MSMS_rep1Q1-27Pxxx.2824.2883.3	3	15.42	5.42	89.7	3540000	260	(K)	IEEIFKK	(A)		6.85	7	302.843	906.529	-0.0163	-18
Creatine kinase M-type	P07310	1	1.1	950	97	1518.14	1518.14	98.4	0+1+129+5+246	0+1+129+5+246		7290000000	43272.4	UniProt_11132019_sprot.fasta	0009M_WEC000002_TA_DPBS_MSMS_rep1Q1-27Pxxx.6854.6899.3	3	15.41	10.2	91.3	15400000	342	(R)	LGSSEVEQVQLVVDGVK	(L)		15.43	13	595.992	1785.96	0.0016	0.9
Creatine kinase M-type	P07310	1	1.1	950	97	1518.14	1518.14	98.4	0+1+129+5+246	0+1+129+5+246		7290000000	43272.4	UniProt_11132019_sprot.fasta	0013M_WEC000002_GA_DDEX_MSMS_rep2Q1-27Pxxx.5305.5305.3	3	15.41	12.25	53.4	40400000	108	(K)	TDLNHENLKGGDDLDPNYVLSSR	(V)		10.63	20	858.069	2572.23	-0.036	-14
Creatine kinase M-type	P07310	1	1.1	950	97	1518.14	1518.14	98.4	0+1+129+5+246	0+1+129+5+246		7290000000	43272.4	UniProt_11132019_sprot.fasta	0018M_WEC000002_TA_DDEX_MSMS_rep1Q1-27Pxxx.5122.5122.4	4	15.41	8.88	71.4	449000	299	(K)	LANLSKHPKFEEILTRLR	(L)		12.7	5	542.069	2165.26	-0.0019	-0.9
Creatine kinase M-type	P07310	1	1.1	950	97	1518.14	1518.14	98.4	0+1+129+5+246	0+1+129+5+246		7290000000	43272.4	UniProt_11132019_sprot.fasta	0018M_WEC000002_TA_DDEX_MSMS_rep1Q1-27Pxxx.4154.4154.2	2	15.39	8.34	90.8	18000000	370	(K)	GQSIDDMIPAQK	(-)		10.18	16	651.821	1302.64	-0.0004	-0.3
Creatine kinase M-type	P07310	1	1.1	950	97	1518.14	1518.14	98.4	0+1+129+5+246	0+1+129+5+246		7290000000	43272.4	UniProt_11132019_sprot.fasta	0013M_WEC000002_GA_DDEX_MSMS_rep2Q1-27Pxxx.1040.1040.2	2	15.35	7.73	83.1	5740000	108	(K)	TDLNHENLK	(G)		2.8	9	542.275	1083.54	0.0009	0.8
Creatine kinase M-type	P07310	1	1.1	950	97	1518.14	1518.14	98.4	0+1+129+5+246	0+1+129+5+246		7290000000	43272.4	UniProt_11132019_sprot.fasta	0009M_WEC000002_TA_DPBS_MSMS_rep1Q1-27Pxxx.4015.4059.2	2	15.34	1.61	89.7	23400000	308	(K)	FEEILTR	(L)		9.23	35	454.242	907.488	-0.0122	-13.5
Creatine kinase M-type	P07310	1	1.1	950	97	1518.14	1518.14	98.4	0+1+129+5+246	0+1+129+5+246		7290000000	43272.4	UniProt_11132019_sprot.fasta	0013M_WEC000002_GA_DDEX_MSMS_rep1Q1-27Pxxx.3408.3549.2	2	15.34	8.55	84.4	34300000	359	(K)	LMVEMEK	(K)		8.05	16	440.225	879.431	0.0118	13.4
Creatine kinase M-type	P07310	1	1.1	950	97	1518.14	1518.14	98.4	0+1+129+5+246	0+1+129+5+246		7290000000	43272.4	UniProt_11132019_sprot.fasta	0009M_WEC000002_TA_DPBS_MSMS_rep1Q1-27Pxxx.7315.7315.2	2	15.33	12.41	69.6	1860000	153	(R)	AVEKLSVEALNSLTGEFK	(G)		16.73	13	968.026	1935.04	0.0017	0.9
Creatine kinase M-type	P07310	1	1.1	950	97	1518.14	1518.14	98.4	0+1+129+5+246	0+1+129+5+246		7290000000	43272.4	UniProt_11132019_sprot.fasta	0018M_WEC000002_TA_DDEX_MSMS_rep1Q1-27Pxxx.6660.6660.4	4	15.32	7.87	74.7	273000	153	(R)	AVEKLSVEALNSLTGEFKGKYYPLK	(S)		16.58	3	696.875	2784.52	-0.0408	-14.6
Creatine kinase M-type	P07310	1	1.1	950	97	1518.14	1518.14	98.4	0+1+129+5+246	0+1+129+5+246		7290000000	43272.4	UniProt_11132019_sprot.fasta	0009M_WEC000002_TA_DPBS_MSMS_rep1Q1-27Pxxx.3642.3835.6	6	15.31	6.02	79.1	12200000	10	(K)	FKLNYKPQEEYPDLSKHNNHMAK	(V)		8.4	13	472.738	2831.39	0.0014	0.5
Creatine kinase M-type	P07310	1	1.1	950	97	1518.14	1518.14	98.4	0+1+129+5+246	0+1+129+5+246		7290000000	43272.4	UniProt_11132019_sprot.fasta	0017M_WEC000002_TA_DDEX_MSMS_rep1Q1-27Pxxx.3427.3792.2	2	15.31	3.67	83.4	30600000	359	(K)	LMVEMEK	(K)		8.1	13	440.221	879.431	0.0042	4.8
Creatine kinase M-type	P07310	1	1.1	950	97	1518.14	1518.14	98.4	0+1+129+5+246	0+1+129+5+246		7290000000	43272.4	UniProt_11132019_sprot.fasta	0018M_WEC000002_TA_DDEX_MSMS_rep1Q1-27Pxxx.2244.2244.3	3	15.31	13.05	86.8	5710000	136	(R)	SIKGYTLPPHCSR	(G)	C:Carbamidomethylation,	6.13	13	505.928	1515.77	-0.0031	-2
Creatine kinase M-type	P07310	1	1.1	950	97	1518.14	1518.14	98.4	0+1+129+5+246	0+1+129+5+246		7290000000	43272.4	UniProt_11132019_sprot.fasta	0013M_WEC000002_GA_DDEX_MSMS_rep2Q1-27Pxxx.3331.3434.2	2	15.29	3.71	83.8	25400000	359	(K)	LMVEMEK	(K)		7.28	14	440.221	879.431	0.0039	4.5
Creatine kinase M-type	P07310	1	1.1	950	97	1518.14	1518.14	98.4	0+1+129+5+246	0+1+129+5+246		7290000000	43272.4	UniProt_11132019_sprot.fasta	0014M_WEC000002_GA_DDEX_MSMS_rep1Q1-27Pxxx.3701.3701.3	3	15.29	7.74	71.2	24000000	305	(K)	HPKFEEILTR	(L)		7.35	7	423.907	1269.69	0.0113	8.9
Creatine kinase M-type	P07310	1	1.1	950	97	1518.14	1518.14	98.4	0+1+129+5+246	0+1+129+5+246		7290000000	43272.4	UniProt_11132019_sprot.fasta	0018M_WEC000002_TA_DDEX_MSMS_rep2Q1-27Pxxx.8374.8374.5	5	15.28	14.67	78.1	1610000	320	(K)	RGTGGVDTAAVGAVFDISNADRLGSSEVEQVQLVVDGVK	(L)		20.08	17	784.011	3916.01	0.0221	5.6
Creatine kinase M-type	P07310	1	1.1	950	97	1518.14	1518.14	98.4	0+1+129+5+246	0+1+129+5+246		7290000000	43272.4	UniProt_11132019_sprot.fasta	0018M_WEC000002_TA_DDEX_MSMS_rep1Q1-27Pxxx.8378.8378.4	4	15.23	9.73	51.8	3400000	321	(R)	GTGGVDTAAVGAVFDISNADRLGSSEVEQVQLVVDGVK	(L)		21.58	9	940.716	3759.9	-0.0614	-16.3
Creatine kinase M-type	P07310	1	1.1	950	97	1518.14	1518.14	98.4	0+1+129+5+246	0+1+129+5+246		7290000000	43272.4	UniProt_11132019_sprot.fasta	0017M_WEC000002_TA_DDEX_MSMS_rep1Q1-27Pxxx.7195.7195.3	3	15.2	9.84	90.9	2110000	224	(K)	SFLVWVNEEDHLR	(V)		16.1	7	548.601	1643.82	-0.0277	-16.8
Creatine kinase M-type	P07310	1	1.1	950	97	1518.14	1518.14	98.4	0+1+129+5+246	0+1+129+5+246		7290000000	43272.4	UniProt_11132019_sprot.fasta	0018M_WEC000002_TA_DDEX_MSMS_rep2Q1-27Pxxx.2552.2673.5	5	15.18	8.22	87	20100000	12	(K)	LNYKPQEEYPDLSKHNNHMAK	(V)		5.97	17	512.043	2556.23	-0.0435	-17
Creatine kinase M-type	P07310	1	1.1	950	97	1518.14	1518.14	98.4	0+1+129+5+246	0+1+129+5+246		7290000000	43272.4	UniProt_11132019_sprot.fasta	0014M_WEC000002_GA_DDEX_MSMS_rep1Q1-27Pxxx.7813.7837.2	2	15.17	12.12	78.2	1670000	153	(R)	AVEKLSVEALNSLTGEFK	(G)		15.93	7	968.032	1935.04	0.0136	7
Creatine kinase M-type	P07310	1	1.1	950	97	1518.14	1518.14	98.4	0+1+129+5+246	0+1+129+5+246		7290000000	43272.4	UniProt_11132019_sprot.fasta	0018M_WEC000002_TA_DDEX_MSMS_rep1Q1-27Pxxx.6737.6737.2	2	15.15	13.34	79.8	1710000	153	(R)	AVEKLSVEALNSLTGEFK	(G)		16.72	12	968.029	1935.04	0.0068	3.5
Creatine kinase M-type	P07310	1	1.1	950	97	1518.14	1518.14	98.4	0+1+129+5+246	0+1+129+5+246		7290000000	43272.4	UniProt_11132019_sprot.fasta	0009M_WEC000002_TA_DPBS_MSMS_rep1Q1-27Pxxx.2421.2948.3	3	15.13	11.1	94.5	11200000	136	(R)	SIKGYTLPPHCSR	(G)	C:Carbamidomethylation,	6.13	15	505.928	1515.77	-0.0033	-2.2
Creatine kinase M-type	P07310	1	1.1	950	97	1518.14	1518.14	98.4	0+1+129+5+246	0+1+129+5+246		7290000000	43272.4	UniProt_11132019_sprot.fasta	0009M_WEC000002_TA_DPBS_MSMS_rep1Q1-27Pxxx.5558.5558.6	6	15.13	8.29	75.4	238000	299	(K)	LANLSKHPKFEEILTRLR	(L)		12.58	5	361.71	2165.26	-0.0314	-14.5
Creatine kinase M-type	P07310	1	1.1	950	97	1518.14	1518.14	98.4	0+1+129+5+246	0+1+129+5+246		7290000000	43272.4	UniProt_11132019_sprot.fasta	0010M_WEC000002_TA_DPBS_MSMS_rep1Q1-27Pxxx.6751.6799.4	4	15.13	11.68	79.6	401000	157	(K)	LSVEALNSLTGEFKGK	(Y)		15.28	21	423.977	1692.92	-0.0295	-17.4
Creatine kinase M-type	P07310	1	1.1	950	97	1518.14	1518.14	98.4	0+1+129+5+246	0+1+129+5+246		7290000000	43272.4	UniProt_11132019_sprot.fasta	0013M_WEC000002_GA_DDEX_MSMS_rep2Q1-27Pxxx.5003.5056.2	2	15.1	6.23	84.3	1290000	34	(V)	LTPDLYNKLR	(D)		10.43	10	616.845	1232.7	-0.0181	-14.7
Creatine kinase M-type	P07310	1	1.1	950	97	1518.14	1518.14	98.4	0+1+129+5+246	0+1+129+5+246		7290000000	43272.4	UniProt_11132019_sprot.fasta	0013M_WEC000002_GA_DDEX_MSMS_rep2Q1-27Pxxx.0599.0599.2	2	15.07	4.78	84.4	3470000	299	(K)	LANLSKHPK	(F)		2.03	0	504.305	1007.6	0.0037	3.7
Creatine kinase M-type	P07310	1	1.1	950	97	1518.14	1518.14	98.4	0+1+129+5+246	0+1+129+5+246		7290000000	43272.4	UniProt_11132019_sprot.fasta	0014M_WEC000002_GA_DDEX_MSMS_rep1Q1-27Pxxx.7774.7838.4	4	15.07	15.07	73.1	1600000	253	(R)	FCVGLQKIEEIFKK	(A)	C:Carbamidomethylation,	15.92	4	435.498	1738.96	0.015	8.6
Creatine kinase M-type	P07310	1	1.1	950	97	1518.14	1518.14	98.4	0+1+129+5+246	0+1+129+5+246		7290000000	43272.4	UniProt_11132019_sprot.fasta	0010M_WEC000002_TA_DPBS_MSMS_rep1Q1-27Pxxx.4740.4740.3	3	15.01	7.18	63.7	11800000	10	(K)	FKLNYKPQEEYPDLSK	(H)		10.8	11	667.011	1999.02	0.0018	0.9
Creatine kinase M-type	P07310	1	1.1	950	97	1518.14	1518.14	98.4	0+1+129+5+246	0+1+129+5+246		7290000000	43272.4	UniProt_11132019_sprot.fasta	0018M_WEC000002_TA_DDEX_MSMS_rep1Q1-27Pxxx.3211.3272.2	2	15.01	4.27	82.9	24600000	359	(K)	LMVEMEK	(K)		8.15	14	440.221	879.431	0.0031	3.6
Creatine kinase M-type	P07310	1	1.1	950	97	1518.14	1518.14	98.4	0+1+129+5+246	0+1+129+5+246		7290000000	43272.4	UniProt_11132019_sprot.fasta	0013M_WEC000002_GA_DDEX_MSMS_rep2Q1-27Pxxx.6717.6777.4	4	15	10.54	82.7	532000	157	(K)	LSVEALNSLTGEFKGK	(Y)		14.18	11	423.978	1692.92	-0.027	-16
Creatine kinase M-type	P07310	1	1.1	950	97	1518.14	1518.14	98.4	0+1+129+5+246	0+1+129+5+246		7290000000	43272.4	UniProt_11132019_sprot.fasta	0018M_WEC000002_TA_DDEX_MSMS_rep1Q1-27Pxxx.2602.2684.5	5	15	10.55	81	16600000	12	(K)	LNYKPQEEYPDLSKHNNHMAK	(V)		6.87	11	512.051	2556.23	-0.0049	-1.9
Creatine kinase M-type	P07310	1	1.1	950	97	1518.14	1518.14	98.4	0+1+129+5+246	0+1+129+5+246		7290000000	43272.4	UniProt_11132019_sprot.fasta	0010M_WEC000002_TA_DPBS_MSMS_rep1Q1-27Pxxx.2380.2717.3	3	14.98	12.48	78.3	3950000	136	(R)	SIKGYTLPPHCSR	(G)	C:Carbamidomethylation,	6.05	11	505.929	1515.77	-0.0023	-1.5
Creatine kinase M-type	P07310	1	1.1	950	97	1518.14	1518.14	98.4	0+1+129+5+246	0+1+129+5+246		7290000000	43272.4	UniProt_11132019_sprot.fasta	0013M_WEC000002_GA_DDEX_MSMS_rep2Q1-27Pxxx.4340.4340.4	4	14.97	6.46	73.8	911000	299	(K)	LANLSKHPKFEEILTR	(L)		9.07	7	474.773	1896.07	-0.0009	-0.5
Creatine kinase M-type	P07310	1	1.1	950	97	1518.14	1518.14	98.4	0+1+129+5+246	0+1+129+5+246		7290000000	43272.4	UniProt_11132019_sprot.fasta	0013M_WEC000002_GA_DDEX_MSMS_rep1Q1-27Pxxx.4018.4018.3	3	14.93	14.93	59.3	40500000	12	(K)	LNYKPQEEYPDLSK	(H)		8.82	13	575.295	1723.85	0.0158	9.2
Creatine kinase M-type	P07310	1	1.1	950	97	1518.14	1518.14	98.4	0+1+129+5+246	0+1+129+5+246		7290000000	43272.4	UniProt_11132019_sprot.fasta	0017M_WEC000002_TA_DDEX_MSMS_rep1Q1-27Pxxx.0614.0614.3	3	14.92	5.4	89.3	3200000	299	(K)	LANLSKHPK	(F)		2.07	2	336.538	1007.6	-0.0001	-0.1
Creatine kinase M-type	P07310	1	1.1	950	97	1518.14	1518.14	98.4	0+1+129+5+246	0+1+129+5+246		7290000000	43272.4	UniProt_11132019_sprot.fasta	0010M_WEC000002_TA_DPBS_MSMS_rep1Q1-27Pxxx.8841.8841.4	4	14.91	14.91	82	5140000	320	(K)	RGTGGVDTAAVGAVFDISNADRLGSSEVEQVQLVVDGVK	(L)		20.52	3	979.742	3916.01	-0.058	-14.8
Creatine kinase M-type	P07310	1	1.1	950	97	1518.14	1518.14	98.4	0+1+129+5+246	0+1+129+5+246		7290000000	43272.4	UniProt_11132019_sprot.fasta	0018M_WEC000002_TA_DDEX_MSMS_rep1Q1-27Pxxx.7868.7887.5	5	14.89	9.92	89.9	2600000	178	(K)	SMTEQEQQQLIDDHFLFDKPVSPLLLASGMAR	(D)		20.02	15	729.782	3644.81	0.0708	19.4
Creatine kinase M-type	P07310	1	1.1	950	97	1518.14	1518.14	98.4	0+1+129+5+246	0+1+129+5+246		7290000000	43272.4	UniProt_11132019_sprot.fasta	0018M_WEC000002_TA_DDEX_MSMS_rep1Q1-27Pxxx.6198.6198.4	4	14.84	12.79	78.5	237000	157	(K)	LSVEALNSLTGEFKGK	(Y)		15.37	9	423.977	1692.92	-0.0292	-17.3
Creatine kinase M-type	P07310	1	1.1	950	97	1518.14	1518.14	98.4	0+1+129+5+246	0+1+129+5+246		7290000000	43272.4	UniProt_11132019_sprot.fasta	0018M_WEC000002_TA_DDEX_MSMS_rep1Q1-27Pxxx.6760.6760.4	4	14.83	12.11	74.5	516000	253	(R)	FCVGLQKIEEIFKK	(A)	C:Carbamidomethylation,	16.83	3	435.495	1738.96	0.0003	0.2
Creatine kinase M-type	P07310	1	1.1	950	97	1518.14	1518.14	98.4	0+1+129+5+246	0+1+129+5+246		7290000000	43272.4	UniProt_11132019_sprot.fasta	0010M_WEC000002_TA_DPBS_MSMS_rep1Q1-27Pxxx.4059.4059.2	2	14.82	1.6	88.6	16900000	308	(K)	FEEILTR	(L)		9.18	10	454.249	907.488	0.0029	3.1
Creatine kinase M-type	P07310	1	1.1	950	97	1518.14	1518.14	98.4	0+1+129+5+246	0+1+129+5+246		7290000000	43272.4	UniProt_11132019_sprot.fasta	0010M_WEC000002_TA_DPBS_MSMS_rep1Q1-27Pxxx.2786.2786.3	3	14.81	8.01	82.3	2530000	12	(K)	LNYKPQEEYPDLSKHNNHMAK	(V)		6.83	14	852.735	2556.23	-0.041	-16
Creatine kinase M-type	P07310	1	1.1	950	97	1518.14	1518.14	98.4	0+1+129+5+246	0+1+129+5+246		7290000000	43272.4	UniProt_11132019_sprot.fasta	0018M_WEC000002_TA_DDEX_MSMS_rep2Q1-27Pxxx.3095.3202.5	5	14.81	9.41	86.4	9750000	97	(R)	HGGYKPTDKHKTDLNHENLKGGDDLDPNYVLSSR	(V)		6.92	11	764.977	3820.86	-0.0054	-1.4
Creatine kinase M-type	P07310	1	1.1	950	97	1518.14	1518.14	98.4	0+1+129+5+246	0+1+129+5+246		7290000000	43272.4	UniProt_11132019_sprot.fasta	0017M_WEC000002_TA_DDEX_MSMS_rep1Q1-27Pxxx.8896.8896.4	4	14.8	13.33	85.2	8280000	320	(K)	RGTGGVDTAAVGAVFDISNADRLGSSEVEQVQLVVDGVK	(L)		20.48	10	979.741	3916.01	-0.0632	-16.1
Creatine kinase M-type	P07310	1	1.1	950	97	1518.14	1518.14	98.4	0+1+129+5+246	0+1+129+5+246		7290000000	43272.4	UniProt_11132019_sprot.fasta	0018M_WEC000002_TA_DDEX_MSMS_rep2Q1-27Pxxx.5234.5234.5	5	14.8	7.53	69.3	1990000	299	(K)	LANLSKHPKFEEILTRLRLQKR	(G)		11.77	6	538.924	2690.59	-0.0006	-0.2
Creatine kinase M-type	P07310	1	1.1	950	97	1518.14	1518.14	98.4	0+1+129+5+246	0+1+129+5+246		7290000000	43272.4	UniProt_11132019_sprot.fasta	0009M_WEC000002_TA_DPBS_MSMS_rep1Q1-27Pxxx.3604.3664.5	5	14.79	9.57	81.2	19700000	97	(R)	HGGYKPTDKHKTDLNHENLKGGDDLDPNYVLSSR	(V)		8.12	20	764.966	3820.86	-0.0631	-16.5
Creatine kinase M-type	P07310	1	1.1	950	97	1518.14	1518.14	98.4	0+1+129+5+246	0+1+129+5+246		7290000000	43272.4	UniProt_11132019_sprot.fasta	0018M_WEC000002_TA_DDEX_MSMS_rep1Q1-27Pxxx.3298.3298.4	4	14.75	11.27	85.9	2160000	97	(R)	HGGYKPTDKHKTDLNHENLKGGDDLDPNYVLSSR	(V)		8.17	14	955.956	3820.86	-0.0623	-16.3
Creatine kinase M-type	P07310	1	1.1	950	97	1518.14	1518.14	98.4	0+1+129+5+246	0+1+129+5+246		7290000000	43272.4	UniProt_11132019_sprot.fasta	0013M_WEC000002_GA_DDEX_MSMS_rep2Q1-27Pxxx.1021.1021.3	3	14.73	5.76	89.6	2120000	108	(K)	TDLNHENLK	(G)		2.8	5	361.852	1083.54	-0.0011	-1
Creatine kinase M-type	P07310	1	1.1	950	97	1518.14	1518.14	98.4	0+1+129+5+246	0+1+129+5+246		7290000000	43272.4	UniProt_11132019_sprot.fasta	0013M_WEC000002_GA_DDEX_MSMS_rep2Q1-27Pxxx.6918.7044.2	2	14.73	12.57	73.6	8110000	342	(R)	LGSSEVEQVQLVVDGVK	(L)		14.33	0	893.501	1785.96	0.0351	19.7
Creatine kinase M-type	P07310	1	1.1	950	97	1518.14	1518.14	98.4	0+1+129+5+246	0+1+129+5+246		7290000000	43272.4	UniProt_11132019_sprot.fasta	0018M_WEC000002_TA_DDEX_MSMS_rep1Q1-27Pxxx.8340.8340.5	5	14.71	7.63	85.1	223000	321	(R)	GTGGVDTAAVGAVFDISNADRLGSSEVEQVQLVVDGVK	(L)		21.57	4	752.786	3759.9	-0.0011	-0.3
Creatine kinase M-type	P07310	1	1.1	950	97	1518.14	1518.14	98.4	0+1+129+5+246	0+1+129+5+246		7290000000	43272.4	UniProt_11132019_sprot.fasta	0018M_WEC000002_TA_DDEX_MSMS_rep1Q1-27Pxxx.1929.2779.2	2	14.7	8.94	94.2	7380000	139	(K)	GYTLPPHCSR	(G)	C:Carbamidomethylation,	5.78	73	594.284	1187.56	-0.0009	-0.8
Creatine kinase M-type	P07310	1	1.1	950	97	1518.14	1518.14	98.4	0+1+129+5+246	0+1+129+5+246		7290000000	43272.4	UniProt_11132019_sprot.fasta	0013M_WEC000002_GA_DDEX_MSMS_rep1Q1-27Pxxx.5551.5551.5	5	14.68	8.58	67.1	130000	299	(K)	LANLSKHPKFEEILTRLR	(L)		12.38	3	433.849	2165.26	-0.0396	-18.3
Creatine kinase M-type	P07310	1	1.1	950	97	1518.14	1518.14	98.4	0+1+129+5+246	0+1+129+5+246		7290000000	43272.4	UniProt_11132019_sprot.fasta	0017M_WEC000002_TA_DDEX_MSMS_rep1Q1-27Pxxx.1349.1391.3	3	14.66	7.75	84.5	2370000	216	(R)	GIWHNDNK	(S)		3.82	15	328.494	983.469	-0.0024	-2.4
Creatine kinase M-type	P07310	1	1.1	950	97	1518.14	1518.14	98.4	0+1+129+5+246	0+1+129+5+246		7290000000	43272.4	UniProt_11132019_sprot.fasta	0013M_WEC000002_GA_DDEX_MSMS_rep1Q1-27Pxxx.6704.6704.2	2	14.64	14.64	70.7	41900000	342	(R)	LGSSEVEQVQLVVDGVK	(L)		15.22	17	893.464	1785.96	-0.0388	-21.7
Creatine kinase M-type	P07310	1	1.1	950	97	1518.14	1518.14	98.4	0+1+129+5+246	0+1+129+5+246		7290000000	43272.4	UniProt_11132019_sprot.fasta	0017M_WEC000002_TA_DDEX_MSMS_rep1Q1-27Pxxx.5262.5277.3	3	14.64	10.97	80.6	434000	117	(K)	GGDDLDPNYVLSSR	(V)		11.9	10	503.232	1507.7	-0.02	-13.3
Creatine kinase M-type	P07310	1	1.1	950	97	1518.14	1518.14	98.4	0+1+129+5+246	0+1+129+5+246		7290000000	43272.4	UniProt_11132019_sprot.fasta	0018M_WEC000002_TA_DDEX_MSMS_rep1Q1-27Pxxx.3797.3797.2	2	14.64	2.09	90	12400000	308	(K)	FEEILTR	(L)		9.33	10	454.248	907.488	0.0005	0.6
Creatine kinase M-type	P07310	1	1.1	950	97	1518.14	1518.14	98.4	0+1+129+5+246	0+1+129+5+246		7290000000	43272.4	UniProt_11132019_sprot.fasta	0010M_WEC000002_TA_DPBS_MSMS_rep1Q1-27Pxxx.7358.7358.3	3	14.62	14.62	89.5	4880000	267	(K)	AGHPFMWNEHLGYVLTCPSNLGTGLR	(G)	C:Carbamidomethylation,	16.68	3	976.474	2927.41	-0.0005	-0.2
Creatine kinase M-type	P07310	1	1.1	950	97	1518.14	1518.14	98.4	0+1+129+5+246	0+1+129+5+246		7290000000	43272.4	UniProt_11132019_sprot.fasta	0014M_WEC000002_GA_DDEX_MSMS_rep1Q1-27Pxxx.9544.9544.4	4	14.62	13.35	75	5220000	320	(K)	RGTGGVDTAAVGAVFDISNADRLGSSEVEQVQLVVDGVK	(L)		20.13	15	979.743	3916.01	-0.0559	-14.3
Creatine kinase M-type	P07310	1	1.1	950	97	1518.14	1518.14	98.4	0+1+129+5+246	0+1+129+5+246		7290000000	43272.4	UniProt_11132019_sprot.fasta	0018M_WEC000002_TA_DDEX_MSMS_rep1Q1-27Pxxx.4723.4723.2	2	14.62	6.59	85.6	1120000	34	(V)	LTPDLYNKLR	(D)		11.67	13	616.854	1232.7	0.0006	0.5
Creatine kinase M-type	P07310	1	1.1	950	97	1518.14	1518.14	98.4	0+1+129+5+246	0+1+129+5+246		7290000000	43272.4	UniProt_11132019_sprot.fasta	0013M_WEC000002_GA_DDEX_MSMS_rep1Q1-27Pxxx.6702.6800.4	4	14.61	11.37	86.1	423000	157	(K)	LSVEALNSLTGEFKGK	(Y)		15.08	17	423.978	1692.92	-0.0287	-16.9
Creatine kinase M-type	P07310	1	1.1	950	97	1518.14	1518.14	98.4	0+1+129+5+246	0+1+129+5+246		7290000000	43272.4	UniProt_11132019_sprot.fasta	0009M_WEC000002_TA_DPBS_MSMS_rep1Q1-27Pxxx.3599.3599.2	2	14.58	6.61	81.7	3170000	366	(K)	KLEKGQSIDDMIPAQK	(-)		8.3	13	900.981	1800.95	0.0016	0.9
Creatine kinase M-type	P07310	1	1.1	950	97	1518.14	1518.14	98.4	0+1+129+5+246	0+1+129+5+246		7290000000	43272.4	UniProt_11132019_sprot.fasta	0014M_WEC000002_GA_DDEX_MSMS_rep1Q1-27Pxxx.3507.3507.4	4	14.57	11.6	77.2	857000	97	(R)	HGGYKPTDKHKTDLNHENLKGGDDLDPNYVLSSR	(V)		7.13	14	955.955	3820.86	-0.0639	-16.7
Creatine kinase M-type	P07310	1	1.1	950	97	1518.14	1518.14	98.4	0+1+129+5+246	0+1+129+5+246		7290000000	43272.4	UniProt_11132019_sprot.fasta	0014M_WEC000002_GA_DDEX_MSMS_rep1Q1-27Pxxx.7836.7836.3	3	14.57	10.98	73.6	2400000	253	(R)	FCVGLQKIEEIFKK	(A)	C:Carbamidomethylation,	15.92	4	580.326	1738.96	0.0084	4.8
Creatine kinase M-type	P07310	1	1.1	950	97	1518.14	1518.14	98.4	0+1+129+5+246	0+1+129+5+246		7290000000	43272.4	UniProt_11132019_sprot.fasta	0013M_WEC000002_GA_DDEX_MSMS_rep1Q1-27Pxxx.1387.1599.3	3	14.56	7.43	89	3920000	216	(R)	GIWHNDNK	(S)		3.82	14	328.494	983.469	-0.0015	-1.5
Creatine kinase M-type	P07310	1	1.1	950	97	1518.14	1518.14	98.4	0+1+129+5+246	0+1+129+5+246		7290000000	43272.4	UniProt_11132019_sprot.fasta	0013M_WEC000002_GA_DDEX_MSMS_rep2Q1-27Pxxx.1991.2302.2	2	14.56	7.59	87.5	22700000	171	(K)	GKYYPLK	(S)		5.03	26	434.75	868.493	0.0003	0.4
Creatine kinase M-type	P07310	1	1.1	950	97	1518.14	1518.14	98.4	0+1+129+5+246	0+1+129+5+246		7290000000	43272.4	UniProt_11132019_sprot.fasta	0010M_WEC000002_TA_DPBS_MSMS_rep1Q1-27Pxxx.7505.7677.3	3	14.55	8.49	83.9	3350000	157	(K)	LSVEALNSLTGEFK	(G)		16.92	10	503.274	1507.8	0.0058	3.9
Creatine kinase M-type	P07310	1	1.1	950	97	1518.14	1518.14	98.4	0+1+129+5+246	0+1+129+5+246		7290000000	43272.4	UniProt_11132019_sprot.fasta	0014M_WEC000002_GA_DDEX_MSMS_rep1Q1-27Pxxx.2893.2893.3	3	14.55	9.49	81.8	1670000	12	(K)	LNYKPQEEYPDLSKHNNHMAK	(V)		6.08	11	852.735	2556.23	-0.039	-15.3
Creatine kinase M-type	P07310	1	1.1	950	97	1518.14	1518.14	98.4	0+1+129+5+246	0+1+129+5+246		7290000000	43272.4	UniProt_11132019_sprot.fasta	0010M_WEC000002_TA_DPBS_MSMS_rep1Q1-27Pxxx.0636.0636.2	2	14.54	5.87	89.9	2850000	299	(K)	LANLSKHPK	(F)		2.1	0	504.302	1007.6	-0.0022	-2.2
Creatine kinase M-type	P07310	1	1.1	950	97	1518.14	1518.14	98.4	0+1+129+5+246	0+1+129+5+246		7290000000	43272.4	UniProt_11132019_sprot.fasta	0017M_WEC000002_TA_DDEX_MSMS_rep1Q1-27Pxxx.7317.7317.2	2	14.53	14.53	80	11200000	321	(R)	GTGGVDTAAVGAVFDISNADR	(L)		16.08	10	996.969	1992.96	-0.0315	-15.8
Creatine kinase M-type	P07310	1	1.1	950	97	1518.14	1518.14	98.4	0+1+129+5+246	0+1+129+5+246		7290000000	43272.4	UniProt_11132019_sprot.fasta	0009M_WEC000002_TA_DPBS_MSMS_rep1Q1-27Pxxx.4169.4169.3	3	14.52	12.73	78.6	1950000	106	(K)	HKTDLNHENLKGGDDLDPNYVLSSR	(V)		9.53	19	946.452	2837.38	-0.0405	-14.3
Creatine kinase M-type	P07310	1	1.1	950	97	1518.14	1518.14	98.4	0+1+129+5+246	0+1+129+5+246		7290000000	43272.4	UniProt_11132019_sprot.fasta	0013M_WEC000002_GA_DDEX_MSMS_rep2Q1-27Pxxx.7352.7352.3	3	14.5	10.92	75.3	2730000	253	(R)	FCVGLQKIEEIFKK	(A)	C:Carbamidomethylation,	15.52	20	580.326	1738.96	0.0068	3.9
Creatine kinase M-type	P07310	1	1.1	950	97	1518.14	1518.14	98.4	0+1+129+5+246	0+1+129+5+246		7290000000	43272.4	UniProt_11132019_sprot.fasta	0010M_WEC000002_TA_DPBS_MSMS_rep1Q1-27Pxxx.5543.5543.4	4	14.47	5.02	72.8	543000	299	(K)	LANLSKHPKFEEILTRLR	(L)		12.53	14	542.06	2165.26	-0.0369	-17.1
Creatine kinase M-type	P07310	1	1.1	950	97	1518.14	1518.14	98.4	0+1+129+5+246	0+1+129+5+246		7290000000	43272.4	UniProt_11132019_sprot.fasta	0010M_WEC000002_TA_DPBS_MSMS_rep1Q1-27Pxxx.4229.4229.3	3	14.46	12.15	80.7	2950000	106	(K)	HKTDLNHENLKGGDDLDPNYVLSSR	(V)		9.48	22	946.467	2837.38	0.0048	1.7
Creatine kinase M-type	P07310	1	1.1	950	97	1518.14	1518.14	98.4	0+1+129+5+246	0+1+129+5+246		7290000000	43272.4	UniProt_11132019_sprot.fasta	0014M_WEC000002_GA_DDEX_MSMS_rep1Q1-27Pxxx.5825.5825.5	5	14.36	7.88	74	475000	299	(K)	LANLSKHPKFEEILTRLRLQKR	(G)		11.67	5	538.925	2690.59	0.0031	1.1
Creatine kinase M-type	P07310	1	1.1	950	97	1518.14	1518.14	98.4	0+1+129+5+246	0+1+129+5+246		7290000000	43272.4	UniProt_11132019_sprot.fasta	0010M_WEC000002_TA_DPBS_MSMS_rep1Q1-27Pxxx.5547.5547.6	6	14.35	10.47	81.2	138000	299	(K)	LANLSKHPKFEEILTRLR	(L)		12.5	3	361.71	2165.26	-0.033	-15.2
Creatine kinase M-type	P07310	1	1.1	950	97	1518.14	1518.14	98.4	0+1+129+5+246	0+1+129+5+246		7290000000	43272.4	UniProt_11132019_sprot.fasta	0013M_WEC000002_GA_DDEX_MSMS_rep1Q1-27Pxxx.2017.2899.2	2	14.34	9.54	84.5	27900000	139	(K)	GYTLPPHCSR	(G)	C:Carbamidomethylation,	5.62	60	594.285	1187.56	0.0004	0.3
Creatine kinase M-type	P07310	1	1.1	950	97	1518.14	1518.14	98.4	0+1+129+5+246	0+1+129+5+246		7290000000	43272.4	UniProt_11132019_sprot.fasta	0013M_WEC000002_GA_DDEX_MSMS_rep1Q1-27Pxxx.4528.4561.4	4	14.33	4.76	82.3	559000	299	(K)	LANLSKHPKFEEILTR	(L)		10.17	8	474.764	1896.07	-0.0339	-17.9
Creatine kinase M-type	P07310	1	1.1	950	97	1518.14	1518.14	98.4	0+1+129+5+246	0+1+129+5+246		7290000000	43272.4	UniProt_11132019_sprot.fasta	0010M_WEC000002_TA_DPBS_MSMS_rep1Q1-27Pxxx.2541.2541.3	3	14.32	6.32	78.5	535000	359	(K)	LMVEMEKK	(L)		6.32	0	336.507	1007.53	-0.0186	-18.5
Creatine kinase M-type	P07310	1	1.1	950	97	1518.14	1518.14	98.4	0+1+129+5+246	0+1+129+5+246		7290000000	43272.4	UniProt_11132019_sprot.fasta	0014M_WEC000002_GA_DDEX_MSMS_rep1Q1-27Pxxx.5319.5390.2	2	14.32	4.36	65.8	1320000	34	(V)	LTPDLYNKLR	(D)		10.68	12	616.854	1232.7	0.0006	0.5
Creatine kinase M-type	P07310	1	1.1	950	97	1518.14	1518.14	98.4	0+1+129+5+246	0+1+129+5+246		7290000000	43272.4	UniProt_11132019_sprot.fasta	0017M_WEC000002_TA_DDEX_MSMS_rep1Q1-27Pxxx.5614.5614.5	5	14.32	7.66	85	571000	299	(K)	LANLSKHPKFEEILTRLRLQKR	(G)		12.7	16	538.924	2690.59	-0.0015	-0.6
Creatine kinase M-type	P07310	1	1.1	950	97	1518.14	1518.14	98.4	0+1+129+5+246	0+1+129+5+246		7290000000	43272.4	UniProt_11132019_sprot.fasta	0018M_WEC000002_TA_DDEX_MSMS_rep1Q1-27Pxxx.4381.4381.4	4	14.31	8.17	85.9	3910000	10	(K)	FKLNYKPQEEYPDLSK	(H)		10.88	8	500.501	1999.02	-0.0335	-16.7
Creatine kinase M-type	P07310	1	1.1	950	97	1518.14	1518.14	98.4	0+1+129+5+246	0+1+129+5+246		7290000000	43272.4	UniProt_11132019_sprot.fasta	0018M_WEC000002_TA_DDEX_MSMS_rep1Q1-27Pxxx.5792.5792.5	5	14.31	8.26	83.5	794000	152	(R)	RAVEKLSVEALNSLTGEFKGK	(Y)		14.3	6	456.059	2276.26	0.0035	1.5
Creatine kinase M-type	P07310	1	1.1	950	97	1518.14	1518.14	98.4	0+1+129+5+246	0+1+129+5+246		7290000000	43272.4	UniProt_11132019_sprot.fasta	0018M_WEC000002_TA_DDEX_MSMS_rep1Q1-27Pxxx.6759.6759.3	3	14.31	9.48	77.8	491000	253	(R)	FCVGLQKIEEIFKK	(A)	C:Carbamidomethylation,	16.83	3	580.323	1738.96	-0.0027	-1.6
Creatine kinase M-type	P07310	1	1.1	950	97	1518.14	1518.14	98.4	0+1+129+5+246	0+1+129+5+246		7290000000	43272.4	UniProt_11132019_sprot.fasta	0009M_WEC000002_TA_DPBS_MSMS_rep1Q1-27Pxxx.2905.2905.3	3	14.29	9.19	87.2	3520000	12	(K)	LNYKPQEEYPDLSKHNNHMAK	(V)		6.88	17	852.75	2556.23	0.0062	2.4
Creatine kinase M-type	P07310	1	1.1	950	97	1518.14	1518.14	98.4	0+1+129+5+246	0+1+129+5+246		7290000000	43272.4	UniProt_11132019_sprot.fasta	0013M_WEC000002_GA_DDEX_MSMS_rep1Q1-27Pxxx.2376.2376.3	3	14.28	10.28	81.5	1060000	243	(K)	GGNMKEVFR	(R)		5.97	4	346.511	1037.52	-0.0007	-0.7
Creatine kinase M-type	P07310	1	1.1	950	97	1518.14	1518.14	98.4	0+1+129+5+246	0+1+129+5+246		7290000000	43272.4	UniProt_11132019_sprot.fasta	0013M_WEC000002_GA_DDEX_MSMS_rep1Q1-27Pxxx.1995.2989.3	3	14.27	9.43	85.1	21700000	139	(K)	GYTLPPHCSR	(G)	C:Carbamidomethylation,	5.6	55	396.525	1187.56	-0.0012	-1
Creatine kinase M-type	P07310	1	1.1	950	97	1518.14	1518.14	98.4	0+1+129+5+246	0+1+129+5+246		7290000000	43272.4	UniProt_11132019_sprot.fasta	0018M_WEC000002_TA_DDEX_MSMS_rep1Q1-27Pxxx.5123.5123.5	5	14.26	6.43	82	387000	299	(K)	LANLSKHPKFEEILTRLR	(L)		12.7	5	433.857	2165.26	-0.0002	-0.1
Creatine kinase M-type	P07310	1	1.1	950	97	1518.14	1518.14	98.4	0+1+129+5+246	0+1+129+5+246		7290000000	43272.4	UniProt_11132019_sprot.fasta	0018M_WEC000002_TA_DDEX_MSMS_rep2Q1-27Pxxx.6926.6926.2	2	14.23	11.12	79	1320000	153	(R)	AVEKLSVEALNSLTGEFK	(G)		15.93	12	968.038	1935.04	0.0251	13
Creatine kinase M-type	P07310	1	1.1	950	97	1518.14	1518.14	98.4	0+1+129+5+246	0+1+129+5+246		7290000000	43272.4	UniProt_11132019_sprot.fasta	0009M_WEC000002_TA_DPBS_MSMS_rep1Q1-27Pxxx.8737.8737.6	6	14.19	11.32	86.8	66900	320	(K)	RGTGGVDTAAVGAVFDISNADRLGSSEVEQVQLVVDGVK	(L)		20.62	0	653.497	3916.01	-0.0586	-15
Creatine kinase M-type	P07310	1	1.1	950	97	1518.14	1518.14	98.4	0+1+129+5+246	0+1+129+5+246		7290000000	43272.4	UniProt_11132019_sprot.fasta	0018M_WEC000002_TA_DDEX_MSMS_rep1Q1-27Pxxx.5545.5545.2	2	14.17	14.43	66	579000	157	(K)	LSVEALnSLTGEFKGK	(Y)	n:Deamidated	13.77	8	847.454	1692.92	0.9841	0.1
Creatine kinase M-type	P07310	1	1.1	950	97	1518.14	1518.14	98.4	0+1+129+5+246	0+1+129+5+246		7290000000	43272.4	UniProt_11132019_sprot.fasta	0009M_WEC000002_TA_DPBS_MSMS_rep1Q1-27Pxxx.4770.4770.2	2	14.16	10.32	72.4	409000	10	(K)	FKLNYKPQEEYPDLSK	(H)		10.85	10	999.998	1999.02	-0.0276	-13.8
Creatine kinase M-type	P07310	1	1.1	950	97	1518.14	1518.14	98.4	0+1+129+5+246	0+1+129+5+246		7290000000	43272.4	UniProt_11132019_sprot.fasta	0009M_WEC000002_TA_DPBS_MSMS_rep1Q1-27Pxxx.2183.2379.2	2	14.14	6.47	89.1	4970000	171	(K)	GKYYPLK	(S)		4.92	6	434.74	868.493	-0.0201	-23.2
Creatine kinase M-type	P07310	1	1.1	950	97	1518.14	1518.14	98.4	0+1+129+5+246	0+1+129+5+246		7290000000	43272.4	UniProt_11132019_sprot.fasta	0017M_WEC000002_TA_DDEX_MSMS_rep1Q1-27Pxxx.3031.3031.3	3	14.12	11.17	79.8	932000	12	(K)	LNYKPQEEYPDLSKHNnHMAK	(V)	n:Deamidated	7.22	20	853.063	2556.23	0.9442	-15.6
Creatine kinase M-type	P07310	1	1.1	950	97	1518.14	1518.14	98.4	0+1+129+5+246	0+1+129+5+246		7290000000	43272.4	UniProt_11132019_sprot.fasta	0017M_WEC000002_TA_DDEX_MSMS_rep1Q1-27Pxxx.4521.4521.3	3	14.11	7.46	73.4	422000	299	(K)	LANLSKHPKFEEILTR	(L)		10.23	4	632.696	1896.07	0.0037	2
Creatine kinase M-type	P07310	1	1.1	950	97	1518.14	1518.14	98.4	0+1+129+5+246	0+1+129+5+246		7290000000	43272.4	UniProt_11132019_sprot.fasta	0013M_WEC000002_GA_DDEX_MSMS_rep2Q1-27Pxxx.7354.7392.3	3	14.1	11.03	86.5	3620000	267	(K)	AGHPFMWNEHLGYVLTCPSNLGTGLR	(G)	C:Carbamidomethylation,	15.68	6	976.46	2927.41	-0.0437	-14.9
Creatine kinase M-type	P07310	1	1.1	950	97	1518.14	1518.14	98.4	0+1+129+5+246	0+1+129+5+246		7290000000	43272.4	UniProt_11132019_sprot.fasta	0013M_WEC000002_GA_DDEX_MSMS_rep1Q1-27Pxxx.6997.6997.2	2	14.09	14.09	73.5	41900000	342	(R)	LGSSEVEQVQLVVDGVK	(L)		15.22	17	893.484	1785.96	0.0006	0.3
Creatine kinase M-type	P07310	1	1.1	950	97	1518.14	1518.14	98.4	0+1+129+5+246	0+1+129+5+246		7290000000	43272.4	UniProt_11132019_sprot.fasta	0014M_WEC000002_GA_DDEX_MSMS_rep1Q1-27Pxxx.9042.9042.2	2	14.06	10.3	68.1	2660000	157	(K)	LSVEALNSLTGEFK	(G)		18.52	76	754.413	1507.8	0.0194	12.9
Creatine kinase M-type	P07310	1	1.1	950	97	1518.14	1518.14	98.4	0+1+129+5+246	0+1+129+5+246		7290000000	43272.4	UniProt_11132019_sprot.fasta	0009M_WEC000002_TA_DPBS_MSMS_rep1Q1-27Pxxx.8845.8845.4	4	14.05	10.23	82.2	4730000	320	(K)	RGTGGVDTAAVGAVFDISNADRLGSSEVEQVQLVVDGVK	(L)		20.6	8	979.743	3916.01	-0.0555	-14.2
Creatine kinase M-type	P07310	1	1.1	950	97	1518.14	1518.14	98.4	0+1+129+5+246	0+1+129+5+246		7290000000	43272.4	UniProt_11132019_sprot.fasta	0014M_WEC000002_GA_DDEX_MSMS_rep1Q1-27Pxxx.2902.2986.5	5	14.04	7.54	90	16800000	12	(K)	LNYKPQEEYPDLSKHNNHMAK	(V)		6.08	11	512.052	2556.23	0.0015	0.6
Creatine kinase M-type	P07310	1	1.1	950	97	1518.14	1518.14	98.4	0+1+129+5+246	0+1+129+5+246		7290000000	43272.4	UniProt_11132019_sprot.fasta	0013M_WEC000002_GA_DDEX_MSMS_rep2Q1-27Pxxx.2720.2762.2	2	14.01	4.77	86.5	9470000	260	(K)	IEEIFKK	(A)		6.12	7	453.769	906.529	0.0015	1.6
Creatine kinase M-type	P07310	1	1.1	950	97	1518.14	1518.14	98.4	0+1+129+5+246	0+1+129+5+246		7290000000	43272.4	UniProt_11132019_sprot.fasta	0013M_WEC000002_GA_DDEX_MSMS_rep2Q1-27Pxxx.3709.3709.2	2	13.97	11.46	79.9	13600000	12	(K)	LNYKPQEEYPDLSK	(H)		7.97	18	862.44	1723.85	0.0191	11.1
Creatine kinase M-type	P07310	1	1.1	950	97	1518.14	1518.14	98.4	0+1+129+5+246	0+1+129+5+246		7290000000	43272.4	UniProt_11132019_sprot.fasta	0018M_WEC000002_TA_DDEX_MSMS_rep1Q1-27Pxxx.2463.2463.6	6	13.96	8.4	66.7	308000	12	(K)	LNYKPQEEYPDLSKHNNHmAK	(V)	m:Oxidized methionine	6.5	3	429.537	2556.23	15.9534	-16.2
Creatine kinase M-type	P07310	1	1.1	950	97	1518.14	1518.14	98.4	0+1+129+5+246	0+1+129+5+246		7290000000	43272.4	UniProt_11132019_sprot.fasta	0009M_WEC000002_TA_DPBS_MSMS_rep1Q1-27Pxxx.5195.5219.2	2	13.94	5.29	74.2	1890000	34	(V)	LTPDLYNKLR	(D)		11.62	15	616.853	1232.7	-0.0016	-1.3
Creatine kinase M-type	P07310	1	1.1	950	97	1518.14	1518.14	98.4	0+1+129+5+246	0+1+129+5+246		7290000000	43272.4	UniProt_11132019_sprot.fasta	0013M_WEC000002_GA_DDEX_MSMS_rep1Q1-27Pxxx.6661.6661.5	5	13.94	12.22	75.6	189000	252	(R)	RFCVGLQKIEEIFKK	(A)	C:Carbamidomethylation,	14.95	5	379.811	1895.06	-0.0305	-16.1
Creatine kinase M-type	P07310	1	1.1	950	97	1518.14	1518.14	98.4	0+1+129+5+246	0+1+129+5+246		7290000000	43272.4	UniProt_11132019_sprot.fasta	0009M_WEC000002_TA_DPBS_MSMS_rep1Q1-27Pxxx.1056.1056.4	4	13.93	4.82	79	8210000	2	(M)	PFGNTHNKFK	(L)		3.07	10	298.158	1189.61	-0.0002	-0.2
Creatine kinase M-type	P07310	1	1.1	950	97	1518.14	1518.14	98.4	0+1+129+5+246	0+1+129+5+246		7290000000	43272.4	UniProt_11132019_sprot.fasta	0018M_WEC000002_TA_DDEX_MSMS_rep2Q1-27Pxxx.8436.8436.4	4	13.89	10.67	79.9	3540000	320	(K)	RGTGGVDTAAVGAVFDISNADRLGSSEVEQVQLVVDGVK	(L)		20.08	17	979.744	3916.01	-0.05	-12.8
Creatine kinase M-type	P07310	1	1.1	950	97	1518.14	1518.14	98.4	0+1+129+5+246	0+1+129+5+246		7290000000	43272.4	UniProt_11132019_sprot.fasta	0013M_WEC000002_GA_DDEX_MSMS_rep2Q1-27Pxxx.3439.3439.6	6	13.85	5.74	89.5	2980000	97	(R)	HGGYKPTDKHKTDLNHENLKGGDDLDPNYVLSSR	(V)		7.4	9	637.647	3820.86	-0.0207	-5.4
Creatine kinase M-type	P07310	1	1.1	950	97	1518.14	1518.14	98.4	0+1+129+5+246	0+1+129+5+246		7290000000	43272.4	UniProt_11132019_sprot.fasta	0013M_WEC000002_GA_DDEX_MSMS_rep2Q1-27Pxxx.6922.6922.3	3	13.84	10.07	68.9	1020000	216	(R)	GIWHNDNKSFLVWVNEEDHLR	(V)		14.58	3	870.113	2608.27	0.056	21.5
Creatine kinase M-type	P07310	1	1.1	950	97	1518.14	1518.14	98.4	0+1+129+5+246	0+1+129+5+246		7290000000	43272.4	UniProt_11132019_sprot.fasta	0017M_WEC000002_TA_DDEX_MSMS_rep1Q1-27Pxxx.0613.0613.2	2	13.84	5.51	88	6420000	299	(K)	LANLSKHPK	(F)		2.07	2	504.304	1007.6	0.0018	1.8
Creatine kinase M-type	P07310	1	1.1	950	97	1518.14	1518.14	98.4	0+1+129+5+246	0+1+129+5+246		7290000000	43272.4	UniProt_11132019_sprot.fasta	0018M_WEC000002_TA_DDEX_MSMS_rep1Q1-27Pxxx.2579.2579.2	2	13.83	10.93	78	658000	370	(K)	GQSIDDmIPAQK	(-)	m:Oxidized methionine	6.73	5	659.819	1302.64	15.9953	0.3
Creatine kinase M-type	P07310	1	1.1	950	97	1518.14	1518.14	98.4	0+1+129+5+246	0+1+129+5+246		7290000000	43272.4	UniProt_11132019_sprot.fasta	0013M_WEC000002_GA_DDEX_MSMS_rep2Q1-27Pxxx.9040.9040.4	4	13.82	9.31	83	4290000	320	(K)	RGTGGVDTAAVGAVFDISNADRLGSSEVEQVQLVVDGVK	(L)		19.93	19	979.742	3916.01	-0.0584	-14.9
Creatine kinase M-type	P07310	1	1.1	950	97	1518.14	1518.14	98.4	0+1+129+5+246	0+1+129+5+246		7290000000	43272.4	UniProt_11132019_sprot.fasta	0009M_WEC000002_TA_DPBS_MSMS_rep1Q1-27Pxxx.1749.1749.2	2	13.81	3.59	93	9620000	237	(R)	VISMEK	(G)		4.8	8	353.694	706.38	0.0002	0.2
Creatine kinase M-type	P07310	1	1.1	950	97	1518.14	1518.14	98.4	0+1+129+5+246	0+1+129+5+246		7290000000	43272.4	UniProt_11132019_sprot.fasta	0009M_WEC000002_TA_DPBS_MSMS_rep1Q1-27Pxxx.9145.9145.4	4	13.79	13.79	65.1	3000000	321	(R)	GTGGVDTAAVGAVFDISNADRLGSSEVEQVQLVVDGVK	(L)		21.7	5	940.716	3759.9	-0.0605	-16.1
Creatine kinase M-type	P07310	1	1.1	950	97	1518.14	1518.14	98.4	0+1+129+5+246	0+1+129+5+246		7290000000	43272.4	UniProt_11132019_sprot.fasta	0018M_WEC000002_TA_DDEX_MSMS_rep2Q1-27Pxxx.5238.5238.6	6	13.79	8.97	72.8	826000	299	(K)	LANLSKHPKFEEILTRLRLQKR	(G)		11.77	6	449.272	2690.59	0.0005	0.2
Creatine kinase M-type	P07310	1	1.1	950	97	1518.14	1518.14	98.4	0+1+129+5+246	0+1+129+5+246		7290000000	43272.4	UniProt_11132019_sprot.fasta	0018M_WEC000002_TA_DDEX_MSMS_rep2Q1-27Pxxx.3102.3102.4	4	13.75	8.58	83.5	1630000	97	(R)	HGGYKPTDKHKTDLNHENLKGGDDLDPNYVLSSR	(V)		6.9	11	955.958	3820.86	-0.053	-13.9
Creatine kinase M-type	P07310	1	1.1	950	97	1518.14	1518.14	98.4	0+1+129+5+246	0+1+129+5+246		7290000000	43272.4	UniProt_11132019_sprot.fasta	0009M_WEC000002_TA_DPBS_MSMS_rep1Q1-27Pxxx.7363.7363.5	5	13.72	10.35	76.1	115000	267	(K)	AGHPFMWNEHLGYVLTCPSNLGTGLR	(G)	C:Carbamidomethylation,	16.8	0	586.295	2927.41	0.0359	12.3
Creatine kinase M-type	P07310	1	1.1	950	97	1518.14	1518.14	98.4	0+1+129+5+246	0+1+129+5+246		7290000000	43272.4	UniProt_11132019_sprot.fasta	0013M_WEC000002_GA_DDEX_MSMS_rep1Q1-27Pxxx.0462.0462.2	2	13.71	4.35	89.4	3110000	97	(R)	HGGYKPTDKHK	(T)		1.72	0	634.332	1267.65	0.0016	1.2
Creatine kinase M-type	P07310	1	1.1	950	97	1518.14	1518.14	98.4	0+1+129+5+246	0+1+129+5+246		7290000000	43272.4	UniProt_11132019_sprot.fasta	0014M_WEC000002_GA_DDEX_MSMS_rep1Q1-27Pxxx.3452.3596.2	2	13.7	8.57	81.5	36200000	359	(K)	LMVEMEK	(K)		7.1	16	440.221	879.431	0.0031	3.5
Creatine kinase M-type	P07310	1	1.1	950	97	1518.14	1518.14	98.4	0+1+129+5+246	0+1+129+5+246		7290000000	43272.4	UniProt_11132019_sprot.fasta	0018M_WEC000002_TA_DDEX_MSMS_rep1Q1-27Pxxx.3379.3379.2	2	13.69	8.04	69.5	1330000	366	(K)	KLEKGQSIDDMIPAQK	(-)		8.33	8	900.98	1800.95	0.0003	0.2
Creatine kinase M-type	P07310	1	1.1	950	97	1518.14	1518.14	98.4	0+1+129+5+246	0+1+129+5+246		7290000000	43272.4	UniProt_11132019_sprot.fasta	0018M_WEC000002_TA_DDEX_MSMS_rep2Q1-27Pxxx.1856.1920.5	5	13.69	11.55	68.5	3620000	136	(R)	SIKGYTLPPHCSRGER	(R)	C:Carbamidomethylation,	4.72	23	372.393	1857.94	-0.0028	-1.5
Creatine kinase M-type	P07310	1	1.1	950	97	1518.14	1518.14	98.4	0+1+129+5+246	0+1+129+5+246		7290000000	43272.4	UniProt_11132019_sprot.fasta	0013M_WEC000002_GA_DDEX_MSMS_rep1Q1-27Pxxx.5552.5552.4	4	13.63	4.94	72.5	294000	299	(K)	LANLSKHPKFEEILTRLR	(L)		12.45	11	542.06	2165.26	-0.0367	-16.9
Creatine kinase M-type	P07310	1	1.1	950	97	1518.14	1518.14	98.4	0+1+129+5+246	0+1+129+5+246		7290000000	43272.4	UniProt_11132019_sprot.fasta	0014M_WEC000002_GA_DDEX_MSMS_rep1Q1-27Pxxx.0593.0593.3	3	13.63	4.54	90	2620000	299	(K)	LANLSKHPK	(F)		2.02	2	336.538	1007.6	0.0011	1.1
Creatine kinase M-type	P07310	1	1.1	950	97	1518.14	1518.14	98.4	0+1+129+5+246	0+1+129+5+246		7290000000	43272.4	UniProt_11132019_sprot.fasta	0009M_WEC000002_TA_DPBS_MSMS_rep1Q1-27Pxxx.0637.0683.3	3	13.62	3.91	84.5	3230000	299	(K)	LANLSKHPK	(F)		2.13	3	336.537	1007.6	-0.0031	-3.1
Creatine kinase M-type	P07310	1	1.1	950	97	1518.14	1518.14	98.4	0+1+129+5+246	0+1+129+5+246		7290000000	43272.4	UniProt_11132019_sprot.fasta	0013M_WEC000002_GA_DDEX_MSMS_rep1Q1-27Pxxx.4160.4222.5	5	13.61	9.08	90.9	14600000	106	(K)	HKTDLNHENLKGGDDLDPNYVLSSR	(V)		9.48	21	568.282	2837.38	0.0006	0.2
Creatine kinase M-type	P07310	1	1.1	950	97	1518.14	1518.14	98.4	0+1+129+5+246	0+1+129+5+246		7290000000	43272.4	UniProt_11132019_sprot.fasta	0013M_WEC000002_GA_DDEX_MSMS_rep2Q1-27Pxxx.3833.3939.2	2	13.59	2.11	88.7	42500000	308	(K)	FEEILTR	(L)		8.17	22	454.247	907.488	-0.0014	-1.5
Creatine kinase M-type	P07310	1	1.1	950	97	1518.14	1518.14	98.4	0+1+129+5+246	0+1+129+5+246		7290000000	43272.4	UniProt_11132019_sprot.fasta	0017M_WEC000002_TA_DDEX_MSMS_rep1Q1-27Pxxx.5550.5550.4	4	13.59	7.68	74.8	348000	299	(K)	LANLSKHPKFEEILTRLR	(L)		12.53	8	542.069	2165.26	-0.0017	-0.8
Creatine kinase M-type	P07310	1	1.1	950	97	1518.14	1518.14	98.4	0+1+129+5+246	0+1+129+5+246		7290000000	43272.4	UniProt_11132019_sprot.fasta	0014M_WEC000002_GA_DDEX_MSMS_rep1Q1-27Pxxx.1235.1235.3	3	13.56	9.62	83.6	160000	214	(D)	ARGIWHNDNK	(S)		3.15	7	404.209	1210.61	0.0048	4
Creatine kinase M-type	P07310	1	1.1	950	97	1518.14	1518.14	98.4	0+1+129+5+246	0+1+129+5+246		7290000000	43272.4	UniProt_11132019_sprot.fasta	0018M_WEC000002_TA_DDEX_MSMS_rep1Q1-27Pxxx.6216.6216.2	2	13.56	11.44	77.1	611000	157	(K)	LSVEALnSLTGEFK	(G)	n:Deamidated	15.37	9	754.897	1507.8	0.986	1.3
Creatine kinase M-type	P07310	1	1.1	950	97	1518.14	1518.14	98.4	0+1+129+5+246	0+1+129+5+246		7290000000	43272.4	UniProt_11132019_sprot.fasta	0009M_WEC000002_TA_DPBS_MSMS_rep1Q1-27Pxxx.9022.9022.5	5	13.54	9.89	63.3	204000	171	(K)	GkYYPLkSMTEQEQQQLIDDHFLFDKPVSPLLLASGMAR	(D)	k:Acetyl	20.62	0	916.45	4494.28	83.9364	-18.5
Creatine kinase M-type	P07310	1	1.1	950	97	1518.14	1518.14	98.4	0+1+129+5+246	0+1+129+5+246		7290000000	43272.4	UniProt_11132019_sprot.fasta	0009M_WEC000002_TA_DPBS_MSMS_rep1Q1-27Pxxx.6886.6886.5	5	13.5	5.4	81.1	488000	152	(R)	RAVEKLSVEALNSLTGEFKGKYYPLK	(S)		15.67	7	588.92	2940.62	-0.0479	-16.3
Creatine kinase M-type	P07310	1	1.1	950	97	1518.14	1518.14	98.4	0+1+129+5+246	0+1+129+5+246		7290000000	43272.4	UniProt_11132019_sprot.fasta	0009M_WEC000002_TA_DPBS_MSMS_rep1Q1-27Pxxx.8572.8572.5	5	13.5	6.64	86.4	5770000	178	(K)	SMTEQEQQQLIDDHFLFDKPVSPLLLASGMAR	(D)		20.07	21	729.769	3644.81	0.0072	2
Creatine kinase M-type	P07310	1	1.1	950	97	1518.14	1518.14	98.4	0+1+129+5+246	0+1+129+5+246		7290000000	43272.4	UniProt_11132019_sprot.fasta	0018M_WEC000002_TA_DDEX_MSMS_rep1Q1-27Pxxx.2672.2672.3	3	13.5	3.91	86.1	574000	260	(K)	IEEIFKK	(A)		6.97	7	302.842	906.529	-0.0165	-18.2
Creatine kinase M-type	P07310	1	1.1	950	97	1518.14	1518.14	98.4	0+1+129+5+246	0+1+129+5+246		7290000000	43272.4	UniProt_11132019_sprot.fasta	0014M_WEC000002_GA_DDEX_MSMS_rep1Q1-27Pxxx.7849.7849.2	2	13.49	9.39	70.3	8850000	321	(R)	GTGGVDTAAVGAVFDISNADR	(L)		15.45	11	996.986	1992.96	0.0035	1.8
Creatine kinase M-type	P07310	1	1.1	950	97	1518.14	1518.14	98.4	0+1+129+5+246	0+1+129+5+246		7290000000	43272.4	UniProt_11132019_sprot.fasta	0017M_WEC000002_TA_DDEX_MSMS_rep1Q1-27Pxxx.2382.2382.3	3	13.48	9.88	67.8	587000	243	(K)	GGNMKEVFR	(R)		5.97	8	346.512	1037.52	0.0014	1.3
Creatine kinase M-type	P07310	1	1.1	950	97	1518.14	1518.14	98.4	0+1+129+5+246	0+1+129+5+246		7290000000	43272.4	UniProt_11132019_sprot.fasta	0010M_WEC000002_TA_DPBS_MSMS_rep1Q1-27Pxxx.3618.3618.2	2	13.46	5.52	70.5	6200000	305	(K)	HPKFEEILTR	(L)		8.4	7	635.351	1269.69	0.0002	0.2
Creatine kinase M-type	P07310	1	1.1	950	97	1518.14	1518.14	98.4	0+1+129+5+246	0+1+129+5+246		7290000000	43272.4	UniProt_11132019_sprot.fasta	0013M_WEC000002_GA_DDEX_MSMS_rep2Q1-27Pxxx.1188.1229.3	3	13.45	7.17	91.8	6370000	216	(R)	GIWHNDNK	(S)		3.18	10	328.495	983.469	0.0016	1.6
Creatine kinase M-type	P07310	1	1.1	950	97	1518.14	1518.14	98.4	0+1+129+5+246	0+1+129+5+246		7290000000	43272.4	UniProt_11132019_sprot.fasta	0014M_WEC000002_GA_DDEX_MSMS_rep1Q1-27Pxxx.5300.5300.2	2	13.45	5.52	67.8	9810000	35	(L)	TPDLYNKLR	(D)		10.83	26	560.311	1119.62	-0.0005	-0.5
Creatine kinase M-type	P07310	1	1.1	950	97	1518.14	1518.14	98.4	0+1+129+5+246	0+1+129+5+246		7290000000	43272.4	UniProt_11132019_sprot.fasta	0018M_WEC000002_TA_DDEX_MSMS_rep1Q1-27Pxxx.1508.1508.3	3	13.44	6.59	92.4	992000	216	(R)	GIWHNDNK	(S)		4.37	0	328.494	983.469	-0.0024	-2.4
Creatine kinase M-type	P07310	1	1.1	950	97	1518.14	1518.14	98.4	0+1+129+5+246	0+1+129+5+246		7290000000	43272.4	UniProt_11132019_sprot.fasta	0013M_WEC000002_GA_DDEX_MSMS_rep2Q1-27Pxxx.7713.7860.3	3	13.4	6.11	86.6	2570000	157	(K)	LSVEALNSLTGEFK	(G)		16.17	34	503.283	1507.8	0.0353	23.4
Creatine kinase M-type	P07310	1	1.1	950	97	1518.14	1518.14	98.4	0+1+129+5+246	0+1+129+5+246		7290000000	43272.4	UniProt_11132019_sprot.fasta	0014M_WEC000002_GA_DDEX_MSMS_rep1Q1-27Pxxx.2826.2951.3	3	13.4	8.55	75	8230000	139	(K)	GYTLPPHCSR	(G)	C:Carbamidomethylation,	5.3	79	396.519	1187.56	-0.0211	-17.8
Creatine kinase M-type	P07310	1	1.1	950	97	1518.14	1518.14	98.4	0+1+129+5+246	0+1+129+5+246		7290000000	43272.4	UniProt_11132019_sprot.fasta	0013M_WEC000002_GA_DDEX_MSMS_rep1Q1-27Pxxx.7378.7378.2	2	13.38	11.94	69.1	15100000	321	(R)	GTGGVDTAAVGAVFDISNADR	(L)		15.95	13	996.99	1992.96	0.0101	5.1
Creatine kinase M-type	P07310	1	1.1	950	97	1518.14	1518.14	98.4	0+1+129+5+246	0+1+129+5+246		7290000000	43272.4	UniProt_11132019_sprot.fasta	0018M_WEC000002_TA_DDEX_MSMS_rep2Q1-27Pxxx.5936.5973.5	5	13.37	8.76	81.9	587000	152	(R)	RAVEKLSVEALNSLTGEFKGK	(Y)		13.43	9	456.058	2276.26	0.0023	1
Creatine kinase M-type	P07310	1	1.1	950	97	1518.14	1518.14	98.4	0+1+129+5+246	0+1+129+5+246		7290000000	43272.4	UniProt_11132019_sprot.fasta	0009M_WEC000002_TA_DPBS_MSMS_rep1Q1-27Pxxx.5152.5152.2	2	13.36	5.97	86.4	1890000	34	(V)	LTPDLYNKLR	(D)		11.62	15	616.853	1232.7	-0.0016	-1.3
Creatine kinase M-type	P07310	1	1.1	950	97	1518.14	1518.14	98.4	0+1+129+5+246	0+1+129+5+246		7290000000	43272.4	UniProt_11132019_sprot.fasta	0009M_WEC000002_TA_DPBS_MSMS_rep1Q1-27Pxxx.6790.6790.3	3	13.36	8.1	71.7	178000	153	(R)	AVEKLSVEALnSLTGEFKGK	(Y)	n:Deamidated	15.93	3	707.725	2120.16	1.001	8
Creatine kinase M-type	P07310	1	1.1	950	97	1518.14	1518.14	98.4	0+1+129+5+246	0+1+129+5+246		7290000000	43272.4	UniProt_11132019_sprot.fasta	0010M_WEC000002_TA_DPBS_MSMS_rep1Q1-27Pxxx.7212.7212.2	2	13.35	12.95	60.9	14600000	321	(R)	GTGGVDTAAVGAVFDISNADR	(L)		16.1	10	996.969	1992.96	-0.0312	-15.6
Creatine kinase M-type	P07310	1	1.1	950	97	1518.14	1518.14	98.4	0+1+129+5+246	0+1+129+5+246		7290000000	43272.4	UniProt_11132019_sprot.fasta	0014M_WEC000002_GA_DDEX_MSMS_rep1Q1-27Pxxx.2277.2277.3	3	13.35	9.35	74.4	1090000	243	(K)	GGNMKEVFR	(R)		5.02	9	346.506	1037.52	-0.0152	-14.6
Creatine kinase M-type	P07310	1	1.1	950	97	1518.14	1518.14	98.4	0+1+129+5+246	0+1+129+5+246		7290000000	43272.4	UniProt_11132019_sprot.fasta	0018M_WEC000002_TA_DDEX_MSMS_rep1Q1-27Pxxx.1404.1404.2	2	13.34	7.98	69.3	403000	108	(K)	TDLNHENLK	(G)		4.13	6	542.276	1083.54	0.0011	1
Creatine kinase M-type	P07310	1	1.1	950	97	1518.14	1518.14	98.4	0+1+129+5+246	0+1+129+5+246		7290000000	43272.4	UniProt_11132019_sprot.fasta	0010M_WEC000002_TA_DPBS_MSMS_rep1Q1-27Pxxx.4074.4074.3	3	13.31	3.18	87.4	447000	33	(K)	VLTPDLYNK	(L)		9.28	18	354.86	1062.58	-0.0176	-16.5
Creatine kinase M-type	P07310	1	1.1	950	97	1518.14	1518.14	98.4	0+1+129+5+246	0+1+129+5+246		7290000000	43272.4	UniProt_11132019_sprot.fasta	0018M_WEC000002_TA_DDEX_MSMS_rep2Q1-27Pxxx.2626.2669.3	3	13.31	12.45	51.7	159000	13	(L)	NYKPQEEYPDLSKHNNHMAK	(V)		5.98	12	815.043	2443.15	-0.0311	-12.7
Creatine kinase M-type	P07310	1	1.1	950	97	1518.14	1518.14	98.4	0+1+129+5+246	0+1+129+5+246		7290000000	43272.4	UniProt_11132019_sprot.fasta	0009M_WEC000002_TA_DPBS_MSMS_rep1Q1-27Pxxx.2781.2781.2	2	13.27	10.74	77.2	1120000	370	(K)	GQSIDDmIPAQK	(-)	m:Oxidized methionine	6.73	1	659.819	1302.64	15.9959	0.8
Creatine kinase M-type	P07310	1	1.1	950	97	1518.14	1518.14	98.4	0+1+129+5+246	0+1+129+5+246		7290000000	43272.4	UniProt_11132019_sprot.fasta	0010M_WEC000002_TA_DPBS_MSMS_rep1Q1-27Pxxx.0532.0532.2	2	13.27	2.02	81	1010000	293	(R)	GGVHVK	(L)		1.87	2	298.68	596.351	0.0002	0.3
Creatine kinase M-type	P07310	1	1.1	950	97	1518.14	1518.14	98.4	0+1+129+5+246	0+1+129+5+246		7290000000	43272.4	UniProt_11132019_sprot.fasta	0013M_WEC000002_GA_DDEX_MSMS_rep2Q1-27Pxxx.6628.6628.5	5	13.27	8.58	64.6	188000	252	(R)	RFCVGLQKIEEIFKK	(A)	C:Carbamidomethylation,	13.9	0	379.819	1895.06	0.0107	5.6
Creatine kinase M-type	P07310	1	1.1	950	97	1518.14	1518.14	98.4	0+1+129+5+246	0+1+129+5+246		7290000000	43272.4	UniProt_11132019_sprot.fasta	0014M_WEC000002_GA_DDEX_MSMS_rep1Q1-27Pxxx.1183.1267.3	3	13.26	6.74	86.5	5600000	216	(R)	GIWHNDNK	(S)		3.12	8	328.494	983.469	-0.0007	-0.7
Creatine kinase M-type	P07310	1	1.1	950	97	1518.14	1518.14	98.4	0+1+129+5+246	0+1+129+5+246		7290000000	43272.4	UniProt_11132019_sprot.fasta	0018M_WEC000002_TA_DDEX_MSMS_rep1Q1-27Pxxx.4643.4679.4	4	13.26	10.11	82.1	14200000	108	(K)	TDLNHENLKGGDDLDPNYVLSSR	(V)		11.55	10	643.811	2572.23	-0.0039	-1.5
Creatine kinase M-type	P07310	1	1.1	950	97	1518.14	1518.14	98.4	0+1+129+5+246	0+1+129+5+246		7290000000	43272.4	UniProt_11132019_sprot.fasta	0009M_WEC000002_TA_DPBS_MSMS_rep1Q1-27Pxxx.5618.5660.5	5	13.25	8.01	77.6	935000	299	(K)	LANLSKHPKFEEILTRLRLQKR	(G)		12.8	15	538.918	2690.59	-0.0344	-12.8
Creatine kinase M-type	P07310	1	1.1	950	97	1518.14	1518.14	98.4	0+1+129+5+246	0+1+129+5+246		7290000000	43272.4	UniProt_11132019_sprot.fasta	0009M_WEC000002_TA_DPBS_MSMS_rep1Q1-27Pxxx.7465.7465.3	3	13.2	7.15	77.9	1620000	157	(K)	LSVEALNSLTGEFK	(G)		17.02	6	503.273	1507.8	0.0054	3.6
Creatine kinase M-type	P07310	1	1.1	950	97	1518.14	1518.14	98.4	0+1+129+5+246	0+1+129+5+246		7290000000	43272.4	UniProt_11132019_sprot.fasta	0010M_WEC000002_TA_DPBS_MSMS_rep1Q1-27Pxxx.4753.4753.2	2	13.18	11.27	68.8	577000	10	(K)	FKLNYKPQEEYPDLSK	(H)		10.82	11	1000.01	1999.02	0.0042	2.1
Creatine kinase M-type	P07310	1	1.1	950	97	1518.14	1518.14	98.4	0+1+129+5+246	0+1+129+5+246		7290000000	43272.4	UniProt_11132019_sprot.fasta	0013M_WEC000002_GA_DDEX_MSMS_rep1Q1-27Pxxx.2373.2373.3	3	13.18	8.93	70.2	4600000	136	(R)	SIKGYTLPPHCSR	(G)	C:Carbamidomethylation,	5.95	9	505.929	1515.77	-0.0011	-0.7
Creatine kinase M-type	P07310	1	1.1	950	97	1518.14	1518.14	98.4	0+1+129+5+246	0+1+129+5+246		7290000000	43272.4	UniProt_11132019_sprot.fasta	0018M_WEC000002_TA_DDEX_MSMS_rep2Q1-27Pxxx.3113.3218.2	2	13.14	3.73	81.1	27500000	359	(K)	LMVEMEK	(K)		6.95	18	440.219	879.431	-0.0006	-0.7
Creatine kinase M-type	P07310	1	1.1	950	97	1518.14	1518.14	98.4	0+1+129+5+246	0+1+129+5+246		7290000000	43272.4	UniProt_11132019_sprot.fasta	0010M_WEC000002_TA_DPBS_MSMS_rep1Q1-27Pxxx.5278.5278.3	3	13.11	9.85	85	601000	117	(K)	GGDDLDPNYVLSSR	(V)		11.9	13	503.243	1507.7	0.0121	8
Creatine kinase M-type	P07310	1	1.1	950	97	1518.14	1518.14	98.4	0+1+129+5+246	0+1+129+5+246		7290000000	43272.4	UniProt_11132019_sprot.fasta	0018M_WEC000002_TA_DDEX_MSMS_rep1Q1-27Pxxx.1218.1256.3	3	13.1	5.13	78.9	11100000	2	(M)	PFGNTHNKFK	(L)		3.02	13	397.208	1189.61	-0.003	-2.5
Creatine kinase M-type	P07310	1	1.1	950	97	1518.14	1518.14	98.4	0+1+129+5+246	0+1+129+5+246		7290000000	43272.4	UniProt_11132019_sprot.fasta	0009M_WEC000002_TA_DPBS_MSMS_rep1Q1-27Pxxx.4167.4232.3	3	13.04	10.06	76.8	1710000	367	(K)	LEKGQSIDDMIPAQK	(-)		9.52	13	558.291	1672.86	0.0017	1
Creatine kinase M-type	P07310	1	1.1	950	97	1518.14	1518.14	98.4	0+1+129+5+246	0+1+129+5+246		7290000000	43272.4	UniProt_11132019_sprot.fasta	0018M_WEC000002_TA_DDEX_MSMS_rep1Q1-27Pxxx.3430.3430.5	5	13.03	6.64	66.5	18500000	97	(R)	HGGYKPTDKHKTDLNHENLKGGDDLDPNYVLSSR	(V)		8.17	14	764.964	3820.86	-0.0743	-19.4
Creatine kinase M-type	P07310	1	1.1	950	97	1518.14	1518.14	98.4	0+1+129+5+246	0+1+129+5+246		7290000000	43272.4	UniProt_11132019_sprot.fasta	0009M_WEC000002_TA_DPBS_MSMS_rep1Q1-27Pxxx.3547.3547.4	4	12.98	9.13	78	2410000	97	(R)	HGGYKPTDKHKTDLNHENLKGGDDLDPNYVLSSR	(V)		8.12	20	955.958	3820.86	-0.0539	-14.1
Creatine kinase M-type	P07310	1	1.1	950	97	1518.14	1518.14	98.4	0+1+129+5+246	0+1+129+5+246		7290000000	43272.4	UniProt_11132019_sprot.fasta	0014M_WEC000002_GA_DDEX_MSMS_rep1Q1-27Pxxx.2129.2129.2	2	12.97	5.46	79.1	9250000	141	(Y)	TLPPHCSR	(G)	C:Carbamidomethylation,	4.38	85	484.241	967.478	-0.0024	-2.5
Creatine kinase M-type	P07310	1	1.1	950	97	1518.14	1518.14	98.4	0+1+129+5+246	0+1+129+5+246		7290000000	43272.4	UniProt_11132019_sprot.fasta	0013M_WEC000002_GA_DDEX_MSMS_rep1Q1-27Pxxx.1639.1764.2	2	12.95	5.08	90.9	14900000	237	(R)	VISMEK	(G)		4.52	21	353.694	706.38	0.0001	0.2
Creatine kinase M-type	P07310	1	1.1	950	97	1518.14	1518.14	98.4	0+1+129+5+246	0+1+129+5+246		7290000000	43272.4	UniProt_11132019_sprot.fasta	0018M_WEC000002_TA_DDEX_MSMS_rep1Q1-27Pxxx.4203.4203.4	4	12.94	4.67	72.6	1840000	299	(K)	LANLSKHPKFEEILTR	(L)		10.28	6	474.774	1896.07	0.0024	1.3
Creatine kinase M-type	P07310	1	1.1	950	97	1518.14	1518.14	98.4	0+1+129+5+246	0+1+129+5+246		7290000000	43272.4	UniProt_11132019_sprot.fasta	0009M_WEC000002_TA_DPBS_MSMS_rep1Q1-27Pxxx.7357.7357.2	2	12.92	10.56	68.4	1860000	153	(R)	AVEKLSVEALNSLTGEFK	(G)		16.73	13	968.026	1935.04	0.0017	0.9
Creatine kinase M-type	P07310	1	1.1	950	97	1518.14	1518.14	98.4	0+1+129+5+246	0+1+129+5+246		7290000000	43272.4	UniProt_11132019_sprot.fasta	0017M_WEC000002_TA_DDEX_MSMS_rep1Q1-27Pxxx.3537.3537.4	4	12.87	9.45	85	2200000	97	(R)	HGGYKPTDKHKTDLNHENLKGGDDLDPNYVLSSR	(V)		8.15	16	955.956	3820.86	-0.0628	-16.4
Creatine kinase M-type	P07310	1	1.1	950	97	1518.14	1518.14	98.4	0+1+129+5+246	0+1+129+5+246		7290000000	43272.4	UniProt_11132019_sprot.fasta	0014M_WEC000002_GA_DDEX_MSMS_rep1Q1-27Pxxx.3936.4037.3	3	12.83	7.43	70.4	19400000	12	(K)	LNYKPQEEYPDLSK	(H)		8.05	25	575.288	1723.85	-0.0033	-1.9
Creatine kinase M-type	P07310	1	1.1	950	97	1518.14	1518.14	98.4	0+1+129+5+246	0+1+129+5+246		7290000000	43272.4	UniProt_11132019_sprot.fasta	0013M_WEC000002_GA_DDEX_MSMS_rep2Q1-27Pxxx.8761.8761.5	5	12.81	7.15	85.2	1190000	178	(K)	SMTEQEQQQLIDDHFLFDKPVSPLLLASGMAR	(D)		19.18	0	729.757	3644.81	-0.0519	-14.2
Creatine kinase M-type	P07310	1	1.1	950	97	1518.14	1518.14	98.4	0+1+129+5+246	0+1+129+5+246		7290000000	43272.4	UniProt_11132019_sprot.fasta	0017M_WEC000002_TA_DDEX_MSMS_rep1Q1-27Pxxx.9416.9416.3	3	12.78	9.48	54.7	326000	321	(R)	GTGGVDTAAVGAVFDISNADRLGSSEVEQVQLVVDGVK	(L)		21.95	32	1253.95	3759.9	-0.079	-21
Creatine kinase M-type	P07310	1	1.1	950	97	1518.14	1518.14	98.4	0+1+129+5+246	0+1+129+5+246		7290000000	43272.4	UniProt_11132019_sprot.fasta	0009M_WEC000002_TA_DPBS_MSMS_rep1Q1-27Pxxx.6285.6285.4	4	12.73	6.77	75.2	3040000	152	(R)	RAVEKLSVEALNSLTGEFKGK	(Y)		14.27	11	569.822	2276.26	0.005	2.2
Creatine kinase M-type	P07310	1	1.1	950	97	1518.14	1518.14	98.4	0+1+129+5+246	0+1+129+5+246		7290000000	43272.4	UniProt_11132019_sprot.fasta	0018M_WEC000002_TA_DDEX_MSMS_rep1Q1-27Pxxx.5124.5124.6	6	12.72	8.53	68.4	180000	299	(K)	LANLSKHPKFEEILTRLR	(L)		12.7	5	361.709	2165.26	-0.0369	-17
Creatine kinase M-type	P07310	1	1.1	950	97	1518.14	1518.14	98.4	0+1+129+5+246	0+1+129+5+246		7290000000	43272.4	UniProt_11132019_sprot.fasta	0018M_WEC000002_TA_DDEX_MSMS_rep2Q1-27Pxxx.3830.3872.5	5	12.71	7.96	76.4	4420000	106	(K)	HKTDLNHENLKGGDDLDPNYVLSSR	(V)		8.67	19	568.283	2837.38	0.004	1.4
Creatine kinase M-type	P07310	1	1.1	950	97	1518.14	1518.14	98.4	0+1+129+5+246	0+1+129+5+246		7290000000	43272.4	UniProt_11132019_sprot.fasta	0017M_WEC000002_TA_DDEX_MSMS_rep1Q1-27Pxxx.6834.6834.2	2	12.7	10.94	72.9	1500000	157	(K)	LSVEALnSLTGEFK	(G)	n:Deamidated	15.3	15	754.881	1507.8	0.9542	-19.8
Creatine kinase M-type	P07310	1	1.1	950	97	1518.14	1518.14	98.4	0+1+129+5+246	0+1+129+5+246		7290000000	43272.4	UniProt_11132019_sprot.fasta	0018M_WEC000002_TA_DDEX_MSMS_rep1Q1-27Pxxx.6697.6697.2	2	12.7	10.68	68.8	1710000	153	(R)	AVEKLSVEALNSLTGEFK	(G)		16.72	12	968.029	1935.04	0.0068	3.5
Creatine kinase M-type	P07310	1	1.1	950	97	1518.14	1518.14	98.4	0+1+129+5+246	0+1+129+5+246		7290000000	43272.4	UniProt_11132019_sprot.fasta	0010M_WEC000002_TA_DPBS_MSMS_rep1Q1-27Pxxx.4312.4671.2	2	12.66	3.73	83.3	22200000	33	(K)	VLTPDLYNK	(L)		9.42	14	531.794	1062.58	-0.0013	-1.2
Creatine kinase M-type	P07310	1	1.1	950	97	1518.14	1518.14	98.4	0+1+129+5+246	0+1+129+5+246		7290000000	43272.4	UniProt_11132019_sprot.fasta	0013M_WEC000002_GA_DDEX_MSMS_rep1Q1-27Pxxx.2173.2312.2	2	12.65	4.83	83.8	14900000	171	(K)	GKYYPLK	(S)		5.77	20	434.74	868.493	-0.0195	-22.5
Creatine kinase M-type	P07310	1	1.1	950	97	1518.14	1518.14	98.4	0+1+129+5+246	0+1+129+5+246		7290000000	43272.4	UniProt_11132019_sprot.fasta	0018M_WEC000002_TA_DDEX_MSMS_rep1Q1-27Pxxx.7867.7867.3	3	12.65	12.65	60.3	4850000	178	(K)	SMTEQEQQQLIDDHFLFDKPVSPLLLASGMAR	(D)		20.02	15	1215.63	3644.81	0.08	22
Creatine kinase M-type	P07310	1	1.1	950	97	1518.14	1518.14	98.4	0+1+129+5+246	0+1+129+5+246		7290000000	43272.4	UniProt_11132019_sprot.fasta	0009M_WEC000002_TA_DPBS_MSMS_rep1Q1-27Pxxx.0553.0553.3	3	12.64	5.99	73.8	1250000	2	(M)	PFGNTHNK	(F)		1.92	3	305.488	914.448	0.0008	0.9
Creatine kinase M-type	P07310	1	1.1	950	97	1518.14	1518.14	98.4	0+1+129+5+246	0+1+129+5+246		7290000000	43272.4	UniProt_11132019_sprot.fasta	0013M_WEC000002_GA_DDEX_MSMS_rep1Q1-27Pxxx.4816.4816.2	2	12.63	9.29	78.5	537000	10	(K)	FKLNYKPQEEYPDLSK	(H)		10.72	11	1000.01	1999.02	0.0055	2.7
Creatine kinase M-type	P07310	1	1.1	950	97	1518.14	1518.14	98.4	0+1+129+5+246	0+1+129+5+246		7290000000	43272.4	UniProt_11132019_sprot.fasta	0010M_WEC000002_TA_DPBS_MSMS_rep1Q1-27Pxxx.1245.1245.2	2	12.59	7.52	79.9	2250000	108	(K)	TDLNHENLK	(G)		3.42	12	542.274	1083.54	-0.0012	-1.1
Creatine kinase M-type	P07310	1	1.1	950	97	1518.14	1518.14	98.4	0+1+129+5+246	0+1+129+5+246		7290000000	43272.4	UniProt_11132019_sprot.fasta	0013M_WEC000002_GA_DDEX_MSMS_rep1Q1-27Pxxx.4769.4769.2	2	12.57	11.77	78.1	537000	10	(K)	FKLNYKPQEEYPDLSK	(H)		10.72	11	1000.01	1999.02	0.0055	2.7
Creatine kinase M-type	P07310	1	1.1	950	97	1518.14	1518.14	98.4	0+1+129+5+246	0+1+129+5+246		7290000000	43272.4	UniProt_11132019_sprot.fasta	0013M_WEC000002_GA_DDEX_MSMS_rep2Q1-27Pxxx.4402.4402.3	3	12.56	7	79.1	1960000	370	(K)	GQSIDDMIPAQK	(-)		9.27	18	434.883	1302.64	-0.0004	-0.3
Creatine kinase M-type	P07310	1	1.1	950	97	1518.14	1518.14	98.4	0+1+129+5+246	0+1+129+5+246		7290000000	43272.4	UniProt_11132019_sprot.fasta	0014M_WEC000002_GA_DDEX_MSMS_rep1Q1-27Pxxx.5804.5804.5	5	12.56	4.39	67.8	149000	299	(K)	LANLSKHPKFEEILTRLR	(L)		11.62	0	433.85	2165.26	-0.0362	-16.7
Creatine kinase M-type	P07310	1	1.1	950	97	1518.14	1518.14	98.4	0+1+129+5+246	0+1+129+5+246		7290000000	43272.4	UniProt_11132019_sprot.fasta	0013M_WEC000002_GA_DDEX_MSMS_rep1Q1-27Pxxx.1197.1197.2	2	12.55	1.54	90.5	10100000	299	(K)	LANLSK	(H)		3.43	9	323.207	645.393	0.0145	22.5
Creatine kinase M-type	P07310	1	1.1	950	97	1518.14	1518.14	98.4	0+1+129+5+246	0+1+129+5+246		7290000000	43272.4	UniProt_11132019_sprot.fasta	0013M_WEC000002_GA_DDEX_MSMS_rep1Q1-27Pxxx.0591.0591.3	3	12.54	3.96	89.3	957000	299	(K)	LANLSKHPK	(F)		2	2	336.537	1007.6	-0.0022	-2.2
Creatine kinase M-type	P07310	1	1.1	950	97	1518.14	1518.14	98.4	0+1+129+5+246	0+1+129+5+246		7290000000	43272.4	UniProt_11132019_sprot.fasta	0018M_WEC000002_TA_DDEX_MSMS_rep2Q1-27Pxxx.3241.3241.2	2	12.54	4.76	80.1	7210000	305	(K)	HPKFEEILTR	(L)		7.15	12	635.351	1269.69	0.0008	0.6
Creatine kinase M-type	P07310	1	1.1	950	97	1518.14	1518.14	98.4	0+1+129+5+246	0+1+129+5+246		7290000000	43272.4	UniProt_11132019_sprot.fasta	0009M_WEC000002_TA_DPBS_MSMS_rep1Q1-27Pxxx.7554.7663.3	3	12.52	6.03	68.4	4310000	153	(R)	AVEKLSVEALNSLTGEFK	(G)		16.72	13	645.676	1935.04	-0.0311	-16.1
Creatine kinase M-type	P07310	1	1.1	950	97	1518.14	1518.14	98.4	0+1+129+5+246	0+1+129+5+246		7290000000	43272.4	UniProt_11132019_sprot.fasta	0018M_WEC000002_TA_DDEX_MSMS_rep1Q1-27Pxxx.2037.2138.2	2	12.52	6.8	82.6	6780000	171	(K)	GKYYPLK	(S)		5.85	19	434.749	868.493	-0.0023	-2.6
Creatine kinase M-type	P07310	1	1.1	950	97	1518.14	1518.14	98.4	0+1+129+5+246	0+1+129+5+246		7290000000	43272.4	UniProt_11132019_sprot.fasta	0010M_WEC000002_TA_DPBS_MSMS_rep1Q1-27Pxxx.7468.7468.2	2	12.51	4.85	79.9	9370000	87	(K)	DLFDPIIQDR	(H)		15.97	6	616.311	1231.63	-0.0177	-14.4
Creatine kinase M-type	P07310	1	1.1	950	97	1518.14	1518.14	98.4	0+1+129+5+246	0+1+129+5+246		7290000000	43272.4	UniProt_11132019_sprot.fasta	0014M_WEC000002_GA_DDEX_MSMS_rep1Q1-27Pxxx.9520.9520.4	4	12.51	12.51	74.4	5220000	320	(K)	RGTGGVDTAAVGAVFDISNADRLGSSEVEQVQLVVDGVK	(L)		20.13	15	979.743	3916.01	-0.0559	-14.3
Creatine kinase M-type	P07310	1	1.1	950	97	1518.14	1518.14	98.4	0+1+129+5+246	0+1+129+5+246		7290000000	43272.4	UniProt_11132019_sprot.fasta	0013M_WEC000002_GA_DDEX_MSMS_rep1Q1-27Pxxx.0588.0588.2	2	12.5	4.05	80.7	3050000	299	(K)	LANLSKHPK	(F)		2	2	504.303	1007.6	-0.0016	-1.6
Creatine kinase M-type	P07310	1	1.1	950	97	1518.14	1518.14	98.4	0+1+129+5+246	0+1+129+5+246		7290000000	43272.4	UniProt_11132019_sprot.fasta	0017M_WEC000002_TA_DDEX_MSMS_rep1Q1-27Pxxx.4124.4451.5	5	12.5	7.97	79.7	10300000	106	(K)	HKTDLNHENLKGGDDLDPNYVLSSR	(V)		9.48	22	568.272	2837.38	-0.0486	-17.1
Creatine kinase M-type	P07310	1	1.1	950	97	1518.14	1518.14	98.4	0+1+129+5+246	0+1+129+5+246		7290000000	43272.4	UniProt_11132019_sprot.fasta	0013M_WEC000002_GA_DDEX_MSMS_rep2Q1-27Pxxx.2348.2680.3	3	12.49	9.45	96.7	4000000	136	(R)	SIKGYTLPPHCSR	(G)	C:Carbamidomethylation,	5.38	6	505.928	1515.77	-0.0035	-2.3
Creatine kinase M-type	P07310	1	1.1	950	97	1518.14	1518.14	98.4	0+1+129+5+246	0+1+129+5+246		7290000000	43272.4	UniProt_11132019_sprot.fasta	0009M_WEC000002_TA_DPBS_MSMS_rep1Q1-27Pxxx.5081.5081.2	2	12.48	11.27	61.8	376000	108	(K)	TDLNHENLKGGDDLDPNYVLSSR	(V)		11.5	12	1286.6	2572.23	-0.0415	-16.1
Creatine kinase M-type	P07310	1	1.1	950	97	1518.14	1518.14	98.4	0+1+129+5+246	0+1+129+5+246		7290000000	43272.4	UniProt_11132019_sprot.fasta	0009M_WEC000002_TA_DPBS_MSMS_rep1Q1-27Pxxx.2864.2864.2	2	12.46	3.18	69.4	1640000	359	(K)	LmVEMEK	(K)	m:Oxidized methionine	6.9	7	448.218	879.431	15.9965	1.7
Creatine kinase M-type	P07310	1	1.1	950	97	1518.14	1518.14	98.4	0+1+129+5+246	0+1+129+5+246		7290000000	43272.4	UniProt_11132019_sprot.fasta	0018M_WEC000002_TA_DDEX_MSMS_rep1Q1-27Pxxx.8087.8087.4	4	12.46	10.46	64.9	5240000	320	(K)	RGTGGVDTAAVGAVFDISNADRLGSSEVEQVQLVVDGVK	(L)		20.5	4	979.743	3916.01	-0.0561	-14.3
Creatine kinase M-type	P07310	1	1.1	950	97	1518.14	1518.14	98.4	0+1+129+5+246	0+1+129+5+246		7290000000	43272.4	UniProt_11132019_sprot.fasta	0017M_WEC000002_TA_DDEX_MSMS_rep1Q1-27Pxxx.1264.1264.2	2	12.45	4.62	86.2	14000000	299	(K)	LANLSK	(H)		3.48	12	323.2	645.393	0.0001	0.1
Creatine kinase M-type	P07310	1	1.1	950	97	1518.14	1518.14	98.4	0+1+129+5+246	0+1+129+5+246		7290000000	43272.4	UniProt_11132019_sprot.fasta	0013M_WEC000002_GA_DDEX_MSMS_rep2Q1-27Pxxx.3720.3816.2	2	12.44	6.18	73.6	1090000	14	(N)	YKPQEEYPDLSK	(H)		7.97	18	748.857	1496.73	-0.019	-12.7
Creatine kinase M-type	P07310	1	1.1	950	97	1518.14	1518.14	98.4	0+1+129+5+246	0+1+129+5+246		7290000000	43272.4	UniProt_11132019_sprot.fasta	0018M_WEC000002_TA_DDEX_MSMS_rep1Q1-27Pxxx.6661.6661.5	5	12.43	6.98	62.6	206000	153	(R)	AVEKLSVEALNSLTGEFKGKYYPLK	(S)		16.58	3	557.701	2784.52	-0.0439	-15.8
Creatine kinase M-type	P07310	1	1.1	950	97	1518.14	1518.14	98.4	0+1+129+5+246	0+1+129+5+246		7290000000	43272.4	UniProt_11132019_sprot.fasta	0018M_WEC000002_TA_DDEX_MSMS_rep2Q1-27Pxxx.6450.6450.2	2	12.43	9.83	65.5	12300000	157	(K)	LSVEALNSLTGEFKGK	(Y)		14.55	23	846.962	1692.92	0.0002	0.1
Creatine kinase M-type	P07310	1	1.1	950	97	1518.14	1518.14	98.4	0+1+129+5+246	0+1+129+5+246		7290000000	43272.4	UniProt_11132019_sprot.fasta	0014M_WEC000002_GA_DDEX_MSMS_rep1Q1-27Pxxx.4572.4572.3	3	12.41	3.89	55.8	735000	299	(K)	LANLSKHPKFEEILTR	(L)		9.25	10	632.684	1896.07	-0.0318	-16.8
Creatine kinase M-type	P07310	1	1.1	950	97	1518.14	1518.14	98.4	0+1+129+5+246	0+1+129+5+246		7290000000	43272.4	UniProt_11132019_sprot.fasta	0017M_WEC000002_TA_DDEX_MSMS_rep1Q1-27Pxxx.4166.4166.3	3	12.39	11.65	71	2200000	106	(K)	HKTDLNHENLKGGDDLDPNYVLSSR	(V)		9.47	20	946.45	2837.38	-0.0447	-15.7
Creatine kinase M-type	P07310	1	1.1	950	97	1518.14	1518.14	98.4	0+1+129+5+246	0+1+129+5+246		7290000000	43272.4	UniProt_11132019_sprot.fasta	0014M_WEC000002_GA_DDEX_MSMS_rep1Q1-27Pxxx.3679.3679.3	3	12.38	9.5	73.4	15400000	366	(K)	KLEKGQSIDDMIPAQK	(-)		7.3	8	600.987	1800.95	-0.0062	-3.4
Creatine kinase M-type	P07310	1	1.1	950	97	1518.14	1518.14	98.4	0+1+129+5+246	0+1+129+5+246		7290000000	43272.4	UniProt_11132019_sprot.fasta	0018M_WEC000002_TA_DDEX_MSMS_rep1Q1-27Pxxx.2813.2903.6	6	12.35	6.62	65.4	3450000	12	(K)	LNYKPQEEYPDLSKHNnHMAK	(V)	n:Deamidated	7.3	25	427.035	2556.23	0.9445	-15.4
Creatine kinase M-type	P07310	1	1.1	950	97	1518.14	1518.14	98.4	0+1+129+5+246	0+1+129+5+246		7290000000	43272.4	UniProt_11132019_sprot.fasta	0010M_WEC000002_TA_DPBS_MSMS_rep1Q1-27Pxxx.3562.3562.4	4	12.33	9.86	74.8	1640000	97	(R)	HGGYKPTDKHKTDLNHENLKGGDDLDPNYVLSSR	(V)		8.13	14	955.958	3820.86	-0.0532	-13.9
Creatine kinase M-type	P07310	1	1.1	950	97	1518.14	1518.14	98.4	0+1+129+5+246	0+1+129+5+246		7290000000	43272.4	UniProt_11132019_sprot.fasta	0009M_WEC000002_TA_DPBS_MSMS_rep1Q1-27Pxxx.2592.2592.3	3	12.32	6.68	72.4	2500000	359	(K)	LMVEMEKK	(L)		6.42	4	336.514	1007.53	-0.0001	-0.1
Creatine kinase M-type	P07310	1	1.1	950	97	1518.14	1518.14	98.4	0+1+129+5+246	0+1+129+5+246		7290000000	43272.4	UniProt_11132019_sprot.fasta	0014M_WEC000002_GA_DDEX_MSMS_rep1Q1-27Pxxx.4207.4312.3	3	12.32	10.4	80.1	4260000	106	(K)	HKTDLNHENLKGGDDLDPNYVLSSR	(V)		8.62	21	946.452	2837.38	-0.0392	-13.8
Creatine kinase M-type	P07310	1	1.1	950	97	1518.14	1518.14	98.4	0+1+129+5+246	0+1+129+5+246		7290000000	43272.4	UniProt_11132019_sprot.fasta	0009M_WEC000002_TA_DPBS_MSMS_rep1Q1-27Pxxx.7095.7095.4	4	12.31	8.76	71.9	230000	267	(K)	AGHPFmWNEHLGYVLTCPSNLGTGLR	(G)	C:Carbamidomethylation,m:Oxidized methionine	16.13	2	736.598	2927.41	15.9633	-10.7
Creatine kinase M-type	P07310	1	1.1	950	97	1518.14	1518.14	98.4	0+1+129+5+246	0+1+129+5+246		7290000000	43272.4	UniProt_11132019_sprot.fasta	0010M_WEC000002_TA_DPBS_MSMS_rep1Q1-27Pxxx.4069.4069.2	2	12.31	4.54	53.7	1650000	35	(L)	TPDLYNK	(L)		9.27	15	425.718	850.431	-0.002	-2.4
Creatine kinase M-type	P07310	1	1.1	950	97	1518.14	1518.14	98.4	0+1+129+5+246	0+1+129+5+246		7290000000	43272.4	UniProt_11132019_sprot.fasta	0013M_WEC000002_GA_DDEX_MSMS_rep2Q1-27Pxxx.3722.3722.2	2	12.31	9.6	62.2	990000	13	(L)	NYKPQEEYPDLSK	(H)		7.97	18	805.884	1610.77	-0.0081	-5
Creatine kinase M-type	P07310	1	1.1	950	97	1518.14	1518.14	98.4	0+1+129+5+246	0+1+129+5+246		7290000000	43272.4	UniProt_11132019_sprot.fasta	0017M_WEC000002_TA_DDEX_MSMS_rep1Q1-27Pxxx.8722.8722.4	4	12.3	11.08	85.7	108000	320	(K)	RGTGGVDTAAVGAVFDISnADRLGSSEVEQVQLVVDGVK	(L)	n:Deamidated	20.32	3	979.99	3916.01	0.9317	-13.4
Creatine kinase M-type	P07310	1	1.1	950	97	1518.14	1518.14	98.4	0+1+129+5+246	0+1+129+5+246		7290000000	43272.4	UniProt_11132019_sprot.fasta	0018M_WEC000002_TA_DDEX_MSMS_rep1Q1-27Pxxx.1340.1340.2	2	12.26	1.52	93.9	12500000	299	(K)	LANLSK	(H)		4.05	12	323.2	645.393	0.0006	1
Creatine kinase M-type	P07310	1	1.1	950	97	1518.14	1518.14	98.4	0+1+129+5+246	0+1+129+5+246		7290000000	43272.4	UniProt_11132019_sprot.fasta	0013M_WEC000002_GA_DDEX_MSMS_rep2Q1-27Pxxx.7372.7372.2	2	12.24	11.62	69.2	1250000	153	(R)	AVEKLSVEALNSLTGEFK	(G)		15.67	12	968.027	1935.04	0.0029	1.5
Creatine kinase M-type	P07310	1	1.1	950	97	1518.14	1518.14	98.4	0+1+129+5+246	0+1+129+5+246		7290000000	43272.4	UniProt_11132019_sprot.fasta	0017M_WEC000002_TA_DDEX_MSMS_rep1Q1-27Pxxx.7131.7370.3	3	12.24	4.05	69.7	38900000	157	(K)	LSVEALNSLTGEFKGK	(Y)		15.25	22	564.967	1692.92	-0.0295	-17.4
Creatine kinase M-type	P07310	1	1.1	950	97	1518.14	1518.14	98.4	0+1+129+5+246	0+1+129+5+246		7290000000	43272.4	UniProt_11132019_sprot.fasta	0013M_WEC000002_GA_DDEX_MSMS_rep2Q1-27Pxxx.4030.4030.6	6	12.23	6.05	89	702000	106	(K)	HKTDLNHENLKGGDDLDPNYVLSSR	(V)		8.5	4	473.736	2837.38	-0.0002	-0.1
Creatine kinase M-type	P07310	1	1.1	950	97	1518.14	1518.14	98.4	0+1+129+5+246	0+1+129+5+246		7290000000	43272.4	UniProt_11132019_sprot.fasta	0014M_WEC000002_GA_DDEX_MSMS_rep1Q1-27Pxxx.2881.2881.3	3	12.16	6.99	76.9	1230000	252	(R)	RFCVGLQK	(I)	C:Carbamidomethylation,	5.3	2	336.515	1007.54	-0.0136	-13.5
Creatine kinase M-type	P07310	1	1.1	950	97	1518.14	1518.14	98.4	0+1+129+5+246	0+1+129+5+246		7290000000	43272.4	UniProt_11132019_sprot.fasta	0009M_WEC000002_TA_DPBS_MSMS_rep1Q1-27Pxxx.3542.3542.2	2	12.14	5.82	63.3	3170000	366	(K)	KLEKGQSIDDMIPAQK	(-)		8.3	13	900.966	1800.95	-0.0267	-14.8
Creatine kinase M-type	P07310	1	1.1	950	97	1518.14	1518.14	98.4	0+1+129+5+246	0+1+129+5+246		7290000000	43272.4	UniProt_11132019_sprot.fasta	0010M_WEC000002_TA_DPBS_MSMS_rep1Q1-27Pxxx.2131.2337.2	2	12.13	5.79	88.4	12200000	171	(K)	GKYYPLK	(S)		5.75	24	434.75	868.493	-0.0011	-1.2
Creatine kinase M-type	P07310	1	1.1	950	97	1518.14	1518.14	98.4	0+1+129+5+246	0+1+129+5+246		7290000000	43272.4	UniProt_11132019_sprot.fasta	0014M_WEC000002_GA_DDEX_MSMS_rep1Q1-27Pxxx.4227.4354.5	5	12.11	8.09	76.7	11100000	106	(K)	HKTDLNHENLKGGDDLDPNYVLSSR	(V)		8.62	21	568.282	2837.38	-0.0001	0
Creatine kinase M-type	P07310	1	1.1	950	97	1518.14	1518.14	98.4	0+1+129+5+246	0+1+129+5+246		7290000000	43272.4	UniProt_11132019_sprot.fasta	0018M_WEC000002_TA_DDEX_MSMS_rep2Q1-27Pxxx.2467.2467.2	2	12.11	5.31	63.5	1050000	260	(K)	IEEIFKK	(A)		5.68	2	453.768	906.529	-0.0005	-0.5
Creatine kinase M-type	P07310	1	1.1	950	97	1518.14	1518.14	98.4	0+1+129+5+246	0+1+129+5+246		7290000000	43272.4	UniProt_11132019_sprot.fasta	0010M_WEC000002_TA_DPBS_MSMS_rep1Q1-27Pxxx.5054.5054.2	2	12.08	9.47	60.9	646000	108	(K)	TDLNHENLKGGDDLDPNYVLSSR	(V)		11.45	12	1286.6	2572.23	-0.0409	-15.9
Creatine kinase M-type	P07310	1	1.1	950	97	1518.14	1518.14	98.4	0+1+129+5+246	0+1+129+5+246		7290000000	43272.4	UniProt_11132019_sprot.fasta	0013M_WEC000002_GA_DDEX_MSMS_rep1Q1-27Pxxx.3693.3693.5	5	12.08	4.92	61.8	12100000	97	(R)	HGGYKPTDKHKTDLNHENLKGGDDLDPNYVLSSR	(V)		8.12	18	764.966	3820.86	-0.0627	-16.4
Creatine kinase M-type	P07310	1	1.1	950	97	1518.14	1518.14	98.4	0+1+129+5+246	0+1+129+5+246		7290000000	43272.4	UniProt_11132019_sprot.fasta	0018M_WEC000002_TA_DDEX_MSMS_rep1Q1-27Pxxx.3343.3343.2	2	12.08	8.05	66.7	1330000	366	(K)	KLEKGQSIDDMIPAQK	(-)		8.33	8	900.965	1800.95	-0.0306	-17
Creatine kinase M-type	P07310	1	1.1	950	97	1518.14	1518.14	98.4	0+1+129+5+246	0+1+129+5+246		7290000000	43272.4	UniProt_11132019_sprot.fasta	0018M_WEC000002_TA_DDEX_MSMS_rep1Q1-27Pxxx.2800.2800.3	3	12.06	7.55	72.7	659000	12	(K)	LNYKPQEEYPDLSKHnNHMAK	(V)	n:Deamidated	7.32	25	853.062	2556.23	0.942	-16.4
Creatine kinase M-type	P07310	1	1.1	950	97	1518.14	1518.14	98.4	0+1+129+5+246	0+1+129+5+246		7290000000	43272.4	UniProt_11132019_sprot.fasta	0013M_WEC000002_GA_DDEX_MSMS_rep1Q1-27Pxxx.4542.4542.3	3	12.02	8.56	71.7	261000	299	(K)	LANLSKHPKFEEILTR	(L)		10.17	5	632.685	1896.07	-0.031	-16.4
Creatine kinase M-type	P07310	1	1.1	950	97	1518.14	1518.14	98.4	0+1+129+5+246	0+1+129+5+246		7290000000	43272.4	UniProt_11132019_sprot.fasta	0018M_WEC000002_TA_DDEX_MSMS_rep2Q1-27Pxxx.6319.6319.2	2	12	12	56.5	12300000	157	(K)	LSVEALNSLTGEFKGK	(Y)		14.55	23	846.948	1692.92	-0.0272	-16.1
Creatine kinase M-type	P07310	1	1.1	950	97	1518.14	1518.14	98.4	0+1+129+5+246	0+1+129+5+246		7290000000	43272.4	UniProt_11132019_sprot.fasta	0013M_WEC000002_GA_DDEX_MSMS_rep2Q1-27Pxxx.2940.3044.4	4	11.98	6.24	71.3	2780000	12	(K)	LNYKPQEEYPDLSKHNnHMAK	(V)	n:Deamidated	6.57	18	640.051	2556.23	0.9533	-12
Creatine kinase M-type	P07310	1	1.1	950	97	1518.14	1518.14	98.4	0+1+129+5+246	0+1+129+5+246		7290000000	43272.4	UniProt_11132019_sprot.fasta	0014M_WEC000002_GA_DDEX_MSMS_rep1Q1-27Pxxx.1748.1873.2	2	11.98	5.22	90.6	33500000	171	(K)	GKYYPLK	(S)		4.53	55	434.75	868.493	-0.001	-1.2
Creatine kinase M-type	P07310	1	1.1	950	97	1518.14	1518.14	98.4	0+1+129+5+246	0+1+129+5+246		7290000000	43272.4	UniProt_11132019_sprot.fasta	0013M_WEC000002_GA_DDEX_MSMS_rep2Q1-27Pxxx.6022.6022.2	2	11.96	11.96	65	993000	342	(R)	LGSSEVEQVQLVVDGVK	(L)		12.47	25	893.464	1785.96	-0.0384	-21.5
Creatine kinase M-type	P07310	1	1.1	950	97	1518.14	1518.14	98.4	0+1+129+5+246	0+1+129+5+246		7290000000	43272.4	UniProt_11132019_sprot.fasta	0010M_WEC000002_TA_DPBS_MSMS_rep1Q1-27Pxxx.3677.3677.5	5	11.95	5.16	62.9	11700000	97	(R)	HGGYKPTDKHKTDLNHENLKGGDDLDPNYVLSSR	(V)		8.13	14	764.966	3820.86	-0.0627	-16.4
Creatine kinase M-type	P07310	1	1.1	950	97	1518.14	1518.14	98.4	0+1+129+5+246	0+1+129+5+246		7290000000	43272.4	UniProt_11132019_sprot.fasta	0017M_WEC000002_TA_DDEX_MSMS_rep1Q1-27Pxxx.4142.4232.3	3	11.93	7.22	73.3	1100000	367	(K)	LEKGQSIDDMIPAQK	(-)		9.45	13	558.282	1672.86	-0.0259	-15.5
Creatine kinase M-type	P07310	1	1.1	950	97	1518.14	1518.14	98.4	0+1+129+5+246	0+1+129+5+246		7290000000	43272.4	UniProt_11132019_sprot.fasta	0018M_WEC000002_TA_DDEX_MSMS_rep2Q1-27Pxxx.8791.8791.3	3	11.93	8.19	75	1480000	321	(R)	GTGGVDTAAVGAVFDISNADRLGSSEVEQVQLVVDGVK	(L)		21.23	20	1253.95	3759.9	-0.0557	-14.8
Creatine kinase M-type	P07310	1	1.1	950	97	1518.14	1518.14	98.4	0+1+129+5+246	0+1+129+5+246		7290000000	43272.4	UniProt_11132019_sprot.fasta	0013M_WEC000002_GA_DDEX_MSMS_rep1Q1-27Pxxx.8816.8816.4	4	11.91	11.23	66.5	4140000	320	(K)	RGTGGVDTAAVGAVFDISNADRLGSSEVEQVQLVVDGVK	(L)		20.35	5	979.74	3916.01	-0.067	-17.1
Creatine kinase M-type	P07310	1	1.1	950	97	1518.14	1518.14	98.4	0+1+129+5+246	0+1+129+5+246		7290000000	43272.4	UniProt_11132019_sprot.fasta	0018M_WEC000002_TA_DDEX_MSMS_rep2Q1-27Pxxx.1118.1118.4	4	11.85	4.91	83.3	5550000	2	(M)	PFGNTHNKFK	(L)		3.17	26	298.158	1189.61	0.0004	0.3
Creatine kinase M-type	P07310	1	1.1	950	97	1518.14	1518.14	98.4	0+1+129+5+246	0+1+129+5+246		7290000000	43272.4	UniProt_11132019_sprot.fasta	0018M_WEC000002_TA_DDEX_MSMS_rep2Q1-27Pxxx.2507.2507.3	3	11.83	8.83	61.3	13800000	136	(R)	SIKGYTLPPHCSR	(G)	C:Carbamidomethylation,	5.13	7	505.932	1515.77	0.0075	5
Creatine kinase M-type	P07310	1	1.1	950	97	1518.14	1518.14	98.4	0+1+129+5+246	0+1+129+5+246		7290000000	43272.4	UniProt_11132019_sprot.fasta	0018M_WEC000002_TA_DDEX_MSMS_rep1Q1-27Pxxx.5164.5164.5	5	11.82	7.1	58.2	1030000	299	(K)	LANLSKHPKFEEILTRLRLQKR	(G)		12.83	14	538.926	2690.59	0.0043	1.6
Creatine kinase M-type	P07310	1	1.1	950	97	1518.14	1518.14	98.4	0+1+129+5+246	0+1+129+5+246		7290000000	43272.4	UniProt_11132019_sprot.fasta	0018M_WEC000002_TA_DDEX_MSMS_rep1Q1-27Pxxx.7806.7806.4	4	11.82	9.11	54.5	141000	321	(R)	GTGGVDTAAVGAVFDISNADRLGSSEVEQVQLVVDGVK	(L)		19.77	4	940.716	3759.9	-0.0614	-16.3
Creatine kinase M-type	P07310	1	1.1	950	97	1518.14	1518.14	98.4	0+1+129+5+246	0+1+129+5+246		7290000000	43272.4	UniProt_11132019_sprot.fasta	0017M_WEC000002_TA_DDEX_MSMS_rep1Q1-27Pxxx.3620.3620.5	5	11.81	6.37	55.4	16400000	97	(R)	HGGYKPTDKHKTDLNHENLKGGDDLDPNYVLSSR	(V)		8.15	14	764.967	3820.86	-0.0596	-15.6
Creatine kinase M-type	P07310	1	1.1	950	97	1518.14	1518.14	98.4	0+1+129+5+246	0+1+129+5+246		7290000000	43272.4	UniProt_11132019_sprot.fasta	0010M_WEC000002_TA_DPBS_MSMS_rep1Q1-27Pxxx.2385.2385.3	3	11.8	8.28	67.6	1080000	243	(K)	GGNMKEVFR	(R)		6	4	346.505	1037.52	-0.0198	-19
Creatine kinase M-type	P07310	1	1.1	950	97	1518.14	1518.14	98.4	0+1+129+5+246	0+1+129+5+246		7290000000	43272.4	UniProt_11132019_sprot.fasta	0018M_WEC000002_TA_DDEX_MSMS_rep1Q1-27Pxxx.3589.3589.2	2	11.8	7.44	66.3	195000	13	(L)	NYKPQEEYPDLSK	(H)		8.87	3	805.876	1610.77	-0.0249	-15.4
Creatine kinase M-type	P07310	1	1.1	950	97	1518.14	1518.14	98.4	0+1+129+5+246	0+1+129+5+246		7290000000	43272.4	UniProt_11132019_sprot.fasta	0010M_WEC000002_TA_DPBS_MSMS_rep1Q1-27Pxxx.5284.5284.4	4	11.77	10.23	57.8	28500000	108	(K)	TDLNHENLKGGDDLDPNYVLSSR	(V)		11.45	12	643.801	2572.23	-0.0442	-17.2
Creatine kinase M-type	P07310	1	1.1	950	97	1518.14	1518.14	98.4	0+1+129+5+246	0+1+129+5+246		7290000000	43272.4	UniProt_11132019_sprot.fasta	0010M_WEC000002_TA_DPBS_MSMS_rep1Q1-27Pxxx.6981.7151.2	2	11.76	11.76	53.9	36000000	342	(R)	LGSSEVEQVQLVVDGVK	(L)		15.38	17	893.488	1785.96	0.0101	5.7
Creatine kinase M-type	P07310	1	1.1	950	97	1518.14	1518.14	98.4	0+1+129+5+246	0+1+129+5+246		7290000000	43272.4	UniProt_11132019_sprot.fasta	0010M_WEC000002_TA_DPBS_MSMS_rep1Q1-27Pxxx.1897.1897.4	4	11.71	7.15	74.6	1150000	243	(K)	GGNMKEVFRR	(F)		5.1	12	299.155	1193.62	-0.0244	-20.4
Creatine kinase M-type	P07310	1	1.1	950	97	1518.14	1518.14	98.4	0+1+129+5+246	0+1+129+5+246		7290000000	43272.4	UniProt_11132019_sprot.fasta	0010M_WEC000002_TA_DPBS_MSMS_rep1Q1-27Pxxx.6294.6294.5	5	11.71	7.87	70.9	286000	152	(R)	RAVEKLSVEALNSLTGEFKGK	(Y)		14.18	7	456.058	2276.26	-0.0004	-0.2
Creatine kinase M-type	P07310	1	1.1	950	97	1518.14	1518.14	98.4	0+1+129+5+246	0+1+129+5+246		7290000000	43272.4	UniProt_11132019_sprot.fasta	0018M_WEC000002_TA_DDEX_MSMS_rep1Q1-27Pxxx.4665.4665.2	2	11.71	10.18	55	236000	108	(K)	TDLNHENLKGGDDLDPNYVLSSR	(V)		11.55	7	1286.6	2572.23	-0.0395	-15.4
Creatine kinase M-type	P07310	1	1.1	950	97	1518.14	1518.14	98.4	0+1+129+5+246	0+1+129+5+246		7290000000	43272.4	UniProt_11132019_sprot.fasta	0013M_WEC000002_GA_DDEX_MSMS_rep1Q1-27Pxxx.2529.2529.3	3	11.7	4.91	76	741000	359	(K)	LMVEMEKK	(L)		7.07	0	336.508	1007.53	-0.0159	-15.7
Creatine kinase M-type	P07310	1	1.1	950	97	1518.14	1518.14	98.4	0+1+129+5+246	0+1+129+5+246		7290000000	43272.4	UniProt_11132019_sprot.fasta	0017M_WEC000002_TA_DDEX_MSMS_rep1Q1-27Pxxx.3601.3601.2	2	11.7	4.22	73.6	1730000	366	(K)	KLEKGQSIDDMIPAQK	(-)		8.33	13	900.982	1800.95	0.0042	2.3
Creatine kinase M-type	P07310	1	1.1	950	97	1518.14	1518.14	98.4	0+1+129+5+246	0+1+129+5+246		7290000000	43272.4	UniProt_11132019_sprot.fasta	0009M_WEC000002_TA_DPBS_MSMS_rep1Q1-27Pxxx.7107.7150.3	3	11.69	3.97	67	34200000	157	(K)	LSVEALNSLTGEFKGK	(Y)		15.37	16	564.968	1692.92	-0.0268	-15.8
Creatine kinase M-type	P07310	1	1.1	950	97	1518.14	1518.14	98.4	0+1+129+5+246	0+1+129+5+246		7290000000	43272.4	UniProt_11132019_sprot.fasta	0009M_WEC000002_TA_DPBS_MSMS_rep1Q1-27Pxxx.1604.1604.3	3	11.65	5.52	84.4	1470000	216	(R)	GIWHNDNK	(S)		4.43	5	328.494	983.469	-0.0021	-2.1
Creatine kinase M-type	P07310	1	1.1	950	97	1518.14	1518.14	98.4	0+1+129+5+246	0+1+129+5+246		7290000000	43272.4	UniProt_11132019_sprot.fasta	0013M_WEC000002_GA_DDEX_MSMS_rep2Q1-27Pxxx.6275.6275.5	5	11.65	3.63	66.7	79200	152	(R)	RAVEKLSVEALNSLTGEFKGK	(Y)		13.07	0	456.051	2276.26	-0.0356	-15.6
Creatine kinase M-type	P07310	1	1.1	950	97	1518.14	1518.14	98.4	0+1+129+5+246	0+1+129+5+246		7290000000	43272.4	UniProt_11132019_sprot.fasta	0010M_WEC000002_TA_DPBS_MSMS_rep1Q1-27Pxxx.3985.3985.3	3	11.64	8.87	50.4	25600000	12	(K)	LNYKPQEEYPDLSK	(H)		8.88	9	575.293	1723.85	0.0104	6
Creatine kinase M-type	P07310	1	1.1	950	97	1518.14	1518.14	98.4	0+1+129+5+246	0+1+129+5+246		7290000000	43272.4	UniProt_11132019_sprot.fasta	0018M_WEC000002_TA_DDEX_MSMS_rep1Q1-27Pxxx.4158.4158.5	5	11.6	3.62	86.4	613000	299	(K)	LANLSKHPKFEEILTR	(L)		10.28	6	380.022	1896.07	0.0084	4.4
Creatine kinase M-type	P07310	1	1.1	950	97	1518.14	1518.14	98.4	0+1+129+5+246	0+1+129+5+246		7290000000	43272.4	UniProt_11132019_sprot.fasta	0010M_WEC000002_TA_DPBS_MSMS_rep1Q1-27Pxxx.5620.5620.5	5	11.58	5.57	72	520000	299	(K)	LANLSKHPKFEEILTRLRLQKR	(G)		12.72	11	538.915	2690.59	-0.0477	-17.7
Creatine kinase M-type	P07310	1	1.1	950	97	1518.14	1518.14	98.4	0+1+129+5+246	0+1+129+5+246		7290000000	43272.4	UniProt_11132019_sprot.fasta	0017M_WEC000002_TA_DDEX_MSMS_rep1Q1-27Pxxx.4755.4755.2	2	11.57	9.65	63.9	515000	10	(K)	FKLNYKPQEEYPDLSK	(H)		10.8	10	1000.01	1999.02	0.0007	0.4
Creatine kinase M-type	P07310	1	1.1	950	97	1518.14	1518.14	98.4	0+1+129+5+246	0+1+129+5+246		7290000000	43272.4	UniProt_11132019_sprot.fasta	0018M_WEC000002_TA_DDEX_MSMS_rep2Q1-27Pxxx.3874.3874.2	2	11.57	9.15	58.7	372000	367	(K)	LEKGQSIDDMIPAQK	(-)		8.7	7	836.921	1672.86	-0.0232	-13.9
Creatine kinase M-type	P07310	1	1.1	950	97	1518.14	1518.14	98.4	0+1+129+5+246	0+1+129+5+246		7290000000	43272.4	UniProt_11132019_sprot.fasta	0018M_WEC000002_TA_DDEX_MSMS_rep1Q1-27Pxxx.4534.4534.3	3	11.53	6.17	77.2	18300000	33	(K)	VLTPDLYnKLR	(D)	n:Deamidated	11.67	13	444.923	1331.77	0.9862	1.6
Creatine kinase M-type	P07310	1	1.1	950	97	1518.14	1518.14	98.4	0+1+129+5+246	0+1+129+5+246		7290000000	43272.4	UniProt_11132019_sprot.fasta	0018M_WEC000002_TA_DDEX_MSMS_rep1Q1-27Pxxx.3821.3862.3	3	11.51	10.01	71.9	1030000	106	(K)	HKTDLNHENLKGGDDLDPNYVLSSR	(V)		9.55	16	946.45	2837.38	-0.0462	-16.3
Creatine kinase M-type	P07310	1	1.1	950	97	1518.14	1518.14	98.4	0+1+129+5+246	0+1+129+5+246		7290000000	43272.4	UniProt_11132019_sprot.fasta	0014M_WEC000002_GA_DDEX_MSMS_rep1Q1-27Pxxx.1222.1222.3	3	11.5	5.24	83.7	5490000	139	(K)	GYTLPPHCSRGER	(R)	C:Carbamidomethylation,	3.27	40	510.58	1529.73	-0.0013	-0.9
Creatine kinase M-type	P07310	1	1.1	950	97	1518.14	1518.14	98.4	0+1+129+5+246	0+1+129+5+246		7290000000	43272.4	UniProt_11132019_sprot.fasta	0009M_WEC000002_TA_DPBS_MSMS_rep1Q1-27Pxxx.2673.2950.2	2	11.49	3.56	86.2	26800000	173	(K)	YYPLK	(S)		6.63	14	342.191	683.376	-0.0013	-1.9
Creatine kinase M-type	P07310	1	1.1	950	97	1518.14	1518.14	98.4	0+1+129+5+246	0+1+129+5+246		7290000000	43272.4	UniProt_11132019_sprot.fasta	0018M_WEC000002_TA_DDEX_MSMS_rep2Q1-27Pxxx.11980.11980.3	3	11.44	5.65	64.1	21300	157	(K)	LSVEALNSLTGEFKGK	(Y)		32.38	7	564.968	1692.92	-0.0273	-16.1
Creatine kinase M-type	P07310	1	1.1	950	97	1518.14	1518.14	98.4	0+1+129+5+246	0+1+129+5+246		7290000000	43272.4	UniProt_11132019_sprot.fasta	0018M_WEC000002_TA_DDEX_MSMS_rep1Q1-27Pxxx.2642.2642.3	3	11.43	6.97	70.9	1750000	12	(K)	LNYKPQEEYPDLSKHNNHMAK	(V)		6.87	9	852.748	2556.23	0.0008	0.3
Creatine kinase M-type	P07310	1	1.1	950	97	1518.14	1518.14	98.4	0+1+129+5+246	0+1+129+5+246		7290000000	43272.4	UniProt_11132019_sprot.fasta	0010M_WEC000002_TA_DPBS_MSMS_rep1Q1-27Pxxx.3577.3577.2	2	11.42	5.82	65.6	1460000	366	(K)	KLEKGQSIDDMIPAQK	(-)		8.3	9	900.966	1800.95	-0.0284	-15.8
Creatine kinase M-type	P07310	1	1.1	950	97	1518.14	1518.14	98.4	0+1+129+5+246	0+1+129+5+246		7290000000	43272.4	UniProt_11132019_sprot.fasta	0010M_WEC000002_TA_DPBS_MSMS_rep1Q1-27Pxxx.4543.4543.3	3	11.41	6.68	66.6	312000	299	(K)	LANLSKHPKFEEILTR	(L)		10.27	5	632.695	1896.07	-0.0006	-0.3
Creatine kinase M-type	P07310	1	1.1	950	97	1518.14	1518.14	98.4	0+1+129+5+246	0+1+129+5+246		7290000000	43272.4	UniProt_11132019_sprot.fasta	0018M_WEC000002_TA_DDEX_MSMS_rep2Q1-27Pxxx.1877.2044.2	2	11.41	5.79	87.2	5310000	171	(K)	GKYYPLK	(S)		4.2	4	434.751	868.493	0.0019	2.2
Creatine kinase M-type	P07310	1	1.1	950	97	1518.14	1518.14	98.4	0+1+129+5+246	0+1+129+5+246		7290000000	43272.4	UniProt_11132019_sprot.fasta	0018M_WEC000002_TA_DDEX_MSMS_rep1Q1-27Pxxx.3347.3347.4	4	11.4	8.61	78	2160000	97	(R)	HGGYKPTDKHKTDLNHENLKGGDDLDPNYVLSSR	(V)		8.17	14	955.956	3820.86	-0.0623	-16.3
Creatine kinase M-type	P07310	1	1.1	950	97	1518.14	1518.14	98.4	0+1+129+5+246	0+1+129+5+246		7290000000	43272.4	UniProt_11132019_sprot.fasta	0018M_WEC000002_TA_DDEX_MSMS_rep1Q1-27Pxxx.1602.1615.2	2	11.38	4.35	70.4	3410000	237	(R)	VISMEK	(G)		4.78	15	353.687	706.38	-0.0133	-18.9
Creatine kinase M-type	P07310	1	1.1	950	97	1518.14	1518.14	98.4	0+1+129+5+246	0+1+129+5+246		7290000000	43272.4	UniProt_11132019_sprot.fasta	0014M_WEC000002_GA_DDEX_MSMS_rep1Q1-27Pxxx.2630.2630.2	2	11.37	3.59	90.1	31800000	173	(K)	YYPLK	(S)		5.55	16	342.192	683.376	0.0008	1.1
Creatine kinase M-type	P07310	1	1.1	950	97	1518.14	1518.14	98.4	0+1+129+5+246	0+1+129+5+246		7290000000	43272.4	UniProt_11132019_sprot.fasta	0018M_WEC000002_TA_DDEX_MSMS_rep2Q1-27Pxxx.8775.8775.3	3	11.35	9.12	91.2	1480000	321	(R)	GTGGVDTAAVGAVFDISNADRLGSSEVEQVQLVVDGVK	(L)		21.23	20	1253.95	3759.9	-0.0557	-14.8
Creatine kinase M-type	P07310	1	1.1	950	97	1518.14	1518.14	98.4	0+1+129+5+246	0+1+129+5+246		7290000000	43272.4	UniProt_11132019_sprot.fasta	0014M_WEC000002_GA_DDEX_MSMS_rep1Q1-27Pxxx.4316.4316.6	6	11.34	5.3	84.3	2910000	106	(K)	HKTDLNHENLKGGDDLDPNYVLSSR	(V)		8.62	17	473.733	2837.38	-0.02	-7.1
Creatine kinase M-type	P07310	1	1.1	950	97	1518.14	1518.14	98.4	0+1+129+5+246	0+1+129+5+246		7290000000	43272.4	UniProt_11132019_sprot.fasta	0018M_WEC000002_TA_DDEX_MSMS_rep1Q1-27Pxxx.4995.4995.3	3	11.33	4.57	88.4	244000	308	(K)	FEEILTRLR	(L)		12.33	11	392.896	1176.67	-0.0015	-1.3
Creatine kinase M-type	P07310	1	1.1	950	97	1518.14	1518.14	98.4	0+1+129+5+246	0+1+129+5+246		7290000000	43272.4	UniProt_11132019_sprot.fasta	0010M_WEC000002_TA_DPBS_MSMS_rep1Q1-27Pxxx.5619.5619.6	6	11.25	6.83	71.6	321000	299	(K)	LANLSKHPKFEEILTRLRLQKR	(G)		12.68	9	449.26	2690.59	-0.0691	-25.7
Creatine kinase M-type	P07310	1	1.1	950	97	1518.14	1518.14	98.4	0+1+129+5+246	0+1+129+5+246		7290000000	43272.4	UniProt_11132019_sprot.fasta	0010M_WEC000002_TA_DPBS_MSMS_rep1Q1-27Pxxx.1686.1686.2	2	11.23	3.58	91.9	8700000	237	(R)	VISMEK	(G)		4.53	9	353.694	706.38	0.0003	0.5
Creatine kinase M-type	P07310	1	1.1	950	97	1518.14	1518.14	98.4	0+1+129+5+246	0+1+129+5+246		7290000000	43272.4	UniProt_11132019_sprot.fasta	0017M_WEC000002_TA_DDEX_MSMS_rep1Q1-27Pxxx.2839.2839.2	2	11.22	3.08	81.7	3060000	260	(K)	IEEIFKK	(A)		6.87	7	453.768	906.529	-0.001	-1.2
Creatine kinase M-type	P07310	1	1.1	950	97	1518.14	1518.14	98.4	0+1+129+5+246	0+1+129+5+246		7290000000	43272.4	UniProt_11132019_sprot.fasta	0013M_WEC000002_GA_DDEX_MSMS_rep1Q1-27Pxxx.3893.3893.4	4	11.21	6.87	65.2	174000	12	(K)	LNYKPQEEYPDLSK	(H)		8.7	3	431.714	1723.85	-0.02	-11.6
Creatine kinase M-type	P07310	1	1.1	950	97	1518.14	1518.14	98.4	0+1+129+5+246	0+1+129+5+246		7290000000	43272.4	UniProt_11132019_sprot.fasta	0018M_WEC000002_TA_DDEX_MSMS_rep2Q1-27Pxxx.1774.2749.3	3	11.2	7.15	68	9860000	139	(K)	GYTLPPHCSR	(G)	C:Carbamidomethylation,	4.75	43	396.519	1187.56	-0.0187	-15.7
Creatine kinase M-type	P07310	1	1.1	950	97	1518.14	1518.14	98.4	0+1+129+5+246	0+1+129+5+246		7290000000	43272.4	UniProt_11132019_sprot.fasta	0014M_WEC000002_GA_DDEX_MSMS_rep1Q1-27Pxxx.0596.0596.4	4	11.19	8.49	69.1	736000	97	(R)	HGGYKPTDKHKTDLNHENLK	(G)		2.02	2	583.802	2332.18	0.0074	3.2
Creatine kinase M-type	P07310	1	1.1	950	97	1518.14	1518.14	98.4	0+1+129+5+246	0+1+129+5+246		7290000000	43272.4	UniProt_11132019_sprot.fasta	0017M_WEC000002_TA_DDEX_MSMS_rep1Q1-27Pxxx.3695.3695.5	5	11.19	4.73	54.6	16400000	97	(R)	HGGYKPTDKHKTDLNHENLKGGDDLDPNYVLSSR	(V)		8.15	14	764.967	3820.86	-0.0596	-15.6
Creatine kinase M-type	P07310	1	1.1	950	97	1518.14	1518.14	98.4	0+1+129+5+246	0+1+129+5+246		7290000000	43272.4	UniProt_11132019_sprot.fasta	0009M_WEC000002_TA_DPBS_MSMS_rep1Q1-27Pxxx.8796.8796.4	4	11.18	11.18	66.4	4730000	320	(K)	RGTGGVDTAAVGAVFDISNADRLGSSEVEQVQLVVDGVK	(L)		20.6	8	979.743	3916.01	-0.0555	-14.2
Creatine kinase M-type	P07310	1	1.1	950	97	1518.14	1518.14	98.4	0+1+129+5+246	0+1+129+5+246		7290000000	43272.4	UniProt_11132019_sprot.fasta	0013M_WEC000002_GA_DDEX_MSMS_rep2Q1-27Pxxx.5076.5121.2	2	11.13	10.12	53.3	1180000	108	(K)	TDLNHENLKGGDDLDPNYVLSSR	(V)		10.62	20	1286.6	2572.23	-0.0357	-13.9
Creatine kinase M-type	P07310	1	1.1	950	97	1518.14	1518.14	98.4	0+1+129+5+246	0+1+129+5+246		7290000000	43272.4	UniProt_11132019_sprot.fasta	0010M_WEC000002_TA_DPBS_MSMS_rep1Q1-27Pxxx.7337.7337.2	2	11.12	6.27	57	1400000	153	(R)	AVEKLSVEALNSLTGEFK	(G)		16.65	8	968.027	1935.04	0.0028	1.4
Creatine kinase M-type	P07310	1	1.1	950	97	1518.14	1518.14	98.4	0+1+129+5+246	0+1+129+5+246		7290000000	43272.4	UniProt_11132019_sprot.fasta	0017M_WEC000002_TA_DDEX_MSMS_rep1Q1-27Pxxx.2737.2906.2	2	11.1	7.45	71.8	9350000	139	(K)	GYTLPPHCSR	(G)	C:Carbamidomethylation,	6.1	86	594.275	1187.56	-0.0201	-16.9
Creatine kinase M-type	P07310	1	1.1	950	97	1518.14	1518.14	98.4	0+1+129+5+246	0+1+129+5+246		7290000000	43272.4	UniProt_11132019_sprot.fasta	0017M_WEC000002_TA_DDEX_MSMS_rep1Q1-27Pxxx.3658.3728.4	4	11.1	4.32	76.1	1490000	305	(K)	HPKFEEILTR	(L)		8.43	9	318.179	1269.69	-0.0005	-0.4
Creatine kinase M-type	P07310	1	1.1	950	97	1518.14	1518.14	98.4	0+1+129+5+246	0+1+129+5+246		7290000000	43272.4	UniProt_11132019_sprot.fasta	0017M_WEC000002_TA_DDEX_MSMS_rep1Q1-27Pxxx.4522.4522.5	5	11.06	3.08	75.9	381000	299	(K)	LANLSKHPKFEEILTR	(L)		10.23	4	380.021	1896.07	0.0049	2.6
Creatine kinase M-type	P07310	1	1.1	950	97	1518.14	1518.14	98.4	0+1+129+5+246	0+1+129+5+246		7290000000	43272.4	UniProt_11132019_sprot.fasta	0017M_WEC000002_TA_DDEX_MSMS_rep1Q1-27Pxxx.7399.7399.5	5	11.03	7.63	68.6	101000	216	(R)	GIWHNDnKSFLVWVNEEDHLR	(V)	n:Deamidated	16.15	4	522.656	2608.27	0.982	-0.8
Creatine kinase M-type	P07310	1	1.1	950	97	1518.14	1518.14	98.4	0+1+129+5+246	0+1+129+5+246		7290000000	43272.4	UniProt_11132019_sprot.fasta	0009M_WEC000002_TA_DPBS_MSMS_rep1Q1-27Pxxx.8037.8037.3	3	11.02	6.78	65.8	161000	253	(R)	FCVGLQKIEEIFK	(K)	C:Carbamidomethylation,	18.57	4	537.617	1610.86	-0.0253	-15.7
Creatine kinase M-type	P07310	1	1.1	950	97	1518.14	1518.14	98.4	0+1+129+5+246	0+1+129+5+246		7290000000	43272.4	UniProt_11132019_sprot.fasta	0017M_WEC000002_TA_DDEX_MSMS_rep1Q1-27Pxxx.6821.6821.4	4	10.99	6.9	69.8	423000	157	(K)	LSVEALNSLTGEFKGK	(Y)		15.25	20	423.978	1692.92	-0.0278	-16.4
Creatine kinase M-type	P07310	1	1.1	950	97	1518.14	1518.14	98.4	0+1+129+5+246	0+1+129+5+246		7290000000	43272.4	UniProt_11132019_sprot.fasta	0014M_WEC000002_GA_DDEX_MSMS_rep1Q1-27Pxxx.7570.7570.3	3	10.98	4.32	60.3	5110000	224	(K)	SFLVWVNEEDHLR	(V)		15.17	9	548.602	1643.82	-0.0258	-15.7
Creatine kinase M-type	P07310	1	1.1	950	97	1518.14	1518.14	98.4	0+1+129+5+246	0+1+129+5+246		7290000000	43272.4	UniProt_11132019_sprot.fasta	0018M_WEC000002_TA_DDEX_MSMS_rep2Q1-27Pxxx.3262.3262.4	4	10.98	4.68	74.5	619000	305	(K)	HPKFEEILTR	(L)		7.13	11	318.18	1269.69	0.004	3.1
Creatine kinase M-type	P07310	1	1.1	950	97	1518.14	1518.14	98.4	0+1+129+5+246	0+1+129+5+246		7290000000	43272.4	UniProt_11132019_sprot.fasta	0010M_WEC000002_TA_DPBS_MSMS_rep1Q1-27Pxxx.8868.8868.4	4	10.96	10.96	74.4	5140000	320	(K)	RGTGGVDTAAVGAVFDISNADRLGSSEVEQVQLVVDGVK	(L)		20.52	3	979.742	3916.01	-0.058	-14.8
Creatine kinase M-type	P07310	1	1.1	950	97	1518.14	1518.14	98.4	0+1+129+5+246	0+1+129+5+246		7290000000	43272.4	UniProt_11132019_sprot.fasta	0013M_WEC000002_GA_DDEX_MSMS_rep1Q1-27Pxxx.5989.5989.2	2	10.93	10.93	73.9	842000	342	(R)	LGSSEVEQVQLVVDGVK	(L)		13.17	16	893.464	1785.96	-0.0388	-21.7
Creatine kinase M-type	P07310	1	1.1	950	97	1518.14	1518.14	98.4	0+1+129+5+246	0+1+129+5+246		7290000000	43272.4	UniProt_11132019_sprot.fasta	0009M_WEC000002_TA_DPBS_MSMS_rep1Q1-27Pxxx.7024.7024.2	2	10.91	9.46	59	15800000	157	(K)	LSVEALNSLTGEFKGK	(Y)		15.38	19	846.963	1692.92	0.0019	1.1
Creatine kinase M-type	P07310	1	1.1	950	97	1518.14	1518.14	98.4	0+1+129+5+246	0+1+129+5+246		7290000000	43272.4	UniProt_11132019_sprot.fasta	0013M_WEC000002_GA_DDEX_MSMS_rep2Q1-27Pxxx.1208.2040.3	3	10.91	5.77	81.6	6280000	139	(K)	GYTLPPHCSRGER	(R)	C:Carbamidomethylation,	3.63	108	510.582	1529.73	0.0021	1.4
Creatine kinase M-type	P07310	1	1.1	950	97	1518.14	1518.14	98.4	0+1+129+5+246	0+1+129+5+246		7290000000	43272.4	UniProt_11132019_sprot.fasta	0018M_WEC000002_TA_DDEX_MSMS_rep1Q1-27Pxxx.3822.3822.3	3	10.88	4.06	75.9	97200	33	(K)	VLTPDLYNK	(L)		9.48	7	354.86	1062.58	-0.0181	-17.1
Creatine kinase M-type	P07310	1	1.1	950	97	1518.14	1518.14	98.4	0+1+129+5+246	0+1+129+5+246		7290000000	43272.4	UniProt_11132019_sprot.fasta	0014M_WEC000002_GA_DDEX_MSMS_rep1Q1-27Pxxx.5801.5801.4	4	10.87	3.81	51.6	549000	299	(K)	LANLSKHPKFEEILTRLR	(L)		11.57	12	542.066	2165.26	-0.0123	-5.7
Creatine kinase M-type	P07310	1	1.1	950	97	1518.14	1518.14	98.4	0+1+129+5+246	0+1+129+5+246		7290000000	43272.4	UniProt_11132019_sprot.fasta	0013M_WEC000002_GA_DDEX_MSMS_rep2Q1-27Pxxx.3585.3585.4	4	10.86	3.49	76.5	938000	305	(K)	HPKFEEILTR	(L)		7.62	10	318.177	1269.69	-0.0082	-6.5
Creatine kinase M-type	P07310	1	1.1	950	97	1518.14	1518.14	98.4	0+1+129+5+246	0+1+129+5+246		7290000000	43272.4	UniProt_11132019_sprot.fasta	0010M_WEC000002_TA_DPBS_MSMS_rep1Q1-27Pxxx.6733.6733.2	2	10.83	7.61	56.7	364000	159	(S)	VEALNSLTGEFKGK	(Y)		15.28	14	746.89	1492.8	-0.0275	-18.4
Creatine kinase M-type	P07310	1	1.1	950	97	1518.14	1518.14	98.4	0+1+129+5+246	0+1+129+5+246		7290000000	43272.4	UniProt_11132019_sprot.fasta	0017M_WEC000002_TA_DDEX_MSMS_rep1Q1-27Pxxx.7444.7444.2	2	10.82	3.19	70.2	8510000	87	(K)	DLFDPIIQDR	(H)		15.93	8	616.309	1231.63	-0.0211	-17.1
Creatine kinase M-type	P07310	1	1.1	950	97	1518.14	1518.14	98.4	0+1+129+5+246	0+1+129+5+246		7290000000	43272.4	UniProt_11132019_sprot.fasta	0018M_WEC000002_TA_DDEX_MSMS_rep2Q1-27Pxxx.1790.2785.2	2	10.82	6.71	73.1	14600000	139	(K)	GYTLPPHCSR	(G)	C:Carbamidomethylation,	4.75	43	594.284	1187.56	-0.0017	-1.4
Creatine kinase M-type	P07310	1	1.1	950	97	1518.14	1518.14	98.4	0+1+129+5+246	0+1+129+5+246		7290000000	43272.4	UniProt_11132019_sprot.fasta	0014M_WEC000002_GA_DDEX_MSMS_rep1Q1-27Pxxx.5604.5655.3	3	10.81	1.31	75	372000	308	(K)	FEEILTRLR	(L)		11.28	12	392.891	1176.67	-0.0156	-13.3
Creatine kinase M-type	P07310	1	1.1	950	97	1518.14	1518.14	98.4	0+1+129+5+246	0+1+129+5+246		7290000000	43272.4	UniProt_11132019_sprot.fasta	0009M_WEC000002_TA_DPBS_MSMS_rep1Q1-27Pxxx.3165.3165.3	3	10.8	7.07	68.8	4880000	12	(K)	LNYKPQEEYPDLSKHnNHMAK	(V)	n:Deamidated	7.05	51	853.064	2556.23	0.947	-14.5
Creatine kinase M-type	P07310	1	1.1	950	97	1518.14	1518.14	98.4	0+1+129+5+246	0+1+129+5+246		7290000000	43272.4	UniProt_11132019_sprot.fasta	0017M_WEC000002_TA_DDEX_MSMS_rep1Q1-27Pxxx.2854.2854.4	4	10.79	6.4	64.1	322000	13	(L)	NYKPQEEYPDLSKHNNHMAK	(V)		6.87	7	611.53	2443.15	-0.0481	-19.7
Creatine kinase M-type	P07310	1	1.1	950	97	1518.14	1518.14	98.4	0+1+129+5+246	0+1+129+5+246		7290000000	43272.4	UniProt_11132019_sprot.fasta	0009M_WEC000002_TA_DPBS_MSMS_rep1Q1-27Pxxx.4910.4910.2	2	10.78	2.46	78.1	12300000	33	(K)	VLTPDLYnKLR	(D)	n:Deamidated	11.63	24	666.88	1331.77	0.9847	0.5
Creatine kinase M-type	P07310	1	1.1	950	97	1518.14	1518.14	98.4	0+1+129+5+246	0+1+129+5+246		7290000000	43272.4	UniProt_11132019_sprot.fasta	0009M_WEC000002_TA_DPBS_MSMS_rep1Q1-27Pxxx.8777.8777.4	4	10.78	10.78	71.1	4730000	320	(K)	RGTGGVDTAAVGAVFDISNADRLGSSEVEQVQLVVDGVK	(L)		20.6	8	979.757	3916.01	0.0019	0.5
Creatine kinase M-type	P07310	1	1.1	950	97	1518.14	1518.14	98.4	0+1+129+5+246	0+1+129+5+246		7290000000	43272.4	UniProt_11132019_sprot.fasta	0010M_WEC000002_TA_DPBS_MSMS_rep1Q1-27Pxxx.2994.2994.3	3	10.77	9.29	55.5	3840000	139	(K)	GYTLPPHCSR	(G)	C:Carbamidomethylation,	6.32	25	396.519	1187.56	-0.0208	-17.6
Creatine kinase M-type	P07310	1	1.1	950	97	1518.14	1518.14	98.4	0+1+129+5+246	0+1+129+5+246		7290000000	43272.4	UniProt_11132019_sprot.fasta	0017M_WEC000002_TA_DDEX_MSMS_rep1Q1-27Pxxx.7648.7648.3	3	10.77	5.67	72.4	2040000	157	(K)	LSVEALNSLTGEFK	(G)		16.92	8	503.273	1507.8	0.0033	2.2
Creatine kinase M-type	P07310	1	1.1	950	97	1518.14	1518.14	98.4	0+1+129+5+246	0+1+129+5+246		7290000000	43272.4	UniProt_11132019_sprot.fasta	0009M_WEC000002_TA_DPBS_MSMS_rep1Q1-27Pxxx.1905.1905.4	4	10.75	6.22	70.9	4420000	139	(K)	GYTLPPHCSRGER	(R)	C:Carbamidomethylation,	5.07	98	383.189	1529.73	0.0058	3.8
Creatine kinase M-type	P07310	1	1.1	950	97	1518.14	1518.14	98.4	0+1+129+5+246	0+1+129+5+246		7290000000	43272.4	UniProt_11132019_sprot.fasta	0013M_WEC000002_GA_DDEX_MSMS_rep2Q1-27Pxxx.9123.9412.2	2	10.75	7.56	69.6	956000	157	(K)	LSVEALNSLTGEFK	(G)		20.03	61	754.406	1507.8	0.0053	3.5
Creatine kinase M-type	P07310	1	1.1	950	97	1518.14	1518.14	98.4	0+1+129+5+246	0+1+129+5+246		7290000000	43272.4	UniProt_11132019_sprot.fasta	0013M_WEC000002_GA_DDEX_MSMS_rep2Q1-27Pxxx.12619.12619.3	3	10.74	4.31	63.8	26600	157	(K)	LSVEALNSLTGEFKGK	(Y)		32.1	18	564.967	1692.92	-0.0297	-17.6
Creatine kinase M-type	P07310	1	1.1	950	97	1518.14	1518.14	98.4	0+1+129+5+246	0+1+129+5+246		7290000000	43272.4	UniProt_11132019_sprot.fasta	0009M_WEC000002_TA_DPBS_MSMS_rep1Q1-27Pxxx.4443.4522.3	3	10.72	6.63	75.7	1920000	370	(K)	GQSIDDMIPAQK	(-)		10.15	21	434.884	1302.64	0.0014	1.1
Creatine kinase M-type	P07310	1	1.1	950	97	1518.14	1518.14	98.4	0+1+129+5+246	0+1+129+5+246		7290000000	43272.4	UniProt_11132019_sprot.fasta	0010M_WEC000002_TA_DPBS_MSMS_rep1Q1-27Pxxx.3624.3693.4	4	10.68	3.28	76.5	1440000	305	(K)	HPKFEEILTR	(L)		8.38	7	318.179	1269.69	0.0004	0.3
Creatine kinase M-type	P07310	1	1.1	950	97	1518.14	1518.14	98.4	0+1+129+5+246	0+1+129+5+246		7290000000	43272.4	UniProt_11132019_sprot.fasta	0010M_WEC000002_TA_DPBS_MSMS_rep1Q1-27Pxxx.4148.4253.3	3	10.65	7.49	66.4	1180000	367	(K)	LEKGQSIDDMIPAQK	(-)		9.47	9	558.282	1672.86	-0.0251	-15
Creatine kinase M-type	P07310	1	1.1	950	97	1518.14	1518.14	98.4	0+1+129+5+246	0+1+129+5+246		7290000000	43272.4	UniProt_11132019_sprot.fasta	0014M_WEC000002_GA_DDEX_MSMS_rep1Q1-27Pxxx.9372.9372.3	3	10.65	10.65	64.7	6870000	178	(K)	SMTEQEQQQLIDDHFLFDKPVSPLLLASGMAR	(D)		19.53	25	1215.59	3644.81	-0.0578	-15.9
Creatine kinase M-type	P07310	1	1.1	950	97	1518.14	1518.14	98.4	0+1+129+5+246	0+1+129+5+246		7290000000	43272.4	UniProt_11132019_sprot.fasta	0018M_WEC000002_TA_DDEX_MSMS_rep2Q1-27Pxxx.5697.5697.5	5	10.64	2.94	60.2	277000	299	(K)	LANLSKHPKFEEILTRLRLQK	(R)		12.82	6	507.705	2534.49	0.0013	0.5
Creatine kinase M-type	P07310	1	1.1	950	97	1518.14	1518.14	98.4	0+1+129+5+246	0+1+129+5+246		7290000000	43272.4	UniProt_11132019_sprot.fasta	0010M_WEC000002_TA_DPBS_MSMS_rep1Q1-27Pxxx.4125.4189.3	3	10.63	8.74	73.4	2950000	106	(K)	HKTDLNHENLKGGDDLDPNYVLSSR	(V)		9.48	22	946.451	2837.38	-0.0436	-15.4
Creatine kinase M-type	P07310	1	1.1	950	97	1518.14	1518.14	98.4	0+1+129+5+246	0+1+129+5+246		7290000000	43272.4	UniProt_11132019_sprot.fasta	0017M_WEC000002_TA_DDEX_MSMS_rep1Q1-27Pxxx.2734.2734.2	2	10.61	2.24	89	32100000	173	(K)	YYPLK	(S)		6.55	17	342.193	683.376	0.0016	2.3
Creatine kinase M-type	P07310	1	1.1	950	97	1518.14	1518.14	98.4	0+1+129+5+246	0+1+129+5+246		7290000000	43272.4	UniProt_11132019_sprot.fasta	0018M_WEC000002_TA_DDEX_MSMS_rep2Q1-27Pxxx.6369.6369.4	4	10.6	8.63	66.6	290000	157	(K)	LSVEALNSLTGEFKGK	(Y)		14.52	10	423.978	1692.92	-0.0266	-15.7
Creatine kinase M-type	P07310	1	1.1	950	97	1518.14	1518.14	98.4	0+1+129+5+246	0+1+129+5+246		7290000000	43272.4	UniProt_11132019_sprot.fasta	0010M_WEC000002_TA_DPBS_MSMS_rep1Q1-27Pxxx.4108.4582.5	5	10.59	5.81	67	11500000	106	(K)	HKTDLNHENLKGGDDLDPNYVLSSR	(V)		9.48	22	568.274	2837.38	-0.0395	-13.9
Creatine kinase M-type	P07310	1	1.1	950	97	1518.14	1518.14	98.4	0+1+129+5+246	0+1+129+5+246		7290000000	43272.4	UniProt_11132019_sprot.fasta	0013M_WEC000002_GA_DDEX_MSMS_rep1Q1-27Pxxx.4144.4144.3	3	10.59	6.27	59.9	1380000	367	(K)	LEKGQSIDDMIPAQK	(-)		9.42	13	558.284	1672.86	-0.0208	-12.4
Creatine kinase M-type	P07310	1	1.1	950	97	1518.14	1518.14	98.4	0+1+129+5+246	0+1+129+5+246		7290000000	43272.4	UniProt_11132019_sprot.fasta	0010M_WEC000002_TA_DPBS_MSMS_rep1Q1-27Pxxx.2611.2780.2	2	10.57	3.55	88.5	31900000	173	(K)	YYPLK	(S)		6.58	13	342.192	683.376	-0.0004	-0.6
Creatine kinase M-type	P07310	1	1.1	950	97	1518.14	1518.14	98.4	0+1+129+5+246	0+1+129+5+246		7290000000	43272.4	UniProt_11132019_sprot.fasta	0009M_WEC000002_TA_DPBS_MSMS_rep1Q1-27Pxxx.1909.1909.4	4	10.54	5.14	72.1	884000	243	(K)	GGNMKEVFRR	(F)		5.17	14	299.156	1193.62	-0.0189	-15.8
Creatine kinase M-type	P07310	1	1.1	950	97	1518.14	1518.14	98.4	0+1+129+5+246	0+1+129+5+246		7290000000	43272.4	UniProt_11132019_sprot.fasta	0013M_WEC000002_GA_DDEX_MSMS_rep1Q1-27Pxxx.2605.2901.2	2	10.54	3.6	88.5	14300000	173	(K)	YYPLK	(S)		6.57	8	342.188	683.376	-0.0073	-10.7
Creatine kinase M-type	P07310	1	1.1	950	97	1518.14	1518.14	98.4	0+1+129+5+246	0+1+129+5+246		7290000000	43272.4	UniProt_11132019_sprot.fasta	0010M_WEC000002_TA_DPBS_MSMS_rep1Q1-27Pxxx.3872.3872.2	2	10.53	6.5	60.9	873000	13	(L)	NYKPQEEYPDLSK	(H)		8.85	18	805.874	1610.77	-0.0287	-17.8
Creatine kinase M-type	P07310	1	1.1	950	97	1518.14	1518.14	98.4	0+1+129+5+246	0+1+129+5+246		7290000000	43272.4	UniProt_11132019_sprot.fasta	0018M_WEC000002_TA_DDEX_MSMS_rep1Q1-27Pxxx.4872.4872.3	3	10.53	7.5	69.8	198000	117	(K)	GGDDLDPNYVLSSR	(V)		12.02	14	503.232	1507.7	-0.0198	-13.1
Creatine kinase M-type	P07310	1	1.1	950	97	1518.14	1518.14	98.4	0+1+129+5+246	0+1+129+5+246		7290000000	43272.4	UniProt_11132019_sprot.fasta	0013M_WEC000002_GA_DDEX_MSMS_rep2Q1-27Pxxx.3986.4023.5	5	10.51	7.48	69.5	4180000	106	(K)	HKTDLNHENLKGGDDLDPNYVLSSR	(V)		8.47	10	568.275	2837.38	-0.0358	-12.6
Creatine kinase M-type	P07310	1	1.1	950	97	1518.14	1518.14	98.4	0+1+129+5+246	0+1+129+5+246		7290000000	43272.4	UniProt_11132019_sprot.fasta	0009M_WEC000002_TA_DPBS_MSMS_rep1Q1-27Pxxx.0951.0993.2	2	10.49	1.58	89.8	12500000	315	(R)	LRLQK	(R)		2.87	10	329.224	657.441	0.0009	1.3
Creatine kinase M-type	P07310	1	1.1	950	97	1518.14	1518.14	98.4	0+1+129+5+246	0+1+129+5+246		7290000000	43272.4	UniProt_11132019_sprot.fasta	0009M_WEC000002_TA_DPBS_MSMS_rep1Q1-27Pxxx.4123.4470.5	5	10.49	6.96	68.7	8240000	106	(K)	HKTDLNHENLKGGDDLDPNYVLSSR	(V)		9.53	19	568.275	2837.38	-0.0366	-12.9
Creatine kinase M-type	P07310	1	1.1	950	97	1518.14	1518.14	98.4	0+1+129+5+246	0+1+129+5+246		7290000000	43272.4	UniProt_11132019_sprot.fasta	0013M_WEC000002_GA_DDEX_MSMS_rep2Q1-27Pxxx.0536.0536.2	2	10.47	5.3	67.8	5570000	2	(M)	PFGNTHNK	(F)		1.9	3	457.727	914.448	-0.001	-1
Creatine kinase M-type	P07310	1	1.1	950	97	1518.14	1518.14	98.4	0+1+129+5+246	0+1+129+5+246		7290000000	43272.4	UniProt_11132019_sprot.fasta	0018M_WEC000002_TA_DDEX_MSMS_rep1Q1-27Pxxx.3571.3571.2	2	10.45	6.17	71	4370000	12	(K)	LNYKPQEEYPDLSK	(H)		8.88	6	862.409	1723.85	-0.042	-24.4
Creatine kinase M-type	P07310	1	1.1	950	97	1518.14	1518.14	98.4	0+1+129+5+246	0+1+129+5+246		7290000000	43272.4	UniProt_11132019_sprot.fasta	0009M_WEC000002_TA_DPBS_MSMS_rep1Q1-27Pxxx.8687.8687.5	5	10.42	3.38	61	5770000	178	(K)	SMTEQEQQQLIDDHFLFDKPVSPLLLASGMAR	(D)		20.07	21	729.757	3644.81	-0.0546	-15
Creatine kinase M-type	P07310	1	1.1	950	97	1518.14	1518.14	98.4	0+1+129+5+246	0+1+129+5+246		7290000000	43272.4	UniProt_11132019_sprot.fasta	0013M_WEC000002_GA_DDEX_MSMS_rep1Q1-27Pxxx.5293.5293.4	4	10.41	9.12	56.3	26100000	108	(K)	TDLNHENLKGGDDLDPNYVLSSR	(V)		11.33	15	643.803	2572.23	-0.0393	-15.3
Creatine kinase M-type	P07310	1	1.1	950	97	1518.14	1518.14	98.4	0+1+129+5+246	0+1+129+5+246		7290000000	43272.4	UniProt_11132019_sprot.fasta	0010M_WEC000002_TA_DPBS_MSMS_rep1Q1-27Pxxx.1858.1858.3	3	10.38	6.22	72	1650000	139	(K)	GYTLPPHCSRGER	(R)	C:Carbamidomethylation,	4.52	58	510.571	1529.73	-0.028	-18.3
Creatine kinase M-type	P07310	1	1.1	950	97	1518.14	1518.14	98.4	0+1+129+5+246	0+1+129+5+246		7290000000	43272.4	UniProt_11132019_sprot.fasta	0010M_WEC000002_TA_DPBS_MSMS_rep1Q1-27Pxxx.4438.4568.3	3	10.38	5.96	70.8	2320000	370	(K)	GQSIDDMIPAQK	(-)		10.12	19	434.884	1302.64	0.0005	0.4
Creatine kinase M-type	P07310	1	1.1	950	97	1518.14	1518.14	98.4	0+1+129+5+246	0+1+129+5+246		7290000000	43272.4	UniProt_11132019_sprot.fasta	0013M_WEC000002_GA_DDEX_MSMS_rep2Q1-27Pxxx.5292.5326.3	3	10.37	0.78	80.5	351000	308	(K)	FEEILTRLR	(L)		11.03	8	392.89	1176.67	-0.0172	-14.6
Creatine kinase M-type	P07310	1	1.1	950	97	1518.14	1518.14	98.4	0+1+129+5+246	0+1+129+5+246		7290000000	43272.4	UniProt_11132019_sprot.fasta	0017M_WEC000002_TA_DDEX_MSMS_rep1Q1-27Pxxx.5395.5395.3	3	10.34	6.59	51.8	21500000	108	(K)	TDLNHENLKGGDDLDPNYVLSSR	(V)		11.47	16	858.066	2572.23	-0.0454	-17.6
Creatine kinase M-type	P07310	1	1.1	950	97	1518.14	1518.14	98.4	0+1+129+5+246	0+1+129+5+246		7290000000	43272.4	UniProt_11132019_sprot.fasta	0018M_WEC000002_TA_DDEX_MSMS_rep2Q1-27Pxxx.3873.3873.3	3	10.34	7.39	68.5	1800000	106	(K)	HKTDLNHENLKGGDDLDPNYVLSSR	(V)		8.67	14	946.469	2837.38	0.0103	3.6
Creatine kinase M-type	P07310	1	1.1	950	97	1518.14	1518.14	98.4	0+1+129+5+246	0+1+129+5+246		7290000000	43272.4	UniProt_11132019_sprot.fasta	0013M_WEC000002_GA_DDEX_MSMS_rep2Q1-27Pxxx.1173.1442.2	2	10.31	4.95	63.1	23500000	216	(R)	GIWHNDNK	(S)		3.18	10	492.235	983.469	-0.0059	-6
Creatine kinase M-type	P07310	1	1.1	950	97	1518.14	1518.14	98.4	0+1+129+5+246	0+1+129+5+246		7290000000	43272.4	UniProt_11132019_sprot.fasta	0018M_WEC000002_TA_DDEX_MSMS_rep1Q1-27Pxxx.2209.2209.3	3	10.26	6.34	63.6	464000	366	(K)	KLEKGQSIDDmIPAQK	(-)	m:Oxidized methionine	6.03	6	606.309	1800.95	15.959	-19.8
Creatine kinase M-type	P07310	1	1.1	950	97	1518.14	1518.14	98.4	0+1+129+5+246	0+1+129+5+246		7290000000	43272.4	UniProt_11132019_sprot.fasta	0018M_WEC000002_TA_DDEX_MSMS_rep1Q1-27Pxxx.1532.1761.4	4	10.25	6.34	70.3	3280000	139	(K)	GYTLPPHCSRGER	(R)	C:Carbamidomethylation,	5.05	100	383.189	1529.73	0.0054	3.6
Creatine kinase M-type	P07310	1	1.1	950	97	1518.14	1518.14	98.4	0+1+129+5+246	0+1+129+5+246		7290000000	43272.4	UniProt_11132019_sprot.fasta	0014M_WEC000002_GA_DDEX_MSMS_rep1Q1-27Pxxx.4578.4578.5	5	10.23	2.8	80.6	337000	299	(K)	LANLSKHPKFEEILTR	(L)		9.25	10	380.014	1896.07	-0.0309	-16.3
Creatine kinase M-type	P07310	1	1.1	950	97	1518.14	1518.14	98.4	0+1+129+5+246	0+1+129+5+246		7290000000	43272.4	UniProt_11132019_sprot.fasta	0009M_WEC000002_TA_DPBS_MSMS_rep1Q1-27Pxxx.4090.4130.3	3	10.22	3.14	74.5	148000	33	(K)	VLTPDLYNK	(L)		9.38	12	354.86	1062.58	-0.0176	-16.5
Creatine kinase M-type	P07310	1	1.1	950	97	1518.14	1518.14	98.4	0+1+129+5+246	0+1+129+5+246		7290000000	43272.4	UniProt_11132019_sprot.fasta	0010M_WEC000002_TA_DPBS_MSMS_rep1Q1-27Pxxx.5373.5373.2	2	10.22	10.22	64.8	6850000	117	(K)	GGDDLDPNYVLSSR	(V)		11.88	6	754.345	1507.7	-0.0187	-12.4
Creatine kinase M-type	P07310	1	1.1	950	97	1518.14	1518.14	98.4	0+1+129+5+246	0+1+129+5+246		7290000000	43272.4	UniProt_11132019_sprot.fasta	0018M_WEC000002_TA_DDEX_MSMS_rep1Q1-27Pxxx.3390.3420.4	4	10.21	3.66	73.8	877000	305	(K)	HPKFEEILTR	(L)		8.43	7	318.174	1269.69	-0.0223	-17.6
Creatine kinase M-type	P07310	1	1.1	950	97	1518.14	1518.14	98.4	0+1+129+5+246	0+1+129+5+246		7290000000	43272.4	UniProt_11132019_sprot.fasta	0009M_WEC000002_TA_DPBS_MSMS_rep1Q1-27Pxxx.3607.3692.4	4	10.2	3.34	78.6	1230000	305	(K)	HPKFEEILTR	(L)		8.38	9	318.174	1269.69	-0.0193	-15.2
Creatine kinase M-type	P07310	1	1.1	950	97	1518.14	1518.14	98.4	0+1+129+5+246	0+1+129+5+246		7290000000	43272.4	UniProt_11132019_sprot.fasta	0010M_WEC000002_TA_DPBS_MSMS_rep1Q1-27Pxxx.2197.2197.2	2	10.19	2.74	76.9	4720000	141	(Y)	TLPPHCSR	(G)	C:Carbamidomethylation,	5.6	52	484.242	967.478	-0.0017	-1.8
Creatine kinase M-type	P07310	1	1.1	950	97	1518.14	1518.14	98.4	0+1+129+5+246	0+1+129+5+246		7290000000	43272.4	UniProt_11132019_sprot.fasta	0018M_WEC000002_TA_DDEX_MSMS_rep1Q1-27Pxxx.2022.2022.5	5	10.17	7.5	74.4	687000	136	(R)	SIKGYTLPPHCSRGER	(R)	C:Carbamidomethylation,	5.03	7	372.394	1857.94	0.0032	1.7
Creatine kinase M-type	P07310	1	1.1	950	97	1518.14	1518.14	98.4	0+1+129+5+246	0+1+129+5+246		7290000000	43272.4	UniProt_11132019_sprot.fasta	0009M_WEC000002_TA_DPBS_MSMS_rep1Q1-27Pxxx.2324.2389.3	3	10.15	4.99	68	4290000	139	(K)	GYTLPPHCSRGER	(R)	C:Carbamidomethylation,	5.38	80	510.573	1529.73	-0.0228	-14.9
Creatine kinase M-type	P07310	1	1.1	950	97	1518.14	1518.14	98.4	0+1+129+5+246	0+1+129+5+246		7290000000	43272.4	UniProt_11132019_sprot.fasta	0017M_WEC000002_TA_DDEX_MSMS_rep1Q1-27Pxxx.3894.3894.4	4	10.15	7.18	56.9	142000	12	(K)	LNYKPQEEYPDLSK	(H)		8.88	3	431.712	1723.85	-0.0294	-17.1
Creatine kinase M-type	P07310	1	1.1	950	97	1518.14	1518.14	98.4	0+1+129+5+246	0+1+129+5+246		7290000000	43272.4	UniProt_11132019_sprot.fasta	0017M_WEC000002_TA_DDEX_MSMS_rep1Q1-27Pxxx.3872.3872.2	2	10.13	6.29	78.9	396000	13	(L)	NYKPQEEYPDLSK	(H)		8.83	3	805.89	1610.77	0.004	2.5
Creatine kinase M-type	P07310	1	1.1	950	97	1518.14	1518.14	98.4	0+1+129+5+246	0+1+129+5+246		7290000000	43272.4	UniProt_11132019_sprot.fasta	0013M_WEC000002_GA_DDEX_MSMS_rep2Q1-27Pxxx.9061.9061.4	4	10.12	7.62	78.9	4290000	320	(K)	RGTGGVDTAAVGAVFDISNADRLGSSEVEQVQLVVDGVK	(L)		19.93	19	979.742	3916.01	-0.0584	-14.9
Creatine kinase M-type	P07310	1	1.1	950	97	1518.14	1518.14	98.4	0+1+129+5+246	0+1+129+5+246		7290000000	43272.4	UniProt_11132019_sprot.fasta	0018M_WEC000002_TA_DDEX_MSMS_rep2Q1-27Pxxx.4131.4164.5	5	10.12	2.43	80.1	790000	299	(K)	LANLSKHPKFEEILTR	(L)		9.33	12	380.014	1896.07	-0.0267	-14.1
Creatine kinase M-type	P07310	1	1.1	950	97	1518.14	1518.14	98.4	0+1+129+5+246	0+1+129+5+246		7290000000	43272.4	UniProt_11132019_sprot.fasta	0009M_WEC000002_TA_DPBS_MSMS_rep1Q1-27Pxxx.7359.7359.3	3	10.11	4.8	71.9	1250000	253	(R)	FCVGLQKIEEIFKK	(A)	C:Carbamidomethylation,	16.83	3	580.324	1738.96	0.0023	1.4
Creatine kinase M-type	P07310	1	1.1	950	97	1518.14	1518.14	98.4	0+1+129+5+246	0+1+129+5+246		7290000000	43272.4	UniProt_11132019_sprot.fasta	0013M_WEC000002_GA_DDEX_MSMS_rep1Q1-27Pxxx.9146.9146.3	3	10.11	7.73	65.7	2830000	321	(R)	GTGGVDTAAVGAVFDISNADRLGSSEVEQVQLVVDGVK	(L)		21.45	8	1253.95	3759.9	-0.0606	-16.1
Creatine kinase M-type	P07310	1	1.1	950	97	1518.14	1518.14	98.4	0+1+129+5+246	0+1+129+5+246		7290000000	43272.4	UniProt_11132019_sprot.fasta	0018M_WEC000002_TA_DDEX_MSMS_rep2Q1-27Pxxx.3199.3199.2	2	10.11	4.18	63.6	1850000	366	(K)	KLEKGQSIDDMIPAQK	(-)		7.08	11	900.981	1800.95	0.0018	1
Creatine kinase M-type	P07310	1	1.1	950	97	1518.14	1518.14	98.4	0+1+129+5+246	0+1+129+5+246		7290000000	43272.4	UniProt_11132019_sprot.fasta	0009M_WEC000002_TA_DPBS_MSMS_rep1Q1-27Pxxx.3212.3212.3	3	10.08	10.08	60	6400000	136	(R)	SIKGYTLPPHCSR	(G)	C:Carbamidomethylation,	6.93	71	505.92	1515.77	-0.0271	-17.9
Creatine kinase M-type	P07310	1	1.1	950	97	1518.14	1518.14	98.4	0+1+129+5+246	0+1+129+5+246		7290000000	43272.4	UniProt_11132019_sprot.fasta	0010M_WEC000002_TA_DPBS_MSMS_rep1Q1-27Pxxx.8981.8981.4	4	10.08	7.35	58.7	3290000	178	(K)	SMTEQEQQQLIDDHFLFDKPVSPLLLASGMAR	(D)		20.27	8	911.941	3644.81	-0.0654	-17.9
Creatine kinase M-type	P07310	1	1.1	950	97	1518.14	1518.14	98.4	0+1+129+5+246	0+1+129+5+246		7290000000	43272.4	UniProt_11132019_sprot.fasta	0018M_WEC000002_TA_DDEX_MSMS_rep2Q1-27Pxxx.5236.5236.4	4	10.07	3.48	66.3	665000	299	(K)	LANLSKHPKFEEILTRLR	(L)		11.72	3	542.069	2165.26	-0.0019	-0.9
Creatine kinase M-type	P07310	1	1.1	950	97	1518.14	1518.14	98.4	0+1+129+5+246	0+1+129+5+246		7290000000	43272.4	UniProt_11132019_sprot.fasta	0009M_WEC000002_TA_DPBS_MSMS_rep1Q1-27Pxxx.2886.2886.2	2	10.04	4.85	67.5	1520000	260	(K)	IEEIFKK	(A)		6.92	6	453.767	906.529	-0.0018	-1.9
Creatine kinase M-type	P07310	1	1.1	950	97	1518.14	1518.14	98.4	0+1+129+5+246	0+1+129+5+246		7290000000	43272.4	UniProt_11132019_sprot.fasta	0013M_WEC000002_GA_DDEX_MSMS_rep1Q1-27Pxxx.2314.2375.3	3	10.04	4.09	63.4	4170000	171	(K)	GKYYPLK	(S)		4.95	10	290.164	868.493	-0.0151	-17.4
Creatine kinase M-type	P07310	1	1.1	950	97	1518.14	1518.14	98.4	0+1+129+5+246	0+1+129+5+246		7290000000	43272.4	UniProt_11132019_sprot.fasta	0013M_WEC000002_GA_DDEX_MSMS_rep2Q1-27Pxxx.2743.2893.2	2	10.04	5.57	73.2	17400000	139	(K)	GYTLPPHCSR	(G)	C:Carbamidomethylation,	5.57	81	594.284	1187.56	-0.0015	-1.2
Creatine kinase M-type	P07310	1	1.1	950	97	1518.14	1518.14	98.4	0+1+129+5+246	0+1+129+5+246		7290000000	43272.4	UniProt_11132019_sprot.fasta	0017M_WEC000002_TA_DDEX_MSMS_rep1Q1-27Pxxx.3492.3492.2	2	10.03	4.9	71	1320000	123	(D)	PNYVLSSR	(V)		8.33	68	468.252	935.495	0.0028	3
Creatine kinase M-type	P07310	1	1.1	950	97	1518.14	1518.14	98.4	0+1+129+5+246	0+1+129+5+246		7290000000	43272.4	UniProt_11132019_sprot.fasta	0018M_WEC000002_TA_DDEX_MSMS_rep2Q1-27Pxxx.2698.2698.3	3	10.02	7.35	58.8	1830000	12	(K)	LNYKPQEEYPDLSKHNNHMAK	(V)		5.97	17	852.737	2556.23	-0.0343	-13.4
Creatine kinase M-type	P07310	1	1.1	950	97	1518.14	1518.14	98.4	0+1+129+5+246	0+1+129+5+246		7290000000	43272.4	UniProt_11132019_sprot.fasta	0010M_WEC000002_TA_DPBS_MSMS_rep1Q1-27Pxxx.6680.6680.5	5	10	7.87	70.2	140000	252	(R)	RFCVGLQKIEEIFKK	(A)	C:Carbamidomethylation,	15.1	5	379.811	1895.06	-0.0318	-16.8
Creatine kinase M-type	P07310	1	1.1	950	97	1518.14	1518.14	98.4	0+1+129+5+246	0+1+129+5+246		7290000000	43272.4	UniProt_11132019_sprot.fasta	0013M_WEC000002_GA_DDEX_MSMS_rep1Q1-27Pxxx.7017.7017.3	3	9.99	3.64	59.5	37600000	157	(K)	LSVEALNSLTGEFKGK	(Y)		15.1	22	564.977	1692.92	0.0001	0.1
Creatine kinase M-type	P07310	1	1.1	950	97	1518.14	1518.14	98.4	0+1+129+5+246	0+1+129+5+246		7290000000	43272.4	UniProt_11132019_sprot.fasta	0018M_WEC000002_TA_DDEX_MSMS_rep1Q1-27Pxxx.3907.3907.3	3	9.99	8.79	54.3	1030000	106	(K)	HKTDLNHENLKGGDDLDPNYVLSSR	(V)		9.55	16	946.45	2837.38	-0.0462	-16.3
Creatine kinase M-type	P07310	1	1.1	950	97	1518.14	1518.14	98.4	0+1+129+5+246	0+1+129+5+246		7290000000	43272.4	UniProt_11132019_sprot.fasta	0013M_WEC000002_GA_DDEX_MSMS_rep2Q1-27Pxxx.0809.0809.2	2	9.95	1.58	87.3	12200000	315	(R)	LRLQK	(R)		2.42	5	329.226	657.441	0.0033	5
Creatine kinase M-type	P07310	1	1.1	950	97	1518.14	1518.14	98.4	0+1+129+5+246	0+1+129+5+246		7290000000	43272.4	UniProt_11132019_sprot.fasta	0018M_WEC000002_TA_DDEX_MSMS_rep2Q1-27Pxxx.5698.5698.6	6	9.95	4.1	71	184000	299	(K)	LANLSKHPKFEEILTRLRLQK	(R)		12.82	3	423.253	2534.49	-0.013	-5.1
Creatine kinase M-type	P07310	1	1.1	950	97	1518.14	1518.14	98.4	0+1+129+5+246	0+1+129+5+246		7290000000	43272.4	UniProt_11132019_sprot.fasta	0010M_WEC000002_TA_DPBS_MSMS_rep1Q1-27Pxxx.8888.8888.4	4	9.92	8.22	68	16800000	178	(K)	SMTEQEQQQLIDDHFLFDKPVSPLLLASGMAR	(D)		20.15	17	911.941	3644.81	-0.0654	-17.9
Creatine kinase M-type	P07310	1	1.1	950	97	1518.14	1518.14	98.4	0+1+129+5+246	0+1+129+5+246		7290000000	43272.4	UniProt_11132019_sprot.fasta	0013M_WEC000002_GA_DDEX_MSMS_rep2Q1-27Pxxx.6625.6625.3	3	9.92	3.08	89.2	915000	252	(R)	RFCVGLQKIEEIFKK	(A)	C:Carbamidomethylation,	13.9	0	632.36	1895.06	0.007	3.7
Creatine kinase M-type	P07310	1	1.1	950	97	1518.14	1518.14	98.4	0+1+129+5+246	0+1+129+5+246		7290000000	43272.4	UniProt_11132019_sprot.fasta	0013M_WEC000002_GA_DDEX_MSMS_rep2Q1-27Pxxx.4992.4992.2	2	9.91	3.54	65.2	13000000	35	(L)	TPDLYNKLR	(D)		10.57	27	560.312	1119.62	0.0015	1.3
Creatine kinase M-type	P07310	1	1.1	950	97	1518.14	1518.14	98.4	0+1+129+5+246	0+1+129+5+246		7290000000	43272.4	UniProt_11132019_sprot.fasta	0014M_WEC000002_GA_DDEX_MSMS_rep1Q1-27Pxxx.9476.9476.4	4	9.91	9.91	66	5220000	320	(K)	RGTGGVDTAAVGAVFDISNADRLGSSEVEQVQLVVDGVK	(L)		20.13	15	979.76	3916.01	0.0141	3.6
Creatine kinase M-type	P07310	1	1.1	950	97	1518.14	1518.14	98.4	0+1+129+5+246	0+1+129+5+246		7290000000	43272.4	UniProt_11132019_sprot.fasta	0018M_WEC000002_TA_DDEX_MSMS_rep1Q1-27Pxxx.3278.3278.2	2	9.86	6.94	79.9	670000	123	(D)	PNYVLSSR	(V)		8.22	30	468.243	935.495	-0.0159	-17
Creatine kinase M-type	P07310	1	1.1	950	97	1518.14	1518.14	98.4	0+1+129+5+246	0+1+129+5+246		7290000000	43272.4	UniProt_11132019_sprot.fasta	0010M_WEC000002_TA_DPBS_MSMS_rep1Q1-27Pxxx.7600.7600.3	3	9.85	-0.11	66.6	60900	157	(K)	LSVEALNSLTGEFKGK	(Y)		16.38	4	564.967	1692.92	-0.0296	-17.5
Creatine kinase M-type	P07310	1	1.1	950	97	1518.14	1518.14	98.4	0+1+129+5+246	0+1+129+5+246		7290000000	43272.4	UniProt_11132019_sprot.fasta	0013M_WEC000002_GA_DDEX_MSMS_rep1Q1-27Pxxx.3469.3536.4	4	9.84	9.84	68.5	1520000	97	(R)	HGGYKPTDKHKTDLNHENLKGGDDLDPNYVLSSR	(V)		8.12	18	955.957	3820.86	-0.0589	-15.4
Creatine kinase M-type	P07310	1	1.1	950	97	1518.14	1518.14	98.4	0+1+129+5+246	0+1+129+5+246		7290000000	43272.4	UniProt_11132019_sprot.fasta	0018M_WEC000002_TA_DDEX_MSMS_rep2Q1-27Pxxx.5240.5240.4	4	9.84	5.12	57.2	690000	299	(K)	LANLSKHPKFEEILTRLRLQKR	(G)		11.77	6	673.403	2690.59	-0.004	-1.5
Creatine kinase M-type	P07310	1	1.1	950	97	1518.14	1518.14	98.4	0+1+129+5+246	0+1+129+5+246		7290000000	43272.4	UniProt_11132019_sprot.fasta	0014M_WEC000002_GA_DDEX_MSMS_rep1Q1-27Pxxx.10143.10143.3	3	9.82	6.35	85.4	42300	69	(F)	IMTVGCVAGDEESYTVFKDLFDPIIQDR	(H)	C:Carbamidomethylation,	22.42	0	1073.5	3218.54	-0.0383	-11.9
Creatine kinase M-type	P07310	1	1.1	950	97	1518.14	1518.14	98.4	0+1+129+5+246	0+1+129+5+246		7290000000	43272.4	UniProt_11132019_sprot.fasta	0018M_WEC000002_TA_DDEX_MSMS_rep1Q1-27Pxxx.3986.4288.2	2	9.82	1.18	74.4	25500000	33	(K)	VLTPDLYNK	(L)		9.48	15	531.794	1062.58	-0.0016	-1.5
Creatine kinase M-type	P07310	1	1.1	950	97	1518.14	1518.14	98.4	0+1+129+5+246	0+1+129+5+246		7290000000	43272.4	UniProt_11132019_sprot.fasta	0010M_WEC000002_TA_DPBS_MSMS_rep1Q1-27Pxxx.8819.8819.4	4	9.81	9.81	52	5140000	320	(K)	RGTGGVDTAAVGAVFDISNADRLGSSEVEQVQLVVDGVK	(L)		20.52	3	979.759	3916.01	0.0096	2.4
Creatine kinase M-type	P07310	1	1.1	950	97	1518.14	1518.14	98.4	0+1+129+5+246	0+1+129+5+246		7290000000	43272.4	UniProt_11132019_sprot.fasta	0018M_WEC000002_TA_DDEX_MSMS_rep1Q1-27Pxxx.2480.2643.2	2	9.81	3.49	81	17800000	173	(K)	YYPLK	(S)		6.67	13	342.192	683.376	0.0009	1.4
Creatine kinase M-type	P07310	1	1.1	950	97	1518.14	1518.14	98.4	0+1+129+5+246	0+1+129+5+246		7290000000	43272.4	UniProt_11132019_sprot.fasta	0017M_WEC000002_TA_DDEX_MSMS_rep1Q1-27Pxxx.6076.6076.2	2	9.8	9.8	61.2	1090000	157	(K)	LSVEALnSLTGEFKGK	(Y)	n:Deamidated	13.68	9	847.455	1692.92	0.9857	1
Creatine kinase M-type	P07310	1	1.1	950	97	1518.14	1518.14	98.4	0+1+129+5+246	0+1+129+5+246		7290000000	43272.4	UniProt_11132019_sprot.fasta	0017M_WEC000002_TA_DDEX_MSMS_rep1Q1-27Pxxx.1874.1874.4	4	9.78	6.01	60.1	843000	243	(K)	GGNMKEVFRR	(F)		5.07	16	299.158	1193.62	-0.0127	-10.6
Creatine kinase M-type	P07310	1	1.1	950	97	1518.14	1518.14	98.4	0+1+129+5+246	0+1+129+5+246		7290000000	43272.4	UniProt_11132019_sprot.fasta	0009M_WEC000002_TA_DPBS_MSMS_rep1Q1-27Pxxx.4529.4566.5	5	9.76	3.35	79.8	922000	299	(K)	LANLSKHPKFEEILTR	(L)		10.3	8	380.015	1896.07	-0.0256	-13.5
Creatine kinase M-type	P07310	1	1.1	950	97	1518.14	1518.14	98.4	0+1+129+5+246	0+1+129+5+246		7290000000	43272.4	UniProt_11132019_sprot.fasta	0009M_WEC000002_TA_DPBS_MSMS_rep1Q1-27Pxxx.5447.5447.3	3	9.74	1.29	80.4	359000	308	(K)	FEEILTRLR	(L)		12.3	9	392.896	1176.67	0.0013	1.1
Creatine kinase M-type	P07310	1	1.1	950	97	1518.14	1518.14	98.4	0+1+129+5+246	0+1+129+5+246		7290000000	43272.4	UniProt_11132019_sprot.fasta	0010M_WEC000002_TA_DPBS_MSMS_rep1Q1-27Pxxx.3522.3522.4	4	9.74	5.69	73.3	1640000	97	(R)	HGGYKPTDKHKTDLNHENLKGGDDLDPNYVLSSR	(V)		8.13	14	955.958	3820.86	-0.0532	-13.9
Creatine kinase M-type	P07310	1	1.1	950	97	1518.14	1518.14	98.4	0+1+129+5+246	0+1+129+5+246		7290000000	43272.4	UniProt_11132019_sprot.fasta	0017M_WEC000002_TA_DDEX_MSMS_rep1Q1-27Pxxx.6515.6515.3	3	9.73	4.75	58.1	267000	153	(R)	AVEKLSVEALnSLTGEFK	(G)	n:Deamidated	14.62	10	646.003	1935.04	0.9522	-16.4
Creatine kinase M-type	P07310	1	1.1	950	97	1518.14	1518.14	98.4	0+1+129+5+246	0+1+129+5+246		7290000000	43272.4	UniProt_11132019_sprot.fasta	0014M_WEC000002_GA_DDEX_MSMS_rep1Q1-27Pxxx.3550.3550.4	4	9.71	5.56	76.7	857000	97	(R)	HGGYKPTDKHKTDLNHENLKGGDDLDPNYVLSSR	(V)		7.13	14	955.955	3820.86	-0.0639	-16.7
Creatine kinase M-type	P07310	1	1.1	950	97	1518.14	1518.14	98.4	0+1+129+5+246	0+1+129+5+246		7290000000	43272.4	UniProt_11132019_sprot.fasta	0018M_WEC000002_TA_DDEX_MSMS_rep2Q1-27Pxxx.2605.2605.4	4	9.7	6.32	62.1	811000	14	(N)	YKPQEEYPDLSKHNNHMAK	(V)		5.98	14	583.023	2329.1	-0.0313	-13.4
Creatine kinase M-type	P07310	1	1.1	950	97	1518.14	1518.14	98.4	0+1+129+5+246	0+1+129+5+246		7290000000	43272.4	UniProt_11132019_sprot.fasta	0018M_WEC000002_TA_DDEX_MSMS_rep2Q1-27Pxxx.5928.5970.4	4	9.59	4.67	74.7	3350000	152	(R)	RAVEKLSVEALNSLTGEFKGK	(Y)		13.42	9	569.82	2276.26	-0.0024	-1.1
Creatine kinase M-type	P07310	1	1.1	950	97	1518.14	1518.14	98.4	0+1+129+5+246	0+1+129+5+246		7290000000	43272.4	UniProt_11132019_sprot.fasta	0010M_WEC000002_TA_DPBS_MSMS_rep1Q1-27Pxxx.0620.0620.4	4	9.58	4.16	68.7	202000	106	(K)	HKTDLNHENLK	(G)		2.05	4	337.924	1348.7	-0.0231	-17.1
Creatine kinase M-type	P07310	1	1.1	950	97	1518.14	1518.14	98.4	0+1+129+5+246	0+1+129+5+246		7290000000	43272.4	UniProt_11132019_sprot.fasta	0014M_WEC000002_GA_DDEX_MSMS_rep1Q1-27Pxxx.1459.1459.3	3	9.57	5.1	63.3	5490000	139	(K)	GYTLPPHCSRGER	(R)	C:Carbamidomethylation,	3.27	40	510.573	1529.73	-0.0239	-15.6
Creatine kinase M-type	P07310	1	1.1	950	97	1518.14	1518.14	98.4	0+1+129+5+246	0+1+129+5+246		7290000000	43272.4	UniProt_11132019_sprot.fasta	0014M_WEC000002_GA_DDEX_MSMS_rep1Q1-27Pxxx.5009.5009.2	2	9.57	9.57	82.2	672000	10	(K)	FKLNYKPQEEYPDLSK	(H)		10.02	15	999.997	1999.02	-0.0311	-15.5
Creatine kinase M-type	P07310	1	1.1	950	97	1518.14	1518.14	98.4	0+1+129+5+246	0+1+129+5+246		7290000000	43272.4	UniProt_11132019_sprot.fasta	0018M_WEC000002_TA_DDEX_MSMS_rep1Q1-27Pxxx.5580.5580.5	5	9.55	1.71	59.4	243000	299	(K)	LANLSKHPKFEEILTRLRLQK	(R)		13.8	5	507.697	2534.49	-0.0377	-14.9
Creatine kinase M-type	P07310	1	1.1	950	97	1518.14	1518.14	98.4	0+1+129+5+246	0+1+129+5+246		7290000000	43272.4	UniProt_11132019_sprot.fasta	0010M_WEC000002_TA_DPBS_MSMS_rep1Q1-27Pxxx.5999.5999.2	2	9.54	9.54	58.2	864000	342	(R)	LGSSEVEQVQLVVDGVK	(L)		13.35	18	893.464	1785.96	-0.0382	-21.4
Creatine kinase M-type	P07310	1	1.1	950	97	1518.14	1518.14	98.4	0+1+129+5+246	0+1+129+5+246		7290000000	43272.4	UniProt_11132019_sprot.fasta	0013M_WEC000002_GA_DDEX_MSMS_rep1Q1-27Pxxx.4495.4707.2	2	9.53	1.59	80.4	13900000	33	(K)	VLTPDLYNK	(L)		9.43	10	531.786	1062.58	-0.0178	-16.7
Creatine kinase M-type	P07310	1	1.1	950	97	1518.14	1518.14	98.4	0+1+129+5+246	0+1+129+5+246		7290000000	43272.4	UniProt_11132019_sprot.fasta	0014M_WEC000002_GA_DDEX_MSMS_rep1Q1-27Pxxx.7902.7902.2	2	9.53	9.53	57	8850000	321	(R)	GTGGVDTAAVGAVFDISNADR	(L)		15.45	11	996.972	1992.96	-0.025	-12.5
Creatine kinase M-type	P07310	1	1.1	950	97	1518.14	1518.14	98.4	0+1+129+5+246	0+1+129+5+246		7290000000	43272.4	UniProt_11132019_sprot.fasta	0017M_WEC000002_TA_DDEX_MSMS_rep1Q1-27Pxxx.2856.2856.4	4	9.52	5.52	58.9	270000	14	(N)	YKPQEEYPDLSKHNNHMAK	(V)		6.87	7	583.021	2329.1	-0.0399	-17.1
Creatine kinase M-type	P07310	1	1.1	950	97	1518.14	1518.14	98.4	0+1+129+5+246	0+1+129+5+246		7290000000	43272.4	UniProt_11132019_sprot.fasta	0013M_WEC000002_GA_DDEX_MSMS_rep2Q1-27Pxxx.1614.2469.2	2	9.5	7.77	62.2	46300000	139	(K)	GYTLPPHCSR	(G)	C:Carbamidomethylation,	4.85	97	594.276	1187.56	-0.018	-15.1
Creatine kinase M-type	P07310	1	1.1	950	97	1518.14	1518.14	98.4	0+1+129+5+246	0+1+129+5+246		7290000000	43272.4	UniProt_11132019_sprot.fasta	0013M_WEC000002_GA_DDEX_MSMS_rep1Q1-27Pxxx.2541.2709.2	2	9.47	6.43	83.1	31500000	210	(R)	DWPDAR	(G)		6.32	17	380.176	759.342	0.0036	4.7
Creatine kinase M-type	P07310	1	1.1	950	97	1518.14	1518.14	98.4	0+1+129+5+246	0+1+129+5+246		7290000000	43272.4	UniProt_11132019_sprot.fasta	0014M_WEC000002_GA_DDEX_MSMS_rep1Q1-27Pxxx.4290.4356.3	3	9.46	6.13	68	1460000	367	(K)	LEKGQSIDDMIPAQK	(-)		8.67	11	558.281	1672.86	-0.0294	-17.6
Creatine kinase M-type	P07310	1	1.1	950	97	1518.14	1518.14	98.4	0+1+129+5+246	0+1+129+5+246		7290000000	43272.4	UniProt_11132019_sprot.fasta	0013M_WEC000002_GA_DDEX_MSMS_rep1Q1-27Pxxx.4442.4442.5	5	9.45	3.56	51.9	14600000	106	(K)	HKTDLNHENLKGGDDLDPNYVLSSR	(V)		9.48	21	568.279	2837.38	-0.0158	-5.6
Creatine kinase M-type	P07310	1	1.1	950	97	1518.14	1518.14	98.4	0+1+129+5+246	0+1+129+5+246		7290000000	43272.4	UniProt_11132019_sprot.fasta	0014M_WEC000002_GA_DDEX_MSMS_rep1Q1-27Pxxx.5794.5794.6	6	9.4	9.4	61.6	92600	299	(K)	LANLSKHPKFEEILTRLR	(L)		11.62	0	361.706	2165.26	-0.0542	-25
Creatine kinase M-type	P07310	1	1.1	950	97	1518.14	1518.14	98.4	0+1+129+5+246	0+1+129+5+246		7290000000	43272.4	UniProt_11132019_sprot.fasta	0018M_WEC000002_TA_DDEX_MSMS_rep2Q1-27Pxxx.1501.1652.4	4	9.39	5.49	69.5	2230000	139	(K)	GYTLPPHCSRGER	(R)	C:Carbamidomethylation,	4.1	27	383.189	1529.73	0.0057	3.7
Creatine kinase M-type	P07310	1	1.1	950	97	1518.14	1518.14	98.4	0+1+129+5+246	0+1+129+5+246		7290000000	43272.4	UniProt_11132019_sprot.fasta	0013M_WEC000002_GA_DDEX_MSMS_rep2Q1-27Pxxx.4800.5498.2	2	9.38	2.76	71.1	598000	33	(K)	VLTPDLYnKLR	(D)	n:Deamidated	12	2	666.883	1331.77	0.9907	5
Creatine kinase M-type	P07310	1	1.1	950	97	1518.14	1518.14	98.4	0+1+129+5+246	0+1+129+5+246		7290000000	43272.4	UniProt_11132019_sprot.fasta	0017M_WEC000002_TA_DDEX_MSMS_rep1Q1-27Pxxx.4901.4901.2	2	9.38	5.43	76	299000	33	(K)	VLTPDLYnKLR	(D)	n:Deamidated	11.07	2	666.879	1331.77	0.9832	-0.6
Creatine kinase M-type	P07310	1	1.1	950	97	1518.14	1518.14	98.4	0+1+129+5+246	0+1+129+5+246		7290000000	43272.4	UniProt_11132019_sprot.fasta	0013M_WEC000002_GA_DDEX_MSMS_rep1Q1-27Pxxx.1913.2005.3	3	9.35	6.26	68.5	3040000	139	(K)	GYTLPPHCSRGER	(R)	C:Carbamidomethylation,	4.98	89	510.572	1529.73	-0.0252	-16.5
Creatine kinase M-type	P07310	1	1.1	950	97	1518.14	1518.14	98.4	0+1+129+5+246	0+1+129+5+246		7290000000	43272.4	UniProt_11132019_sprot.fasta	0017M_WEC000002_TA_DDEX_MSMS_rep1Q1-27Pxxx.6690.6690.5	5	9.35	5.38	72.6	123000	252	(R)	RFCVGLQKIEEIFKK	(A)	C:Carbamidomethylation,	15.08	3	379.81	1895.06	-0.0347	-18.3
Creatine kinase M-type	P07310	1	1.1	950	97	1518.14	1518.14	98.4	0+1+129+5+246	0+1+129+5+246		7290000000	43272.4	UniProt_11132019_sprot.fasta	0014M_WEC000002_GA_DDEX_MSMS_rep1Q1-27Pxxx.3710.3710.4	4	9.33	4.28	64.1	1230000	305	(K)	HPKFEEILTR	(L)		7.35	10	318.176	1269.69	-0.0128	-10.1
Creatine kinase M-type	P07310	1	1.1	950	97	1518.14	1518.14	98.4	0+1+129+5+246	0+1+129+5+246		7290000000	43272.4	UniProt_11132019_sprot.fasta	0017M_WEC000002_TA_DDEX_MSMS_rep1Q1-27Pxxx.7306.7306.5	5	9.23	1.8	51.1	65100	153	(R)	AVEKLSVEALNSLTGEFKGKYYPLK	(S)		16.52	0	557.7	2784.52	-0.0485	-17.4
Creatine kinase M-type	P07310	1	1.1	950	97	1518.14	1518.14	98.4	0+1+129+5+246	0+1+129+5+246		7290000000	43272.4	UniProt_11132019_sprot.fasta	0018M_WEC000002_TA_DDEX_MSMS_rep2Q1-27Pxxx.6969.6969.2	2	9.22	6.04	63.1	1320000	153	(R)	AVEKLSVEALNSLTGEFK	(G)		15.93	12	968.036	1935.04	0.0216	11.2
Creatine kinase M-type	P07310	1	1.1	950	97	1518.14	1518.14	98.4	0+1+129+5+246	0+1+129+5+246		7290000000	43272.4	UniProt_11132019_sprot.fasta	0018M_WEC000002_TA_DDEX_MSMS_rep1Q1-27Pxxx.6215.6215.4	4	9.21	8.35	77.5	715000	152	(R)	RAVEKLSVEALNSLTGEFK	(G)		15.37	21	523.542	2091.14	0	0
Creatine kinase M-type	P07310	1	1.1	950	97	1518.14	1518.14	98.4	0+1+129+5+246	0+1+129+5+246		7290000000	43272.4	UniProt_11132019_sprot.fasta	0013M_WEC000002_GA_DDEX_MSMS_rep2Q1-27Pxxx.2888.2888.2	2	9.19	1.35	82.6	4390000	252	(R)	RFCVGLQK	(I)	C:Carbamidomethylation,	6.35	2	504.276	1007.54	-0.0009	-0.9
Creatine kinase M-type	P07310	1	1.1	950	97	1518.14	1518.14	98.4	0+1+129+5+246	0+1+129+5+246		7290000000	43272.4	UniProt_11132019_sprot.fasta	0018M_WEC000002_TA_DDEX_MSMS_rep2Q1-27Pxxx.1539.2220.3	3	9.17	4.54	100	6780000	139	(K)	GYTLPPHCSRGER	(R)	C:Carbamidomethylation,	4.12	41	510.58	1529.73	-0.0033	-2.2
Creatine kinase M-type	P07310	1	1.1	950	97	1518.14	1518.14	98.4	0+1+129+5+246	0+1+129+5+246		7290000000	43272.4	UniProt_11132019_sprot.fasta	0018M_WEC000002_TA_DDEX_MSMS_rep1Q1-27Pxxx.4392.4392.2	2	9.16	8.15	66.3	229000	10	(K)	FKLNYKPQEEYPDLSK	(H)		10.88	8	1000.01	1999.02	0.002	1
Creatine kinase M-type	P07310	1	1.1	950	97	1518.14	1518.14	98.4	0+1+129+5+246	0+1+129+5+246		7290000000	43272.4	UniProt_11132019_sprot.fasta	0013M_WEC000002_GA_DDEX_MSMS_rep1Q1-27Pxxx.4544.4544.5	5	9.15	2.41	79.6	228000	299	(K)	LANLSKHPKFEEILTR	(L)		10.17	5	380.014	1896.07	-0.0294	-15.5
Creatine kinase M-type	P07310	1	1.1	950	97	1518.14	1518.14	98.4	0+1+129+5+246	0+1+129+5+246		7290000000	43272.4	UniProt_11132019_sprot.fasta	0018M_WEC000002_TA_DDEX_MSMS_rep2Q1-27Pxxx.6368.6368.2	2	9.15	7.06	57.4	352000	159	(S)	VEALNSLTGEFKGK	(Y)		14.52	15	746.894	1492.8	-0.0209	-14
Creatine kinase M-type	P07310	1	1.1	950	97	1518.14	1518.14	98.4	0+1+129+5+246	0+1+129+5+246		7290000000	43272.4	UniProt_11132019_sprot.fasta	0013M_WEC000002_GA_DDEX_MSMS_rep2Q1-27Pxxx.9006.9006.4	4	9.14	9.14	53.7	101000	44	(R)	DKETPSGFTLDDVIQTGVDNPGHPFIMTVGCVAGDEESYTVFK	(D)	C:Carbamidomethylation,	20.25	4	1169.03	4673.17	-0.0522	-11.2
Creatine kinase M-type	P07310	1	1.1	950	97	1518.14	1518.14	98.4	0+1+129+5+246	0+1+129+5+246		7290000000	43272.4	UniProt_11132019_sprot.fasta	0013M_WEC000002_GA_DDEX_MSMS_rep1Q1-27Pxxx.3635.3635.2	2	9.12	4.9	56.2	910000	366	(K)	KLEKGQSIDDMIPAQK	(-)		8.32	12	900.98	1800.95	-0.0006	-0.4
Creatine kinase M-type	P07310	1	1.1	950	97	1518.14	1518.14	98.4	0+1+129+5+246	0+1+129+5+246		7290000000	43272.4	UniProt_11132019_sprot.fasta	0018M_WEC000002_TA_DDEX_MSMS_rep2Q1-27Pxxx.3894.3894.3	3	9.11	6.2	65.1	1150000	367	(K)	LEKGQSIDDMIPAQK	(-)		8.72	19	558.292	1672.86	0.0028	1.7
Creatine kinase M-type	P07310	1	1.1	950	97	1518.14	1518.14	98.4	0+1+129+5+246	0+1+129+5+246		7290000000	43272.4	UniProt_11132019_sprot.fasta	0013M_WEC000002_GA_DDEX_MSMS_rep1Q1-27Pxxx.8744.8744.4	4	9.1	9.1	53.5	4140000	320	(K)	RGTGGVDTAAVGAVFDISNADRLGSSEVEQVQLVVDGVK	(L)		20.35	5	979.757	3916.01	0.0022	0.6
Creatine kinase M-type	P07310	1	1.1	950	97	1518.14	1518.14	98.4	0+1+129+5+246	0+1+129+5+246		7290000000	43272.4	UniProt_11132019_sprot.fasta	0013M_WEC000002_GA_DDEX_MSMS_rep2Q1-27Pxxx.6942.7115.5	5	9.09	9.09	64.1	1240000	216	(R)	GIWHNDNKSFLVWVNEEDHLR	(V)		14.57	3	522.462	2608.27	0.0112	4.3
Creatine kinase M-type	P07310	1	1.1	950	97	1518.14	1518.14	98.4	0+1+129+5+246	0+1+129+5+246		7290000000	43272.4	UniProt_11132019_sprot.fasta	0013M_WEC000002_GA_DDEX_MSMS_rep2Q1-27Pxxx.3560.3560.2	2	9.08	7.96	54.9	9400000	253	(R)	FCVGLQK	(I)	C:Carbamidomethylation,	7.63	8	426.223	851.444	-0.0059	-6.9
Creatine kinase M-type	P07310	1	1.1	950	97	1518.14	1518.14	98.4	0+1+129+5+246	0+1+129+5+246		7290000000	43272.4	UniProt_11132019_sprot.fasta	0013M_WEC000002_GA_DDEX_MSMS_rep2Q1-27Pxxx.6295.6295.2	2	9.06	9.06	54.4	993000	342	(R)	LGSSEVEQVQLVVDGVK	(L)		12.47	25	893.464	1785.96	-0.0384	-21.5
Creatine kinase M-type	P07310	1	1.1	950	97	1518.14	1518.14	98.4	0+1+129+5+246	0+1+129+5+246		7290000000	43272.4	UniProt_11132019_sprot.fasta	0010M_WEC000002_TA_DPBS_MSMS_rep1Q1-27Pxxx.6677.6677.4	4	9.04	7.52	65.8	185000	252	(R)	RFCVGLQKIEEIFKK	(A)	C:Carbamidomethylation,	15.12	3	474.513	1895.06	-0.0284	-15
Creatine kinase M-type	P07310	1	1.1	950	97	1518.14	1518.14	98.4	0+1+129+5+246	0+1+129+5+246		7290000000	43272.4	UniProt_11132019_sprot.fasta	0018M_WEC000002_TA_DDEX_MSMS_rep2Q1-27Pxxx.2617.2700.2	2	9.04	6.15	64.4	5720000	139	(K)	GYTLPPHCSR	(G)	C:Carbamidomethylation,	5.27	59	594.281	1187.56	-0.0076	-6.4
Creatine kinase M-type	P07310	1	1.1	950	97	1518.14	1518.14	98.4	0+1+129+5+246	0+1+129+5+246		7290000000	43272.4	UniProt_11132019_sprot.fasta	0009M_WEC000002_TA_DPBS_MSMS_rep1Q1-27Pxxx.4170.4170.2	2	9.02	5.8	58.5	583000	367	(K)	LEKGQSIDDMIPAQK	(-)		9.5	14	836.919	1672.86	-0.0261	-15.6
Creatine kinase M-type	P07310	1	1.1	950	97	1518.14	1518.14	98.4	0+1+129+5+246	0+1+129+5+246		7290000000	43272.4	UniProt_11132019_sprot.fasta	0013M_WEC000002_GA_DDEX_MSMS_rep2Q1-27Pxxx.4718.4718.2	2	9	9	63.1	762000	10	(K)	FKLNYKPQEEYPDLSK	(H)		9.83	11	1000.02	1999.02	0.0106	5.3
Creatine kinase M-type	P07310	1	1.1	950	97	1518.14	1518.14	98.4	0+1+129+5+246	0+1+129+5+246		7290000000	43272.4	UniProt_11132019_sprot.fasta	0018M_WEC000002_TA_DDEX_MSMS_rep1Q1-27Pxxx.2986.2986.3	3	8.99	8.99	64.3	4040000	136	(R)	SIKGYTLPPHCSR	(G)	C:Carbamidomethylation,	6.95	63	505.921	1515.77	-0.0268	-17.7
Creatine kinase M-type	P07310	1	1.1	950	97	1518.14	1518.14	98.4	0+1+129+5+246	0+1+129+5+246		7290000000	43272.4	UniProt_11132019_sprot.fasta	0017M_WEC000002_TA_DDEX_MSMS_rep1Q1-27Pxxx.9292.9292.4	4	8.97	8.97	52.3	5430000	321	(R)	GTGGVDTAAVGAVFDISNADRLGSSEVEQVQLVVDGVK	(L)		21.58	9	940.713	3759.9	-0.0731	-19.4
Creatine kinase M-type	P07310	1	1.1	950	97	1518.14	1518.14	98.4	0+1+129+5+246	0+1+129+5+246		7290000000	43272.4	UniProt_11132019_sprot.fasta	0014M_WEC000002_GA_DDEX_MSMS_rep1Q1-27Pxxx.4276.4319.2	2	8.95	5.82	51.9	488000	367	(K)	LEKGQSIDDMIPAQK	(-)		8.65	7	836.919	1672.86	-0.027	-16.1
Creatine kinase M-type	P07310	1	1.1	950	97	1518.14	1518.14	98.4	0+1+129+5+246	0+1+129+5+246		7290000000	43272.4	UniProt_11132019_sprot.fasta	0010M_WEC000002_TA_DPBS_MSMS_rep1Q1-27Pxxx.7368.7368.3	3	8.94	8.94	53.2	12500000	321	(R)	GTGGVDTAAVGAVFDISNADR	(L)		16.1	10	664.983	1992.96	-0.0281	-14.1
Creatine kinase M-type	P07310	1	1.1	950	97	1518.14	1518.14	98.4	0+1+129+5+246	0+1+129+5+246		7290000000	43272.4	UniProt_11132019_sprot.fasta	0013M_WEC000002_GA_DDEX_MSMS_rep2Q1-27Pxxx.6067.6067.2	2	8.94	8.94	62	868000	157	(K)	LSVEALnSLTGEFKGK	(Y)	n:Deamidated	12.68	15	847.452	1692.92	0.9804	-2.1
Creatine kinase M-type	P07310	1	1.1	950	97	1518.14	1518.14	98.4	0+1+129+5+246	0+1+129+5+246		7290000000	43272.4	UniProt_11132019_sprot.fasta	0009M_WEC000002_TA_DPBS_MSMS_rep1Q1-27Pxxx.4676.4676.4	4	8.93	5.13	77.8	48800	33	(K)	VLTPDLYNKLRDK	(E)		10.65	0	394.471	1574.89	-0.029	-18.4
Creatine kinase M-type	P07310	1	1.1	950	97	1518.14	1518.14	98.4	0+1+129+5+246	0+1+129+5+246		7290000000	43272.4	UniProt_11132019_sprot.fasta	0009M_WEC000002_TA_DPBS_MSMS_rep1Q1-27Pxxx.1918.2090.3	3	8.92	4.42	96.2	6580000	139	(K)	GYTLPPHCSRGER	(R)	C:Carbamidomethylation,	5.1	100	510.573	1529.73	-0.0228	-14.9
Creatine kinase M-type	P07310	1	1.1	950	97	1518.14	1518.14	98.4	0+1+129+5+246	0+1+129+5+246		7290000000	43272.4	UniProt_11132019_sprot.fasta	0018M_WEC000002_TA_DDEX_MSMS_rep2Q1-27Pxxx.4823.4906.2	2	8.91	7.99	52.8	349000	108	(K)	TDLNHENLKGGDDLDPNYVLSSR	(V)		10.87	16	1286.6	2572.23	-0.0374	-14.5
Creatine kinase M-type	P07310	1	1.1	950	97	1518.14	1518.14	98.4	0+1+129+5+246	0+1+129+5+246		7290000000	43272.4	UniProt_11132019_sprot.fasta	0018M_WEC000002_TA_DDEX_MSMS_rep1Q1-27Pxxx.5207.5207.5	5	8.89	3.37	55.7	1030000	299	(K)	LANLSKHPKFEEILTRLRLQKR	(G)		12.83	14	538.926	2690.59	0.0043	1.6
Creatine kinase M-type	P07310	1	1.1	950	97	1518.14	1518.14	98.4	0+1+129+5+246	0+1+129+5+246		7290000000	43272.4	UniProt_11132019_sprot.fasta	0018M_WEC000002_TA_DDEX_MSMS_rep1Q1-27Pxxx.0945.0966.2	2	8.88	1.42	85.8	5830000	315	(R)	LRLQK	(R)		2.92	7	329.224	657.441	-0.0005	-0.8
Creatine kinase M-type	P07310	1	1.1	950	97	1518.14	1518.14	98.4	0+1+129+5+246	0+1+129+5+246		7290000000	43272.4	UniProt_11132019_sprot.fasta	0018M_WEC000002_TA_DDEX_MSMS_rep2Q1-27Pxxx.3915.3915.3	3	8.88	5.29	58.2	1800000	106	(K)	HKTDLNHENLKGGDDLDPNYVLSSR	(V)		8.67	14	946.456	2837.38	-0.0285	-10.1
Creatine kinase M-type	P07310	1	1.1	950	97	1518.14	1518.14	98.4	0+1+129+5+246	0+1+129+5+246		7290000000	43272.4	UniProt_11132019_sprot.fasta	0018M_WEC000002_TA_DDEX_MSMS_rep1Q1-27Pxxx.4293.4293.4	4	8.87	4.82	64.1	38300	33	(K)	VLTPDLYNKLRDK	(E)		10.62	0	394.471	1574.89	-0.0269	-17.1
Creatine kinase M-type	P07310	1	1.1	950	97	1518.14	1518.14	98.4	0+1+129+5+246	0+1+129+5+246		7290000000	43272.4	UniProt_11132019_sprot.fasta	0009M_WEC000002_TA_DPBS_MSMS_rep1Q1-27Pxxx.2212.2380.3	3	8.85	3.18	67.1	4710000	171	(K)	GKYYPLK	(S)		4.92	6	290.164	868.493	-0.0148	-17
Creatine kinase M-type	P07310	1	1.1	950	97	1518.14	1518.14	98.4	0+1+129+5+246	0+1+129+5+246		7290000000	43272.4	UniProt_11132019_sprot.fasta	0009M_WEC000002_TA_DPBS_MSMS_rep1Q1-27Pxxx.2176.2176.5	5	8.83	7.45	60.8	3410000	136	(R)	SIKGYTLPPHCSRGER	(R)	C:Carbamidomethylation,	5.67	36	372.394	1857.94	-0.0002	-0.1
Creatine kinase M-type	P07310	1	1.1	950	97	1518.14	1518.14	98.4	0+1+129+5+246	0+1+129+5+246		7290000000	43272.4	UniProt_11132019_sprot.fasta	0009M_WEC000002_TA_DPBS_MSMS_rep1Q1-27Pxxx.4003.4003.3	3	8.83	8.83	50.4	30500000	12	(K)	LNYKPQEEYPDLSK	(H)		8.87	10	575.291	1723.85	0.0056	3.2
Creatine kinase M-type	P07310	1	1.1	950	97	1518.14	1518.14	98.4	0+1+129+5+246	0+1+129+5+246		7290000000	43272.4	UniProt_11132019_sprot.fasta	0010M_WEC000002_TA_DPBS_MSMS_rep1Q1-27Pxxx.3558.3623.4	4	8.82	5.33	60.9	3760000	366	(K)	KLEKGQSIDDMIPAQK	(-)		8.3	9	450.993	1800.95	-0.0027	-1.5
Creatine kinase M-type	P07310	1	1.1	950	97	1518.14	1518.14	98.4	0+1+129+5+246	0+1+129+5+246		7290000000	43272.4	UniProt_11132019_sprot.fasta	0010M_WEC000002_TA_DPBS_MSMS_rep1Q1-27Pxxx.5096.5096.2	2	8.82	7.34	58	646000	108	(K)	TDLNHENLKGGDDLDPNYVLSSR	(V)		11.45	12	1286.6	2572.23	-0.0409	-15.9
Creatine kinase M-type	P07310	1	1.1	950	97	1518.14	1518.14	98.4	0+1+129+5+246	0+1+129+5+246		7290000000	43272.4	UniProt_11132019_sprot.fasta	0009M_WEC000002_TA_DPBS_MSMS_rep1Q1-27Pxxx.4208.4208.3	3	8.8	7.25	79.7	1950000	106	(K)	HKTDLNHENLKGGDDLDPNYVLSSR	(V)		9.53	19	946.467	2837.38	0.006	2.1
Creatine kinase M-type	P07310	1	1.1	950	97	1518.14	1518.14	98.4	0+1+129+5+246	0+1+129+5+246		7290000000	43272.4	UniProt_11132019_sprot.fasta	0009M_WEC000002_TA_DPBS_MSMS_rep1Q1-27Pxxx.0615.0615.2	2	8.79	1.64	66.7	2070000	315	(R)	LRLQKR	(G)		2.08	0	407.274	813.542	-0.0012	-1.4
Creatine kinase M-type	P07310	1	1.1	950	97	1518.14	1518.14	98.4	0+1+129+5+246	0+1+129+5+246		7290000000	43272.4	UniProt_11132019_sprot.fasta	0013M_WEC000002_GA_DDEX_MSMS_rep1Q1-27Pxxx.7150.7150.3	3	8.77	1.41	69.2	27500000	157	(K)	LSVEALNSLTGEFKGK	(Y)		15.13	16	564.968	1692.92	-0.0277	-16.4
Creatine kinase M-type	P07310	1	1.1	950	97	1518.14	1518.14	98.4	0+1+129+5+246	0+1+129+5+246		7290000000	43272.4	UniProt_11132019_sprot.fasta	0013M_WEC000002_GA_DDEX_MSMS_rep2Q1-27Pxxx.1190.1230.2	2	8.75	8.01	61.7	3080000	218	(I)	WHNDNK	(S)		3.18	10	407.186	813.364	0.0017	2.1
Creatine kinase M-type	P07310	1	1.1	950	97	1518.14	1518.14	98.4	0+1+129+5+246	0+1+129+5+246		7290000000	43272.4	UniProt_11132019_sprot.fasta	0009M_WEC000002_TA_DPBS_MSMS_rep1Q1-27Pxxx.4488.4488.2	2	8.74	1.31	65.3	23300000	308	(K)	FEEILTR	(L)		9.25	33	454.242	907.488	-0.0122	-13.5
Creatine kinase M-type	P07310	1	1.1	950	97	1518.14	1518.14	98.4	0+1+129+5+246	0+1+129+5+246		7290000000	43272.4	UniProt_11132019_sprot.fasta	0010M_WEC000002_TA_DPBS_MSMS_rep1Q1-27Pxxx.1595.1595.3	3	8.74	3.53	62.2	3750000	216	(R)	GIWHNDNK	(S)		3.88	13	328.489	983.469	-0.017	-17.3
Creatine kinase M-type	P07310	1	1.1	950	97	1518.14	1518.14	98.4	0+1+129+5+246	0+1+129+5+246		7290000000	43272.4	UniProt_11132019_sprot.fasta	0010M_WEC000002_TA_DPBS_MSMS_rep1Q1-27Pxxx.4539.4570.5	5	8.74	1.07	78.7	308000	299	(K)	LANLSKHPKFEEILTR	(L)		10.27	5	380.014	1896.07	-0.0293	-15.5
Creatine kinase M-type	P07310	1	1.1	950	97	1518.14	1518.14	98.4	0+1+129+5+246	0+1+129+5+246		7290000000	43272.4	UniProt_11132019_sprot.fasta	0013M_WEC000002_GA_DDEX_MSMS_rep2Q1-27Pxxx.5460.5460.6	6	8.74	8.74	59.9	64000	299	(K)	LANLSKHPKFEEILTRLR	(L)		11.35	0	361.708	2165.26	-0.0418	-19.3
Creatine kinase M-type	P07310	1	1.1	950	97	1518.14	1518.14	98.4	0+1+129+5+246	0+1+129+5+246		7290000000	43272.4	UniProt_11132019_sprot.fasta	0013M_WEC000002_GA_DDEX_MSMS_rep2Q1-27Pxxx.2531.2657.2	2	8.71	6.89	81.1	32000000	210	(R)	DWPDAR	(G)		5.8	18	380.173	759.342	-0.0024	-3.2
Creatine kinase M-type	P07310	1	1.1	950	97	1518.14	1518.14	98.4	0+1+129+5+246	0+1+129+5+246		7290000000	43272.4	UniProt_11132019_sprot.fasta	0017M_WEC000002_TA_DDEX_MSMS_rep1Q1-27Pxxx.0599.0599.4	4	8.71	4.65	65	164000	106	(K)	HKTDLNHENLK	(G)		2.03	3	337.924	1348.7	-0.0233	-17.3
Creatine kinase M-type	P07310	1	1.1	950	97	1518.14	1518.14	98.4	0+1+129+5+246	0+1+129+5+246		7290000000	43272.4	UniProt_11132019_sprot.fasta	0017M_WEC000002_TA_DDEX_MSMS_rep1Q1-27Pxxx.7450.7450.2	2	8.66	2.68	52.3	1990000	153	(R)	AVEKLSVEALNSLTGEFK	(G)		16.63	13	968.005	1935.04	-0.0416	-21.5
Creatine kinase M-type	P07310	1	1.1	950	97	1518.14	1518.14	98.4	0+1+129+5+246	0+1+129+5+246		7290000000	43272.4	UniProt_11132019_sprot.fasta	0017M_WEC000002_TA_DDEX_MSMS_rep1Q1-27Pxxx.6926.6926.3	3	8.65	8.65	59.6	141000	266	(K)	KAGHPFMWNEHLGYVLTCPSNLGTGLR	(G)	C:Carbamidomethylation,	15.6	2	1019.16	3055.5	-0.0346	-11.3
Creatine kinase M-type	P07310	1	1.1	950	97	1518.14	1518.14	98.4	0+1+129+5+246	0+1+129+5+246		7290000000	43272.4	UniProt_11132019_sprot.fasta	0013M_WEC000002_GA_DDEX_MSMS_rep2Q1-27Pxxx.6691.6691.2	2	8.64	8.64	52.8	16000000	157	(K)	LSVEALNSLTGEFKGK	(Y)		14.18	14	846.948	1692.92	-0.0272	-16.1
Creatine kinase M-type	P07310	1	1.1	950	97	1518.14	1518.14	98.4	0+1+129+5+246	0+1+129+5+246		7290000000	43272.4	UniProt_11132019_sprot.fasta	0013M_WEC000002_GA_DDEX_MSMS_rep2Q1-27Pxxx.0746.0746.2	2	8.62	2.14	66.8	4240000	248	(K)	EVFRR	(F)		2.28	5	353.703	706.399	-0.0005	-0.7
Creatine kinase M-type	P07310	1	1.1	950	97	1518.14	1518.14	98.4	0+1+129+5+246	0+1+129+5+246		7290000000	43272.4	UniProt_11132019_sprot.fasta	0018M_WEC000002_TA_DDEX_MSMS_rep1Q1-27Pxxx.2035.2182.3	3	8.6	3.39	58.6	2470000	171	(K)	GKYYPLK	(S)		4.92	5	290.164	868.493	-0.0145	-16.7
Creatine kinase M-type	P07310	1	1.1	950	97	1518.14	1518.14	98.4	0+1+129+5+246	0+1+129+5+246		7290000000	43272.4	UniProt_11132019_sprot.fasta	0018M_WEC000002_TA_DDEX_MSMS_rep1Q1-27Pxxx.1509.1509.2	2	8.53	8.53	67.1	331000	218	(I)	WHNDNK	(S)		4.37	0	407.185	813.364	-0.001	-1.3
Creatine kinase M-type	P07310	1	1.1	950	97	1518.14	1518.14	98.4	0+1+129+5+246	0+1+129+5+246		7290000000	43272.4	UniProt_11132019_sprot.fasta	0009M_WEC000002_TA_DPBS_MSMS_rep1Q1-27Pxxx.1120.1120.3	3	8.5	2.45	66.3	20300000	2	(M)	PFGNTHNKFK	(L)		3.05	10	397.209	1189.61	0	0
Creatine kinase M-type	P07310	1	1.1	950	97	1518.14	1518.14	98.4	0+1+129+5+246	0+1+129+5+246		7290000000	43272.4	UniProt_11132019_sprot.fasta	0014M_WEC000002_GA_DDEX_MSMS_rep1Q1-27Pxxx.2587.2759.2	2	8.47	4.91	82.7	33600000	210	(R)	DWPDAR	(G)		5.6	13	380.176	759.342	0.003	3.9
Creatine kinase M-type	P07310	1	1.1	950	97	1518.14	1518.14	98.4	0+1+129+5+246	0+1+129+5+246		7290000000	43272.4	UniProt_11132019_sprot.fasta	0009M_WEC000002_TA_DPBS_MSMS_rep1Q1-27Pxxx.2837.2837.3	3	8.44	5.9	57.4	187000	13	(L)	NYKPQEEYPDLSKHNNHMAK	(V)		6.88	11	815.04	2443.15	-0.0402	-16.4
Creatine kinase M-type	P07310	1	1.1	950	97	1518.14	1518.14	98.4	0+1+129+5+246	0+1+129+5+246		7290000000	43272.4	UniProt_11132019_sprot.fasta	0010M_WEC000002_TA_DPBS_MSMS_rep1Q1-27Pxxx.8071.8071.3	3	8.43	3.93	62.1	299000	253	(R)	FCVGLQKIEEIFK	(K)	C:Carbamidomethylation,	18.48	3	537.628	1610.86	0.0087	5.4
Creatine kinase M-type	P07310	1	1.1	950	97	1518.14	1518.14	98.4	0+1+129+5+246	0+1+129+5+246		7290000000	43272.4	UniProt_11132019_sprot.fasta	0017M_WEC000002_TA_DDEX_MSMS_rep1Q1-27Pxxx.8825.8825.4	4	8.42	8.42	54.6	8280000	320	(K)	RGTGGVDTAAVGAVFDISNADRLGSSEVEQVQLVVDGVK	(L)		20.48	10	979.757	3916.01	0.0017	0.4
Creatine kinase M-type	P07310	1	1.1	950	97	1518.14	1518.14	98.4	0+1+129+5+246	0+1+129+5+246		7290000000	43272.4	UniProt_11132019_sprot.fasta	0018M_WEC000002_TA_DDEX_MSMS_rep1Q1-27Pxxx.6513.6552.3	3	8.4	0.79	59.9	24000000	157	(K)	LSVEALNSLTGEFKGK	(Y)		15.37	15	564.968	1692.92	-0.0275	-16.3
Creatine kinase M-type	P07310	1	1.1	950	97	1518.14	1518.14	98.4	0+1+129+5+246	0+1+129+5+246		7290000000	43272.4	UniProt_11132019_sprot.fasta	0017M_WEC000002_TA_DDEX_MSMS_rep1Q1-27Pxxx.2074.2446.3	3	8.38	3.03	60.5	3420000	171	(K)	GKYYPLK	(S)		4.47	9	290.163	868.493	-0.0185	-21.3
Creatine kinase M-type	P07310	1	1.1	950	97	1518.14	1518.14	98.4	0+1+129+5+246	0+1+129+5+246		7290000000	43272.4	UniProt_11132019_sprot.fasta	0018M_WEC000002_TA_DDEX_MSMS_rep2Q1-27Pxxx.3167.3261.4	4	8.36	2.57	54.4	3550000	366	(K)	KLEKGQSIDDMIPAQK	(-)		7.08	14	450.987	1800.95	-0.0276	-15.3
Creatine kinase M-type	P07310	1	1.1	950	97	1518.14	1518.14	98.4	0+1+129+5+246	0+1+129+5+246		7290000000	43272.4	UniProt_11132019_sprot.fasta	0017M_WEC000002_TA_DDEX_MSMS_rep1Q1-27Pxxx.7694.7694.3	3	8.35	6.38	52.8	2040000	157	(K)	LSVEALNSLTGEFK	(G)		16.92	8	503.262	1507.8	-0.0296	-19.6
Creatine kinase M-type	P07310	1	1.1	950	97	1518.14	1518.14	98.4	0+1+129+5+246	0+1+129+5+246		7290000000	43272.4	UniProt_11132019_sprot.fasta	0009M_WEC000002_TA_DPBS_MSMS_rep1Q1-27Pxxx.6124.6124.2	2	8.33	8.33	56.4	907000	157	(K)	LSVEALnSLTGEFKGK	(Y)	n:Deamidated	13.77	10	847.455	1692.92	0.9851	0.6
Creatine kinase M-type	P07310	1	1.1	950	97	1518.14	1518.14	98.4	0+1+129+5+246	0+1+129+5+246		7290000000	43272.4	UniProt_11132019_sprot.fasta	0010M_WEC000002_TA_DPBS_MSMS_rep1Q1-27Pxxx.2885.2885.3	3	8.32	4.7	71.9	2530000	12	(K)	LNYKPQEEYPDLSKHNNHMAK	(V)		6.83	14	852.735	2556.23	-0.041	-16
Creatine kinase M-type	P07310	1	1.1	950	97	1518.14	1518.14	98.4	0+1+129+5+246	0+1+129+5+246		7290000000	43272.4	UniProt_11132019_sprot.fasta	0010M_WEC000002_TA_DPBS_MSMS_rep1Q1-27Pxxx.4292.4506.2	2	8.32	1.64	50.1	16900000	308	(K)	FEEILTR	(L)		9.18	10	454.248	907.488	0.001	1.1
Creatine kinase M-type	P07310	1	1.1	950	97	1518.14	1518.14	98.4	0+1+129+5+246	0+1+129+5+246		7290000000	43272.4	UniProt_11132019_sprot.fasta	0009M_WEC000002_TA_DPBS_MSMS_rep1Q1-27Pxxx.7306.7306.3	3	8.29	0.98	55.2	993000	157	(K)	LSVEALNSLTGEFKGK	(Y)		15.72	8	564.968	1692.92	-0.0268	-15.8
Creatine kinase M-type	P07310	1	1.1	950	97	1518.14	1518.14	98.4	0+1+129+5+246	0+1+129+5+246		7290000000	43272.4	UniProt_11132019_sprot.fasta	0009M_WEC000002_TA_DPBS_MSMS_rep1Q1-27Pxxx.2791.2934.2	2	8.28	4.79	73.6	7760000	139	(K)	GYTLPPHCSR	(G)	C:Carbamidomethylation,	6.22	86	594.284	1187.56	-0.0019	-1.6
Creatine kinase M-type	P07310	1	1.1	950	97	1518.14	1518.14	98.4	0+1+129+5+246	0+1+129+5+246		7290000000	43272.4	UniProt_11132019_sprot.fasta	0009M_WEC000002_TA_DPBS_MSMS_rep1Q1-27Pxxx.6227.6227.2	2	8.26	8.26	86.7	338000	342	(R)	LGSSEVEQVQLVVDGVK	(L)		13.38	3	893.482	1785.96	-0.0017	-0.9
Creatine kinase M-type	P07310	1	1.1	950	97	1518.14	1518.14	98.4	0+1+129+5+246	0+1+129+5+246		7290000000	43272.4	UniProt_11132019_sprot.fasta	0013M_WEC000002_GA_DDEX_MSMS_rep2Q1-27Pxxx.6729.6729.2	2	8.25	4.08	58.3	826000	158	(L)	SVEALNSLTGEFKGK	(Y)		14.18	14	790.407	1579.83	-0.0256	-16.2
Creatine kinase M-type	P07310	1	1.1	950	97	1518.14	1518.14	98.4	0+1+129+5+246	0+1+129+5+246		7290000000	43272.4	UniProt_11132019_sprot.fasta	0010M_WEC000002_TA_DPBS_MSMS_rep1Q1-27Pxxx.7380.7380.2	2	8.22	5.27	64.6	1400000	153	(R)	AVEKLSVEALNSLTGEFK	(G)		16.65	8	968.028	1935.04	0.006	3.1
Creatine kinase M-type	P07310	1	1.1	950	97	1518.14	1518.14	98.4	0+1+129+5+246	0+1+129+5+246		7290000000	43272.4	UniProt_11132019_sprot.fasta	0014M_WEC000002_GA_DDEX_MSMS_rep1Q1-27Pxxx.4614.4692.3	3	8.21	4.52	52.6	1980000	370	(K)	GQSIDDMIPAQK	(-)		9.4	15	434.877	1302.64	-0.0183	-14
Creatine kinase M-type	P07310	1	1.1	950	97	1518.14	1518.14	98.4	0+1+129+5+246	0+1+129+5+246		7290000000	43272.4	UniProt_11132019_sprot.fasta	0009M_WEC000002_TA_DPBS_MSMS_rep1Q1-27Pxxx.1623.1623.2	2	8.2	8.2	100	565000	218	(I)	WHNDNK	(S)		4.43	5	407.186	813.364	0.0004	0.5
Creatine kinase M-type	P07310	1	1.1	950	97	1518.14	1518.14	98.4	0+1+129+5+246	0+1+129+5+246		7290000000	43272.4	UniProt_11132019_sprot.fasta	0013M_WEC000002_GA_DDEX_MSMS_rep1Q1-27Pxxx.3598.3598.2	2	8.2	6.13	59.8	910000	366	(K)	KLEKGQSIDDMIPAQK	(-)		8.32	12	900.966	1800.95	-0.0276	-15.3
Creatine kinase M-type	P07310	1	1.1	950	97	1518.14	1518.14	98.4	0+1+129+5+246	0+1+129+5+246		7290000000	43272.4	UniProt_11132019_sprot.fasta	0018M_WEC000002_TA_DDEX_MSMS_rep2Q1-27Pxxx.8484.8484.4	4	8.19	5.71	56.5	3540000	320	(K)	RGTGGVDTAAVGAVFDISNADRLGSSEVEQVQLVVDGVK	(L)		20.08	17	979.744	3916.01	-0.05	-12.8
Creatine kinase M-type	P07310	1	1.1	950	97	1518.14	1518.14	98.4	0+1+129+5+246	0+1+129+5+246		7290000000	43272.4	UniProt_11132019_sprot.fasta	0018M_WEC000002_TA_DDEX_MSMS_rep2Q1-27Pxxx.4229.4229.3	3	8.18	4.32	67.6	831000	370	(K)	GQSIDDMIPAQK	(-)		9.47	16	434.885	1302.64	0.0056	4.3
Creatine kinase M-type	P07310	1	1.1	950	97	1518.14	1518.14	98.4	0+1+129+5+246	0+1+129+5+246		7290000000	43272.4	UniProt_11132019_sprot.fasta	0014M_WEC000002_GA_DDEX_MSMS_rep1Q1-27Pxxx.9946.9946.4	4	8.15	8.15	74	3080000	321	(R)	GTGGVDTAAVGAVFDISNADRLGSSEVEQVQLVVDGVK	(L)		21.32	24	940.718	3759.9	-0.0524	-13.9
Creatine kinase M-type	P07310	1	1.1	950	97	1518.14	1518.14	98.4	0+1+129+5+246	0+1+129+5+246		7290000000	43272.4	UniProt_11132019_sprot.fasta	0018M_WEC000002_TA_DDEX_MSMS_rep1Q1-27Pxxx.8133.8133.4	4	8.15	8.15	58.6	5240000	320	(K)	RGTGGVDTAAVGAVFDISNADRLGSSEVEQVQLVVDGVK	(L)		20.5	4	979.743	3916.01	-0.0561	-14.3
Creatine kinase M-type	P07310	1	1.1	950	97	1518.14	1518.14	98.4	0+1+129+5+246	0+1+129+5+246		7290000000	43272.4	UniProt_11132019_sprot.fasta	0018M_WEC000002_TA_DDEX_MSMS_rep2Q1-27Pxxx.2172.2172.2	2	8.15	7.11	61.6	1190000	136	(R)	SIKGYTLPPHCSR	(G)	C:Carbamidomethylation,	5.13	7	758.392	1515.77	0.0023	1.5
Creatine kinase M-type	P07310	1	1.1	950	97	1518.14	1518.14	98.4	0+1+129+5+246	0+1+129+5+246		7290000000	43272.4	UniProt_11132019_sprot.fasta	0010M_WEC000002_TA_DPBS_MSMS_rep1Q1-27Pxxx.4073.4124.2	2	8.12	1.67	55.7	422000	36	(T)	PDLYNK	(L)		9.28	18	375.19	749.383	-0.0106	-14.2
Creatine kinase M-type	P07310	1	1.1	950	97	1518.14	1518.14	98.4	0+1+129+5+246	0+1+129+5+246		7290000000	43272.4	UniProt_11132019_sprot.fasta	0017M_WEC000002_TA_DDEX_MSMS_rep1Q1-27Pxxx.2215.2215.2	2	8.1	1.22	72.2	3550000	141	(Y)	TLPPHCSR	(G)	C:Carbamidomethylation,	5.57	52	484.242	967.478	-0.0007	-0.7
Creatine kinase M-type	P07310	1	1.1	950	97	1518.14	1518.14	98.4	0+1+129+5+246	0+1+129+5+246		7290000000	43272.4	UniProt_11132019_sprot.fasta	0013M_WEC000002_GA_DDEX_MSMS_rep2Q1-27Pxxx.5876.5876.3	3	8.09	3.76	52.5	110000	196	(D)	KPVSPLLLASGMAR	(D)		12.18	6	480.61	1439.84	-0.0252	-17.5
Creatine kinase M-type	P07310	1	1.1	950	97	1518.14	1518.14	98.4	0+1+129+5+246	0+1+129+5+246		7290000000	43272.4	UniProt_11132019_sprot.fasta	0018M_WEC000002_TA_DDEX_MSMS_rep2Q1-27Pxxx.3844.3925.3	3	8.08	2.5	54.5	111000	33	(K)	VLTPDLYNK	(L)		8.67	16	354.86	1062.58	-0.0167	-15.7
Creatine kinase M-type	P07310	1	1.1	950	97	1518.14	1518.14	98.4	0+1+129+5+246	0+1+129+5+246		7290000000	43272.4	UniProt_11132019_sprot.fasta	0009M_WEC000002_TA_DPBS_MSMS_rep1Q1-27Pxxx.2175.2175.3	3	8.02	4.62	62.4	2390000	136	(R)	SIKGYTLPPHCSRGER	(R)	C:Carbamidomethylation,	5.68	38	619.985	1857.94	0.0008	0.5
Creatine kinase M-type	P07310	1	1.1	950	97	1518.14	1518.14	98.4	0+1+129+5+246	0+1+129+5+246		7290000000	43272.4	UniProt_11132019_sprot.fasta	0018M_WEC000002_TA_DDEX_MSMS_rep1Q1-27Pxxx.8718.8718.3	3	8	7.2	60.2	61500	342	(R)	LGSSEVEQVQLVVDGVKLMVEMEK	(K)		23	0	882.78	2646.37	-0.0473	-17.9
Creatine kinase M-type	P07310	1	1.1	950	97	1518.14	1518.14	98.4	0+1+129+5+246	0+1+129+5+246		7290000000	43272.4	UniProt_11132019_sprot.fasta	0018M_WEC000002_TA_DDEX_MSMS_rep2Q1-27Pxxx.2336.2465.2	2	7.95	4.44	82.2	21100000	210	(R)	DWPDAR	(G)		5.52	13	380.176	759.342	0.0025	3.3
Creatine kinase M-type	P07310	1	1.1	950	97	1518.14	1518.14	98.4	0+1+129+5+246	0+1+129+5+246		7290000000	43272.4	UniProt_11132019_sprot.fasta	0009M_WEC000002_TA_DPBS_MSMS_rep1Q1-27Pxxx.4893.4893.4	4	7.93	4.94	59	1700000	108	(K)	TDLNHENLKGGDDLDPnYVLSSR	(V)	n:Deamidated	11.97	12	644.048	2572.23	0.9449	-15.2
Creatine kinase M-type	P07310	1	1.1	950	97	1518.14	1518.14	98.4	0+1+129+5+246	0+1+129+5+246		7290000000	43272.4	UniProt_11132019_sprot.fasta	0018M_WEC000002_TA_DDEX_MSMS_rep1Q1-27Pxxx.3522.3522.5	5	7.9	5.81	50.8	18500000	97	(R)	HGGYKPTDKHKTDLNHENLKGGDDLDPNYVLSSR	(V)		8.17	14	764.964	3820.86	-0.0743	-19.4
Creatine kinase M-type	P07310	1	1.1	950	97	1518.14	1518.14	98.4	0+1+129+5+246	0+1+129+5+246		7290000000	43272.4	UniProt_11132019_sprot.fasta	0013M_WEC000002_GA_DDEX_MSMS_rep2Q1-27Pxxx.1917.2421.3	3	7.88	2.17	53.7	3910000	171	(K)	GKYYPLK	(S)		3.62	5	290.163	868.493	-0.0177	-20.4
Creatine kinase M-type	P07310	1	1.1	950	97	1518.14	1518.14	98.4	0+1+129+5+246	0+1+129+5+246		7290000000	43272.4	UniProt_11132019_sprot.fasta	0017M_WEC000002_TA_DDEX_MSMS_rep1Q1-27Pxxx.3037.3037.3	3	7.81	5.9	52.2	3770000	139	(K)	GYTLPPHCSR	(G)	C:Carbamidomethylation,	6.58	59	396.519	1187.56	-0.0216	-18.2
Creatine kinase M-type	P07310	1	1.1	950	97	1518.14	1518.14	98.4	0+1+129+5+246	0+1+129+5+246		7290000000	43272.4	UniProt_11132019_sprot.fasta	0014M_WEC000002_GA_DDEX_MSMS_rep1Q1-27Pxxx.1307.1307.3	3	7.8	2.77	72.9	5490000	139	(K)	GYTLPPHCSRGER	(R)	C:Carbamidomethylation,	3.27	40	510.58	1529.73	-0.0013	-0.9
Creatine kinase M-type	P07310	1	1.1	950	97	1518.14	1518.14	98.4	0+1+129+5+246	0+1+129+5+246		7290000000	43272.4	UniProt_11132019_sprot.fasta	0013M_WEC000002_GA_DDEX_MSMS_rep1Q1-27Pxxx.4566.4566.4	4	7.77	4.9	73.1	212000	112	(N)	HENLKGGDDLDPNYVLSSR	(V)		10.2	6	533.013	2129.03	0.0052	2.4
Creatine kinase M-type	P07310	1	1.1	950	97	1518.14	1518.14	98.4	0+1+129+5+246	0+1+129+5+246		7290000000	43272.4	UniProt_11132019_sprot.fasta	0018M_WEC000002_TA_DDEX_MSMS_rep2Q1-27Pxxx.8805.8805.3	3	7.77	4.04	59.8	1480000	321	(R)	GTGGVDTAAVGAVFDISNADRLGSSEVEQVQLVVDGVK	(L)		21.23	20	1253.95	3759.9	-0.0557	-14.8
Creatine kinase M-type	P07310	1	1.1	950	97	1518.14	1518.14	98.4	0+1+129+5+246	0+1+129+5+246		7290000000	43272.4	UniProt_11132019_sprot.fasta	0017M_WEC000002_TA_DDEX_MSMS_rep1Q1-27Pxxx.3641.3641.2	2	7.76	4.89	58.1	1730000	366	(K)	KLEKGQSIDDMIPAQK	(-)		8.33	13	900.982	1800.95	0.0042	2.3
Creatine kinase M-type	P07310	1	1.1	950	97	1518.14	1518.14	98.4	0+1+129+5+246	0+1+129+5+246		7290000000	43272.4	UniProt_11132019_sprot.fasta	0009M_WEC000002_TA_DPBS_MSMS_rep1Q1-27Pxxx.4570.4570.4	4	7.74	7.74	54.4	216000	112	(N)	HENLKGGDDLDPNYVLSSR	(V)		10.35	8	533.011	2129.03	-0.0039	-1.8
Creatine kinase M-type	P07310	1	1.1	950	97	1518.14	1518.14	98.4	0+1+129+5+246	0+1+129+5+246		7290000000	43272.4	UniProt_11132019_sprot.fasta	0017M_WEC000002_TA_DDEX_MSMS_rep1Q1-27Pxxx.2109.2184.5	5	7.71	5.78	67.4	981000	136	(R)	SIKGYTLPPHCSRGER	(R)	C:Carbamidomethylation,	4.9	12	372.387	1857.94	-0.0302	-16.3
Creatine kinase M-type	P07310	1	1.1	950	97	1518.14	1518.14	98.4	0+1+129+5+246	0+1+129+5+246		7290000000	43272.4	UniProt_11132019_sprot.fasta	0010M_WEC000002_TA_DPBS_MSMS_rep1Q1-27Pxxx.1383.1393.2	2	7.7	7.7	55.6	1180000	218	(I)	WHNDNK	(S)		3.88	13	407.185	813.364	-0.0012	-1.4
Creatine kinase M-type	P07310	1	1.1	950	97	1518.14	1518.14	98.4	0+1+129+5+246	0+1+129+5+246		7290000000	43272.4	UniProt_11132019_sprot.fasta	0013M_WEC000002_GA_DDEX_MSMS_rep2Q1-27Pxxx.2831.2831.2	2	7.67	3.85	69.3	359000	21	(Y)	PDLSKHNNHMAK	(V)		6.27	10	696.343	1391.68	-0.0055	-4
Creatine kinase M-type	P07310	1	1.1	950	97	1518.14	1518.14	98.4	0+1+129+5+246	0+1+129+5+246		7290000000	43272.4	UniProt_11132019_sprot.fasta	0013M_WEC000002_GA_DDEX_MSMS_rep2Q1-27Pxxx.12603.12603.3	3	7.66	2.88	58	26600	157	(K)	LSVEALNSLTGEFKGK	(Y)		32.1	18	564.967	1692.92	-0.0297	-17.6
Creatine kinase M-type	P07310	1	1.1	950	97	1518.14	1518.14	98.4	0+1+129+5+246	0+1+129+5+246		7290000000	43272.4	UniProt_11132019_sprot.fasta	0014M_WEC000002_GA_DDEX_MSMS_rep1Q1-27Pxxx.1245.1245.2	2	7.66	7.66	64.8	2600000	218	(I)	WHNDNK	(S)		3.12	8	407.185	813.364	-0.0004	-0.4
Creatine kinase M-type	P07310	1	1.1	950	97	1518.14	1518.14	98.4	0+1+129+5+246	0+1+129+5+246		7290000000	43272.4	UniProt_11132019_sprot.fasta	0014M_WEC000002_GA_DDEX_MSMS_rep1Q1-27Pxxx.1455.1455.4	4	7.66	3.22	55.5	1340000	243	(K)	GGNMKEVFRR	(F)		3.58	13	299.155	1193.62	-0.0219	-18.3
Creatine kinase M-type	P07310	1	1.1	950	97	1518.14	1518.14	98.4	0+1+129+5+246	0+1+129+5+246		7290000000	43272.4	UniProt_11132019_sprot.fasta	0018M_WEC000002_TA_DDEX_MSMS_rep1Q1-27Pxxx.6808.6808.2	2	7.65	2.9	54.9	3010000	87	(K)	DLFDPIIQDR	(H)		16.03	11	616.311	1231.63	-0.0168	-13.7
Creatine kinase M-type	P07310	1	1.1	950	97	1518.14	1518.14	98.4	0+1+129+5+246	0+1+129+5+246		7290000000	43272.4	UniProt_11132019_sprot.fasta	0017M_WEC000002_TA_DDEX_MSMS_rep1Q1-27Pxxx.3608.3608.4	4	7.62	5.57	57.7	2200000	97	(R)	HGGYKPTDKHKTDLNHENLKGGDDLDPNYVLSSR	(V)		8.15	16	955.956	3820.86	-0.0628	-16.4
Creatine kinase M-type	P07310	1	1.1	950	97	1518.14	1518.14	98.4	0+1+129+5+246	0+1+129+5+246		7290000000	43272.4	UniProt_11132019_sprot.fasta	0017M_WEC000002_TA_DDEX_MSMS_rep1Q1-27Pxxx.5386.5386.3	3	7.6	1.05	79.4	276000	308	(K)	FEEILTRLR	(L)		12.18	6	392.891	1176.67	-0.015	-12.7
Creatine kinase M-type	P07310	1	1.1	950	97	1518.14	1518.14	98.4	0+1+129+5+246	0+1+129+5+246		7290000000	43272.4	UniProt_11132019_sprot.fasta	0014M_WEC000002_GA_DDEX_MSMS_rep1Q1-27Pxxx.2632.2632.2	2	7.59	2.51	72.7	17100000	139	(K)	GYTLPPHCSR	(G)	C:Carbamidomethylation,	4.88	46	594.288	1187.56	0.0067	5.7
Creatine kinase M-type	P07310	1	1.1	950	97	1518.14	1518.14	98.4	0+1+129+5+246	0+1+129+5+246		7290000000	43272.4	UniProt_11132019_sprot.fasta	0013M_WEC000002_GA_DDEX_MSMS_rep1Q1-27Pxxx.4249.4249.3	3	7.55	5.44	57.1	2430000	106	(K)	HKTDLNHENLKGGDDLDPNYVLSSR	(V)		9.47	23	946.468	2837.38	0.0077	2.7
Creatine kinase M-type	P07310	1	1.1	950	97	1518.14	1518.14	98.4	0+1+129+5+246	0+1+129+5+246		7290000000	43272.4	UniProt_11132019_sprot.fasta	0013M_WEC000002_GA_DDEX_MSMS_rep1Q1-27Pxxx.8790.8790.4	4	7.5	4.28	62.8	4140000	320	(K)	RGTGGVDTAAVGAVFDISNADRLGSSEVEQVQLVVDGVK	(L)		20.35	5	979.74	3916.01	-0.067	-17.1
Creatine kinase M-type	P07310	1	1.1	950	97	1518.14	1518.14	98.4	0+1+129+5+246	0+1+129+5+246		7290000000	43272.4	UniProt_11132019_sprot.fasta	0018M_WEC000002_TA_DDEX_MSMS_rep1Q1-27Pxxx.3336.3512.2	2	7.49	2.05	58.4	24600000	359	(K)	LMVEMEK	(K)		8.15	14	440.219	879.431	-0.0015	-1.7
Creatine kinase M-type	P07310	1	1.1	950	97	1518.14	1518.14	98.4	0+1+129+5+246	0+1+129+5+246		7290000000	43272.4	UniProt_11132019_sprot.fasta	0009M_WEC000002_TA_DPBS_MSMS_rep1Q1-27Pxxx.3952.3952.2	2	7.47	5.13	54.4	10100000	12	(K)	LNYKPQEEYPDLSK	(H)		8.87	10	862.431	1723.85	0.0017	1
Creatine kinase M-type	P07310	1	1.1	950	97	1518.14	1518.14	98.4	0+1+129+5+246	0+1+129+5+246		7290000000	43272.4	UniProt_11132019_sprot.fasta	0013M_WEC000002_GA_DDEX_MSMS_rep1Q1-27Pxxx.0443.0443.2	2	7.44	3.57	74.5	1910000	26	(K)	HNNHMAK	(V)		2.18	0	426.194	851.394	-0.0129	-15.1
Creatine kinase M-type	P07310	1	1.1	950	97	1518.14	1518.14	98.4	0+1+129+5+246	0+1+129+5+246		7290000000	43272.4	UniProt_11132019_sprot.fasta	0018M_WEC000002_TA_DDEX_MSMS_rep1Q1-27Pxxx.1791.1791.3	3	7.44	2.39	72.7	3360000	139	(K)	GYTLPPHCSRGER	(R)	C:Carbamidomethylation,	5.1	104	510.573	1529.73	-0.0237	-15.5
Creatine kinase M-type	P07310	1	1.1	950	97	1518.14	1518.14	98.4	0+1+129+5+246	0+1+129+5+246		7290000000	43272.4	UniProt_11132019_sprot.fasta	0018M_WEC000002_TA_DDEX_MSMS_rep2Q1-27Pxxx.3260.3260.2	2	7.44	3.69	54.7	1850000	366	(K)	KLEKGQSIDDMIPAQK	(-)		7.08	11	900.981	1800.95	0.0018	1
Creatine kinase M-type	P07310	1	1.1	950	97	1518.14	1518.14	98.4	0+1+129+5+246	0+1+129+5+246		7290000000	43272.4	UniProt_11132019_sprot.fasta	0009M_WEC000002_TA_DPBS_MSMS_rep1Q1-27Pxxx.2216.2216.3	3	7.43	4.4	62.1	5260000	139	(K)	GYTLPPHCSRGER	(R)	C:Carbamidomethylation,	5.28	89	510.573	1529.73	-0.0228	-14.9
Creatine kinase M-type	P07310	1	1.1	950	97	1518.14	1518.14	98.4	0+1+129+5+246	0+1+129+5+246		7290000000	43272.4	UniProt_11132019_sprot.fasta	0010M_WEC000002_TA_DPBS_MSMS_rep1Q1-27Pxxx.6942.6942.3	3	7.4	5.68	57.3	25200000	342	(R)	LGSSEVEQVQLVVDGVK	(L)		15.37	17	595.994	1785.96	0.0073	4.1
Creatine kinase M-type	P07310	1	1.1	950	97	1518.14	1518.14	98.4	0+1+129+5+246	0+1+129+5+246		7290000000	43272.4	UniProt_11132019_sprot.fasta	0018M_WEC000002_TA_DDEX_MSMS_rep2Q1-27Pxxx.2076.2076.3	3	7.38	4.34	57.6	4400000	139	(K)	GYTLPPHCSRGER	(R)	C:Carbamidomethylation,	4.3	48	510.573	1529.73	-0.0232	-15.2
Creatine kinase M-type	P07310	1	1.1	950	97	1518.14	1518.14	98.4	0+1+129+5+246	0+1+129+5+246		7290000000	43272.4	UniProt_11132019_sprot.fasta	0014M_WEC000002_GA_DDEX_MSMS_rep1Q1-27Pxxx.2324.2324.2	2	7.37	7.37	61.8	780000	136	(R)	SIKGYTLPPHCSR	(G)	C:Carbamidomethylation,	5.12	9	758.376	1515.77	-0.0295	-19.5
Creatine kinase M-type	P07310	1	1.1	950	97	1518.14	1518.14	98.4	0+1+129+5+246	0+1+129+5+246		7290000000	43272.4	UniProt_11132019_sprot.fasta	0017M_WEC000002_TA_DDEX_MSMS_rep1Q1-27Pxxx.2178.2178.3	3	7.37	4.25	55.2	2870000	139	(K)	GYTLPPHCSRGER	(R)	C:Carbamidomethylation,	5.28	95	510.573	1529.73	-0.0236	-15.5
Creatine kinase M-type	P07310	1	1.1	950	97	1518.14	1518.14	98.4	0+1+129+5+246	0+1+129+5+246		7290000000	43272.4	UniProt_11132019_sprot.fasta	0009M_WEC000002_TA_DPBS_MSMS_rep1Q1-27Pxxx.2190.2975.2	2	7.36	4.57	69	17200000	139	(K)	GYTLPPHCSR	(G)	C:Carbamidomethylation,	5.77	72	594.284	1187.56	-0.0016	-1.3
Creatine kinase M-type	P07310	1	1.1	950	97	1518.14	1518.14	98.4	0+1+129+5+246	0+1+129+5+246		7290000000	43272.4	UniProt_11132019_sprot.fasta	0017M_WEC000002_TA_DDEX_MSMS_rep1Q1-27Pxxx.5152.5152.2	2	7.35	7.35	59.3	988000	36	(T)	PDLYNKLR	(D)		11.57	17	509.788	1018.57	0.0005	0.5
Creatine kinase M-type	P07310	1	1.1	950	97	1518.14	1518.14	98.4	0+1+129+5+246	0+1+129+5+246		7290000000	43272.4	UniProt_11132019_sprot.fasta	0013M_WEC000002_GA_DDEX_MSMS_rep1Q1-27Pxxx.5066.5066.2	2	7.34	6.03	50.3	597000	108	(K)	TDLNHENLKGGDDLDPNYVLSSR	(V)		11.33	15	1286.6	2572.23	-0.0402	-15.6
Creatine kinase M-type	P07310	1	1.1	950	97	1518.14	1518.14	98.4	0+1+129+5+246	0+1+129+5+246		7290000000	43272.4	UniProt_11132019_sprot.fasta	0009M_WEC000002_TA_DPBS_MSMS_rep1Q1-27Pxxx.3872.3872.2	2	7.33	4.31	59.4	600000	13	(L)	NYKPQEEYPDLSK	(H)		8.88	15	805.875	1610.77	-0.0261	-16.2
Creatine kinase M-type	P07310	1	1.1	950	97	1518.14	1518.14	98.4	0+1+129+5+246	0+1+129+5+246		7290000000	43272.4	UniProt_11132019_sprot.fasta	0009M_WEC000002_TA_DPBS_MSMS_rep1Q1-27Pxxx.5294.5294.2	2	7.32	7.32	65.9	138000	108	(K)	TDLnHENLKGGDDLDPNYVLSSR	(V)	n:Deamidated	11.45	2	1287.09	2572.23	0.9486	-13.8
Creatine kinase M-type	P07310	1	1.1	950	97	1518.14	1518.14	98.4	0+1+129+5+246	0+1+129+5+246		7290000000	43272.4	UniProt_11132019_sprot.fasta	0013M_WEC000002_GA_DDEX_MSMS_rep1Q1-27Pxxx.2335.2335.2	2	7.31	5.87	54.2	825000	136	(R)	SIKGYTLPPHCSR	(G)	C:Carbamidomethylation,	5.95	11	758.379	1515.77	-0.0239	-15.7
Creatine kinase M-type	P07310	1	1.1	950	97	1518.14	1518.14	98.4	0+1+129+5+246	0+1+129+5+246		7290000000	43272.4	UniProt_11132019_sprot.fasta	0018M_WEC000002_TA_DDEX_MSMS_rep1Q1-27Pxxx.3300.3337.4	4	7.31	4.37	61.1	6020000	366	(K)	KLEKGQSIDDMIPAQK	(-)		8.33	8	450.985	1800.95	-0.0328	-18.2
Creatine kinase M-type	P07310	1	1.1	950	97	1518.14	1518.14	98.4	0+1+129+5+246	0+1+129+5+246		7290000000	43272.4	UniProt_11132019_sprot.fasta	0009M_WEC000002_TA_DPBS_MSMS_rep1Q1-27Pxxx.1331.1331.2	2	7.22	5.35	76.8	1180000	108	(K)	TDLNHENLK	(G)		3.8	20	542.267	1083.54	-0.0169	-15.6
Creatine kinase M-type	P07310	1	1.1	950	97	1518.14	1518.14	98.4	0+1+129+5+246	0+1+129+5+246		7290000000	43272.4	UniProt_11132019_sprot.fasta	0018M_WEC000002_TA_DDEX_MSMS_rep1Q1-27Pxxx.6175.6175.4	4	7.22	4.85	69.7	715000	152	(R)	RAVEKLSVEALNSLTGEFK	(G)		15.37	21	523.533	2091.14	-0.0349	-16.7
Creatine kinase M-type	P07310	1	1.1	950	97	1518.14	1518.14	98.4	0+1+129+5+246	0+1+129+5+246		7290000000	43272.4	UniProt_11132019_sprot.fasta	0009M_WEC000002_TA_DPBS_MSMS_rep1Q1-27Pxxx.5400.5400.3	3	7.18	7.18	50.1	19700000	108	(K)	TDLNHENLKGGDDLDPNYVLSSR	(V)		11.5	12	858.068	2572.23	-0.0371	-14.4
Creatine kinase M-type	P07310	1	1.1	950	97	1518.14	1518.14	98.4	0+1+129+5+246	0+1+129+5+246		7290000000	43272.4	UniProt_11132019_sprot.fasta	0013M_WEC000002_GA_DDEX_MSMS_rep2Q1-27Pxxx.7128.7128.2	2	7.15	7.15	51	8110000	342	(R)	LGSSEVEQVQLVVDGVK	(L)		14.33	0	893.464	1785.96	-0.0384	-21.5
Creatine kinase M-type	P07310	1	1.1	950	97	1518.14	1518.14	98.4	0+1+129+5+246	0+1+129+5+246		7290000000	43272.4	UniProt_11132019_sprot.fasta	0009M_WEC000002_TA_DPBS_MSMS_rep1Q1-27Pxxx.6022.6022.2	2	7.07	7.07	64.7	338000	342	(R)	LGSSEVEQVQLVVDGVK	(L)		13.38	3	893.467	1785.96	-0.0315	-17.6
Creatine kinase M-type	P07310	1	1.1	950	97	1518.14	1518.14	98.4	0+1+129+5+246	0+1+129+5+246		7290000000	43272.4	UniProt_11132019_sprot.fasta	0009M_WEC000002_TA_DPBS_MSMS_rep1Q1-27Pxxx.3520.3520.2	2	7.05	3.93	80.6	1240000	123	(D)	PNYVLSSR	(V)		8.3	64	468.244	935.495	-0.0142	-15.1
Creatine kinase M-type	P07310	1	1.1	950	97	1518.14	1518.14	98.4	0+1+129+5+246	0+1+129+5+246		7290000000	43272.4	UniProt_11132019_sprot.fasta	0014M_WEC000002_GA_DDEX_MSMS_rep1Q1-27Pxxx.4211.4211.2	2	7.05	5.1	55.5	9110000	12	(K)	LNYKPQEEYPDLSK	(H)		8.05	25	862.416	1723.85	-0.0282	-16.3
Creatine kinase M-type	P07310	1	1.1	950	97	1518.14	1518.14	98.4	0+1+129+5+246	0+1+129+5+246		7290000000	43272.4	UniProt_11132019_sprot.fasta	0010M_WEC000002_TA_DPBS_MSMS_rep1Q1-27Pxxx.4275.4275.3	3	7.04	7.04	54.5	2950000	106	(K)	HKTDLNHENLKGGDDLDPNYVLSSR	(V)		9.48	22	946.451	2837.38	-0.0436	-15.4
Creatine kinase M-type	P07310	1	1.1	950	97	1518.14	1518.14	98.4	0+1+129+5+246	0+1+129+5+246		7290000000	43272.4	UniProt_11132019_sprot.fasta	0018M_WEC000002_TA_DDEX_MSMS_rep2Q1-27Pxxx.2487.2487.2	2	7.03	1.92	70	11300000	139	(K)	GYTLPPHCSR	(G)	C:Carbamidomethylation,	5.1	70	594.295	1187.56	0.0205	17.3
Creatine kinase M-type	P07310	1	1.1	950	97	1518.14	1518.14	98.4	0+1+129+5+246	0+1+129+5+246		7290000000	43272.4	UniProt_11132019_sprot.fasta	0018M_WEC000002_TA_DDEX_MSMS_rep1Q1-27Pxxx.4873.5050.3	3	7.01	2.51	62.1	19500000	33	(K)	VLTPDLYNKLR	(D)		11.72	14	444.587	1331.77	-0.0208	-15.6
Creatine kinase M-type	P07310	1	1.1	950	97	1518.14	1518.14	98.4	0+1+129+5+246	0+1+129+5+246		7290000000	43272.4	UniProt_11132019_sprot.fasta	0018M_WEC000002_TA_DDEX_MSMS_rep1Q1-27Pxxx.4081.4081.3	3	7	7	55.6	144000	106	(K)	HKTDLnHENLKGGDDLDPNYVLSSR	(V)	n:Deamidated	10.03	12	946.778	2837.38	0.9379	-16.3
Creatine kinase M-type	P07310	1	1.1	950	97	1518.14	1518.14	98.4	0+1+129+5+246	0+1+129+5+246		7290000000	43272.4	UniProt_11132019_sprot.fasta	0017M_WEC000002_TA_DDEX_MSMS_rep1Q1-27Pxxx.2865.2928.3	3	6.99	4.85	52.2	7310000	136	(R)	SIKGYTLPPHCSR	(G)	C:Carbamidomethylation,	6.02	12	505.92	1515.77	-0.0282	-18.6
Creatine kinase M-type	P07310	1	1.1	950	97	1518.14	1518.14	98.4	0+1+129+5+246	0+1+129+5+246		7290000000	43272.4	UniProt_11132019_sprot.fasta	0017M_WEC000002_TA_DDEX_MSMS_rep1Q1-27Pxxx.9271.9271.3	3	6.98	4.96	57.3	3750000	321	(R)	GTGGVDTAAVGAVFDISNADRLGSSEVEQVQLVVDGVK	(L)		21.58	9	1253.95	3759.9	-0.079	-21
Creatine kinase M-type	P07310	1	1.1	950	97	1518.14	1518.14	98.4	0+1+129+5+246	0+1+129+5+246		7290000000	43272.4	UniProt_11132019_sprot.fasta	0009M_WEC000002_TA_DPBS_MSMS_rep1Q1-27Pxxx.8841.8841.4	4	6.97	5.76	61.1	14400000	178	(K)	SMTEQEQQQLIDDHFLFDKPVSPLLLASGMAR	(D)		20.2	13	911.942	3644.81	-0.0627	-17.2
Creatine kinase M-type	P07310	1	1.1	950	97	1518.14	1518.14	98.4	0+1+129+5+246	0+1+129+5+246		7290000000	43272.4	UniProt_11132019_sprot.fasta	0013M_WEC000002_GA_DDEX_MSMS_rep1Q1-27Pxxx.2464.2464.3	3	6.96	2.44	57.5	21700000	139	(K)	GYTLPPHCSR	(G)	C:Carbamidomethylation,	5.6	55	396.525	1187.56	-0.0012	-1
Creatine kinase M-type	P07310	1	1.1	950	97	1518.14	1518.14	98.4	0+1+129+5+246	0+1+129+5+246		7290000000	43272.4	UniProt_11132019_sprot.fasta	0018M_WEC000002_TA_DDEX_MSMS_rep2Q1-27Pxxx.1482.1482.2	2	6.96	5.37	59.9	1700000	139	(K)	GYTLPPHCSRGER	(R)	C:Carbamidomethylation,	4.12	40	765.369	1529.73	0.0019	1.3
Creatine kinase M-type	P07310	1	1.1	950	97	1518.14	1518.14	98.4	0+1+129+5+246	0+1+129+5+246		7290000000	43272.4	UniProt_11132019_sprot.fasta	0018M_WEC000002_TA_DDEX_MSMS_rep2Q1-27Pxxx.6584.6584.2	2	6.95	6.95	58.7	18100000	342	(R)	LGSSEVEQVQLVVDGVK	(L)		14.73	15	893.488	1785.96	0.0087	4.9
Creatine kinase M-type	P07310	1	1.1	950	97	1518.14	1518.14	98.4	0+1+129+5+246	0+1+129+5+246		7290000000	43272.4	UniProt_11132019_sprot.fasta	0013M_WEC000002_GA_DDEX_MSMS_rep1Q1-27Pxxx.4877.4877.3	3	6.93	0.08	52	14200000	10	(K)	FKLNYKPQEEYPDLSK	(H)		10.72	11	667.012	1999.02	0.0048	2.4
Creatine kinase M-type	P07310	1	1.1	950	97	1518.14	1518.14	98.4	0+1+129+5+246	0+1+129+5+246		7290000000	43272.4	UniProt_11132019_sprot.fasta	0018M_WEC000002_TA_DDEX_MSMS_rep2Q1-27Pxxx.6888.6888.2	2	6.87	5.25	73.5	1320000	153	(R)	AVEKLSVEALNSLTGEFK	(G)		15.93	12	968.038	1935.04	0.0251	13
Creatine kinase M-type	P07310	1	1.1	950	97	1518.14	1518.14	98.4	0+1+129+5+246	0+1+129+5+246		7290000000	43272.4	UniProt_11132019_sprot.fasta	0018M_WEC000002_TA_DDEX_MSMS_rep1Q1-27Pxxx.1493.1493.4	4	6.84	1.02	62.2	5130000	2	(M)	PFGNTHNKFK	(L)		3.75	28	298.155	1189.61	-0.0118	-9.9
Creatine kinase M-type	P07310	1	1.1	950	97	1518.14	1518.14	98.4	0+1+129+5+246	0+1+129+5+246		7290000000	43272.4	UniProt_11132019_sprot.fasta	0010M_WEC000002_TA_DPBS_MSMS_rep1Q1-27Pxxx.3625.3625.2	2	6.8	5.12	50.4	1460000	366	(K)	KLEKGQSIDDMIPAQK	(-)		8.3	9	900.98	1800.95	0.0011	0.6
Creatine kinase M-type	P07310	1	1.1	950	97	1518.14	1518.14	98.4	0+1+129+5+246	0+1+129+5+246		7290000000	43272.4	UniProt_11132019_sprot.fasta	0018M_WEC000002_TA_DDEX_MSMS_rep2Q1-27Pxxx.5286.5286.6	6	6.8	2.95	52.8	826000	299	(K)	LANLSKHPKFEEILTRLRLQKR	(G)		11.77	6	449.261	2690.59	-0.0636	-23.6
Creatine kinase M-type	P07310	1	1.1	950	97	1518.14	1518.14	98.4	0+1+129+5+246	0+1+129+5+246		7290000000	43272.4	UniProt_11132019_sprot.fasta	0017M_WEC000002_TA_DDEX_MSMS_rep1Q1-27Pxxx.4170.4170.2	2	6.75	3	52	336000	367	(K)	LEKGQSIDDMIPAQK	(-)		9.47	13	836.917	1672.86	-0.0308	-18.4
Creatine kinase M-type	P07310	1	1.1	950	97	1518.14	1518.14	98.4	0+1+129+5+246	0+1+129+5+246		7290000000	43272.4	UniProt_11132019_sprot.fasta	0014M_WEC000002_GA_DDEX_MSMS_rep1Q1-27Pxxx.8354.8354.3	3	6.74	1.63	56.6	1840000	157	(K)	LSVEALNSLTGEFK	(G)		16.28	6	503.272	1507.8	0.0023	1.6
Creatine kinase M-type	P07310	1	1.1	950	97	1518.14	1518.14	98.4	0+1+129+5+246	0+1+129+5+246		7290000000	43272.4	UniProt_11132019_sprot.fasta	0017M_WEC000002_TA_DDEX_MSMS_rep1Q1-27Pxxx.5290.5290.2	2	6.74	6.74	60.6	100000	108	(K)	TDLNHEnLKGGDDLDPNYVLSSR	(V)	n:Deamidated	11.42	0	1287.09	2572.23	0.9392	-17.4
Creatine kinase M-type	P07310	1	1.1	950	97	1518.14	1518.14	98.4	0+1+129+5+246	0+1+129+5+246		7290000000	43272.4	UniProt_11132019_sprot.fasta	0010M_WEC000002_TA_DPBS_MSMS_rep1Q1-27Pxxx.7584.7584.3	3	6.53	2.51	58.7	3510000	153	(R)	AVEKLSVEALNSLTGEFK	(G)		16.65	8	645.673	1935.04	-0.0384	-19.9
Creatine kinase M-type	P07310	1	1.1	950	97	1518.14	1518.14	98.4	0+1+129+5+246	0+1+129+5+246		7290000000	43272.4	UniProt_11132019_sprot.fasta	0013M_WEC000002_GA_DDEX_MSMS_rep1Q1-27Pxxx.5364.5364.2	2	6.43	6.43	58.1	8300000	117	(K)	GGDDLDPNYVLSSR	(V)		11.77	10	754.342	1507.7	-0.0256	-17
Creatine kinase M-type	P07310	1	1.1	950	97	1518.14	1518.14	98.4	0+1+129+5+246	0+1+129+5+246		7290000000	43272.4	UniProt_11132019_sprot.fasta	0017M_WEC000002_TA_DDEX_MSMS_rep1Q1-27Pxxx.5291.5291.4	4	6.39	2.33	50.8	79200	305	(K)	HPKFEEILTRLR	(L)		11.92	6	385.47	1538.88	-0.0236	-15.3
Creatine kinase M-type	P07310	1	1.1	950	97	1518.14	1518.14	98.4	0+1+129+5+246	0+1+129+5+246		7290000000	43272.4	UniProt_11132019_sprot.fasta	0017M_WEC000002_TA_DDEX_MSMS_rep1Q1-27Pxxx.7574.7651.3	3	6.39	2.44	53.6	5300000	153	(R)	AVEKLSVEALNSLTGEFK	(G)		16.63	13	645.675	1935.04	-0.0334	-17.3
Creatine kinase M-type	P07310	1	1.1	950	97	1518.14	1518.14	98.4	0+1+129+5+246	0+1+129+5+246		7290000000	43272.4	UniProt_11132019_sprot.fasta	0018M_WEC000002_TA_DDEX_MSMS_rep2Q1-27Pxxx.6927.6927.3	3	6.34	6.34	55.9	999000	253	(R)	FCVGLQKIEEIFKK	(A)	C:Carbamidomethylation,	15.9	12	580.327	1738.96	0.0117	6.7
Creatine kinase M-type	P07310	1	1.1	950	97	1518.14	1518.14	98.4	0+1+129+5+246	0+1+129+5+246		7290000000	43272.4	UniProt_11132019_sprot.fasta	0009M_WEC000002_TA_DPBS_MSMS_rep1Q1-27Pxxx.6693.6693.4	4	6.33	6.33	52.7	167000	252	(R)	RFCVGLQKIEEIFKK	(A)	C:Carbamidomethylation,	15.22	6	474.512	1895.06	-0.0308	-16.3
Creatine kinase M-type	P07310	1	1.1	950	97	1518.14	1518.14	98.4	0+1+129+5+246	0+1+129+5+246		7290000000	43272.4	UniProt_11132019_sprot.fasta	0013M_WEC000002_GA_DDEX_MSMS_rep1Q1-27Pxxx.4252.4252.3	3	6.28	4.79	53.5	1380000	367	(K)	LEKGQSIDDMIPAQK	(-)		9.42	13	558.284	1672.86	-0.0208	-12.4
Creatine kinase M-type	P07310	1	1.1	950	97	1518.14	1518.14	98.4	0+1+129+5+246	0+1+129+5+246		7290000000	43272.4	UniProt_11132019_sprot.fasta	0013M_WEC000002_GA_DDEX_MSMS_rep2Q1-27Pxxx.4759.4759.2	2	6.23	6.23	59.1	762000	10	(K)	FKLNYKPQEEYPDLSK	(H)		9.83	11	999.998	1999.02	-0.029	-14.5
Creatine kinase M-type	P07310	1	1.1	950	97	1518.14	1518.14	98.4	0+1+129+5+246	0+1+129+5+246		7290000000	43272.4	UniProt_11132019_sprot.fasta	0013M_WEC000002_GA_DDEX_MSMS_rep2Q1-27Pxxx.12541.12541.3	3	6.22	6.22	100	4950	321	(R)	GTGGVDTAAVGAVFDISNADR	(L)		32.07	0	664.982	1992.96	-0.0316	-15.8
Creatine kinase M-type	P07310	1	1.1	950	97	1518.14	1518.14	98.4	0+1+129+5+246	0+1+129+5+246		7290000000	43272.4	UniProt_11132019_sprot.fasta	0017M_WEC000002_TA_DDEX_MSMS_rep1Q1-27Pxxx.4800.4800.2	2	6.17	6.17	55.1	515000	10	(K)	FKLNYKPQEEYPDLSK	(H)		10.8	10	999.996	1999.02	-0.0332	-16.6
Creatine kinase M-type	P07310	1	1.1	950	97	1518.14	1518.14	98.4	0+1+129+5+246	0+1+129+5+246		7290000000	43272.4	UniProt_11132019_sprot.fasta	0009M_WEC000002_TA_DPBS_MSMS_rep1Q1-27Pxxx.2880.2880.3	3	6.16	6.49	50.6	187000	13	(L)	NYKPQEEYPDLSKHNNHMAK	(V)		6.88	11	815.04	2443.15	-0.0402	-16.4
Creatine kinase M-type	P07310	1	1.1	950	97	1518.14	1518.14	98.4	0+1+129+5+246	0+1+129+5+246		7290000000	43272.4	UniProt_11132019_sprot.fasta	0010M_WEC000002_TA_DPBS_MSMS_rep1Q1-27Pxxx.6131.6131.3	3	6.14	2.15	53.8	73200	196	(D)	KPVSPLLLASGMAR	(D)		12.88	3	480.611	1439.84	-0.0228	-15.8
Creatine kinase M-type	P07310	1	1.1	950	97	1518.14	1518.14	98.4	0+1+129+5+246	0+1+129+5+246		7290000000	43272.4	UniProt_11132019_sprot.fasta	0013M_WEC000002_GA_DDEX_MSMS_rep2Q1-27Pxxx.2789.2789.3	3	6.09	3.6	53.4	1020000	370	(K)	GQSIDDmIPAQK	(-)	m:Oxidized methionine	7.07	8	440.214	1302.64	15.9901	-3.7
Creatine kinase M-type	P07310	1	1.1	950	97	1518.14	1518.14	98.4	0+1+129+5+246	0+1+129+5+246		7290000000	43272.4	UniProt_11132019_sprot.fasta	0010M_WEC000002_TA_DPBS_MSMS_rep1Q1-27Pxxx.4799.4799.2	2	6.01	6.01	59.5	577000	10	(K)	FKLNYKPQEEYPDLSK	(H)		10.82	11	999.996	1999.02	-0.0326	-16.3
Creatine kinase M-type	P07310	1	1.1	950	97	1518.14	1518.14	98.4	0+1+129+5+246	0+1+129+5+246		7290000000	43272.4	UniProt_11132019_sprot.fasta	0013M_WEC000002_GA_DDEX_MSMS_rep2Q1-27Pxxx.9033.9033.2	2	6.01	6.01	54.7	632000	157	(K)	LSVEALNSLTGEFK	(G)		20.2	49	754.387	1507.8	-0.0328	-21.8
Glycogen phosphorylase, muscle form	Q9WUB3	3	3.1	341	73	1066.91	1066.91|130.76	69.2	0+11+19+4+33+94+45+29+8+5+63+5+94+4+11+2+56+7+47+8+25+6+33+13+59+44+29+19+23+8+38	0+11+19+4+33+94+45+29+8+5+63+5+94+4+11+2+56+7+47+8+25+6+33+13+59+44+29+19+23+8+38|0+34+33+203+23+349+8+200		730000000	97741	UniProt_11132019_sprot.fasta	0018M_WEC000002_TA_DDEX_MSMS_rep1Q1-27Pxxx.7572.7572.4	4	24.87	21.73	94.3	1780000	325	(R)	TNFDAFPDKVAIQLNDTHPSLAIPELMR	(I)		19.07	7	789.162	3153.6	0.0218	6.9
Glycogen phosphorylase, muscle form	Q9WUB3	3	3.1	341	73	1066.91	1066.91|130.76	69.2	0+11+19+4+33+94+45+29+8+5+63+5+94+4+11+2+56+7+47+8+25+6+33+13+59+44+29+19+23+8+38	0+11+19+4+33+94+45+29+8+5+63+5+94+4+11+2+56+7+47+8+25+6+33+13+59+44+29+19+23+8+38|0+34+33+203+23+349+8+200		730000000	97741	UniProt_11132019_sprot.fasta	0013M_WEC000002_GA_DDEX_MSMS_rep1Q1-27Pxxx.9239.9243.4	4	24.81	19.35	100	474000	249	(K)	APNDFNLKDFNVGGYIQAVLDRNLAENISR	(V)		22.27	0	841.669	3363.71	-0.0553	-16.4
Glycogen phosphorylase, muscle form	Q9WUB3	3	3.1	341	73	1066.91	1066.91|130.76	69.2	0+11+19+4+33+94+45+29+8+5+63+5+94+4+11+2+56+7+47+8+25+6+33+13+59+44+29+19+23+8+38	0+11+19+4+33+94+45+29+8+5+63+5+94+4+11+2+56+7+47+8+25+6+33+13+59+44+29+19+23+8+38|0+34+33+203+23+349+8+200		730000000	97741	UniProt_11132019_sprot.fasta	0013M_WEC000002_GA_DDEX_MSMS_rep2Q1-27Pxxx.8651.8651.2	2	23.46	18.64	95.5	996000	492	(R)	WLVLCNPGLAEVIAER	(I)	C:Carbamidomethylation,	19.18	0	920.502	1839.98	0.0188	10.2
Glycogen phosphorylase, muscle form	Q9WUB3	3	3.1	341	73	1066.91	1066.91|130.76	69.2	0+11+19+4+33+94+45+29+8+5+63+5+94+4+11+2+56+7+47+8+25+6+33+13+59+44+29+19+23+8+38	0+11+19+4+33+94+45+29+8+5+63+5+94+4+11+2+56+7+47+8+25+6+33+13+59+44+29+19+23+8+38|0+34+33+203+23+349+8+200		730000000	97741	UniProt_11132019_sprot.fasta	0013M_WEC000002_GA_DDEX_MSMS_rep1Q1-27Pxxx.3717.3759.3	3	23.2	13.06	92	12500000	18	(R)	GLAGVENVSELKK	(N)		9.13	7	448.589	1343.75	-0.0005	-0.4
Glycogen phosphorylase, muscle form	Q9WUB3	3	3.1	341	73	1066.91	1066.91|130.76	69.2	0+11+19+4+33+94+45+29+8+5+63+5+94+4+11+2+56+7+47+8+25+6+33+13+59+44+29+19+23+8+38	0+11+19+4+33+94+45+29+8+5+63+5+94+4+11+2+56+7+47+8+25+6+33+13+59+44+29+19+23+8+38|0+34+33+203+23+349+8+200		730000000	97741	UniProt_11132019_sprot.fasta	0014M_WEC000002_GA_DDEX_MSMS_rep1Q1-27Pxxx.8828.8828.4	4	23.09	20.07	90.3	4130000	325	(R)	TNFDAFPDKVAIQLNDTHPSLAIPELMR	(I)		18.55	10	789.146	3153.6	-0.0426	-13.5
Glycogen phosphorylase, muscle form	Q9WUB3	3	3.1	341	73	1066.91	1066.91|130.76	69.2	0+11+19+4+33+94+45+29+8+5+63+5+94+4+11+2+56+7+47+8+25+6+33+13+59+44+29+19+23+8+38	0+11+19+4+33+94+45+29+8+5+63+5+94+4+11+2+56+7+47+8+25+6+33+13+59+44+29+19+23+8+38|0+34+33+203+23+349+8+200		730000000	97741	UniProt_11132019_sprot.fasta	0013M_WEC000002_GA_DDEX_MSMS_rep1Q1-27Pxxx.7793.7833.3	3	23.06	17.81	100	3000000	491	(R)	RWLVLCNPGLAEVIAER	(I)	C:Carbamidomethylation,	17.78	9	666.03	1996.08	-0.003	-1.5
Glycogen phosphorylase, muscle form	Q9WUB3	3	3.1	341	73	1066.91	1066.91|130.76	69.2	0+11+19+4+33+94+45+29+8+5+63+5+94+4+11+2+56+7+47+8+25+6+33+13+59+44+29+19+23+8+38	0+11+19+4+33+94+45+29+8+5+63+5+94+4+11+2+56+7+47+8+25+6+33+13+59+44+29+19+23+8+38|0+34+33+203+23+349+8+200		730000000	97741	UniProt_11132019_sprot.fasta	0014M_WEC000002_GA_DDEX_MSMS_rep1Q1-27Pxxx.8331.8371.3	3	22.13	17.41	97.6	2190000	491	(R)	RWLVLCNPGLAEVIAER	(I)	C:Carbamidomethylation,	17.22	10	666.034	1996.08	0.0063	3.2
Glycogen phosphorylase, muscle form	Q9WUB3	3	3.1	341	73	1066.91	1066.91|130.76	69.2	0+11+19+4+33+94+45+29+8+5+63+5+94+4+11+2+56+7+47+8+25+6+33+13+59+44+29+19+23+8+38	0+11+19+4+33+94+45+29+8+5+63+5+94+4+11+2+56+7+47+8+25+6+33+13+59+44+29+19+23+8+38|0+34+33+203+23+349+8+200		730000000	97741	UniProt_11132019_sprot.fasta	0014M_WEC000002_GA_DDEX_MSMS_rep1Q1-27Pxxx.9199.9220.2	2	22.09	18.26	93.9	1000000	492	(R)	WLVLCNPGLAEVIAER	(I)	C:Carbamidomethylation,	19.48	4	920.496	1839.98	0.0056	3
Glycogen phosphorylase, muscle form	Q9WUB3	3	3.1	341	73	1066.91	1066.91|130.76	69.2	0+11+19+4+33+94+45+29+8+5+63+5+94+4+11+2+56+7+47+8+25+6+33+13+59+44+29+19+23+8+38	0+11+19+4+33+94+45+29+8+5+63+5+94+4+11+2+56+7+47+8+25+6+33+13+59+44+29+19+23+8+38|0+34+33+203+23+349+8+200		730000000	97741	UniProt_11132019_sprot.fasta	0018M_WEC000002_TA_DDEX_MSMS_rep2Q1-27Pxxx.5709.5721.2	2	22.05	18.19	95.1	116000	657	(K)	VIPAADLSEQISTAGTEASGTGNMK	(F)		12.87	3	1224.59	2448.19	-0.0295	-12.1
Glycogen phosphorylase, muscle form	Q9WUB3	3	3.1	341	73	1066.91	1066.91|130.76	69.2	0+11+19+4+33+94+45+29+8+5+63+5+94+4+11+2+56+7+47+8+25+6+33+13+59+44+29+19+23+8+38	0+11+19+4+33+94+45+29+8+5+63+5+94+4+11+2+56+7+47+8+25+6+33+13+59+44+29+19+23+8+38|0+34+33+203+23+349+8+200		730000000	97741	UniProt_11132019_sprot.fasta	0013M_WEC000002_GA_DDEX_MSMS_rep1Q1-27Pxxx.5787.5787.3	3	21.64	16.26	92.2	586000	51	(R)	DYYFALAHTVR	(D)		12.87	2	452.562	1355.67	-0.0019	-1.4
Glycogen phosphorylase, muscle form	Q9WUB3	3	3.1	341	73	1066.91	1066.91|130.76	69.2	0+11+19+4+33+94+45+29+8+5+63+5+94+4+11+2+56+7+47+8+25+6+33+13+59+44+29+19+23+8+38	0+11+19+4+33+94+45+29+8+5+63+5+94+4+11+2+56+7+47+8+25+6+33+13+59+44+29+19+23+8+38|0+34+33+203+23+349+8+200		730000000	97741	UniProt_11132019_sprot.fasta	0018M_WEC000002_TA_DDEX_MSMS_rep2Q1-27Pxxx.8139.8161.2	2	21.63	16.62	94.5	658000	492	(R)	WLVLCNPGLAEVIAER	(I)	C:Carbamidomethylation,	19.42	9	920.497	1839.98	0.0085	4.6
Glycogen phosphorylase, muscle form	Q9WUB3	3	3.1	341	73	1066.91	1066.91|130.76	69.2	0+11+19+4+33+94+45+29+8+5+63+5+94+4+11+2+56+7+47+8+25+6+33+13+59+44+29+19+23+8+38	0+11+19+4+33+94+45+29+8+5+63+5+94+4+11+2+56+7+47+8+25+6+33+13+59+44+29+19+23+8+38|0+34+33+203+23+349+8+200		730000000	97741	UniProt_11132019_sprot.fasta	0013M_WEC000002_GA_DDEX_MSMS_rep1Q1-27Pxxx.4645.4645.4	4	21.62	16.27	82.6	2050000	440	(R)	INMAHLCIAGSHAVNGVAR	(I)	C:Carbamidomethylation,	10.42	6	498.507	1991.01	-0.0011	-0.6
Glycogen phosphorylase, muscle form	Q9WUB3	3	3.1	341	73	1066.91	1066.91|130.76	69.2	0+11+19+4+33+94+45+29+8+5+63+5+94+4+11+2+56+7+47+8+25+6+33+13+59+44+29+19+23+8+38	0+11+19+4+33+94+45+29+8+5+63+5+94+4+11+2+56+7+47+8+25+6+33+13+59+44+29+19+23+8+38|0+34+33+203+23+349+8+200		730000000	97741	UniProt_11132019_sprot.fasta	0013M_WEC000002_GA_DDEX_MSMS_rep1Q1-27Pxxx.6615.6615.3	3	21.58	10.4	95.4	2010000	360	(R)	LDWDKAWDVTVK	(T)		14.87	2	492.588	1475.75	-0.0023	-1.6
Glycogen phosphorylase, muscle form	Q9WUB3	3	3.1	341	73	1066.91	1066.91|130.76	69.2	0+11+19+4+33+94+45+29+8+5+63+5+94+4+11+2+56+7+47+8+25+6+33+13+59+44+29+19+23+8+38	0+11+19+4+33+94+45+29+8+5+63+5+94+4+11+2+56+7+47+8+25+6+33+13+59+44+29+19+23+8+38|0+34+33+203+23+349+8+200		730000000	97741	UniProt_11132019_sprot.fasta	0018M_WEC000002_TA_DDEX_MSMS_rep1Q1-27Pxxx.5463.5463.2	2	21.56	18.78	94	137000	657	(K)	VIPAADLSEQISTAGTEASGTGNMK	(F)		13.52	7	1224.58	2448.19	-0.0397	-16.2
Glycogen phosphorylase, muscle form	Q9WUB3	3	3.1	341	73	1066.91	1066.91|130.76	69.2	0+11+19+4+33+94+45+29+8+5+63+5+94+4+11+2+56+7+47+8+25+6+33+13+59+44+29+19+23+8+38	0+11+19+4+33+94+45+29+8+5+63+5+94+4+11+2+56+7+47+8+25+6+33+13+59+44+29+19+23+8+38|0+34+33+203+23+349+8+200		730000000	97741	UniProt_11132019_sprot.fasta	0013M_WEC000002_GA_DDEX_MSMS_rep1Q1-27Pxxx.5952.5987.2	2	21.3	18.95	93.7	466000	657	(K)	VIPAADLSEQISTAGTEASGTGNMK	(F)		13.32	3	1224.58	2448.19	-0.0379	-15.5
Glycogen phosphorylase, muscle form	Q9WUB3	3	3.1	341	73	1066.91	1066.91|130.76	69.2	0+11+19+4+33+94+45+29+8+5+63+5+94+4+11+2+56+7+47+8+25+6+33+13+59+44+29+19+23+8+38	0+11+19+4+33+94+45+29+8+5+63+5+94+4+11+2+56+7+47+8+25+6+33+13+59+44+29+19+23+8+38|0+34+33+203+23+349+8+200		730000000	97741	UniProt_11132019_sprot.fasta	0010M_WEC000002_TA_DPBS_MSMS_rep1Q1-27Pxxx.5976.6019.2	2	21.25	19.51	92.2	429000	657	(K)	VIPAADLSEQISTAGTEASGTGNMK	(F)		13.48	6	1224.58	2448.19	-0.0394	-16.1
Glycogen phosphorylase, muscle form	Q9WUB3	3	3.1	341	73	1066.91	1066.91|130.76	69.2	0+11+19+4+33+94+45+29+8+5+63+5+94+4+11+2+56+7+47+8+25+6+33+13+59+44+29+19+23+8+38	0+11+19+4+33+94+45+29+8+5+63+5+94+4+11+2+56+7+47+8+25+6+33+13+59+44+29+19+23+8+38|0+34+33+203+23+349+8+200		730000000	97741	UniProt_11132019_sprot.fasta	0013M_WEC000002_GA_DDEX_MSMS_rep2Q1-27Pxxx.6038.6038.3	3	21.01	9.2	95.5	11000000	279	(R)	VLYPNDNFFEGKELR	(L)		12.55	3	614.313	1840.92	0.0018	1
Glycogen phosphorylase, muscle form	Q9WUB3	3	3.1	341	73	1066.91	1066.91|130.76	69.2	0+11+19+4+33+94+45+29+8+5+63+5+94+4+11+2+56+7+47+8+25+6+33+13+59+44+29+19+23+8+38	0+11+19+4+33+94+45+29+8+5+63+5+94+4+11+2+56+7+47+8+25+6+33+13+59+44+29+19+23+8+38|0+34+33+203+23+349+8+200		730000000	97741	UniProt_11132019_sprot.fasta	0013M_WEC000002_GA_DDEX_MSMS_rep2Q1-27Pxxx.7460.7460.2	2	20.78	14.55	88.6	112000	171	(K)	ICGGWQMEEADDWLR	(Y)	C:Carbamidomethylation,	15.88	3	933.417	1865.8	0.0318	17
Glycogen phosphorylase, muscle form	Q9WUB3	3	3.1	341	73	1066.91	1066.91|130.76	69.2	0+11+19+4+33+94+45+29+8+5+63+5+94+4+11+2+56+7+47+8+25+6+33+13+59+44+29+19+23+8+38	0+11+19+4+33+94+45+29+8+5+63+5+94+4+11+2+56+7+47+8+25+6+33+13+59+44+29+19+23+8+38|0+34+33+203+23+349+8+200		730000000	97741	UniProt_11132019_sprot.fasta	0013M_WEC000002_GA_DDEX_MSMS_rep2Q1-27Pxxx.6025.6064.2	2	20.37	17.97	95.4	662000	657	(K)	VIPAADLSEQISTAGTEASGTGNMK	(F)		12.57	8	1224.58	2448.19	-0.0357	-14.6
Glycogen phosphorylase, muscle form	Q9WUB3	3	3.1	341	73	1066.91	1066.91|130.76	69.2	0+11+19+4+33+94+45+29+8+5+63+5+94+4+11+2+56+7+47+8+25+6+33+13+59+44+29+19+23+8+38	0+11+19+4+33+94+45+29+8+5+63+5+94+4+11+2+56+7+47+8+25+6+33+13+59+44+29+19+23+8+38|0+34+33+203+23+349+8+200		730000000	97741	UniProt_11132019_sprot.fasta	0018M_WEC000002_TA_DDEX_MSMS_rep2Q1-27Pxxx.3347.3387.2	2	20.23	9.74	84.8	2130000	18	(R)	GLAGVENVSELKK	(N)		7.35	7	672.378	1343.75	-0.0033	-2.5
Glycogen phosphorylase, muscle form	Q9WUB3	3	3.1	341	73	1066.91	1066.91|130.76	69.2	0+11+19+4+33+94+45+29+8+5+63+5+94+4+11+2+56+7+47+8+25+6+33+13+59+44+29+19+23+8+38	0+11+19+4+33+94+45+29+8+5+63+5+94+4+11+2+56+7+47+8+25+6+33+13+59+44+29+19+23+8+38|0+34+33+203+23+349+8+200		730000000	97741	UniProt_11132019_sprot.fasta	0017M_WEC000002_TA_DDEX_MSMS_rep1Q1-27Pxxx.5953.5996.2	2	20.19	17.3	89.3	301000	657	(K)	VIPAADLSEQISTAGTEASGTGNMK	(F)		13.45	5	1224.58	2448.19	-0.0377	-15.4
Glycogen phosphorylase, muscle form	Q9WUB3	3	3.1	341	73	1066.91	1066.91|130.76	69.2	0+11+19+4+33+94+45+29+8+5+63+5+94+4+11+2+56+7+47+8+25+6+33+13+59+44+29+19+23+8+38	0+11+19+4+33+94+45+29+8+5+63+5+94+4+11+2+56+7+47+8+25+6+33+13+59+44+29+19+23+8+38|0+34+33+203+23+349+8+200		730000000	97741	UniProt_11132019_sprot.fasta	0010M_WEC000002_TA_DPBS_MSMS_rep1Q1-27Pxxx.9318.9318.4	4	20.08	14.47	94.4	871000	249	(K)	APNDFNLKDFNVGGYIQAVLDRNLAENISR	(V)		22.38	4	841.683	3363.71	0	0
Glycogen phosphorylase, muscle form	Q9WUB3	3	3.1	341	73	1066.91	1066.91|130.76	69.2	0+11+19+4+33+94+45+29+8+5+63+5+94+4+11+2+56+7+47+8+25+6+33+13+59+44+29+19+23+8+38	0+11+19+4+33+94+45+29+8+5+63+5+94+4+11+2+56+7+47+8+25+6+33+13+59+44+29+19+23+8+38|0+34+33+203+23+349+8+200		730000000	97741	UniProt_11132019_sprot.fasta	0013M_WEC000002_GA_DDEX_MSMS_rep2Q1-27Pxxx.7820.7890.3	3	19.8	16.39	87.1	4350000	491	(R)	RWLVLCNPGLAEVIAER	(I)	C:Carbamidomethylation,	16.95	18	666.038	1996.08	0.0195	9.8
Glycogen phosphorylase, muscle form	Q9WUB3	3	3.1	341	73	1066.91	1066.91|130.76	69.2	0+11+19+4+33+94+45+29+8+5+63+5+94+4+11+2+56+7+47+8+25+6+33+13+59+44+29+19+23+8+38	0+11+19+4+33+94+45+29+8+5+63+5+94+4+11+2+56+7+47+8+25+6+33+13+59+44+29+19+23+8+38|0+34+33+203+23+349+8+200		730000000	97741	UniProt_11132019_sprot.fasta	0010M_WEC000002_TA_DPBS_MSMS_rep1Q1-27Pxxx.8623.8638.3	3	19.78	14.78	98.1	316000	492	(R)	WLVLCNPGLAEVIAER	(I)	C:Carbamidomethylation,	20.05	12	613.998	1839.98	0.0007	0.4
Glycogen phosphorylase, muscle form	Q9WUB3	3	3.1	341	73	1066.91	1066.91|130.76	69.2	0+11+19+4+33+94+45+29+8+5+63+5+94+4+11+2+56+7+47+8+25+6+33+13+59+44+29+19+23+8+38	0+11+19+4+33+94+45+29+8+5+63+5+94+4+11+2+56+7+47+8+25+6+33+13+59+44+29+19+23+8+38|0+34+33+203+23+349+8+200		730000000	97741	UniProt_11132019_sprot.fasta	0018M_WEC000002_TA_DDEX_MSMS_rep1Q1-27Pxxx.3461.3461.3	3	19.71	9.82	93	2330000	18	(R)	GLAGVENVSELKK	(N)		8.55	6	448.589	1343.75	-0.0015	-1.1
Glycogen phosphorylase, muscle form	Q9WUB3	3	3.1	341	73	1066.91	1066.91|130.76	69.2	0+11+19+4+33+94+45+29+8+5+63+5+94+4+11+2+56+7+47+8+25+6+33+13+59+44+29+19+23+8+38	0+11+19+4+33+94+45+29+8+5+63+5+94+4+11+2+56+7+47+8+25+6+33+13+59+44+29+19+23+8+38|0+34+33+203+23+349+8+200		730000000	97741	UniProt_11132019_sprot.fasta	0009M_WEC000002_TA_DPBS_MSMS_rep1Q1-27Pxxx.6016.6016.2	2	19.67	19.67	75.8	359000	657	(K)	VIPAADLSEQISTAGTEASGTGNMK	(F)		13.53	8	1224.58	2448.19	-0.0312	-12.8
Glycogen phosphorylase, muscle form	Q9WUB3	3	3.1	341	73	1066.91	1066.91|130.76	69.2	0+11+19+4+33+94+45+29+8+5+63+5+94+4+11+2+56+7+47+8+25+6+33+13+59+44+29+19+23+8+38	0+11+19+4+33+94+45+29+8+5+63+5+94+4+11+2+56+7+47+8+25+6+33+13+59+44+29+19+23+8+38|0+34+33+203+23+349+8+200		730000000	97741	UniProt_11132019_sprot.fasta	0014M_WEC000002_GA_DDEX_MSMS_rep1Q1-27Pxxx.10069.10069.4	4	19.67	16.32	82.3	1940000	249	(K)	APNDFNLKDFNVGGYIQAVLDRNLAENISR	(V)		22.22	5	841.683	3363.71	0.0019	0.5
Glycogen phosphorylase, muscle form	Q9WUB3	3	3.1	341	73	1066.91	1066.91|130.76	69.2	0+11+19+4+33+94+45+29+8+5+63+5+94+4+11+2+56+7+47+8+25+6+33+13+59+44+29+19+23+8+38	0+11+19+4+33+94+45+29+8+5+63+5+94+4+11+2+56+7+47+8+25+6+33+13+59+44+29+19+23+8+38|0+34+33+203+23+349+8+200		730000000	97741	UniProt_11132019_sprot.fasta	0017M_WEC000002_TA_DDEX_MSMS_rep1Q1-27Pxxx.8195.8195.4	4	19.51	9.23	94.3	718000	353	(R)	ILVDLERLDWDKAWDVTVK	(T)		18.82	6	579.322	2314.24	0.0239	10.3
Glycogen phosphorylase, muscle form	Q9WUB3	3	3.1	341	73	1066.91	1066.91|130.76	69.2	0+11+19+4+33+94+45+29+8+5+63+5+94+4+11+2+56+7+47+8+25+6+33+13+59+44+29+19+23+8+38	0+11+19+4+33+94+45+29+8+5+63+5+94+4+11+2+56+7+47+8+25+6+33+13+59+44+29+19+23+8+38|0+34+33+203+23+349+8+200		730000000	97741	UniProt_11132019_sprot.fasta	0013M_WEC000002_GA_DDEX_MSMS_rep2Q1-27Pxxx.7456.7456.3	3	19.5	10.4	89.2	656000	334	(K)	VAIQLNDTHPSLAIPELMR	(I)		15.87	3	706.728	2118.14	0.031	14.6
Glycogen phosphorylase, muscle form	Q9WUB3	3	3.1	341	73	1066.91	1066.91|130.76	69.2	0+11+19+4+33+94+45+29+8+5+63+5+94+4+11+2+56+7+47+8+25+6+33+13+59+44+29+19+23+8+38	0+11+19+4+33+94+45+29+8+5+63+5+94+4+11+2+56+7+47+8+25+6+33+13+59+44+29+19+23+8+38|0+34+33+203+23+349+8+200		730000000	97741	UniProt_11132019_sprot.fasta	0009M_WEC000002_TA_DPBS_MSMS_rep1Q1-27Pxxx.3744.3744.3	3	19.47	9.16	93.1	7890000	18	(R)	GLAGVENVSELKK	(N)		9.2	7	448.589	1343.75	-0.0012	-0.9
Glycogen phosphorylase, muscle form	Q9WUB3	3	3.1	341	73	1066.91	1066.91|130.76	69.2	0+11+19+4+33+94+45+29+8+5+63+5+94+4+11+2+56+7+47+8+25+6+33+13+59+44+29+19+23+8+38	0+11+19+4+33+94+45+29+8+5+63+5+94+4+11+2+56+7+47+8+25+6+33+13+59+44+29+19+23+8+38|0+34+33+203+23+349+8+200		730000000	97741	UniProt_11132019_sprot.fasta	0017M_WEC000002_TA_DDEX_MSMS_rep1Q1-27Pxxx.8636.8636.2	2	19.45	16.33	87.8	825000	492	(R)	WLVLCNPGLAEVIAER	(I)	C:Carbamidomethylation,	20.03	8	920.498	1839.98	0.0102	5.6
Glycogen phosphorylase, muscle form	Q9WUB3	3	3.1	341	73	1066.91	1066.91|130.76	69.2	0+11+19+4+33+94+45+29+8+5+63+5+94+4+11+2+56+7+47+8+25+6+33+13+59+44+29+19+23+8+38	0+11+19+4+33+94+45+29+8+5+63+5+94+4+11+2+56+7+47+8+25+6+33+13+59+44+29+19+23+8+38|0+34+33+203+23+349+8+200		730000000	97741	UniProt_11132019_sprot.fasta	0013M_WEC000002_GA_DDEX_MSMS_rep1Q1-27Pxxx.8557.8557.3	3	19.44	14.53	93.7	449000	492	(R)	WLVLCNPGLAEVIAER	(I)	C:Carbamidomethylation,	19.9	8	614	1839.98	0.0067	3.6
Glycogen phosphorylase, muscle form	Q9WUB3	3	3.1	341	73	1066.91	1066.91|130.76	69.2	0+11+19+4+33+94+45+29+8+5+63+5+94+4+11+2+56+7+47+8+25+6+33+13+59+44+29+19+23+8+38	0+11+19+4+33+94+45+29+8+5+63+5+94+4+11+2+56+7+47+8+25+6+33+13+59+44+29+19+23+8+38|0+34+33+203+23+349+8+200		730000000	97741	UniProt_11132019_sprot.fasta	0014M_WEC000002_GA_DDEX_MSMS_rep1Q1-27Pxxx.6371.6371.2	2	19.41	17.57	90.3	426000	657	(K)	VIPAADLSEQISTAGTEASGTGNMK	(F)		12.78	6	1224.58	2448.19	-0.0378	-15.4
Glycogen phosphorylase, muscle form	Q9WUB3	3	3.1	341	73	1066.91	1066.91|130.76	69.2	0+11+19+4+33+94+45+29+8+5+63+5+94+4+11+2+56+7+47+8+25+6+33+13+59+44+29+19+23+8+38	0+11+19+4+33+94+45+29+8+5+63+5+94+4+11+2+56+7+47+8+25+6+33+13+59+44+29+19+23+8+38|0+34+33+203+23+349+8+200		730000000	97741	UniProt_11132019_sprot.fasta	0010M_WEC000002_TA_DPBS_MSMS_rep1Q1-27Pxxx.8619.8636.2	2	19.34	15.53	86.4	765000	492	(R)	WLVLCNPGLAEVIAER	(I)	C:Carbamidomethylation,	20.05	2	920.494	1839.98	0.0025	1.4
Glycogen phosphorylase, muscle form	Q9WUB3	3	3.1	341	73	1066.91	1066.91|130.76	69.2	0+11+19+4+33+94+45+29+8+5+63+5+94+4+11+2+56+7+47+8+25+6+33+13+59+44+29+19+23+8+38	0+11+19+4+33+94+45+29+8+5+63+5+94+4+11+2+56+7+47+8+25+6+33+13+59+44+29+19+23+8+38|0+34+33+203+23+349+8+200		730000000	97741	UniProt_11132019_sprot.fasta	0013M_WEC000002_GA_DDEX_MSMS_rep1Q1-27Pxxx.5633.5670.3	3	19.32	12.95	95.3	7030000	726	(R)	GYNAQEYYDRIPELR	(Q)		12.7	15	629.638	1886.9	-0.0024	-1.3
Glycogen phosphorylase, muscle form	Q9WUB3	3	3.1	341	73	1066.91	1066.91|130.76	69.2	0+11+19+4+33+94+45+29+8+5+63+5+94+4+11+2+56+7+47+8+25+6+33+13+59+44+29+19+23+8+38	0+11+19+4+33+94+45+29+8+5+63+5+94+4+11+2+56+7+47+8+25+6+33+13+59+44+29+19+23+8+38|0+34+33+203+23+349+8+200		730000000	97741	UniProt_11132019_sprot.fasta	0013M_WEC000002_GA_DDEX_MSMS_rep1Q1-27Pxxx.7119.7162.3	3	19.26	8.22	92.5	6720000	522	(K)	LLSYVDDEAFIRDVAK	(V)		16.05	7	618.661	1853.96	0.0048	2.6
Glycogen phosphorylase, muscle form	Q9WUB3	3	3.1	341	73	1066.91	1066.91|130.76	69.2	0+11+19+4+33+94+45+29+8+5+63+5+94+4+11+2+56+7+47+8+25+6+33+13+59+44+29+19+23+8+38	0+11+19+4+33+94+45+29+8+5+63+5+94+4+11+2+56+7+47+8+25+6+33+13+59+44+29+19+23+8+38|0+34+33+203+23+349+8+200		730000000	97741	UniProt_11132019_sprot.fasta	0018M_WEC000002_TA_DDEX_MSMS_rep1Q1-27Pxxx.5582.5626.3	3	18.92	9.9	94.7	5010000	279	(R)	VLYPNDNFFEGKELR	(L)		13.83	10	614.312	1840.92	-0.0003	-0.2
Glycogen phosphorylase, muscle form	Q9WUB3	3	3.1	341	73	1066.91	1066.91|130.76	69.2	0+11+19+4+33+94+45+29+8+5+63+5+94+4+11+2+56+7+47+8+25+6+33+13+59+44+29+19+23+8+38	0+11+19+4+33+94+45+29+8+5+63+5+94+4+11+2+56+7+47+8+25+6+33+13+59+44+29+19+23+8+38|0+34+33+203+23+349+8+200		730000000	97741	UniProt_11132019_sprot.fasta	0009M_WEC000002_TA_DPBS_MSMS_rep1Q1-27Pxxx.8179.8197.4	4	18.85	9.66	90.4	294000	353	(R)	ILVDLERLDWDKAWDVTVK	(T)		18.95	7	579.318	2314.24	0.0048	2.1
Glycogen phosphorylase, muscle form	Q9WUB3	3	3.1	341	73	1066.91	1066.91|130.76	69.2	0+11+19+4+33+94+45+29+8+5+63+5+94+4+11+2+56+7+47+8+25+6+33+13+59+44+29+19+23+8+38	0+11+19+4+33+94+45+29+8+5+63+5+94+4+11+2+56+7+47+8+25+6+33+13+59+44+29+19+23+8+38|0+34+33+203+23+349+8+200		730000000	97741	UniProt_11132019_sprot.fasta	0013M_WEC000002_GA_DDEX_MSMS_rep1Q1-27Pxxx.5903.5943.4	4	18.76	9.75	90	2740000	467	(K)	TIFKDFYELEPHKFQNK	(T)		13.23	13	546.775	2184.11	-0.0349	-16
Glycogen phosphorylase, muscle form	Q9WUB3	3	3.1	341	73	1066.91	1066.91|130.76	69.2	0+11+19+4+33+94+45+29+8+5+63+5+94+4+11+2+56+7+47+8+25+6+33+13+59+44+29+19+23+8+38	0+11+19+4+33+94+45+29+8+5+63+5+94+4+11+2+56+7+47+8+25+6+33+13+59+44+29+19+23+8+38|0+34+33+203+23+349+8+200		730000000	97741	UniProt_11132019_sprot.fasta	0017M_WEC000002_TA_DDEX_MSMS_rep1Q1-27Pxxx.8638.8638.3	3	18.73	15.59	97.8	284000	492	(R)	WLVLCNPGLAEVIAER	(I)	C:Carbamidomethylation,	20.03	8	614.001	1839.98	0.0108	5.8
Glycogen phosphorylase, muscle form	Q9WUB3	3	3.1	341	73	1066.91	1066.91|130.76	69.2	0+11+19+4+33+94+45+29+8+5+63+5+94+4+11+2+56+7+47+8+25+6+33+13+59+44+29+19+23+8+38	0+11+19+4+33+94+45+29+8+5+63+5+94+4+11+2+56+7+47+8+25+6+33+13+59+44+29+19+23+8+38|0+34+33+203+23+349+8+200		730000000	97741	UniProt_11132019_sprot.fasta	0014M_WEC000002_GA_DDEX_MSMS_rep1Q1-27Pxxx.5905.5905.3	3	18.72	12.5	93.6	1300000	556	(K)	VHINPNSLFDVQVKR	(I)		11.82	5	589.328	1765.97	-0.0005	-0.3
Glycogen phosphorylase, muscle form	Q9WUB3	3	3.1	341	73	1066.91	1066.91|130.76	69.2	0+11+19+4+33+94+45+29+8+5+63+5+94+4+11+2+56+7+47+8+25+6+33+13+59+44+29+19+23+8+38	0+11+19+4+33+94+45+29+8+5+63+5+94+4+11+2+56+7+47+8+25+6+33+13+59+44+29+19+23+8+38|0+34+33+203+23+349+8+200		730000000	97741	UniProt_11132019_sprot.fasta	0017M_WEC000002_TA_DDEX_MSMS_rep1Q1-27Pxxx.3742.3787.3	3	18.68	8.32	92.5	9320000	18	(R)	GLAGVENVSELKK	(N)		9.15	7	448.589	1343.75	-0.0008	-0.6
Glycogen phosphorylase, muscle form	Q9WUB3	3	3.1	341	73	1066.91	1066.91|130.76	69.2	0+11+19+4+33+94+45+29+8+5+63+5+94+4+11+2+56+7+47+8+25+6+33+13+59+44+29+19+23+8+38	0+11+19+4+33+94+45+29+8+5+63+5+94+4+11+2+56+7+47+8+25+6+33+13+59+44+29+19+23+8+38|0+34+33+203+23+349+8+200		730000000	97741	UniProt_11132019_sprot.fasta	0009M_WEC000002_TA_DPBS_MSMS_rep1Q1-27Pxxx.5973.5973.2	2	18.67	15.24	88.5	359000	657	(K)	VIPAADLSEQISTAGTEASGTGNMK	(F)		13.53	8	1224.58	2448.19	-0.0312	-12.8
Glycogen phosphorylase, muscle form	Q9WUB3	3	3.1	341	73	1066.91	1066.91|130.76	69.2	0+11+19+4+33+94+45+29+8+5+63+5+94+4+11+2+56+7+47+8+25+6+33+13+59+44+29+19+23+8+38	0+11+19+4+33+94+45+29+8+5+63+5+94+4+11+2+56+7+47+8+25+6+33+13+59+44+29+19+23+8+38|0+34+33+203+23+349+8+200		730000000	97741	UniProt_11132019_sprot.fasta	0013M_WEC000002_GA_DDEX_MSMS_rep1Q1-27Pxxx.3738.3780.2	2	18.6	9.56	90.9	7110000	415	(R)	VAAAFPGDVDR	(L)		8.65	21	559.285	1117.56	-0.0006	-0.6
Glycogen phosphorylase, muscle form	Q9WUB3	3	3.1	341	73	1066.91	1066.91|130.76	69.2	0+11+19+4+33+94+45+29+8+5+63+5+94+4+11+2+56+7+47+8+25+6+33+13+59+44+29+19+23+8+38	0+11+19+4+33+94+45+29+8+5+63+5+94+4+11+2+56+7+47+8+25+6+33+13+59+44+29+19+23+8+38|0+34+33+203+23+349+8+200		730000000	97741	UniProt_11132019_sprot.fasta	0018M_WEC000002_TA_DDEX_MSMS_rep2Q1-27Pxxx.7365.7385.3	3	18.48	14.57	87.8	1040000	491	(R)	RWLVLCNPGLAEVIAER	(I)	C:Carbamidomethylation,	17.2	10	666.041	1996.08	0.0283	14.2
Glycogen phosphorylase, muscle form	Q9WUB3	3	3.1	341	73	1066.91	1066.91|130.76	69.2	0+11+19+4+33+94+45+29+8+5+63+5+94+4+11+2+56+7+47+8+25+6+33+13+59+44+29+19+23+8+38	0+11+19+4+33+94+45+29+8+5+63+5+94+4+11+2+56+7+47+8+25+6+33+13+59+44+29+19+23+8+38|0+34+33+203+23+349+8+200		730000000	97741	UniProt_11132019_sprot.fasta	0013M_WEC000002_GA_DDEX_MSMS_rep1Q1-27Pxxx.7435.7459.2	2	18.47	15.2	89.1	2040000	741	(R)	QIIEQLSSGFFSPK	(Q)		16.8	10	790.923	1580.83	0.0065	4.1
Glycogen phosphorylase, muscle form	Q9WUB3	3	3.1	341	73	1066.91	1066.91|130.76	69.2	0+11+19+4+33+94+45+29+8+5+63+5+94+4+11+2+56+7+47+8+25+6+33+13+59+44+29+19+23+8+38	0+11+19+4+33+94+45+29+8+5+63+5+94+4+11+2+56+7+47+8+25+6+33+13+59+44+29+19+23+8+38|0+34+33+203+23+349+8+200		730000000	97741	UniProt_11132019_sprot.fasta	0013M_WEC000002_GA_DDEX_MSMS_rep1Q1-27Pxxx.6069.6069.3	3	18.44	8.52	93.9	9790000	279	(R)	VLYPNDNFFEGKELR	(L)		13.55	10	614.312	1840.92	-0.001	-0.5
Glycogen phosphorylase, muscle form	Q9WUB3	3	3.1	341	73	1066.91	1066.91|130.76	69.2	0+11+19+4+33+94+45+29+8+5+63+5+94+4+11+2+56+7+47+8+25+6+33+13+59+44+29+19+23+8+38	0+11+19+4+33+94+45+29+8+5+63+5+94+4+11+2+56+7+47+8+25+6+33+13+59+44+29+19+23+8+38|0+34+33+203+23+349+8+200		730000000	97741	UniProt_11132019_sprot.fasta	0013M_WEC000002_GA_DDEX_MSMS_rep1Q1-27Pxxx.8150.8170.4	4	18.41	6.71	92.7	597000	353	(R)	ILVDLERLDWDKAWDVTVK	(T)		18.73	4	579.324	2314.24	0.0302	13.1
Glycogen phosphorylase, muscle form	Q9WUB3	3	3.1	341	73	1066.91	1066.91|130.76	69.2	0+11+19+4+33+94+45+29+8+5+63+5+94+4+11+2+56+7+47+8+25+6+33+13+59+44+29+19+23+8+38	0+11+19+4+33+94+45+29+8+5+63+5+94+4+11+2+56+7+47+8+25+6+33+13+59+44+29+19+23+8+38|0+34+33+203+23+349+8+200		730000000	97741	UniProt_11132019_sprot.fasta	0010M_WEC000002_TA_DPBS_MSMS_rep1Q1-27Pxxx.3723.3766.3	3	18.32	8.47	95.7	14100000	18	(R)	GLAGVENVSELKK	(N)		9.08	8	448.589	1343.75	-0.0003	-0.2
Glycogen phosphorylase, muscle form	Q9WUB3	3	3.1	341	73	1066.91	1066.91|130.76	69.2	0+11+19+4+33+94+45+29+8+5+63+5+94+4+11+2+56+7+47+8+25+6+33+13+59+44+29+19+23+8+38	0+11+19+4+33+94+45+29+8+5+63+5+94+4+11+2+56+7+47+8+25+6+33+13+59+44+29+19+23+8+38|0+34+33+203+23+349+8+200		730000000	97741	UniProt_11132019_sprot.fasta	0009M_WEC000002_TA_DPBS_MSMS_rep1Q1-27Pxxx.5918.5950.5	5	18.21	10.54	82.4	810000	467	(K)	TIFKDFYELEPHKFQNK	(T)		13.47	9	437.622	2184.11	-0.0333	-15.2
Glycogen phosphorylase, muscle form	Q9WUB3	3	3.1	341	73	1066.91	1066.91|130.76	69.2	0+11+19+4+33+94+45+29+8+5+63+5+94+4+11+2+56+7+47+8+25+6+33+13+59+44+29+19+23+8+38	0+11+19+4+33+94+45+29+8+5+63+5+94+4+11+2+56+7+47+8+25+6+33+13+59+44+29+19+23+8+38|0+34+33+203+23+349+8+200		730000000	97741	UniProt_11132019_sprot.fasta	0018M_WEC000002_TA_DDEX_MSMS_rep2Q1-27Pxxx.3348.3389.3	3	18.21	7.86	92.6	994000	18	(R)	GLAGVENVSELKK	(N)		7.35	7	448.588	1343.75	-0.004	-3
Glycogen phosphorylase, muscle form	Q9WUB3	3	3.1	341	73	1066.91	1066.91|130.76	69.2	0+11+19+4+33+94+45+29+8+5+63+5+94+4+11+2+56+7+47+8+25+6+33+13+59+44+29+19+23+8+38	0+11+19+4+33+94+45+29+8+5+63+5+94+4+11+2+56+7+47+8+25+6+33+13+59+44+29+19+23+8+38|0+34+33+203+23+349+8+200		730000000	97741	UniProt_11132019_sprot.fasta	0018M_WEC000002_TA_DDEX_MSMS_rep2Q1-27Pxxx.5738.5738.3	3	17.99	4.77	94.9	7180000	279	(R)	VLYPNDNFFEGKELR	(L)		12.95	2	614.316	1840.92	0.0095	5.2
Glycogen phosphorylase, muscle form	Q9WUB3	3	3.1	341	73	1066.91	1066.91|130.76	69.2	0+11+19+4+33+94+45+29+8+5+63+5+94+4+11+2+56+7+47+8+25+6+33+13+59+44+29+19+23+8+38	0+11+19+4+33+94+45+29+8+5+63+5+94+4+11+2+56+7+47+8+25+6+33+13+59+44+29+19+23+8+38|0+34+33+203+23+349+8+200		730000000	97741	UniProt_11132019_sprot.fasta	0013M_WEC000002_GA_DDEX_MSMS_rep2Q1-27Pxxx.3623.3710.2	2	17.97	8.75	92.4	5570000	415	(R)	VAAAFPGDVDR	(L)		7.77	12	559.282	1117.56	-0.0069	-6.2
Glycogen phosphorylase, muscle form	Q9WUB3	3	3.1	341	73	1066.91	1066.91|130.76	69.2	0+11+19+4+33+94+45+29+8+5+63+5+94+4+11+2+56+7+47+8+25+6+33+13+59+44+29+19+23+8+38	0+11+19+4+33+94+45+29+8+5+63+5+94+4+11+2+56+7+47+8+25+6+33+13+59+44+29+19+23+8+38|0+34+33+203+23+349+8+200		730000000	97741	UniProt_11132019_sprot.fasta	0013M_WEC000002_GA_DDEX_MSMS_rep1Q1-27Pxxx.3591.3634.2	2	17.96	8.95	94.4	5950000	835	(R)	LPAPDEKI	(-)		8.3	7	441.749	882.493	-0.0024	-2.7
Glycogen phosphorylase, muscle form	Q9WUB3	3	3.1	341	73	1066.91	1066.91|130.76	69.2	0+11+19+4+33+94+45+29+8+5+63+5+94+4+11+2+56+7+47+8+25+6+33+13+59+44+29+19+23+8+38	0+11+19+4+33+94+45+29+8+5+63+5+94+4+11+2+56+7+47+8+25+6+33+13+59+44+29+19+23+8+38|0+34+33+203+23+349+8+200		730000000	97741	UniProt_11132019_sprot.fasta	0013M_WEC000002_GA_DDEX_MSMS_rep2Q1-27Pxxx.5030.5030.3	3	17.95	12.47	91.7	2010000	400	(R)	HLQIIYEINQR	(F)		10.4	22	476.265	1426.78	0.0006	0.4
Glycogen phosphorylase, muscle form	Q9WUB3	3	3.1	341	73	1066.91	1066.91|130.76	69.2	0+11+19+4+33+94+45+29+8+5+63+5+94+4+11+2+56+7+47+8+25+6+33+13+59+44+29+19+23+8+38	0+11+19+4+33+94+45+29+8+5+63+5+94+4+11+2+56+7+47+8+25+6+33+13+59+44+29+19+23+8+38|0+34+33+203+23+349+8+200		730000000	97741	UniProt_11132019_sprot.fasta	0013M_WEC000002_GA_DDEX_MSMS_rep2Q1-27Pxxx.4493.4493.3	3	17.94	13.72	76.2	1240000	440	(R)	INMAHLCIAGSHAVNGVAR	(I)	C:Carbamidomethylation,	9.43	5	664.341	1991.01	0.0012	0.6
Glycogen phosphorylase, muscle form	Q9WUB3	3	3.1	341	73	1066.91	1066.91|130.76	69.2	0+11+19+4+33+94+45+29+8+5+63+5+94+4+11+2+56+7+47+8+25+6+33+13+59+44+29+19+23+8+38	0+11+19+4+33+94+45+29+8+5+63+5+94+4+11+2+56+7+47+8+25+6+33+13+59+44+29+19+23+8+38|0+34+33+203+23+349+8+200		730000000	97741	UniProt_11132019_sprot.fasta	0010M_WEC000002_TA_DPBS_MSMS_rep1Q1-27Pxxx.6623.6623.3	3	17.93	8.93	88.1	1030000	360	(R)	LDWDKAWDVTVK	(T)		15.02	2	492.59	1475.75	0.0026	1.7
Glycogen phosphorylase, muscle form	Q9WUB3	3	3.1	341	73	1066.91	1066.91|130.76	69.2	0+11+19+4+33+94+45+29+8+5+63+5+94+4+11+2+56+7+47+8+25+6+33+13+59+44+29+19+23+8+38	0+11+19+4+33+94+45+29+8+5+63+5+94+4+11+2+56+7+47+8+25+6+33+13+59+44+29+19+23+8+38|0+34+33+203+23+349+8+200		730000000	97741	UniProt_11132019_sprot.fasta	0009M_WEC000002_TA_DPBS_MSMS_rep1Q1-27Pxxx.7125.7125.3	3	17.91	8.27	88.3	3680000	522	(K)	LLSYVDDEAFIRDVAK	(V)		16.27	6	618.662	1853.96	0.0065	3.5
Glycogen phosphorylase, muscle form	Q9WUB3	3	3.1	341	73	1066.91	1066.91|130.76	69.2	0+11+19+4+33+94+45+29+8+5+63+5+94+4+11+2+56+7+47+8+25+6+33+13+59+44+29+19+23+8+38	0+11+19+4+33+94+45+29+8+5+63+5+94+4+11+2+56+7+47+8+25+6+33+13+59+44+29+19+23+8+38|0+34+33+203+23+349+8+200		730000000	97741	UniProt_11132019_sprot.fasta	0009M_WEC000002_TA_DPBS_MSMS_rep1Q1-27Pxxx.6635.6635.3	3	17.9	8.49	86.9	418000	360	(R)	LDWDKAWDVTVK	(T)		15.1	3	492.58	1475.75	-0.0259	-17.6
Glycogen phosphorylase, muscle form	Q9WUB3	3	3.1	341	73	1066.91	1066.91|130.76	69.2	0+11+19+4+33+94+45+29+8+5+63+5+94+4+11+2+56+7+47+8+25+6+33+13+59+44+29+19+23+8+38	0+11+19+4+33+94+45+29+8+5+63+5+94+4+11+2+56+7+47+8+25+6+33+13+59+44+29+19+23+8+38|0+34+33+203+23+349+8+200		730000000	97741	UniProt_11132019_sprot.fasta	0010M_WEC000002_TA_DPBS_MSMS_rep1Q1-27Pxxx.4647.4647.4	4	17.79	12.1	78.4	1380000	440	(R)	INMAHLCIAGSHAVNGVAR	(I)	C:Carbamidomethylation,	10.53	4	498.507	1991.01	-0.0013	-0.6
Glycogen phosphorylase, muscle form	Q9WUB3	3	3.1	341	73	1066.91	1066.91|130.76	69.2	0+11+19+4+33+94+45+29+8+5+63+5+94+4+11+2+56+7+47+8+25+6+33+13+59+44+29+19+23+8+38	0+11+19+4+33+94+45+29+8+5+63+5+94+4+11+2+56+7+47+8+25+6+33+13+59+44+29+19+23+8+38|0+34+33+203+23+349+8+200		730000000	97741	UniProt_11132019_sprot.fasta	0017M_WEC000002_TA_DDEX_MSMS_rep1Q1-27Pxxx.7145.7145.3	3	17.74	8.34	93.3	3530000	522	(K)	LLSYVDDEAFIRDVAK	(V)		16.18	7	618.66	1853.96	0.0005	0.3
Glycogen phosphorylase, muscle form	Q9WUB3	3	3.1	341	73	1066.91	1066.91|130.76	69.2	0+11+19+4+33+94+45+29+8+5+63+5+94+4+11+2+56+7+47+8+25+6+33+13+59+44+29+19+23+8+38	0+11+19+4+33+94+45+29+8+5+63+5+94+4+11+2+56+7+47+8+25+6+33+13+59+44+29+19+23+8+38|0+34+33+203+23+349+8+200		730000000	97741	UniProt_11132019_sprot.fasta	0014M_WEC000002_GA_DDEX_MSMS_rep1Q1-27Pxxx.3826.3826.2	2	17.73	8.58	93.3	3510000	415	(R)	VAAAFPGDVDR	(L)		7.65	10	559.287	1117.56	0.0026	2.3
Glycogen phosphorylase, muscle form	Q9WUB3	3	3.1	341	73	1066.91	1066.91|130.76	69.2	0+11+19+4+33+94+45+29+8+5+63+5+94+4+11+2+56+7+47+8+25+6+33+13+59+44+29+19+23+8+38	0+11+19+4+33+94+45+29+8+5+63+5+94+4+11+2+56+7+47+8+25+6+33+13+59+44+29+19+23+8+38|0+34+33+203+23+349+8+200		730000000	97741	UniProt_11132019_sprot.fasta	0018M_WEC000002_TA_DDEX_MSMS_rep1Q1-27Pxxx.3441.3441.2	2	17.71	8.88	75.5	1380000	18	(R)	GLAGVENVSELKK	(N)		8.55	6	672.38	1343.75	-0.0008	-0.6
Glycogen phosphorylase, muscle form	Q9WUB3	3	3.1	341	73	1066.91	1066.91|130.76	69.2	0+11+19+4+33+94+45+29+8+5+63+5+94+4+11+2+56+7+47+8+25+6+33+13+59+44+29+19+23+8+38	0+11+19+4+33+94+45+29+8+5+63+5+94+4+11+2+56+7+47+8+25+6+33+13+59+44+29+19+23+8+38|0+34+33+203+23+349+8+200		730000000	97741	UniProt_11132019_sprot.fasta	0017M_WEC000002_TA_DDEX_MSMS_rep1Q1-27Pxxx.6626.6626.3	3	17.7	8.14	81	743000	360	(R)	LDWDKAWDVTVK	(T)		15	3	492.581	1475.75	-0.0251	-17
Glycogen phosphorylase, muscle form	Q9WUB3	3	3.1	341	73	1066.91	1066.91|130.76	69.2	0+11+19+4+33+94+45+29+8+5+63+5+94+4+11+2+56+7+47+8+25+6+33+13+59+44+29+19+23+8+38	0+11+19+4+33+94+45+29+8+5+63+5+94+4+11+2+56+7+47+8+25+6+33+13+59+44+29+19+23+8+38|0+34+33+203+23+349+8+200		730000000	97741	UniProt_11132019_sprot.fasta	0018M_WEC000002_TA_DDEX_MSMS_rep1Q1-27Pxxx.5437.5437.4	4	17.63	10.48	85.9	421000	467	(K)	TIFKDFYELEPHKFQNK	(T)		13.47	3	546.775	2184.11	-0.0351	-16.1
Glycogen phosphorylase, muscle form	Q9WUB3	3	3.1	341	73	1066.91	1066.91|130.76	69.2	0+11+19+4+33+94+45+29+8+5+63+5+94+4+11+2+56+7+47+8+25+6+33+13+59+44+29+19+23+8+38	0+11+19+4+33+94+45+29+8+5+63+5+94+4+11+2+56+7+47+8+25+6+33+13+59+44+29+19+23+8+38|0+34+33+203+23+349+8+200		730000000	97741	UniProt_11132019_sprot.fasta	0010M_WEC000002_TA_DPBS_MSMS_rep1Q1-27Pxxx.7130.7191.3	3	17.62	7.19	90.4	3430000	522	(K)	LLSYVDDEAFIRDVAK	(V)		16.2	7	618.662	1853.96	0.0056	3
Glycogen phosphorylase, muscle form	Q9WUB3	3	3.1	341	73	1066.91	1066.91|130.76	69.2	0+11+19+4+33+94+45+29+8+5+63+5+94+4+11+2+56+7+47+8+25+6+33+13+59+44+29+19+23+8+38	0+11+19+4+33+94+45+29+8+5+63+5+94+4+11+2+56+7+47+8+25+6+33+13+59+44+29+19+23+8+38|0+34+33+203+23+349+8+200		730000000	97741	UniProt_11132019_sprot.fasta	0013M_WEC000002_GA_DDEX_MSMS_rep1Q1-27Pxxx.3700.3760.2	2	17.6	8.1	89.3	7990000	18	(R)	GLAGVENVSELKK	(N)		9.13	7	672.381	1343.75	0.0018	1.4
Glycogen phosphorylase, muscle form	Q9WUB3	3	3.1	341	73	1066.91	1066.91|130.76	69.2	0+11+19+4+33+94+45+29+8+5+63+5+94+4+11+2+56+7+47+8+25+6+33+13+59+44+29+19+23+8+38	0+11+19+4+33+94+45+29+8+5+63+5+94+4+11+2+56+7+47+8+25+6+33+13+59+44+29+19+23+8+38|0+34+33+203+23+349+8+200		730000000	97741	UniProt_11132019_sprot.fasta	0014M_WEC000002_GA_DDEX_MSMS_rep1Q1-27Pxxx.3727.3727.3	3	17.57	8.49	89.7	4940000	18	(R)	GLAGVENVSELKK	(N)		7.5	5	448.582	1343.75	-0.0215	-16
Glycogen phosphorylase, muscle form	Q9WUB3	3	3.1	341	73	1066.91	1066.91|130.76	69.2	0+11+19+4+33+94+45+29+8+5+63+5+94+4+11+2+56+7+47+8+25+6+33+13+59+44+29+19+23+8+38	0+11+19+4+33+94+45+29+8+5+63+5+94+4+11+2+56+7+47+8+25+6+33+13+59+44+29+19+23+8+38|0+34+33+203+23+349+8+200		730000000	97741	UniProt_11132019_sprot.fasta	0013M_WEC000002_GA_DDEX_MSMS_rep2Q1-27Pxxx.5601.5660.3	3	17.44	13.03	89.3	7840000	726	(R)	GYNAQEYYDRIPELR	(Q)		11.7	9	629.631	1886.9	-0.0261	-13.8
Glycogen phosphorylase, muscle form	Q9WUB3	3	3.1	341	73	1066.91	1066.91|130.76	69.2	0+11+19+4+33+94+45+29+8+5+63+5+94+4+11+2+56+7+47+8+25+6+33+13+59+44+29+19+23+8+38	0+11+19+4+33+94+45+29+8+5+63+5+94+4+11+2+56+7+47+8+25+6+33+13+59+44+29+19+23+8+38|0+34+33+203+23+349+8+200		730000000	97741	UniProt_11132019_sprot.fasta	0013M_WEC000002_GA_DDEX_MSMS_rep1Q1-27Pxxx.6665.6706.4	4	17.31	10.79	86.2	468000	51	(R)	DYYFALAHTVRDHLVGR	(W)		15.02	13	509.006	2033.04	-0.033	-16.2
Glycogen phosphorylase, muscle form	Q9WUB3	3	3.1	341	73	1066.91	1066.91|130.76	69.2	0+11+19+4+33+94+45+29+8+5+63+5+94+4+11+2+56+7+47+8+25+6+33+13+59+44+29+19+23+8+38	0+11+19+4+33+94+45+29+8+5+63+5+94+4+11+2+56+7+47+8+25+6+33+13+59+44+29+19+23+8+38|0+34+33+203+23+349+8+200		730000000	97741	UniProt_11132019_sprot.fasta	0018M_WEC000002_TA_DDEX_MSMS_rep1Q1-27Pxxx.7511.7535.4	4	17.27	9.42	89	332000	353	(R)	ILVDLERLDWDKAWDVTVK	(T)		18.87	3	579.316	2314.24	-0.0014	-0.6
Glycogen phosphorylase, muscle form	Q9WUB3	3	3.1	341	73	1066.91	1066.91|130.76	69.2	0+11+19+4+33+94+45+29+8+5+63+5+94+4+11+2+56+7+47+8+25+6+33+13+59+44+29+19+23+8+38	0+11+19+4+33+94+45+29+8+5+63+5+94+4+11+2+56+7+47+8+25+6+33+13+59+44+29+19+23+8+38|0+34+33+203+23+349+8+200		730000000	97741	UniProt_11132019_sprot.fasta	0009M_WEC000002_TA_DPBS_MSMS_rep1Q1-27Pxxx.6123.6123.2	2	17.24	10.23	85.4	1140000	279	(R)	VLYPNDNFFEGKELR	(L)		13.78	17	920.967	1840.92	0.0035	1.9
Glycogen phosphorylase, muscle form	Q9WUB3	3	3.1	341	73	1066.91	1066.91|130.76	69.2	0+11+19+4+33+94+45+29+8+5+63+5+94+4+11+2+56+7+47+8+25+6+33+13+59+44+29+19+23+8+38	0+11+19+4+33+94+45+29+8+5+63+5+94+4+11+2+56+7+47+8+25+6+33+13+59+44+29+19+23+8+38|0+34+33+203+23+349+8+200		730000000	97741	UniProt_11132019_sprot.fasta	0010M_WEC000002_TA_DPBS_MSMS_rep1Q1-27Pxxx.6138.6181.2	2	17.24	10.7	92.3	4420000	279	(R)	VLYPNDNFFEGK	(E)		13.83	12	721.852	1442.69	0.0014	1
Glycogen phosphorylase, muscle form	Q9WUB3	3	3.1	341	73	1066.91	1066.91|130.76	69.2	0+11+19+4+33+94+45+29+8+5+63+5+94+4+11+2+56+7+47+8+25+6+33+13+59+44+29+19+23+8+38	0+11+19+4+33+94+45+29+8+5+63+5+94+4+11+2+56+7+47+8+25+6+33+13+59+44+29+19+23+8+38|0+34+33+203+23+349+8+200		730000000	97741	UniProt_11132019_sprot.fasta	0010M_WEC000002_TA_DPBS_MSMS_rep1Q1-27Pxxx.6060.6060.2	2	17.15	8.56	83.6	1170000	279	(R)	VLYPNDNFFEGKELR	(L)		13.7	13	920.966	1840.92	0.0025	1.4
Glycogen phosphorylase, muscle form	Q9WUB3	3	3.1	341	73	1066.91	1066.91|130.76	69.2	0+11+19+4+33+94+45+29+8+5+63+5+94+4+11+2+56+7+47+8+25+6+33+13+59+44+29+19+23+8+38	0+11+19+4+33+94+45+29+8+5+63+5+94+4+11+2+56+7+47+8+25+6+33+13+59+44+29+19+23+8+38|0+34+33+203+23+349+8+200		730000000	97741	UniProt_11132019_sprot.fasta	0010M_WEC000002_TA_DPBS_MSMS_rep1Q1-27Pxxx.8203.8203.3	3	17.12	6.42	87.9	504000	353	(R)	ILVDLERLDWDKAWDVTVK	(T)		18.92	10	772.094	2314.24	0.0243	10.5
Glycogen phosphorylase, muscle form	Q9WUB3	3	3.1	341	73	1066.91	1066.91|130.76	69.2	0+11+19+4+33+94+45+29+8+5+63+5+94+4+11+2+56+7+47+8+25+6+33+13+59+44+29+19+23+8+38	0+11+19+4+33+94+45+29+8+5+63+5+94+4+11+2+56+7+47+8+25+6+33+13+59+44+29+19+23+8+38|0+34+33+203+23+349+8+200		730000000	97741	UniProt_11132019_sprot.fasta	0009M_WEC000002_TA_DPBS_MSMS_rep1Q1-27Pxxx.2531.2531.4	4	17.07	11.69	90.6	336000	428	(R)	RMSLVEEGAVKR	(I)		6.28	3	344.438	1374.75	-0.0212	-15.4
Glycogen phosphorylase, muscle form	Q9WUB3	3	3.1	341	73	1066.91	1066.91|130.76	69.2	0+11+19+4+33+94+45+29+8+5+63+5+94+4+11+2+56+7+47+8+25+6+33+13+59+44+29+19+23+8+38	0+11+19+4+33+94+45+29+8+5+63+5+94+4+11+2+56+7+47+8+25+6+33+13+59+44+29+19+23+8+38|0+34+33+203+23+349+8+200		730000000	97741	UniProt_11132019_sprot.fasta	0013M_WEC000002_GA_DDEX_MSMS_rep1Q1-27Pxxx.0987.1029.3	3	17.06	1.64	79.4	5030000	459	(R)	IHSEILKK	(T)		2.82	5	323.202	967.593	-0.0019	-1.9
Glycogen phosphorylase, muscle form	Q9WUB3	3	3.1	341	73	1066.91	1066.91|130.76	69.2	0+11+19+4+33+94+45+29+8+5+63+5+94+4+11+2+56+7+47+8+25+6+33+13+59+44+29+19+23+8+38	0+11+19+4+33+94+45+29+8+5+63+5+94+4+11+2+56+7+47+8+25+6+33+13+59+44+29+19+23+8+38|0+34+33+203+23+349+8+200		730000000	97741	UniProt_11132019_sprot.fasta	0014M_WEC000002_GA_DDEX_MSMS_rep1Q1-27Pxxx.4757.4757.4	4	17.04	12.33	78.6	582000	440	(R)	INMAHLCIAGSHAVNGVAR	(I)	C:Carbamidomethylation,	9.53	2	498.508	1991.01	0.0028	1.4
Glycogen phosphorylase, muscle form	Q9WUB3	3	3.1	341	73	1066.91	1066.91|130.76	69.2	0+11+19+4+33+94+45+29+8+5+63+5+94+4+11+2+56+7+47+8+25+6+33+13+59+44+29+19+23+8+38	0+11+19+4+33+94+45+29+8+5+63+5+94+4+11+2+56+7+47+8+25+6+33+13+59+44+29+19+23+8+38|0+34+33+203+23+349+8+200		730000000	97741	UniProt_11132019_sprot.fasta	0013M_WEC000002_GA_DDEX_MSMS_rep2Q1-27Pxxx.6081.6230.2	2	16.88	11.29	84.4	9620000	279	(R)	VLYPNDNFFEGK	(E)		12.75	12	721.841	1442.69	-0.02	-13.9
Glycogen phosphorylase, muscle form	Q9WUB3	3	3.1	341	73	1066.91	1066.91|130.76	69.2	0+11+19+4+33+94+45+29+8+5+63+5+94+4+11+2+56+7+47+8+25+6+33+13+59+44+29+19+23+8+38	0+11+19+4+33+94+45+29+8+5+63+5+94+4+11+2+56+7+47+8+25+6+33+13+59+44+29+19+23+8+38|0+34+33+203+23+349+8+200		730000000	97741	UniProt_11132019_sprot.fasta	0018M_WEC000002_TA_DDEX_MSMS_rep1Q1-27Pxxx.6090.6090.3	3	16.88	7.93	71.6	249000	360	(R)	LDWDKAWDVTVK	(T)		15.13	2	492.589	1475.75	0.001	0.7
Glycogen phosphorylase, muscle form	Q9WUB3	3	3.1	341	73	1066.91	1066.91|130.76	69.2	0+11+19+4+33+94+45+29+8+5+63+5+94+4+11+2+56+7+47+8+25+6+33+13+59+44+29+19+23+8+38	0+11+19+4+33+94+45+29+8+5+63+5+94+4+11+2+56+7+47+8+25+6+33+13+59+44+29+19+23+8+38|0+34+33+203+23+349+8+200		730000000	97741	UniProt_11132019_sprot.fasta	0018M_WEC000002_TA_DDEX_MSMS_rep1Q1-27Pxxx.6531.6531.3	3	16.86	7.14	91	1920000	522	(K)	LLSYVDDEAFIRDVAK	(V)		16.3	3	618.659	1853.96	-0.0005	-0.3
Glycogen phosphorylase, muscle form	Q9WUB3	3	3.1	341	73	1066.91	1066.91|130.76	69.2	0+11+19+4+33+94+45+29+8+5+63+5+94+4+11+2+56+7+47+8+25+6+33+13+59+44+29+19+23+8+38	0+11+19+4+33+94+45+29+8+5+63+5+94+4+11+2+56+7+47+8+25+6+33+13+59+44+29+19+23+8+38|0+34+33+203+23+349+8+200		730000000	97741	UniProt_11132019_sprot.fasta	0018M_WEC000002_TA_DDEX_MSMS_rep2Q1-27Pxxx.3242.3242.2	2	16.81	7.21	82.7	3310000	835	(R)	LPAPDEKI	(-)		7.08	9	441.747	882.493	-0.006	-6.8
Glycogen phosphorylase, muscle form	Q9WUB3	3	3.1	341	73	1066.91	1066.91|130.76	69.2	0+11+19+4+33+94+45+29+8+5+63+5+94+4+11+2+56+7+47+8+25+6+33+13+59+44+29+19+23+8+38	0+11+19+4+33+94+45+29+8+5+63+5+94+4+11+2+56+7+47+8+25+6+33+13+59+44+29+19+23+8+38|0+34+33+203+23+349+8+200		730000000	97741	UniProt_11132019_sprot.fasta	0009M_WEC000002_TA_DPBS_MSMS_rep1Q1-27Pxxx.8596.8596.3	3	16.74	13.75	86.7	187000	492	(R)	WLVLCNPGLAEVIAER	(I)	C:Carbamidomethylation,	20.13	7	613.987	1839.98	-0.0319	-17.4
Glycogen phosphorylase, muscle form	Q9WUB3	3	3.1	341	73	1066.91	1066.91|130.76	69.2	0+11+19+4+33+94+45+29+8+5+63+5+94+4+11+2+56+7+47+8+25+6+33+13+59+44+29+19+23+8+38	0+11+19+4+33+94+45+29+8+5+63+5+94+4+11+2+56+7+47+8+25+6+33+13+59+44+29+19+23+8+38|0+34+33+203+23+349+8+200		730000000	97741	UniProt_11132019_sprot.fasta	0017M_WEC000002_TA_DDEX_MSMS_rep1Q1-27Pxxx.3597.3639.2	2	16.73	7.38	89.3	3290000	835	(R)	LPAPDEKI	(-)		8.32	7	441.749	882.493	-0.0016	-1.8
Glycogen phosphorylase, muscle form	Q9WUB3	3	3.1	341	73	1066.91	1066.91|130.76	69.2	0+11+19+4+33+94+45+29+8+5+63+5+94+4+11+2+56+7+47+8+25+6+33+13+59+44+29+19+23+8+38	0+11+19+4+33+94+45+29+8+5+63+5+94+4+11+2+56+7+47+8+25+6+33+13+59+44+29+19+23+8+38|0+34+33+203+23+349+8+200		730000000	97741	UniProt_11132019_sprot.fasta	0010M_WEC000002_TA_DPBS_MSMS_rep1Q1-27Pxxx.3685.3744.2	2	16.52	9.57	84.9	8980000	18	(R)	GLAGVENVSELKK	(N)		9.08	8	672.382	1343.75	0.0038	2.8
Glycogen phosphorylase, muscle form	Q9WUB3	3	3.1	341	73	1066.91	1066.91|130.76	69.2	0+11+19+4+33+94+45+29+8+5+63+5+94+4+11+2+56+7+47+8+25+6+33+13+59+44+29+19+23+8+38	0+11+19+4+33+94+45+29+8+5+63+5+94+4+11+2+56+7+47+8+25+6+33+13+59+44+29+19+23+8+38|0+34+33+203+23+349+8+200		730000000	97741	UniProt_11132019_sprot.fasta	0010M_WEC000002_TA_DPBS_MSMS_rep1Q1-27Pxxx.5898.5972.5	5	16.47	9.45	76.9	933000	467	(K)	TIFKDFYELEPHKFQNK	(T)		13.4	6	437.622	2184.11	-0.0331	-15.1
Glycogen phosphorylase, muscle form	Q9WUB3	3	3.1	341	73	1066.91	1066.91|130.76	69.2	0+11+19+4+33+94+45+29+8+5+63+5+94+4+11+2+56+7+47+8+25+6+33+13+59+44+29+19+23+8+38	0+11+19+4+33+94+45+29+8+5+63+5+94+4+11+2+56+7+47+8+25+6+33+13+59+44+29+19+23+8+38|0+34+33+203+23+349+8+200		730000000	97741	UniProt_11132019_sprot.fasta	0014M_WEC000002_GA_DDEX_MSMS_rep1Q1-27Pxxx.6074.6074.4	4	16.45	9.48	76.6	1880000	467	(K)	TIFKDFYELEPHKFQNK	(T)		12.15	7	546.782	2184.11	-0.0056	-2.6
Glycogen phosphorylase, muscle form	Q9WUB3	3	3.1	341	73	1066.91	1066.91|130.76	69.2	0+11+19+4+33+94+45+29+8+5+63+5+94+4+11+2+56+7+47+8+25+6+33+13+59+44+29+19+23+8+38	0+11+19+4+33+94+45+29+8+5+63+5+94+4+11+2+56+7+47+8+25+6+33+13+59+44+29+19+23+8+38|0+34+33+203+23+349+8+200		730000000	97741	UniProt_11132019_sprot.fasta	0014M_WEC000002_GA_DDEX_MSMS_rep1Q1-27Pxxx.3725.3784.2	2	16.37	8.12	82.6	4560000	18	(R)	GLAGVENVSELKK	(N)		7.5	5	672.368	1343.75	-0.0236	-17.6
Glycogen phosphorylase, muscle form	Q9WUB3	3	3.1	341	73	1066.91	1066.91|130.76	69.2	0+11+19+4+33+94+45+29+8+5+63+5+94+4+11+2+56+7+47+8+25+6+33+13+59+44+29+19+23+8+38	0+11+19+4+33+94+45+29+8+5+63+5+94+4+11+2+56+7+47+8+25+6+33+13+59+44+29+19+23+8+38|0+34+33+203+23+349+8+200		730000000	97741	UniProt_11132019_sprot.fasta	0010M_WEC000002_TA_DPBS_MSMS_rep1Q1-27Pxxx.6055.6055.3	3	16.24	6.48	90.2	8240000	279	(R)	VLYPNDNFFEGKELR	(L)		13.7	13	614.312	1840.92	-0.0006	-0.3
Glycogen phosphorylase, muscle form	Q9WUB3	3	3.1	341	73	1066.91	1066.91|130.76	69.2	0+11+19+4+33+94+45+29+8+5+63+5+94+4+11+2+56+7+47+8+25+6+33+13+59+44+29+19+23+8+38	0+11+19+4+33+94+45+29+8+5+63+5+94+4+11+2+56+7+47+8+25+6+33+13+59+44+29+19+23+8+38|0+34+33+203+23+349+8+200		730000000	97741	UniProt_11132019_sprot.fasta	0017M_WEC000002_TA_DDEX_MSMS_rep1Q1-27Pxxx.4648.4648.4	4	16.21	10.32	78.3	1190000	440	(R)	INMAHLCIAGSHAVNGVAR	(I)	C:Carbamidomethylation,	10.53	10	498.507	1991.01	0.0022	1.1
Glycogen phosphorylase, muscle form	Q9WUB3	3	3.1	341	73	1066.91	1066.91|130.76	69.2	0+11+19+4+33+94+45+29+8+5+63+5+94+4+11+2+56+7+47+8+25+6+33+13+59+44+29+19+23+8+38	0+11+19+4+33+94+45+29+8+5+63+5+94+4+11+2+56+7+47+8+25+6+33+13+59+44+29+19+23+8+38|0+34+33+203+23+349+8+200		730000000	97741	UniProt_11132019_sprot.fasta	0017M_WEC000002_TA_DDEX_MSMS_rep1Q1-27Pxxx.7462.7462.2	2	16.18	12.83	75.9	654000	741	(R)	QIIEQLSSGFFSPK	(Q)		16.95	8	790.924	1580.83	0.0088	5.5
Glycogen phosphorylase, muscle form	Q9WUB3	3	3.1	341	73	1066.91	1066.91|130.76	69.2	0+11+19+4+33+94+45+29+8+5+63+5+94+4+11+2+56+7+47+8+25+6+33+13+59+44+29+19+23+8+38	0+11+19+4+33+94+45+29+8+5+63+5+94+4+11+2+56+7+47+8+25+6+33+13+59+44+29+19+23+8+38|0+34+33+203+23+349+8+200		730000000	97741	UniProt_11132019_sprot.fasta	0018M_WEC000002_TA_DDEX_MSMS_rep1Q1-27Pxxx.7912.7912.2	2	16.17	13.73	82.6	301000	492	(R)	WLVLCNPGLAEVIAER	(I)	C:Carbamidomethylation,	20.1	7	920.493	1839.98	0.0005	0.3
Glycogen phosphorylase, muscle form	Q9WUB3	3	3.1	341	73	1066.91	1066.91|130.76	69.2	0+11+19+4+33+94+45+29+8+5+63+5+94+4+11+2+56+7+47+8+25+6+33+13+59+44+29+19+23+8+38	0+11+19+4+33+94+45+29+8+5+63+5+94+4+11+2+56+7+47+8+25+6+33+13+59+44+29+19+23+8+38|0+34+33+203+23+349+8+200		730000000	97741	UniProt_11132019_sprot.fasta	0017M_WEC000002_TA_DDEX_MSMS_rep1Q1-27Pxxx.6136.6178.2	2	16.16	9.64	90.7	3940000	279	(R)	VLYPNDNFFEGK	(E)		13.83	11	721.851	1442.69	-0.0005	-0.3
Glycogen phosphorylase, muscle form	Q9WUB3	3	3.1	341	73	1066.91	1066.91|130.76	69.2	0+11+19+4+33+94+45+29+8+5+63+5+94+4+11+2+56+7+47+8+25+6+33+13+59+44+29+19+23+8+38	0+11+19+4+33+94+45+29+8+5+63+5+94+4+11+2+56+7+47+8+25+6+33+13+59+44+29+19+23+8+38|0+34+33+203+23+349+8+200		730000000	97741	UniProt_11132019_sprot.fasta	0014M_WEC000002_GA_DDEX_MSMS_rep1Q1-27Pxxx.7960.7960.2	2	16.11	12.07	83.5	1220000	741	(R)	QIIEQLSSGFFSPK	(Q)		16.22	4	790.922	1580.83	0.0054	3.4
Glycogen phosphorylase, muscle form	Q9WUB3	3	3.1	341	73	1066.91	1066.91|130.76	69.2	0+11+19+4+33+94+45+29+8+5+63+5+94+4+11+2+56+7+47+8+25+6+33+13+59+44+29+19+23+8+38	0+11+19+4+33+94+45+29+8+5+63+5+94+4+11+2+56+7+47+8+25+6+33+13+59+44+29+19+23+8+38|0+34+33+203+23+349+8+200		730000000	97741	UniProt_11132019_sprot.fasta	0010M_WEC000002_TA_DPBS_MSMS_rep1Q1-27Pxxx.8475.8475.4	4	15.93	9.58	86.5	227000	294	(R)	LKQEYFVVAATLQDIIRR	(F)		19.63	3	541.552	2163.23	-0.0415	-19.2
Glycogen phosphorylase, muscle form	Q9WUB3	3	3.1	341	73	1066.91	1066.91|130.76	69.2	0+11+19+4+33+94+45+29+8+5+63+5+94+4+11+2+56+7+47+8+25+6+33+13+59+44+29+19+23+8+38	0+11+19+4+33+94+45+29+8+5+63+5+94+4+11+2+56+7+47+8+25+6+33+13+59+44+29+19+23+8+38|0+34+33+203+23+349+8+200		730000000	97741	UniProt_11132019_sprot.fasta	0010M_WEC000002_TA_DPBS_MSMS_rep1Q1-27Pxxx.7465.7507.2	2	15.9	12.9	80.9	574000	741	(R)	QIIEQLSSGFFSPK	(Q)		15.95	6	790.922	1580.83	0.0046	2.9
Glycogen phosphorylase, muscle form	Q9WUB3	3	3.1	341	73	1066.91	1066.91|130.76	69.2	0+11+19+4+33+94+45+29+8+5+63+5+94+4+11+2+56+7+47+8+25+6+33+13+59+44+29+19+23+8+38	0+11+19+4+33+94+45+29+8+5+63+5+94+4+11+2+56+7+47+8+25+6+33+13+59+44+29+19+23+8+38|0+34+33+203+23+349+8+200		730000000	97741	UniProt_11132019_sprot.fasta	0017M_WEC000002_TA_DDEX_MSMS_rep1Q1-27Pxxx.5637.5675.3	3	15.89	9.71	87.7	3900000	726	(R)	GYNAQEYYDRIPELR	(Q)		12.87	18	629.641	1886.9	0.004	2.1
Glycogen phosphorylase, muscle form	Q9WUB3	3	3.1	341	73	1066.91	1066.91|130.76	69.2	0+11+19+4+33+94+45+29+8+5+63+5+94+4+11+2+56+7+47+8+25+6+33+13+59+44+29+19+23+8+38	0+11+19+4+33+94+45+29+8+5+63+5+94+4+11+2+56+7+47+8+25+6+33+13+59+44+29+19+23+8+38|0+34+33+203+23+349+8+200		730000000	97741	UniProt_11132019_sprot.fasta	0009M_WEC000002_TA_DPBS_MSMS_rep1Q1-27Pxxx.8595.8595.2	2	15.8	12.74	77.2	495000	492	(R)	WLVLCNPGLAEVIAER	(I)	C:Carbamidomethylation,	20.13	7	920.495	1839.98	0.0036	1.9
Glycogen phosphorylase, muscle form	Q9WUB3	3	3.1	341	73	1066.91	1066.91|130.76	69.2	0+11+19+4+33+94+45+29+8+5+63+5+94+4+11+2+56+7+47+8+25+6+33+13+59+44+29+19+23+8+38	0+11+19+4+33+94+45+29+8+5+63+5+94+4+11+2+56+7+47+8+25+6+33+13+59+44+29+19+23+8+38|0+34+33+203+23+349+8+200		730000000	97741	UniProt_11132019_sprot.fasta	0013M_WEC000002_GA_DDEX_MSMS_rep2Q1-27Pxxx.5726.5726.3	3	15.78	9.68	79.1	859000	623	(K)	LITAIGDVVNHDPAVGDRLR	(V)		11.9	13	711.059	2131.16	-0.0003	-0.1
Glycogen phosphorylase, muscle form	Q9WUB3	3	3.1	341	73	1066.91	1066.91|130.76	69.2	0+11+19+4+33+94+45+29+8+5+63+5+94+4+11+2+56+7+47+8+25+6+33+13+59+44+29+19+23+8+38	0+11+19+4+33+94+45+29+8+5+63+5+94+4+11+2+56+7+47+8+25+6+33+13+59+44+29+19+23+8+38|0+34+33+203+23+349+8+200		730000000	97741	UniProt_11132019_sprot.fasta	0009M_WEC000002_TA_DPBS_MSMS_rep1Q1-27Pxxx.3703.3767.2	2	15.77	7.64	83.6	4650000	18	(R)	GLAGVENVSELKK	(N)		9.2	7	672.38	1343.75	-0.0008	-0.6
Glycogen phosphorylase, muscle form	Q9WUB3	3	3.1	341	73	1066.91	1066.91|130.76	69.2	0+11+19+4+33+94+45+29+8+5+63+5+94+4+11+2+56+7+47+8+25+6+33+13+59+44+29+19+23+8+38	0+11+19+4+33+94+45+29+8+5+63+5+94+4+11+2+56+7+47+8+25+6+33+13+59+44+29+19+23+8+38|0+34+33+203+23+349+8+200		730000000	97741	UniProt_11132019_sprot.fasta	0013M_WEC000002_GA_DDEX_MSMS_rep2Q1-27Pxxx.7476.7519.2	2	15.77	10.61	82	805000	741	(R)	QIIEQLSSGFFSPK	(Q)		16.03	3	790.925	1580.83	0.0108	6.8
Glycogen phosphorylase, muscle form	Q9WUB3	3	3.1	341	73	1066.91	1066.91|130.76	69.2	0+11+19+4+33+94+45+29+8+5+63+5+94+4+11+2+56+7+47+8+25+6+33+13+59+44+29+19+23+8+38	0+11+19+4+33+94+45+29+8+5+63+5+94+4+11+2+56+7+47+8+25+6+33+13+59+44+29+19+23+8+38|0+34+33+203+23+349+8+200		730000000	97741	UniProt_11132019_sprot.fasta	0010M_WEC000002_TA_DPBS_MSMS_rep1Q1-27Pxxx.3725.3725.2	2	15.76	7.02	84.5	2840000	415	(R)	VAAAFPGDVDR	(L)		8.65	21	559.285	1117.56	-0.001	-0.9
Glycogen phosphorylase, muscle form	Q9WUB3	3	3.1	341	73	1066.91	1066.91|130.76	69.2	0+11+19+4+33+94+45+29+8+5+63+5+94+4+11+2+56+7+47+8+25+6+33+13+59+44+29+19+23+8+38	0+11+19+4+33+94+45+29+8+5+63+5+94+4+11+2+56+7+47+8+25+6+33+13+59+44+29+19+23+8+38|0+34+33+203+23+349+8+200		730000000	97741	UniProt_11132019_sprot.fasta	0018M_WEC000002_TA_DDEX_MSMS_rep2Q1-27Pxxx.7718.7718.4	4	15.76	7.12	86.9	430000	353	(R)	ILVDLERLDWDKAWDVTVK	(T)		18.13	10	579.32	2314.24	0.0128	5.5
Glycogen phosphorylase, muscle form	Q9WUB3	3	3.1	341	73	1066.91	1066.91|130.76	69.2	0+11+19+4+33+94+45+29+8+5+63+5+94+4+11+2+56+7+47+8+25+6+33+13+59+44+29+19+23+8+38	0+11+19+4+33+94+45+29+8+5+63+5+94+4+11+2+56+7+47+8+25+6+33+13+59+44+29+19+23+8+38|0+34+33+203+23+349+8+200		730000000	97741	UniProt_11132019_sprot.fasta	0013M_WEC000002_GA_DDEX_MSMS_rep2Q1-27Pxxx.1293.1293.2	2	15.69	10.67	73.5	1110000	788	(K)	VSELYKNPR	(E)		3.35	8	553.305	1105.6	0.0022	2
Glycogen phosphorylase, muscle form	Q9WUB3	3	3.1	341	73	1066.91	1066.91|130.76	69.2	0+11+19+4+33+94+45+29+8+5+63+5+94+4+11+2+56+7+47+8+25+6+33+13+59+44+29+19+23+8+38	0+11+19+4+33+94+45+29+8+5+63+5+94+4+11+2+56+7+47+8+25+6+33+13+59+44+29+19+23+8+38|0+34+33+203+23+349+8+200		730000000	97741	UniProt_11132019_sprot.fasta	0017M_WEC000002_TA_DDEX_MSMS_rep1Q1-27Pxxx.8403.8403.4	4	15.66	11.94	74.3	2870000	325	(R)	TNFDAFPDKVAIQLnDTHPSLAIPELMR	(I)	n:Deamidated	19.02	4	789.408	3153.6	1.0078	7.5
Glycogen phosphorylase, muscle form	Q9WUB3	3	3.1	341	73	1066.91	1066.91|130.76	69.2	0+11+19+4+33+94+45+29+8+5+63+5+94+4+11+2+56+7+47+8+25+6+33+13+59+44+29+19+23+8+38	0+11+19+4+33+94+45+29+8+5+63+5+94+4+11+2+56+7+47+8+25+6+33+13+59+44+29+19+23+8+38|0+34+33+203+23+349+8+200		730000000	97741	UniProt_11132019_sprot.fasta	0014M_WEC000002_GA_DDEX_MSMS_rep1Q1-27Pxxx.5339.5339.3	3	15.62	9.78	84.8	851000	400	(R)	HLQIIYEINQR	(F)		10.72	14	476.271	1426.78	0.0169	11.8
Glycogen phosphorylase, muscle form	Q9WUB3	3	3.1	341	73	1066.91	1066.91|130.76	69.2	0+11+19+4+33+94+45+29+8+5+63+5+94+4+11+2+56+7+47+8+25+6+33+13+59+44+29+19+23+8+38	0+11+19+4+33+94+45+29+8+5+63+5+94+4+11+2+56+7+47+8+25+6+33+13+59+44+29+19+23+8+38|0+34+33+203+23+349+8+200		730000000	97741	UniProt_11132019_sprot.fasta	0017M_WEC000002_TA_DDEX_MSMS_rep1Q1-27Pxxx.7880.7880.3	3	15.58	13.33	79.2	1920000	491	(R)	RWLVLCNPGLAEVIAER	(I)	C:Carbamidomethylation,	17.92	6	666.034	1996.08	0.0063	3.2
Glycogen phosphorylase, muscle form	Q9WUB3	3	3.1	341	73	1066.91	1066.91|130.76	69.2	0+11+19+4+33+94+45+29+8+5+63+5+94+4+11+2+56+7+47+8+25+6+33+13+59+44+29+19+23+8+38	0+11+19+4+33+94+45+29+8+5+63+5+94+4+11+2+56+7+47+8+25+6+33+13+59+44+29+19+23+8+38|0+34+33+203+23+349+8+200		730000000	97741	UniProt_11132019_sprot.fasta	0013M_WEC000002_GA_DDEX_MSMS_rep2Q1-27Pxxx.3455.3455.2	2	15.47	10.22	69	6090000	835	(R)	LPAPDEKI	(-)		7.4	17	441.745	882.493	-0.01	-11.4
Glycogen phosphorylase, muscle form	Q9WUB3	3	3.1	341	73	1066.91	1066.91|130.76	69.2	0+11+19+4+33+94+45+29+8+5+63+5+94+4+11+2+56+7+47+8+25+6+33+13+59+44+29+19+23+8+38	0+11+19+4+33+94+45+29+8+5+63+5+94+4+11+2+56+7+47+8+25+6+33+13+59+44+29+19+23+8+38|0+34+33+203+23+349+8+200		730000000	97741	UniProt_11132019_sprot.fasta	0017M_WEC000002_TA_DDEX_MSMS_rep1Q1-27Pxxx.8183.8196.3	3	15.47	5.43	73.5	644000	353	(R)	ILVDLERLDWDKAWDVTVK	(T)		18.83	12	772.075	2314.24	-0.0337	-14.6
Glycogen phosphorylase, muscle form	Q9WUB3	3	3.1	341	73	1066.91	1066.91|130.76	69.2	0+11+19+4+33+94+45+29+8+5+63+5+94+4+11+2+56+7+47+8+25+6+33+13+59+44+29+19+23+8+38	0+11+19+4+33+94+45+29+8+5+63+5+94+4+11+2+56+7+47+8+25+6+33+13+59+44+29+19+23+8+38|0+34+33+203+23+349+8+200		730000000	97741	UniProt_11132019_sprot.fasta	0017M_WEC000002_TA_DDEX_MSMS_rep1Q1-27Pxxx.6073.6073.3	3	15.41	6.43	94.1	7650000	279	(R)	VLYPNDNFFEGKELR	(L)		13.7	12	614.312	1840.92	-0.0006	-0.3
Glycogen phosphorylase, muscle form	Q9WUB3	3	3.1	341	73	1066.91	1066.91|130.76	69.2	0+11+19+4+33+94+45+29+8+5+63+5+94+4+11+2+56+7+47+8+25+6+33+13+59+44+29+19+23+8+38	0+11+19+4+33+94+45+29+8+5+63+5+94+4+11+2+56+7+47+8+25+6+33+13+59+44+29+19+23+8+38|0+34+33+203+23+349+8+200		730000000	97741	UniProt_11132019_sprot.fasta	0018M_WEC000002_TA_DDEX_MSMS_rep2Q1-27Pxxx.7827.7827.3	3	15.41	15.41	67.7	854000	325	(R)	TNFDAFPDKVAIQLNDTHPSLAIPELMR	(I)		18.47	11	1051.86	3153.6	-0.0484	-15.4
Glycogen phosphorylase, muscle form	Q9WUB3	3	3.1	341	73	1066.91	1066.91|130.76	69.2	0+11+19+4+33+94+45+29+8+5+63+5+94+4+11+2+56+7+47+8+25+6+33+13+59+44+29+19+23+8+38	0+11+19+4+33+94+45+29+8+5+63+5+94+4+11+2+56+7+47+8+25+6+33+13+59+44+29+19+23+8+38|0+34+33+203+23+349+8+200		730000000	97741	UniProt_11132019_sprot.fasta	0013M_WEC000002_GA_DDEX_MSMS_rep1Q1-27Pxxx.5891.5966.5	5	15.38	9.14	84.6	1630000	467	(K)	TIFKDFYELEPHKFQNK	(T)		13.22	10	437.622	2184.11	-0.0312	-14.3
Glycogen phosphorylase, muscle form	Q9WUB3	3	3.1	341	73	1066.91	1066.91|130.76	69.2	0+11+19+4+33+94+45+29+8+5+63+5+94+4+11+2+56+7+47+8+25+6+33+13+59+44+29+19+23+8+38	0+11+19+4+33+94+45+29+8+5+63+5+94+4+11+2+56+7+47+8+25+6+33+13+59+44+29+19+23+8+38|0+34+33+203+23+349+8+200		730000000	97741	UniProt_11132019_sprot.fasta	0010M_WEC000002_TA_DPBS_MSMS_rep1Q1-27Pxxx.6331.6373.4	4	15.33	12.29	80.6	988000	193	(K)	ARPEFTLPVHFYGR	(V)		14.22	14	423.227	1689.89	0.0014	0.8
Glycogen phosphorylase, muscle form	Q9WUB3	3	3.1	341	73	1066.91	1066.91|130.76	69.2	0+11+19+4+33+94+45+29+8+5+63+5+94+4+11+2+56+7+47+8+25+6+33+13+59+44+29+19+23+8+38	0+11+19+4+33+94+45+29+8+5+63+5+94+4+11+2+56+7+47+8+25+6+33+13+59+44+29+19+23+8+38|0+34+33+203+23+349+8+200		730000000	97741	UniProt_11132019_sprot.fasta	0014M_WEC000002_GA_DDEX_MSMS_rep1Q1-27Pxxx.6388.6456.3	3	15.32	4.7	92.4	9560000	279	(R)	VLYPNDNFFEGKELR	(L)		12.83	4	614.314	1840.92	0.0058	3.2
Glycogen phosphorylase, muscle form	Q9WUB3	3	3.1	341	73	1066.91	1066.91|130.76	69.2	0+11+19+4+33+94+45+29+8+5+63+5+94+4+11+2+56+7+47+8+25+6+33+13+59+44+29+19+23+8+38	0+11+19+4+33+94+45+29+8+5+63+5+94+4+11+2+56+7+47+8+25+6+33+13+59+44+29+19+23+8+38|0+34+33+203+23+349+8+200		730000000	97741	UniProt_11132019_sprot.fasta	0009M_WEC000002_TA_DPBS_MSMS_rep1Q1-27Pxxx.6077.6077.2	2	15.28	7.79	74.1	1140000	279	(R)	VLYPNDNFFEGKELR	(L)		13.78	17	920.967	1840.92	0.0035	1.9
Glycogen phosphorylase, muscle form	Q9WUB3	3	3.1	341	73	1066.91	1066.91|130.76	69.2	0+11+19+4+33+94+45+29+8+5+63+5+94+4+11+2+56+7+47+8+25+6+33+13+59+44+29+19+23+8+38	0+11+19+4+33+94+45+29+8+5+63+5+94+4+11+2+56+7+47+8+25+6+33+13+59+44+29+19+23+8+38|0+34+33+203+23+349+8+200		730000000	97741	UniProt_11132019_sprot.fasta	0014M_WEC000002_GA_DDEX_MSMS_rep1Q1-27Pxxx.3703.3703.2	2	15.26	5.89	89	3200000	546	(K)	FSAYLER	(E)		7.38	9	443.229	885.447	0.0038	4.3
Glycogen phosphorylase, muscle form	Q9WUB3	3	3.1	341	73	1066.91	1066.91|130.76	69.2	0+11+19+4+33+94+45+29+8+5+63+5+94+4+11+2+56+7+47+8+25+6+33+13+59+44+29+19+23+8+38	0+11+19+4+33+94+45+29+8+5+63+5+94+4+11+2+56+7+47+8+25+6+33+13+59+44+29+19+23+8+38|0+34+33+203+23+349+8+200		730000000	97741	UniProt_11132019_sprot.fasta	0013M_WEC000002_GA_DDEX_MSMS_rep1Q1-27Pxxx.3088.3088.4	4	15.25	10.38	70.4	2470000	35	(R)	HLHFTLVKDR	(N)		7.22	15	317.183	1265.71	-0.0006	-0.5
Glycogen phosphorylase, muscle form	Q9WUB3	3	3.1	341	73	1066.91	1066.91|130.76	69.2	0+11+19+4+33+94+45+29+8+5+63+5+94+4+11+2+56+7+47+8+25+6+33+13+59+44+29+19+23+8+38	0+11+19+4+33+94+45+29+8+5+63+5+94+4+11+2+56+7+47+8+25+6+33+13+59+44+29+19+23+8+38|0+34+33+203+23+349+8+200		730000000	97741	UniProt_11132019_sprot.fasta	0009M_WEC000002_TA_DPBS_MSMS_rep1Q1-27Pxxx.3200.3200.3	3	15.19	3.79	84.4	1400000	812	(K)	FSSDRTIAQYAR	(E)		7.55	4	472.241	1414.71	0.0002	0.2
Glycogen phosphorylase, muscle form	Q9WUB3	3	3.1	341	73	1066.91	1066.91|130.76	69.2	0+11+19+4+33+94+45+29+8+5+63+5+94+4+11+2+56+7+47+8+25+6+33+13+59+44+29+19+23+8+38	0+11+19+4+33+94+45+29+8+5+63+5+94+4+11+2+56+7+47+8+25+6+33+13+59+44+29+19+23+8+38|0+34+33+203+23+349+8+200		730000000	97741	UniProt_11132019_sprot.fasta	0013M_WEC000002_GA_DDEX_MSMS_rep2Q1-27Pxxx.6183.6183.2	2	15.19	11.5	72	3660000	508	(R)	IGEDYISDLDQLRK	(L)		12.93	13	832.915	1664.85	-0.0262	-15.7
Glycogen phosphorylase, muscle form	Q9WUB3	3	3.1	341	73	1066.91	1066.91|130.76	69.2	0+11+19+4+33+94+45+29+8+5+63+5+94+4+11+2+56+7+47+8+25+6+33+13+59+44+29+19+23+8+38	0+11+19+4+33+94+45+29+8+5+63+5+94+4+11+2+56+7+47+8+25+6+33+13+59+44+29+19+23+8+38|0+34+33+203+23+349+8+200		730000000	97741	UniProt_11132019_sprot.fasta	0017M_WEC000002_TA_DDEX_MSMS_rep1Q1-27Pxxx.7837.7837.3	3	15.16	11.1	88.2	1920000	491	(R)	RWLVLCNPGLAEVIAER	(I)	C:Carbamidomethylation,	17.92	6	666.033	1996.08	0.0055	2.7
Glycogen phosphorylase, muscle form	Q9WUB3	3	3.1	341	73	1066.91	1066.91|130.76	69.2	0+11+19+4+33+94+45+29+8+5+63+5+94+4+11+2+56+7+47+8+25+6+33+13+59+44+29+19+23+8+38	0+11+19+4+33+94+45+29+8+5+63+5+94+4+11+2+56+7+47+8+25+6+33+13+59+44+29+19+23+8+38|0+34+33+203+23+349+8+200		730000000	97741	UniProt_11132019_sprot.fasta	0018M_WEC000002_TA_DDEX_MSMS_rep1Q1-27Pxxx.5627.5666.2	2	15.11	8.78	89.4	1610000	279	(R)	VLYPNDNFFEGK	(E)		13.92	20	721.851	1442.69	0.0007	0.5
Glycogen phosphorylase, muscle form	Q9WUB3	3	3.1	341	73	1066.91	1066.91|130.76	69.2	0+11+19+4+33+94+45+29+8+5+63+5+94+4+11+2+56+7+47+8+25+6+33+13+59+44+29+19+23+8+38	0+11+19+4+33+94+45+29+8+5+63+5+94+4+11+2+56+7+47+8+25+6+33+13+59+44+29+19+23+8+38|0+34+33+203+23+349+8+200		730000000	97741	UniProt_11132019_sprot.fasta	0018M_WEC000002_TA_DDEX_MSMS_rep1Q1-27Pxxx.5228.5228.3	3	15.06	10.25	82.5	625000	726	(R)	GYNAQEYYDRIPELR	(Q)		12.92	8	629.642	1886.9	0.0085	4.5
Glycogen phosphorylase, muscle form	Q9WUB3	3	3.1	341	73	1066.91	1066.91|130.76	69.2	0+11+19+4+33+94+45+29+8+5+63+5+94+4+11+2+56+7+47+8+25+6+33+13+59+44+29+19+23+8+38	0+11+19+4+33+94+45+29+8+5+63+5+94+4+11+2+56+7+47+8+25+6+33+13+59+44+29+19+23+8+38|0+34+33+203+23+349+8+200		730000000	97741	UniProt_11132019_sprot.fasta	0013M_WEC000002_GA_DDEX_MSMS_rep1Q1-27Pxxx.5985.5985.2	2	15.05	7.83	88.8	3410000	774	(K)	VFADYEEYIK	(C)		13.33	9	638.806	1276.61	-0.0042	-3.3
Glycogen phosphorylase, muscle form	Q9WUB3	3	3.1	341	73	1066.91	1066.91|130.76	69.2	0+11+19+4+33+94+45+29+8+5+63+5+94+4+11+2+56+7+47+8+25+6+33+13+59+44+29+19+23+8+38	0+11+19+4+33+94+45+29+8+5+63+5+94+4+11+2+56+7+47+8+25+6+33+13+59+44+29+19+23+8+38|0+34+33+203+23+349+8+200		730000000	97741	UniProt_11132019_sprot.fasta	0009M_WEC000002_TA_DPBS_MSMS_rep1Q1-27Pxxx.6119.6119.3	3	15.03	5.39	89.6	7910000	279	(R)	VLYPNDNFFEGKELR	(L)		13.8	14	614.312	1840.92	-0.0003	-0.2
Glycogen phosphorylase, muscle form	Q9WUB3	3	3.1	341	73	1066.91	1066.91|130.76	69.2	0+11+19+4+33+94+45+29+8+5+63+5+94+4+11+2+56+7+47+8+25+6+33+13+59+44+29+19+23+8+38	0+11+19+4+33+94+45+29+8+5+63+5+94+4+11+2+56+7+47+8+25+6+33+13+59+44+29+19+23+8+38|0+34+33+203+23+349+8+200		730000000	97741	UniProt_11132019_sprot.fasta	0013M_WEC000002_GA_DDEX_MSMS_rep2Q1-27Pxxx.4463.4463.2	2	15.03	5.59	93.8	9610000	824	(R)	EIWGVEPSR	(Q)		9.35	15	536.775	1072.54	-0.0002	-0.2
Glycogen phosphorylase, muscle form	Q9WUB3	3	3.1	341	73	1066.91	1066.91|130.76	69.2	0+11+19+4+33+94+45+29+8+5+63+5+94+4+11+2+56+7+47+8+25+6+33+13+59+44+29+19+23+8+38	0+11+19+4+33+94+45+29+8+5+63+5+94+4+11+2+56+7+47+8+25+6+33+13+59+44+29+19+23+8+38|0+34+33+203+23+349+8+200		730000000	97741	UniProt_11132019_sprot.fasta	0013M_WEC000002_GA_DDEX_MSMS_rep1Q1-27Pxxx.6132.6226.2	2	15.02	8.89	88.7	8350000	279	(R)	VLYPNDNFFEGK	(E)		13.67	8	721.85	1442.69	-0.0017	-1.2
Glycogen phosphorylase, muscle form	Q9WUB3	3	3.1	341	73	1066.91	1066.91|130.76	69.2	0+11+19+4+33+94+45+29+8+5+63+5+94+4+11+2+56+7+47+8+25+6+33+13+59+44+29+19+23+8+38	0+11+19+4+33+94+45+29+8+5+63+5+94+4+11+2+56+7+47+8+25+6+33+13+59+44+29+19+23+8+38|0+34+33+203+23+349+8+200		730000000	97741	UniProt_11132019_sprot.fasta	0018M_WEC000002_TA_DDEX_MSMS_rep1Q1-27Pxxx.7660.7660.4	4	15.02	11.3	70.8	1560000	325	(R)	TNFDAFPDKVAIQLnDTHPSLAIPELMR	(I)	n:Deamidated	19.07	3	789.391	3153.6	0.9386	-14.4
Glycogen phosphorylase, muscle form	Q9WUB3	3	3.1	341	73	1066.91	1066.91|130.76	69.2	0+11+19+4+33+94+45+29+8+5+63+5+94+4+11+2+56+7+47+8+25+6+33+13+59+44+29+19+23+8+38	0+11+19+4+33+94+45+29+8+5+63+5+94+4+11+2+56+7+47+8+25+6+33+13+59+44+29+19+23+8+38|0+34+33+203+23+349+8+200		730000000	97741	UniProt_11132019_sprot.fasta	0013M_WEC000002_GA_DDEX_MSMS_rep2Q1-27Pxxx.8425.8458.3	3	15	6.32	88.6	966000	294	(R)	LKQEYFVVAATLQDIIRR	(F)		18.63	7	721.737	2163.23	-0.0327	-15.1
Glycogen phosphorylase, muscle form	Q9WUB3	3	3.1	341	73	1066.91	1066.91|130.76	69.2	0+11+19+4+33+94+45+29+8+5+63+5+94+4+11+2+56+7+47+8+25+6+33+13+59+44+29+19+23+8+38	0+11+19+4+33+94+45+29+8+5+63+5+94+4+11+2+56+7+47+8+25+6+33+13+59+44+29+19+23+8+38|0+34+33+203+23+349+8+200		730000000	97741	UniProt_11132019_sprot.fasta	0018M_WEC000002_TA_DDEX_MSMS_rep1Q1-27Pxxx.7774.7789.4	4	14.95	7.45	75.2	81600	294	(R)	LKQEYFVVAATLQDIIRR	(F)		19.68	4	541.554	2163.23	-0.034	-15.7
Glycogen phosphorylase, muscle form	Q9WUB3	3	3.1	341	73	1066.91	1066.91|130.76	69.2	0+11+19+4+33+94+45+29+8+5+63+5+94+4+11+2+56+7+47+8+25+6+33+13+59+44+29+19+23+8+38	0+11+19+4+33+94+45+29+8+5+63+5+94+4+11+2+56+7+47+8+25+6+33+13+59+44+29+19+23+8+38|0+34+33+203+23+349+8+200		730000000	97741	UniProt_11132019_sprot.fasta	0013M_WEC000002_GA_DDEX_MSMS_rep2Q1-27Pxxx.5724.5767.4	4	14.77	7.88	71	4300000	467	(K)	TIFKDFYELEPHKFQNK	(T)		11.92	8	546.784	2184.11	-0.0002	-0.1
Glycogen phosphorylase, muscle form	Q9WUB3	3	3.1	341	73	1066.91	1066.91|130.76	69.2	0+11+19+4+33+94+45+29+8+5+63+5+94+4+11+2+56+7+47+8+25+6+33+13+59+44+29+19+23+8+38	0+11+19+4+33+94+45+29+8+5+63+5+94+4+11+2+56+7+47+8+25+6+33+13+59+44+29+19+23+8+38|0+34+33+203+23+349+8+200		730000000	97741	UniProt_11132019_sprot.fasta	0013M_WEC000002_GA_DDEX_MSMS_rep2Q1-27Pxxx.8928.8996.3	3	14.77	9.68	67.3	569000	294	(R)	LKQEYFVVAATLQDIIR	(R)		20.13	31	669.716	2007.13	0.0068	3.4
Glycogen phosphorylase, muscle form	Q9WUB3	3	3.1	341	73	1066.91	1066.91|130.76	69.2	0+11+19+4+33+94+45+29+8+5+63+5+94+4+11+2+56+7+47+8+25+6+33+13+59+44+29+19+23+8+38	0+11+19+4+33+94+45+29+8+5+63+5+94+4+11+2+56+7+47+8+25+6+33+13+59+44+29+19+23+8+38|0+34+33+203+23+349+8+200		730000000	97741	UniProt_11132019_sprot.fasta	0017M_WEC000002_TA_DDEX_MSMS_rep1Q1-27Pxxx.6055.6055.2	2	14.67	8.63	81	1030000	279	(R)	VLYPNDNFFEGKELR	(L)		13.7	12	920.966	1840.92	0.0026	1.4
Glycogen phosphorylase, muscle form	Q9WUB3	3	3.1	341	73	1066.91	1066.91|130.76	69.2	0+11+19+4+33+94+45+29+8+5+63+5+94+4+11+2+56+7+47+8+25+6+33+13+59+44+29+19+23+8+38	0+11+19+4+33+94+45+29+8+5+63+5+94+4+11+2+56+7+47+8+25+6+33+13+59+44+29+19+23+8+38|0+34+33+203+23+349+8+200		730000000	97741	UniProt_11132019_sprot.fasta	0010M_WEC000002_TA_DPBS_MSMS_rep1Q1-27Pxxx.8202.8202.4	4	14.63	4.58	92	594000	353	(R)	ILVDLERLDWDKAWDVTVK	(T)		18.9	6	579.327	2314.24	0.0415	17.9
Glycogen phosphorylase, muscle form	Q9WUB3	3	3.1	341	73	1066.91	1066.91|130.76	69.2	0+11+19+4+33+94+45+29+8+5+63+5+94+4+11+2+56+7+47+8+25+6+33+13+59+44+29+19+23+8+38	0+11+19+4+33+94+45+29+8+5+63+5+94+4+11+2+56+7+47+8+25+6+33+13+59+44+29+19+23+8+38|0+34+33+203+23+349+8+200		730000000	97741	UniProt_11132019_sprot.fasta	0013M_WEC000002_GA_DDEX_MSMS_rep1Q1-27Pxxx.6279.6279.4	4	14.62	10.54	74.6	1790000	193	(K)	ARPEFTLPVHFYGR	(V)		14.05	10	423.227	1689.89	0.0004	0.2
Glycogen phosphorylase, muscle form	Q9WUB3	3	3.1	341	73	1066.91	1066.91|130.76	69.2	0+11+19+4+33+94+45+29+8+5+63+5+94+4+11+2+56+7+47+8+25+6+33+13+59+44+29+19+23+8+38	0+11+19+4+33+94+45+29+8+5+63+5+94+4+11+2+56+7+47+8+25+6+33+13+59+44+29+19+23+8+38|0+34+33+203+23+349+8+200		730000000	97741	UniProt_11132019_sprot.fasta	0013M_WEC000002_GA_DDEX_MSMS_rep2Q1-27Pxxx.2494.2494.3	3	14.58	8.65	75.7	2340000	428	(R)	RMSLVEEGAVKR	(I)		5.62	8	458.922	1374.75	-0.001	-0.7
Glycogen phosphorylase, muscle form	Q9WUB3	3	3.1	341	73	1066.91	1066.91|130.76	69.2	0+11+19+4+33+94+45+29+8+5+63+5+94+4+11+2+56+7+47+8+25+6+33+13+59+44+29+19+23+8+38	0+11+19+4+33+94+45+29+8+5+63+5+94+4+11+2+56+7+47+8+25+6+33+13+59+44+29+19+23+8+38|0+34+33+203+23+349+8+200		730000000	97741	UniProt_11132019_sprot.fasta	0013M_WEC000002_GA_DDEX_MSMS_rep1Q1-27Pxxx.5793.5793.3	3	14.53	8.45	76.4	661000	623	(K)	LITAIGDVVNHDPAVGDRLR	(V)		12.9	10	711.06	2131.16	0.0027	1.3
Glycogen phosphorylase, muscle form	Q9WUB3	3	3.1	341	73	1066.91	1066.91|130.76	69.2	0+11+19+4+33+94+45+29+8+5+63+5+94+4+11+2+56+7+47+8+25+6+33+13+59+44+29+19+23+8+38	0+11+19+4+33+94+45+29+8+5+63+5+94+4+11+2+56+7+47+8+25+6+33+13+59+44+29+19+23+8+38|0+34+33+203+23+349+8+200		730000000	97741	UniProt_11132019_sprot.fasta	0013M_WEC000002_GA_DDEX_MSMS_rep2Q1-27Pxxx.8437.8485.4	4	14.47	9.18	78.1	426000	294	(R)	LKQEYFVVAATLQDIIRR	(F)		18.63	14	541.573	2163.23	0.0406	18.8
Glycogen phosphorylase, muscle form	Q9WUB3	3	3.1	341	73	1066.91	1066.91|130.76	69.2	0+11+19+4+33+94+45+29+8+5+63+5+94+4+11+2+56+7+47+8+25+6+33+13+59+44+29+19+23+8+38	0+11+19+4+33+94+45+29+8+5+63+5+94+4+11+2+56+7+47+8+25+6+33+13+59+44+29+19+23+8+38|0+34+33+203+23+349+8+200		730000000	97741	UniProt_11132019_sprot.fasta	0013M_WEC000002_GA_DDEX_MSMS_rep1Q1-27Pxxx.5632.5632.3	3	14.45	11.93	63.1	1200000	556	(K)	VHINPNSLFDVQVKR	(I)		12.6	5	589.327	1765.97	-0.0034	-1.9
Glycogen phosphorylase, muscle form	Q9WUB3	3	3.1	341	73	1066.91	1066.91|130.76	69.2	0+11+19+4+33+94+45+29+8+5+63+5+94+4+11+2+56+7+47+8+25+6+33+13+59+44+29+19+23+8+38	0+11+19+4+33+94+45+29+8+5+63+5+94+4+11+2+56+7+47+8+25+6+33+13+59+44+29+19+23+8+38|0+34+33+203+23+349+8+200		730000000	97741	UniProt_11132019_sprot.fasta	0013M_WEC000002_GA_DDEX_MSMS_rep2Q1-27Pxxx.0894.0957.3	3	14.36	1.59	73.7	5190000	459	(R)	IHSEILKK	(T)		2.6	7	323.202	967.593	-0.0022	-2.3
Glycogen phosphorylase, muscle form	Q9WUB3	3	3.1	341	73	1066.91	1066.91|130.76	69.2	0+11+19+4+33+94+45+29+8+5+63+5+94+4+11+2+56+7+47+8+25+6+33+13+59+44+29+19+23+8+38	0+11+19+4+33+94+45+29+8+5+63+5+94+4+11+2+56+7+47+8+25+6+33+13+59+44+29+19+23+8+38|0+34+33+203+23+349+8+200		730000000	97741	UniProt_11132019_sprot.fasta	0018M_WEC000002_TA_DDEX_MSMS_rep1Q1-27Pxxx.5566.5566.2	2	14.29	6.52	80.8	665000	279	(R)	VLYPNDNFFEGKELR	(L)		13.85	14	920.966	1840.92	0.0019	1
Glycogen phosphorylase, muscle form	Q9WUB3	3	3.1	341	73	1066.91	1066.91|130.76	69.2	0+11+19+4+33+94+45+29+8+5+63+5+94+4+11+2+56+7+47+8+25+6+33+13+59+44+29+19+23+8+38	0+11+19+4+33+94+45+29+8+5+63+5+94+4+11+2+56+7+47+8+25+6+33+13+59+44+29+19+23+8+38|0+34+33+203+23+349+8+200		730000000	97741	UniProt_11132019_sprot.fasta	0017M_WEC000002_TA_DDEX_MSMS_rep1Q1-27Pxxx.5888.5927.5	5	14.23	8.13	81.4	1000000	467	(K)	TIFKDFYELEPHKFQNK	(T)		13.37	12	437.621	2184.11	-0.0351	-16.1
Glycogen phosphorylase, muscle form	Q9WUB3	3	3.1	341	73	1066.91	1066.91|130.76	69.2	0+11+19+4+33+94+45+29+8+5+63+5+94+4+11+2+56+7+47+8+25+6+33+13+59+44+29+19+23+8+38	0+11+19+4+33+94+45+29+8+5+63+5+94+4+11+2+56+7+47+8+25+6+33+13+59+44+29+19+23+8+38|0+34+33+203+23+349+8+200		730000000	97741	UniProt_11132019_sprot.fasta	0017M_WEC000002_TA_DDEX_MSMS_rep1Q1-27Pxxx.3093.3093.4	4	14.17	12.7	72.6	1970000	35	(R)	HLHFTLVKDR	(N)		7.27	17	317.183	1265.71	-0.0018	-1.4
Glycogen phosphorylase, muscle form	Q9WUB3	3	3.1	341	73	1066.91	1066.91|130.76	69.2	0+11+19+4+33+94+45+29+8+5+63+5+94+4+11+2+56+7+47+8+25+6+33+13+59+44+29+19+23+8+38	0+11+19+4+33+94+45+29+8+5+63+5+94+4+11+2+56+7+47+8+25+6+33+13+59+44+29+19+23+8+38|0+34+33+203+23+349+8+200		730000000	97741	UniProt_11132019_sprot.fasta	0009M_WEC000002_TA_DPBS_MSMS_rep1Q1-27Pxxx.7467.7467.2	2	14.05	9.2	95.2	483000	741	(R)	QIIEQLSSGFFSPK	(Q)		16.07	5	790.922	1580.83	0.0052	3.3
Glycogen phosphorylase, muscle form	Q9WUB3	3	3.1	341	73	1066.91	1066.91|130.76	69.2	0+11+19+4+33+94+45+29+8+5+63+5+94+4+11+2+56+7+47+8+25+6+33+13+59+44+29+19+23+8+38	0+11+19+4+33+94+45+29+8+5+63+5+94+4+11+2+56+7+47+8+25+6+33+13+59+44+29+19+23+8+38|0+34+33+203+23+349+8+200		730000000	97741	UniProt_11132019_sprot.fasta	0018M_WEC000002_TA_DDEX_MSMS_rep1Q1-27Pxxx.8450.8450.2	2	14.03	14.03	80.5	211000	741	(R)	qIIEQLSSGFFSPK	(Q)	q:Pyroglutamic acid	21.93	7	782.405	1580.83	-17.0294	-1.8
Glycogen phosphorylase, muscle form	Q9WUB3	3	3.1	341	73	1066.91	1066.91|130.76	69.2	0+11+19+4+33+94+45+29+8+5+63+5+94+4+11+2+56+7+47+8+25+6+33+13+59+44+29+19+23+8+38	0+11+19+4+33+94+45+29+8+5+63+5+94+4+11+2+56+7+47+8+25+6+33+13+59+44+29+19+23+8+38|0+34+33+203+23+349+8+200		730000000	97741	UniProt_11132019_sprot.fasta	0010M_WEC000002_TA_DPBS_MSMS_rep1Q1-27Pxxx.2484.2484.3	3	14	7.97	75	1270000	428	(R)	RMSLVEEGAVKR	(I)		6.22	4	458.922	1374.75	-0.0015	-1.1
Glycogen phosphorylase, muscle form	Q9WUB3	3	3.1	341	73	1066.91	1066.91|130.76	69.2	0+11+19+4+33+94+45+29+8+5+63+5+94+4+11+2+56+7+47+8+25+6+33+13+59+44+29+19+23+8+38	0+11+19+4+33+94+45+29+8+5+63+5+94+4+11+2+56+7+47+8+25+6+33+13+59+44+29+19+23+8+38|0+34+33+203+23+349+8+200		730000000	97741	UniProt_11132019_sprot.fasta	0009M_WEC000002_TA_DPBS_MSMS_rep1Q1-27Pxxx.7157.7157.3	3	13.98	5.5	77.7	68100	353	(R)	ILVDLERLDWDK	(A)		16.32	3	505.603	1514.82	-0.026	-17.1
Glycogen phosphorylase, muscle form	Q9WUB3	3	3.1	341	73	1066.91	1066.91|130.76	69.2	0+11+19+4+33+94+45+29+8+5+63+5+94+4+11+2+56+7+47+8+25+6+33+13+59+44+29+19+23+8+38	0+11+19+4+33+94+45+29+8+5+63+5+94+4+11+2+56+7+47+8+25+6+33+13+59+44+29+19+23+8+38|0+34+33+203+23+349+8+200		730000000	97741	UniProt_11132019_sprot.fasta	0010M_WEC000002_TA_DPBS_MSMS_rep1Q1-27Pxxx.3850.3850.2	2	13.95	6.88	87.4	22200000	429	(R)	MSLVEEGAVK	(R)		9.42	14	531.779	1062.55	0.001	0.9
Glycogen phosphorylase, muscle form	Q9WUB3	3	3.1	341	73	1066.91	1066.91|130.76	69.2	0+11+19+4+33+94+45+29+8+5+63+5+94+4+11+2+56+7+47+8+25+6+33+13+59+44+29+19+23+8+38	0+11+19+4+33+94+45+29+8+5+63+5+94+4+11+2+56+7+47+8+25+6+33+13+59+44+29+19+23+8+38|0+34+33+203+23+349+8+200		730000000	97741	UniProt_11132019_sprot.fasta	0017M_WEC000002_TA_DDEX_MSMS_rep1Q1-27Pxxx.8470.8470.4	4	13.85	7.36	83.9	235000	294	(R)	LKQEYFVVAATLQDIIRR	(F)		19.58	3	541.553	2163.23	-0.0397	-18.4
Glycogen phosphorylase, muscle form	Q9WUB3	3	3.1	341	73	1066.91	1066.91|130.76	69.2	0+11+19+4+33+94+45+29+8+5+63+5+94+4+11+2+56+7+47+8+25+6+33+13+59+44+29+19+23+8+38	0+11+19+4+33+94+45+29+8+5+63+5+94+4+11+2+56+7+47+8+25+6+33+13+59+44+29+19+23+8+38|0+34+33+203+23+349+8+200		730000000	97741	UniProt_11132019_sprot.fasta	0010M_WEC000002_TA_DPBS_MSMS_rep1Q1-27Pxxx.1036.1084.3	3	13.82	1.47	76.7	3180000	459	(R)	IHSEILKK	(T)		2.97	4	323.202	967.593	-0.0033	-3.5
Glycogen phosphorylase, muscle form	Q9WUB3	3	3.1	341	73	1066.91	1066.91|130.76	69.2	0+11+19+4+33+94+45+29+8+5+63+5+94+4+11+2+56+7+47+8+25+6+33+13+59+44+29+19+23+8+38	0+11+19+4+33+94+45+29+8+5+63+5+94+4+11+2+56+7+47+8+25+6+33+13+59+44+29+19+23+8+38|0+34+33+203+23+349+8+200		730000000	97741	UniProt_11132019_sprot.fasta	0009M_WEC000002_TA_DPBS_MSMS_rep1Q1-27Pxxx.5992.5992.2	2	13.81	7.92	75.5	189000	774	(K)	VFADYEEYIK	(C)		12.57	2	638.811	1276.61	0.0041	3.2
Glycogen phosphorylase, muscle form	Q9WUB3	3	3.1	341	73	1066.91	1066.91|130.76	69.2	0+11+19+4+33+94+45+29+8+5+63+5+94+4+11+2+56+7+47+8+25+6+33+13+59+44+29+19+23+8+38	0+11+19+4+33+94+45+29+8+5+63+5+94+4+11+2+56+7+47+8+25+6+33+13+59+44+29+19+23+8+38|0+34+33+203+23+349+8+200		730000000	97741	UniProt_11132019_sprot.fasta	0009M_WEC000002_TA_DPBS_MSMS_rep1Q1-27Pxxx.6138.6204.2	2	13.79	7.98	86.8	3170000	279	(R)	VLYPNDNFFEGK	(E)		13.87	20	721.853	1442.69	0.0045	3.1
Glycogen phosphorylase, muscle form	Q9WUB3	3	3.1	341	73	1066.91	1066.91|130.76	69.2	0+11+19+4+33+94+45+29+8+5+63+5+94+4+11+2+56+7+47+8+25+6+33+13+59+44+29+19+23+8+38	0+11+19+4+33+94+45+29+8+5+63+5+94+4+11+2+56+7+47+8+25+6+33+13+59+44+29+19+23+8+38|0+34+33+203+23+349+8+200		730000000	97741	UniProt_11132019_sprot.fasta	0013M_WEC000002_GA_DDEX_MSMS_rep1Q1-27Pxxx.3045.3089.3	3	13.79	8.62	74	1130000	35	(R)	HLHFTLVKDR	(N)		7.25	10	422.576	1265.71	0.0011	0.9
Glycogen phosphorylase, muscle form	Q9WUB3	3	3.1	341	73	1066.91	1066.91|130.76	69.2	0+11+19+4+33+94+45+29+8+5+63+5+94+4+11+2+56+7+47+8+25+6+33+13+59+44+29+19+23+8+38	0+11+19+4+33+94+45+29+8+5+63+5+94+4+11+2+56+7+47+8+25+6+33+13+59+44+29+19+23+8+38|0+34+33+203+23+349+8+200		730000000	97741	UniProt_11132019_sprot.fasta	0009M_WEC000002_TA_DPBS_MSMS_rep1Q1-27Pxxx.6657.6657.3	3	13.76	13.76	78.2	120000	651	(R)	VSLAEKVIPAADLSEQISTAGTEASGTGNMK	(F)		15.15	5	1025.84	3075.55	-0.0556	-18.1
Glycogen phosphorylase, muscle form	Q9WUB3	3	3.1	341	73	1066.91	1066.91|130.76	69.2	0+11+19+4+33+94+45+29+8+5+63+5+94+4+11+2+56+7+47+8+25+6+33+13+59+44+29+19+23+8+38	0+11+19+4+33+94+45+29+8+5+63+5+94+4+11+2+56+7+47+8+25+6+33+13+59+44+29+19+23+8+38|0+34+33+203+23+349+8+200		730000000	97741	UniProt_11132019_sprot.fasta	0018M_WEC000002_TA_DDEX_MSMS_rep2Q1-27Pxxx.2735.2735.2	2	13.7	8.37	84.2	2430000	186	(R)	YGNPWEK	(A)		6.15	10	447.212	893.415	0.0011	1.2
Glycogen phosphorylase, muscle form	Q9WUB3	3	3.1	341	73	1066.91	1066.91|130.76	69.2	0+11+19+4+33+94+45+29+8+5+63+5+94+4+11+2+56+7+47+8+25+6+33+13+59+44+29+19+23+8+38	0+11+19+4+33+94+45+29+8+5+63+5+94+4+11+2+56+7+47+8+25+6+33+13+59+44+29+19+23+8+38|0+34+33+203+23+349+8+200		730000000	97741	UniProt_11132019_sprot.fasta	0014M_WEC000002_GA_DDEX_MSMS_rep1Q1-27Pxxx.6076.6227.5	5	13.67	6.77	81.8	892000	467	(K)	TIFKDFYELEPHKFQNK	(T)		12.15	7	437.628	2184.11	-0.0027	-1.2
Glycogen phosphorylase, muscle form	Q9WUB3	3	3.1	341	73	1066.91	1066.91|130.76	69.2	0+11+19+4+33+94+45+29+8+5+63+5+94+4+11+2+56+7+47+8+25+6+33+13+59+44+29+19+23+8+38	0+11+19+4+33+94+45+29+8+5+63+5+94+4+11+2+56+7+47+8+25+6+33+13+59+44+29+19+23+8+38|0+34+33+203+23+349+8+200		730000000	97741	UniProt_11132019_sprot.fasta	0014M_WEC000002_GA_DDEX_MSMS_rep1Q1-27Pxxx.9543.9543.3	3	13.67	10.2	68.2	243000	294	(R)	LKQEYFVVAATLQDIIR	(R)		20.52	13	669.702	2007.13	-0.0355	-17.7
Glycogen phosphorylase, muscle form	Q9WUB3	3	3.1	341	73	1066.91	1066.91|130.76	69.2	0+11+19+4+33+94+45+29+8+5+63+5+94+4+11+2+56+7+47+8+25+6+33+13+59+44+29+19+23+8+38	0+11+19+4+33+94+45+29+8+5+63+5+94+4+11+2+56+7+47+8+25+6+33+13+59+44+29+19+23+8+38|0+34+33+203+23+349+8+200		730000000	97741	UniProt_11132019_sprot.fasta	0010M_WEC000002_TA_DPBS_MSMS_rep1Q1-27Pxxx.7168.7168.2	2	13.63	9.29	59.4	804000	522	(K)	LLSYVDDEAFIRDVAK	(V)		16.18	10	927.489	1853.96	0.0066	3.6
Glycogen phosphorylase, muscle form	Q9WUB3	3	3.1	341	73	1066.91	1066.91|130.76	69.2	0+11+19+4+33+94+45+29+8+5+63+5+94+4+11+2+56+7+47+8+25+6+33+13+59+44+29+19+23+8+38	0+11+19+4+33+94+45+29+8+5+63+5+94+4+11+2+56+7+47+8+25+6+33+13+59+44+29+19+23+8+38|0+34+33+203+23+349+8+200		730000000	97741	UniProt_11132019_sprot.fasta	0013M_WEC000002_GA_DDEX_MSMS_rep2Q1-27Pxxx.9614.9614.4	4	13.58	13.57	53.9	2120000	249	(K)	APNDFNLKDFNVGGYIQAVLDRNLAENISR	(V)		22.03	4	841.671	3363.71	-0.0441	-13.1
Glycogen phosphorylase, muscle form	Q9WUB3	3	3.1	341	73	1066.91	1066.91|130.76	69.2	0+11+19+4+33+94+45+29+8+5+63+5+94+4+11+2+56+7+47+8+25+6+33+13+59+44+29+19+23+8+38	0+11+19+4+33+94+45+29+8+5+63+5+94+4+11+2+56+7+47+8+25+6+33+13+59+44+29+19+23+8+38|0+34+33+203+23+349+8+200		730000000	97741	UniProt_11132019_sprot.fasta	0018M_WEC000002_TA_DDEX_MSMS_rep1Q1-27Pxxx.7201.7201.6	6	13.49	7.77	83.7	418000	317	(K)	FGSRDPVRTNFDAFPDKVAIQLNDTHPSLAIPELMR	(I)		17.98	7	678.855	4068.08	0.0148	3.6
Glycogen phosphorylase, muscle form	Q9WUB3	3	3.1	341	73	1066.91	1066.91|130.76	69.2	0+11+19+4+33+94+45+29+8+5+63+5+94+4+11+2+56+7+47+8+25+6+33+13+59+44+29+19+23+8+38	0+11+19+4+33+94+45+29+8+5+63+5+94+4+11+2+56+7+47+8+25+6+33+13+59+44+29+19+23+8+38|0+34+33+203+23+349+8+200		730000000	97741	UniProt_11132019_sprot.fasta	0017M_WEC000002_TA_DDEX_MSMS_rep1Q1-27Pxxx.9329.9329.3	3	13.41	11.55	68.9	184000	249	(K)	APNDFNLKDFnVGGYIQAVLDR	(N)	n:Deamidated	22.38	13	823.08	2466.24	0.9838	-0.1
Glycogen phosphorylase, muscle form	Q9WUB3	3	3.1	341	73	1066.91	1066.91|130.76	69.2	0+11+19+4+33+94+45+29+8+5+63+5+94+4+11+2+56+7+47+8+25+6+33+13+59+44+29+19+23+8+38	0+11+19+4+33+94+45+29+8+5+63+5+94+4+11+2+56+7+47+8+25+6+33+13+59+44+29+19+23+8+38|0+34+33+203+23+349+8+200		730000000	97741	UniProt_11132019_sprot.fasta	0009M_WEC000002_TA_DPBS_MSMS_rep1Q1-27Pxxx.1896.1896.2	2	13.39	10.33	88.4	5290000	236	(R)	NNVVNTMR	(L)		5.12	8	474.239	947.473	-0.0014	-1.5
Glycogen phosphorylase, muscle form	Q9WUB3	3	3.1	341	73	1066.91	1066.91|130.76	69.2	0+11+19+4+33+94+45+29+8+5+63+5+94+4+11+2+56+7+47+8+25+6+33+13+59+44+29+19+23+8+38	0+11+19+4+33+94+45+29+8+5+63+5+94+4+11+2+56+7+47+8+25+6+33+13+59+44+29+19+23+8+38|0+34+33+203+23+349+8+200		730000000	97741	UniProt_11132019_sprot.fasta	0009M_WEC000002_TA_DPBS_MSMS_rep1Q1-27Pxxx.3711.3711.2	2	13.33	3.28	72.7	1900000	415	(R)	VAAAFPGDVDR	(L)		8.67	18	559.277	1117.56	-0.0166	-14.8
Glycogen phosphorylase, muscle form	Q9WUB3	3	3.1	341	73	1066.91	1066.91|130.76	69.2	0+11+19+4+33+94+45+29+8+5+63+5+94+4+11+2+56+7+47+8+25+6+33+13+59+44+29+19+23+8+38	0+11+19+4+33+94+45+29+8+5+63+5+94+4+11+2+56+7+47+8+25+6+33+13+59+44+29+19+23+8+38|0+34+33+203+23+349+8+200		730000000	97741	UniProt_11132019_sprot.fasta	0018M_WEC000002_TA_DDEX_MSMS_rep2Q1-27Pxxx.7959.7973.3	3	13.26	5.34	80.3	263000	294	(R)	LKQEYFVVAATLQDIIRR	(F)		18.87	11	721.737	2163.23	-0.033	-15.3
Glycogen phosphorylase, muscle form	Q9WUB3	3	3.1	341	73	1066.91	1066.91|130.76	69.2	0+11+19+4+33+94+45+29+8+5+63+5+94+4+11+2+56+7+47+8+25+6+33+13+59+44+29+19+23+8+38	0+11+19+4+33+94+45+29+8+5+63+5+94+4+11+2+56+7+47+8+25+6+33+13+59+44+29+19+23+8+38|0+34+33+203+23+349+8+200		730000000	97741	UniProt_11132019_sprot.fasta	0013M_WEC000002_GA_DDEX_MSMS_rep1Q1-27Pxxx.6210.6210.3	3	13.2	4.75	66.5	465000	774	(K)	VFADYEEYIKCQDKVSELYK	(N)	C:Carbamidomethylation,	14.47	0	843.062	2527.21	-0.0348	-13.8
Glycogen phosphorylase, muscle form	Q9WUB3	3	3.1	341	73	1066.91	1066.91|130.76	69.2	0+11+19+4+33+94+45+29+8+5+63+5+94+4+11+2+56+7+47+8+25+6+33+13+59+44+29+19+23+8+38	0+11+19+4+33+94+45+29+8+5+63+5+94+4+11+2+56+7+47+8+25+6+33+13+59+44+29+19+23+8+38|0+34+33+203+23+349+8+200		730000000	97741	UniProt_11132019_sprot.fasta	0013M_WEC000002_GA_DDEX_MSMS_rep1Q1-27Pxxx.8781.8800.3	3	13.19	7.98	69.1	413000	294	(R)	LKQEYFVVAATLQDIIR	(R)		20.73	12	669.713	2007.13	-0.0041	-2
Glycogen phosphorylase, muscle form	Q9WUB3	3	3.1	341	73	1066.91	1066.91|130.76	69.2	0+11+19+4+33+94+45+29+8+5+63+5+94+4+11+2+56+7+47+8+25+6+33+13+59+44+29+19+23+8+38	0+11+19+4+33+94+45+29+8+5+63+5+94+4+11+2+56+7+47+8+25+6+33+13+59+44+29+19+23+8+38|0+34+33+203+23+349+8+200		730000000	97741	UniProt_11132019_sprot.fasta	0014M_WEC000002_GA_DDEX_MSMS_rep1Q1-27Pxxx.8994.9040.3	3	13.03	4.97	78.4	733000	294	(R)	LKQEYFVVAATLQDIIRR	(F)		18.97	14	721.753	2163.23	0.0151	7
Glycogen phosphorylase, muscle form	Q9WUB3	3	3.1	341	73	1066.91	1066.91|130.76	69.2	0+11+19+4+33+94+45+29+8+5+63+5+94+4+11+2+56+7+47+8+25+6+33+13+59+44+29+19+23+8+38	0+11+19+4+33+94+45+29+8+5+63+5+94+4+11+2+56+7+47+8+25+6+33+13+59+44+29+19+23+8+38|0+34+33+203+23+349+8+200		730000000	97741	UniProt_11132019_sprot.fasta	0013M_WEC000002_GA_DDEX_MSMS_rep2Q1-27Pxxx.6737.6737.5	5	13.02	10.28	59.1	317000	51	(R)	DYYFALAHTVRDHLVGR	(W)		14.07	8	407.406	2033.04	-0.0344	-16.9
Glycogen phosphorylase, muscle form	Q9WUB3	3	3.1	341	73	1066.91	1066.91|130.76	69.2	0+11+19+4+33+94+45+29+8+5+63+5+94+4+11+2+56+7+47+8+25+6+33+13+59+44+29+19+23+8+38	0+11+19+4+33+94+45+29+8+5+63+5+94+4+11+2+56+7+47+8+25+6+33+13+59+44+29+19+23+8+38|0+34+33+203+23+349+8+200		730000000	97741	UniProt_11132019_sprot.fasta	0018M_WEC000002_TA_DDEX_MSMS_rep1Q1-27Pxxx.5457.5457.5	5	12.98	6.15	75.7	351000	467	(K)	TIFKDFYELEPHKFQNK	(T)		13.5	3	437.629	2184.11	0.0015	0.7
Glycogen phosphorylase, muscle form	Q9WUB3	3	3.1	341	73	1066.91	1066.91|130.76	69.2	0+11+19+4+33+94+45+29+8+5+63+5+94+4+11+2+56+7+47+8+25+6+33+13+59+44+29+19+23+8+38	0+11+19+4+33+94+45+29+8+5+63+5+94+4+11+2+56+7+47+8+25+6+33+13+59+44+29+19+23+8+38|0+34+33+203+23+349+8+200		730000000	97741	UniProt_11132019_sprot.fasta	0017M_WEC000002_TA_DDEX_MSMS_rep1Q1-27Pxxx.8887.8887.3	3	12.84	6.85	62	274000	294	(R)	LKQEYFVVAATLQDIIR	(R)		20.88	17	669.711	2007.13	-0.0076	-3.8
Glycogen phosphorylase, muscle form	Q9WUB3	3	3.1	341	73	1066.91	1066.91|130.76	69.2	0+11+19+4+33+94+45+29+8+5+63+5+94+4+11+2+56+7+47+8+25+6+33+13+59+44+29+19+23+8+38	0+11+19+4+33+94+45+29+8+5+63+5+94+4+11+2+56+7+47+8+25+6+33+13+59+44+29+19+23+8+38|0+34+33+203+23+349+8+200		730000000	97741	UniProt_11132019_sprot.fasta	0010M_WEC000002_TA_DPBS_MSMS_rep1Q1-27Pxxx.2990.3116.4	4	12.82	9.8	67.1	2110000	35	(R)	HLHFTLVKDR	(N)		7.27	22	317.183	1265.71	-0.0009	-0.7
Glycogen phosphorylase, muscle form	Q9WUB3	3	3.1	341	73	1066.91	1066.91|130.76	69.2	0+11+19+4+33+94+45+29+8+5+63+5+94+4+11+2+56+7+47+8+25+6+33+13+59+44+29+19+23+8+38	0+11+19+4+33+94+45+29+8+5+63+5+94+4+11+2+56+7+47+8+25+6+33+13+59+44+29+19+23+8+38|0+34+33+203+23+349+8+200		730000000	97741	UniProt_11132019_sprot.fasta	0013M_WEC000002_GA_DDEX_MSMS_rep2Q1-27Pxxx.5910.5910.5	5	12.78	2.85	76.1	43200	774	(K)	VFADYEEYIKCQDKVSELYKNPR	(E)	C:Carbamidomethylation,	12.25	0	579.677	2894.4	-0.0482	-16.7
Glycogen phosphorylase, muscle form	Q9WUB3	3	3.1	341	73	1066.91	1066.91|130.76	69.2	0+11+19+4+33+94+45+29+8+5+63+5+94+4+11+2+56+7+47+8+25+6+33+13+59+44+29+19+23+8+38	0+11+19+4+33+94+45+29+8+5+63+5+94+4+11+2+56+7+47+8+25+6+33+13+59+44+29+19+23+8+38|0+34+33+203+23+349+8+200		730000000	97741	UniProt_11132019_sprot.fasta	0013M_WEC000002_GA_DDEX_MSMS_rep2Q1-27Pxxx.4694.4757.2	2	12.7	4.34	92.6	7070000	353	(R)	ILVDLER	(L)		9.87	10	429.26	857.509	0.0034	4
Glycogen phosphorylase, muscle form	Q9WUB3	3	3.1	341	73	1066.91	1066.91|130.76	69.2	0+11+19+4+33+94+45+29+8+5+63+5+94+4+11+2+56+7+47+8+25+6+33+13+59+44+29+19+23+8+38	0+11+19+4+33+94+45+29+8+5+63+5+94+4+11+2+56+7+47+8+25+6+33+13+59+44+29+19+23+8+38|0+34+33+203+23+349+8+200		730000000	97741	UniProt_11132019_sprot.fasta	0014M_WEC000002_GA_DDEX_MSMS_rep1Q1-27Pxxx.2904.2904.3	3	12.68	10.01	68.3	1910000	35	(R)	HLHFTLVKDR	(N)		6.05	4	422.575	1265.71	0.0005	0.4
Glycogen phosphorylase, muscle form	Q9WUB3	3	3.1	341	73	1066.91	1066.91|130.76	69.2	0+11+19+4+33+94+45+29+8+5+63+5+94+4+11+2+56+7+47+8+25+6+33+13+59+44+29+19+23+8+38	0+11+19+4+33+94+45+29+8+5+63+5+94+4+11+2+56+7+47+8+25+6+33+13+59+44+29+19+23+8+38|0+34+33+203+23+349+8+200		730000000	97741	UniProt_11132019_sprot.fasta	0013M_WEC000002_GA_DDEX_MSMS_rep2Q1-27Pxxx.3549.3582.2	2	12.66	7.41	73.8	5490000	18	(R)	GLAGVENVSELKK	(N)		7.65	5	672.375	1343.75	-0.0106	-7.9
Glycogen phosphorylase, muscle form	Q9WUB3	3	3.1	341	73	1066.91	1066.91|130.76	69.2	0+11+19+4+33+94+45+29+8+5+63+5+94+4+11+2+56+7+47+8+25+6+33+13+59+44+29+19+23+8+38	0+11+19+4+33+94+45+29+8+5+63+5+94+4+11+2+56+7+47+8+25+6+33+13+59+44+29+19+23+8+38|0+34+33+203+23+349+8+200		730000000	97741	UniProt_11132019_sprot.fasta	0018M_WEC000002_TA_DDEX_MSMS_rep2Q1-27Pxxx.3432.3432.2	2	12.59	4.34	67.4	658000	415	(R)	VAAAFPGDVDR	(L)		7.58	34	559.285	1117.56	-0.0005	-0.4
Glycogen phosphorylase, muscle form	Q9WUB3	3	3.1	341	73	1066.91	1066.91|130.76	69.2	0+11+19+4+33+94+45+29+8+5+63+5+94+4+11+2+56+7+47+8+25+6+33+13+59+44+29+19+23+8+38	0+11+19+4+33+94+45+29+8+5+63+5+94+4+11+2+56+7+47+8+25+6+33+13+59+44+29+19+23+8+38|0+34+33+203+23+349+8+200		730000000	97741	UniProt_11132019_sprot.fasta	0009M_WEC000002_TA_DPBS_MSMS_rep1Q1-27Pxxx.3011.3011.2	2	12.54	8.51	78.8	2950000	186	(R)	YGNPWEK	(A)		7.22	12	447.211	893.415	-0.0001	-0.1
Glycogen phosphorylase, muscle form	Q9WUB3	3	3.1	341	73	1066.91	1066.91|130.76	69.2	0+11+19+4+33+94+45+29+8+5+63+5+94+4+11+2+56+7+47+8+25+6+33+13+59+44+29+19+23+8+38	0+11+19+4+33+94+45+29+8+5+63+5+94+4+11+2+56+7+47+8+25+6+33+13+59+44+29+19+23+8+38|0+34+33+203+23+349+8+200		730000000	97741	UniProt_11132019_sprot.fasta	0013M_WEC000002_GA_DDEX_MSMS_rep1Q1-27Pxxx.8392.8392.3	3	12.52	7.5	67.2	398000	294	(R)	LKQEYFVVAATLQDIIRR	(F)		19.48	10	721.749	2163.23	0.0025	1.2
Glycogen phosphorylase, muscle form	Q9WUB3	3	3.1	341	73	1066.91	1066.91|130.76	69.2	0+11+19+4+33+94+45+29+8+5+63+5+94+4+11+2+56+7+47+8+25+6+33+13+59+44+29+19+23+8+38	0+11+19+4+33+94+45+29+8+5+63+5+94+4+11+2+56+7+47+8+25+6+33+13+59+44+29+19+23+8+38|0+34+33+203+23+349+8+200		730000000	97741	UniProt_11132019_sprot.fasta	0018M_WEC000002_TA_DDEX_MSMS_rep2Q1-27Pxxx.7719.7719.3	3	12.49	6.09	69.4	546000	353	(R)	ILVDLERLDWDKAWDVTVK	(T)		18.13	10	772.089	2314.24	0.0083	3.6
Glycogen phosphorylase, muscle form	Q9WUB3	3	3.1	341	73	1066.91	1066.91|130.76	69.2	0+11+19+4+33+94+45+29+8+5+63+5+94+4+11+2+56+7+47+8+25+6+33+13+59+44+29+19+23+8+38	0+11+19+4+33+94+45+29+8+5+63+5+94+4+11+2+56+7+47+8+25+6+33+13+59+44+29+19+23+8+38|0+34+33+203+23+349+8+200		730000000	97741	UniProt_11132019_sprot.fasta	0014M_WEC000002_GA_DDEX_MSMS_rep1Q1-27Pxxx.8998.9044.4	4	12.43	7	70.7	203000	294	(R)	LKQEYFVVAATLQDIIRR	(F)		18.97	4	541.555	2163.23	-0.0296	-13.7
Glycogen phosphorylase, muscle form	Q9WUB3	3	3.1	341	73	1066.91	1066.91|130.76	69.2	0+11+19+4+33+94+45+29+8+5+63+5+94+4+11+2+56+7+47+8+25+6+33+13+59+44+29+19+23+8+38	0+11+19+4+33+94+45+29+8+5+63+5+94+4+11+2+56+7+47+8+25+6+33+13+59+44+29+19+23+8+38|0+34+33+203+23+349+8+200		730000000	97741	UniProt_11132019_sprot.fasta	0009M_WEC000002_TA_DPBS_MSMS_rep1Q1-27Pxxx.3576.3620.2	2	12.42	5.77	83.9	9200000	835	(R)	LPAPDEKI	(-)		8.17	25	441.749	882.493	-0.0032	-3.7
Glycogen phosphorylase, muscle form	Q9WUB3	3	3.1	341	73	1066.91	1066.91|130.76	69.2	0+11+19+4+33+94+45+29+8+5+63+5+94+4+11+2+56+7+47+8+25+6+33+13+59+44+29+19+23+8+38	0+11+19+4+33+94+45+29+8+5+63+5+94+4+11+2+56+7+47+8+25+6+33+13+59+44+29+19+23+8+38|0+34+33+203+23+349+8+200		730000000	97741	UniProt_11132019_sprot.fasta	0009M_WEC000002_TA_DPBS_MSMS_rep1Q1-27Pxxx.1122.1161.3	3	12.4	1.3	76.9	1780000	459	(R)	IHSEILKK	(T)		3.25	11	323.196	967.593	-0.019	-19.6
Glycogen phosphorylase, muscle form	Q9WUB3	3	3.1	341	73	1066.91	1066.91|130.76	69.2	0+11+19+4+33+94+45+29+8+5+63+5+94+4+11+2+56+7+47+8+25+6+33+13+59+44+29+19+23+8+38	0+11+19+4+33+94+45+29+8+5+63+5+94+4+11+2+56+7+47+8+25+6+33+13+59+44+29+19+23+8+38|0+34+33+203+23+349+8+200		730000000	97741	UniProt_11132019_sprot.fasta	0014M_WEC000002_GA_DDEX_MSMS_rep1Q1-27Pxxx.6419.6419.2	2	12.3	10.7	71.4	426000	657	(K)	VIPAADLSEQISTAGTEASGTGNMK	(F)		12.78	6	1224.58	2448.19	-0.0378	-15.4
Glycogen phosphorylase, muscle form	Q9WUB3	3	3.1	341	73	1066.91	1066.91|130.76	69.2	0+11+19+4+33+94+45+29+8+5+63+5+94+4+11+2+56+7+47+8+25+6+33+13+59+44+29+19+23+8+38	0+11+19+4+33+94+45+29+8+5+63+5+94+4+11+2+56+7+47+8+25+6+33+13+59+44+29+19+23+8+38|0+34+33+203+23+349+8+200		730000000	97741	UniProt_11132019_sprot.fasta	0017M_WEC000002_TA_DDEX_MSMS_rep1Q1-27Pxxx.1013.1013.3	3	12.24	4.56	88.5	4960000	317	(K)	FGSRDPVR	(T)		2.92	8	311.834	933.49	-0.002	-2.1
Glycogen phosphorylase, muscle form	Q9WUB3	3	3.1	341	73	1066.91	1066.91|130.76	69.2	0+11+19+4+33+94+45+29+8+5+63+5+94+4+11+2+56+7+47+8+25+6+33+13+59+44+29+19+23+8+38	0+11+19+4+33+94+45+29+8+5+63+5+94+4+11+2+56+7+47+8+25+6+33+13+59+44+29+19+23+8+38|0+34+33+203+23+349+8+200		730000000	97741	UniProt_11132019_sprot.fasta	0018M_WEC000002_TA_DDEX_MSMS_rep1Q1-27Pxxx.3340.3381.2	2	12.23	5.29	73.8	3850000	835	(R)	LPAPDEKI	(-)		8.23	22	441.746	882.493	-0.0088	-10
Glycogen phosphorylase, muscle form	Q9WUB3	3	3.1	341	73	1066.91	1066.91|130.76	69.2	0+11+19+4+33+94+45+29+8+5+63+5+94+4+11+2+56+7+47+8+25+6+33+13+59+44+29+19+23+8+38	0+11+19+4+33+94+45+29+8+5+63+5+94+4+11+2+56+7+47+8+25+6+33+13+59+44+29+19+23+8+38|0+34+33+203+23+349+8+200		730000000	97741	UniProt_11132019_sprot.fasta	0014M_WEC000002_GA_DDEX_MSMS_rep1Q1-27Pxxx.0887.0951.3	3	12.17	-0.25	78.7	2810000	459	(R)	IHSEILKK	(T)		2.57	6	323.201	967.593	-0.0046	-4.7
Glycogen phosphorylase, muscle form	Q9WUB3	3	3.1	341	73	1066.91	1066.91|130.76	69.2	0+11+19+4+33+94+45+29+8+5+63+5+94+4+11+2+56+7+47+8+25+6+33+13+59+44+29+19+23+8+38	0+11+19+4+33+94+45+29+8+5+63+5+94+4+11+2+56+7+47+8+25+6+33+13+59+44+29+19+23+8+38|0+34+33+203+23+349+8+200		730000000	97741	UniProt_11132019_sprot.fasta	0010M_WEC000002_TA_DPBS_MSMS_rep1Q1-27Pxxx.8878.8878.3	3	12.15	8.56	63.9	182000	294	(R)	LKQEYFVVAATLQDIIR	(R)		20.87	4	669.71	2007.13	-0.0109	-5.4
Glycogen phosphorylase, muscle form	Q9WUB3	3	3.1	341	73	1066.91	1066.91|130.76	69.2	0+11+19+4+33+94+45+29+8+5+63+5+94+4+11+2+56+7+47+8+25+6+33+13+59+44+29+19+23+8+38	0+11+19+4+33+94+45+29+8+5+63+5+94+4+11+2+56+7+47+8+25+6+33+13+59+44+29+19+23+8+38|0+34+33+203+23+349+8+200		730000000	97741	UniProt_11132019_sprot.fasta	0010M_WEC000002_TA_DPBS_MSMS_rep1Q1-27Pxxx.5970.6014.2	2	12.13	5.76	74.1	1240000	774	(K)	VFADYEEYIK	(C)		13.5	8	638.808	1276.61	-0.0012	-1
Glycogen phosphorylase, muscle form	Q9WUB3	3	3.1	341	73	1066.91	1066.91|130.76	69.2	0+11+19+4+33+94+45+29+8+5+63+5+94+4+11+2+56+7+47+8+25+6+33+13+59+44+29+19+23+8+38	0+11+19+4+33+94+45+29+8+5+63+5+94+4+11+2+56+7+47+8+25+6+33+13+59+44+29+19+23+8+38|0+34+33+203+23+349+8+200		730000000	97741	UniProt_11132019_sprot.fasta	0009M_WEC000002_TA_DPBS_MSMS_rep1Q1-27Pxxx.5658.5658.3	3	12.07	6.84	90.6	1300000	726	(R)	GYNAQEYYDRIPELR	(Q)		12.85	8	629.639	1886.9	-0.0002	-0.1
Glycogen phosphorylase, muscle form	Q9WUB3	3	3.1	341	73	1066.91	1066.91|130.76	69.2	0+11+19+4+33+94+45+29+8+5+63+5+94+4+11+2+56+7+47+8+25+6+33+13+59+44+29+19+23+8+38	0+11+19+4+33+94+45+29+8+5+63+5+94+4+11+2+56+7+47+8+25+6+33+13+59+44+29+19+23+8+38|0+34+33+203+23+349+8+200		730000000	97741	UniProt_11132019_sprot.fasta	0018M_WEC000002_TA_DDEX_MSMS_rep2Q1-27Pxxx.7701.7701.3	3	12.03	4.52	64.8	546000	353	(R)	ILVDLERLDWDKAWDVTVK	(T)		18.13	10	772.089	2314.24	0.0083	3.6
Glycogen phosphorylase, muscle form	Q9WUB3	3	3.1	341	73	1066.91	1066.91|130.76	69.2	0+11+19+4+33+94+45+29+8+5+63+5+94+4+11+2+56+7+47+8+25+6+33+13+59+44+29+19+23+8+38	0+11+19+4+33+94+45+29+8+5+63+5+94+4+11+2+56+7+47+8+25+6+33+13+59+44+29+19+23+8+38|0+34+33+203+23+349+8+200		730000000	97741	UniProt_11132019_sprot.fasta	0013M_WEC000002_GA_DDEX_MSMS_rep1Q1-27Pxxx.7143.7143.3	3	11.99	4.12	85.1	366000	353	(R)	ILVDLERLDWDK	(A)		16.05	9	505.614	1514.82	0.006	3.9
Glycogen phosphorylase, muscle form	Q9WUB3	3	3.1	341	73	1066.91	1066.91|130.76	69.2	0+11+19+4+33+94+45+29+8+5+63+5+94+4+11+2+56+7+47+8+25+6+33+13+59+44+29+19+23+8+38	0+11+19+4+33+94+45+29+8+5+63+5+94+4+11+2+56+7+47+8+25+6+33+13+59+44+29+19+23+8+38|0+34+33+203+23+349+8+200		730000000	97741	UniProt_11132019_sprot.fasta	0018M_WEC000002_TA_DDEX_MSMS_rep2Q1-27Pxxx.5786.5867.2	2	11.97	5.9	88.3	2030000	279	(R)	VLYPNDNFFEGK	(E)		13.13	14	721.851	1442.69	0.0005	0.3
Glycogen phosphorylase, muscle form	Q9WUB3	3	3.1	341	73	1066.91	1066.91|130.76	69.2	0+11+19+4+33+94+45+29+8+5+63+5+94+4+11+2+56+7+47+8+25+6+33+13+59+44+29+19+23+8+38	0+11+19+4+33+94+45+29+8+5+63+5+94+4+11+2+56+7+47+8+25+6+33+13+59+44+29+19+23+8+38|0+34+33+203+23+349+8+200		730000000	97741	UniProt_11132019_sprot.fasta	0013M_WEC000002_GA_DDEX_MSMS_rep2Q1-27Pxxx.9535.9535.3	3	11.93	11.93	68.3	5670000	249	(K)	APNDFNLKDFNVGGYIQAVLDR	(N)		21.68	11	822.744	2466.24	-0.0237	-9.6
Glycogen phosphorylase, muscle form	Q9WUB3	3	3.1	341	73	1066.91	1066.91|130.76	69.2	0+11+19+4+33+94+45+29+8+5+63+5+94+4+11+2+56+7+47+8+25+6+33+13+59+44+29+19+23+8+38	0+11+19+4+33+94+45+29+8+5+63+5+94+4+11+2+56+7+47+8+25+6+33+13+59+44+29+19+23+8+38|0+34+33+203+23+349+8+200		730000000	97741	UniProt_11132019_sprot.fasta	0009M_WEC000002_TA_DPBS_MSMS_rep1Q1-27Pxxx.7842.7842.6	6	11.91	6.69	82.5	527000	317	(K)	FGSRDPVRTNFDAFPDKVAIQLNDTHPSLAIPELMR	(I)		18.05	3	678.851	4068.08	-0.0087	-2.1
Glycogen phosphorylase, muscle form	Q9WUB3	3	3.1	341	73	1066.91	1066.91|130.76	69.2	0+11+19+4+33+94+45+29+8+5+63+5+94+4+11+2+56+7+47+8+25+6+33+13+59+44+29+19+23+8+38	0+11+19+4+33+94+45+29+8+5+63+5+94+4+11+2+56+7+47+8+25+6+33+13+59+44+29+19+23+8+38|0+34+33+203+23+349+8+200		730000000	97741	UniProt_11132019_sprot.fasta	0013M_WEC000002_GA_DDEX_MSMS_rep1Q1-27Pxxx.8309.8309.4	4	11.9	9.51	59	6720000	325	(R)	TNFDAFPDKVAIQLNDTHPSLAIPELMR	(I)		18.9	10	789.141	3153.6	-0.061	-19.3
Glycogen phosphorylase, muscle form	Q9WUB3	3	3.1	341	73	1066.91	1066.91|130.76	69.2	0+11+19+4+33+94+45+29+8+5+63+5+94+4+11+2+56+7+47+8+25+6+33+13+59+44+29+19+23+8+38	0+11+19+4+33+94+45+29+8+5+63+5+94+4+11+2+56+7+47+8+25+6+33+13+59+44+29+19+23+8+38|0+34+33+203+23+349+8+200		730000000	97741	UniProt_11132019_sprot.fasta	0018M_WEC000002_TA_DDEX_MSMS_rep1Q1-27Pxxx.7174.7174.3	3	11.87	9.49	78.4	952000	491	(R)	RWLVLCNPGLAEVIAER	(I)	C:Carbamidomethylation,	17.98	7	666.034	1996.08	0.007	3.5
Glycogen phosphorylase, muscle form	Q9WUB3	3	3.1	341	73	1066.91	1066.91|130.76	69.2	0+11+19+4+33+94+45+29+8+5+63+5+94+4+11+2+56+7+47+8+25+6+33+13+59+44+29+19+23+8+38	0+11+19+4+33+94+45+29+8+5+63+5+94+4+11+2+56+7+47+8+25+6+33+13+59+44+29+19+23+8+38|0+34+33+203+23+349+8+200		730000000	97741	UniProt_11132019_sprot.fasta	0018M_WEC000002_TA_DDEX_MSMS_rep2Q1-27Pxxx.2570.2570.3	3	11.87	6.88	71.4	1210000	35	(R)	HLHFTLVKDR	(N)		5.88	4	422.569	1265.71	-0.0188	-14.8
Glycogen phosphorylase, muscle form	Q9WUB3	3	3.1	341	73	1066.91	1066.91|130.76	69.2	0+11+19+4+33+94+45+29+8+5+63+5+94+4+11+2+56+7+47+8+25+6+33+13+59+44+29+19+23+8+38	0+11+19+4+33+94+45+29+8+5+63+5+94+4+11+2+56+7+47+8+25+6+33+13+59+44+29+19+23+8+38|0+34+33+203+23+349+8+200		730000000	97741	UniProt_11132019_sprot.fasta	0013M_WEC000002_GA_DDEX_MSMS_rep2Q1-27Pxxx.5009.5055.2	2	11.86	5.29	73.6	2960000	400	(R)	HLQIIYEINQR	(F)		10.45	10	713.895	1426.78	0.0034	2.4
Glycogen phosphorylase, muscle form	Q9WUB3	3	3.1	341	73	1066.91	1066.91|130.76	69.2	0+11+19+4+33+94+45+29+8+5+63+5+94+4+11+2+56+7+47+8+25+6+33+13+59+44+29+19+23+8+38	0+11+19+4+33+94+45+29+8+5+63+5+94+4+11+2+56+7+47+8+25+6+33+13+59+44+29+19+23+8+38|0+34+33+203+23+349+8+200		730000000	97741	UniProt_11132019_sprot.fasta	0010M_WEC000002_TA_DPBS_MSMS_rep1Q1-27Pxxx.7856.7856.5	5	11.85	11.85	71	228000	317	(K)	FGSRDPVRTNFDAFPDKVAIQLNDTHPSLAIPELMR	(I)		17.95	0	814.408	4068.08	-0.065	-16
Glycogen phosphorylase, muscle form	Q9WUB3	3	3.1	341	73	1066.91	1066.91|130.76	69.2	0+11+19+4+33+94+45+29+8+5+63+5+94+4+11+2+56+7+47+8+25+6+33+13+59+44+29+19+23+8+38	0+11+19+4+33+94+45+29+8+5+63+5+94+4+11+2+56+7+47+8+25+6+33+13+59+44+29+19+23+8+38|0+34+33+203+23+349+8+200		730000000	97741	UniProt_11132019_sprot.fasta	0014M_WEC000002_GA_DDEX_MSMS_rep1Q1-27Pxxx.6455.6584.2	2	11.82	6.34	84.1	6710000	279	(R)	VLYPNDNFFEGK	(E)		13.02	12	721.851	1442.69	-0.0012	-0.9
Glycogen phosphorylase, muscle form	Q9WUB3	3	3.1	341	73	1066.91	1066.91|130.76	69.2	0+11+19+4+33+94+45+29+8+5+63+5+94+4+11+2+56+7+47+8+25+6+33+13+59+44+29+19+23+8+38	0+11+19+4+33+94+45+29+8+5+63+5+94+4+11+2+56+7+47+8+25+6+33+13+59+44+29+19+23+8+38|0+34+33+203+23+349+8+200		730000000	97741	UniProt_11132019_sprot.fasta	0009M_WEC000002_TA_DPBS_MSMS_rep1Q1-27Pxxx.5683.5683.3	3	11.8	8.92	55.2	140000	556	(K)	VHINPNSLFDVQVKR	(I)		12.57	0	589.318	1765.97	-0.0319	-18.1
Glycogen phosphorylase, muscle form	Q9WUB3	3	3.1	341	73	1066.91	1066.91|130.76	69.2	0+11+19+4+33+94+45+29+8+5+63+5+94+4+11+2+56+7+47+8+25+6+33+13+59+44+29+19+23+8+38	0+11+19+4+33+94+45+29+8+5+63+5+94+4+11+2+56+7+47+8+25+6+33+13+59+44+29+19+23+8+38|0+34+33+203+23+349+8+200		730000000	97741	UniProt_11132019_sprot.fasta	0018M_WEC000002_TA_DDEX_MSMS_rep2Q1-27Pxxx.1057.1097.3	3	11.8	5.85	79.9	2720000	317	(K)	FGSRDPVR	(T)		3.07	8	311.834	933.49	-0.0013	-1.4
Glycogen phosphorylase, muscle form	Q9WUB3	3	3.1	341	73	1066.91	1066.91|130.76	69.2	0+11+19+4+33+94+45+29+8+5+63+5+94+4+11+2+56+7+47+8+25+6+33+13+59+44+29+19+23+8+38	0+11+19+4+33+94+45+29+8+5+63+5+94+4+11+2+56+7+47+8+25+6+33+13+59+44+29+19+23+8+38|0+34+33+203+23+349+8+200		730000000	97741	UniProt_11132019_sprot.fasta	0014M_WEC000002_GA_DDEX_MSMS_rep1Q1-27Pxxx.4690.4690.2	2	11.78	4.05	79.5	7480000	824	(R)	EIWGVEPSR	(Q)		9.52	11	536.775	1072.54	0.001	1
Glycogen phosphorylase, muscle form	Q9WUB3	3	3.1	341	73	1066.91	1066.91|130.76	69.2	0+11+19+4+33+94+45+29+8+5+63+5+94+4+11+2+56+7+47+8+25+6+33+13+59+44+29+19+23+8+38	0+11+19+4+33+94+45+29+8+5+63+5+94+4+11+2+56+7+47+8+25+6+33+13+59+44+29+19+23+8+38|0+34+33+203+23+349+8+200		730000000	97741	UniProt_11132019_sprot.fasta	0018M_WEC000002_TA_DDEX_MSMS_rep1Q1-27Pxxx.5389.5389.5	5	11.74	3.94	54.7	56200	774	(K)	VFADYEEYIKCQDKVSELYKNPR	(E)	C:Carbamidomethylation,	14.05	0	579.7	2894.4	0.0668	23.1
Glycogen phosphorylase, muscle form	Q9WUB3	3	3.1	341	73	1066.91	1066.91|130.76	69.2	0+11+19+4+33+94+45+29+8+5+63+5+94+4+11+2+56+7+47+8+25+6+33+13+59+44+29+19+23+8+38	0+11+19+4+33+94+45+29+8+5+63+5+94+4+11+2+56+7+47+8+25+6+33+13+59+44+29+19+23+8+38|0+34+33+203+23+349+8+200		730000000	97741	UniProt_11132019_sprot.fasta	0013M_WEC000002_GA_DDEX_MSMS_rep1Q1-27Pxxx.5798.5798.2	2	11.72	11.55	100	642000	51	(R)	DYYFALAHTVR	(D)		12.87	2	678.341	1355.67	0.0002	0.2
Glycogen phosphorylase, muscle form	Q9WUB3	3	3.1	341	73	1066.91	1066.91|130.76	69.2	0+11+19+4+33+94+45+29+8+5+63+5+94+4+11+2+56+7+47+8+25+6+33+13+59+44+29+19+23+8+38	0+11+19+4+33+94+45+29+8+5+63+5+94+4+11+2+56+7+47+8+25+6+33+13+59+44+29+19+23+8+38|0+34+33+203+23+349+8+200		730000000	97741	UniProt_11132019_sprot.fasta	0018M_WEC000002_TA_DDEX_MSMS_rep1Q1-27Pxxx.2606.2606.2	2	11.71	6.59	76.7	754000	603	(R)	TIMIGGK	(A)		6.85	12	360.204	719.412	-0.0107	-14.8
Glycogen phosphorylase, muscle form	Q9WUB3	3	3.1	341	73	1066.91	1066.91|130.76	69.2	0+11+19+4+33+94+45+29+8+5+63+5+94+4+11+2+56+7+47+8+25+6+33+13+59+44+29+19+23+8+38	0+11+19+4+33+94+45+29+8+5+63+5+94+4+11+2+56+7+47+8+25+6+33+13+59+44+29+19+23+8+38|0+34+33+203+23+349+8+200		730000000	97741	UniProt_11132019_sprot.fasta	0018M_WEC000002_TA_DDEX_MSMS_rep2Q1-27Pxxx.1121.1121.3	3	11.65	0.33	62.3	682000	459	(R)	IHSEILKK	(T)		3.1	5	323.203	967.593	0.0008	0.8
Glycogen phosphorylase, muscle form	Q9WUB3	3	3.1	341	73	1066.91	1066.91|130.76	69.2	0+11+19+4+33+94+45+29+8+5+63+5+94+4+11+2+56+7+47+8+25+6+33+13+59+44+29+19+23+8+38	0+11+19+4+33+94+45+29+8+5+63+5+94+4+11+2+56+7+47+8+25+6+33+13+59+44+29+19+23+8+38|0+34+33+203+23+349+8+200		730000000	97741	UniProt_11132019_sprot.fasta	0018M_WEC000002_TA_DDEX_MSMS_rep1Q1-27Pxxx.2810.2810.2	2	11.6	6.73	75.8	1820000	186	(R)	YGNPWEK	(A)		7.23	7	447.211	893.415	-0.0009	-1
Glycogen phosphorylase, muscle form	Q9WUB3	3	3.1	341	73	1066.91	1066.91|130.76	69.2	0+11+19+4+33+94+45+29+8+5+63+5+94+4+11+2+56+7+47+8+25+6+33+13+59+44+29+19+23+8+38	0+11+19+4+33+94+45+29+8+5+63+5+94+4+11+2+56+7+47+8+25+6+33+13+59+44+29+19+23+8+38|0+34+33+203+23+349+8+200		730000000	97741	UniProt_11132019_sprot.fasta	0017M_WEC000002_TA_DDEX_MSMS_rep1Q1-27Pxxx.3764.3764.2	2	11.49	5.39	73.8	5270000	18	(R)	GLAGVENVSELKK	(N)		9.15	5	672.38	1343.75	-0.0008	-0.6
Glycogen phosphorylase, muscle form	Q9WUB3	3	3.1	341	73	1066.91	1066.91|130.76	69.2	0+11+19+4+33+94+45+29+8+5+63+5+94+4+11+2+56+7+47+8+25+6+33+13+59+44+29+19+23+8+38	0+11+19+4+33+94+45+29+8+5+63+5+94+4+11+2+56+7+47+8+25+6+33+13+59+44+29+19+23+8+38|0+34+33+203+23+349+8+200		730000000	97741	UniProt_11132019_sprot.fasta	0013M_WEC000002_GA_DDEX_MSMS_rep1Q1-27Pxxx.6426.6426.3	3	11.39	4.95	75.7	335000	556	(K)	VHINPNSLFDVQVK	(R)		14.32	3	537.286	1609.87	-0.0253	-15.7
Glycogen phosphorylase, muscle form	Q9WUB3	3	3.1	341	73	1066.91	1066.91|130.76	69.2	0+11+19+4+33+94+45+29+8+5+63+5+94+4+11+2+56+7+47+8+25+6+33+13+59+44+29+19+23+8+38	0+11+19+4+33+94+45+29+8+5+63+5+94+4+11+2+56+7+47+8+25+6+33+13+59+44+29+19+23+8+38|0+34+33+203+23+349+8+200		730000000	97741	UniProt_11132019_sprot.fasta	0018M_WEC000002_TA_DDEX_MSMS_rep1Q1-27Pxxx.1081.1240.3	3	11.36	5.8	72.7	2000000	317	(K)	FGSRDPVR	(T)		3.42	25	311.829	933.49	-0.0166	-17.7
Glycogen phosphorylase, muscle form	Q9WUB3	3	3.1	341	73	1066.91	1066.91|130.76	69.2	0+11+19+4+33+94+45+29+8+5+63+5+94+4+11+2+56+7+47+8+25+6+33+13+59+44+29+19+23+8+38	0+11+19+4+33+94+45+29+8+5+63+5+94+4+11+2+56+7+47+8+25+6+33+13+59+44+29+19+23+8+38|0+34+33+203+23+349+8+200		730000000	97741	UniProt_11132019_sprot.fasta	0009M_WEC000002_TA_DPBS_MSMS_rep1Q1-27Pxxx.6000.6000.5	5	11.35	6.69	52.5	810000	467	(K)	TIFKDFYELEPHKFQNK	(T)		13.47	9	437.622	2184.11	-0.0333	-15.2
Glycogen phosphorylase, muscle form	Q9WUB3	3	3.1	341	73	1066.91	1066.91|130.76	69.2	0+11+19+4+33+94+45+29+8+5+63+5+94+4+11+2+56+7+47+8+25+6+33+13+59+44+29+19+23+8+38	0+11+19+4+33+94+45+29+8+5+63+5+94+4+11+2+56+7+47+8+25+6+33+13+59+44+29+19+23+8+38|0+34+33+203+23+349+8+200		730000000	97741	UniProt_11132019_sprot.fasta	0010M_WEC000002_TA_DPBS_MSMS_rep1Q1-27Pxxx.3093.3093.3	3	11.32	6.11	89.1	3190000	833	(R)	QRLPAPDEKI	(-)		7.4	5	389.555	1166.65	-0.0016	-1.4
Glycogen phosphorylase, muscle form	Q9WUB3	3	3.1	341	73	1066.91	1066.91|130.76	69.2	0+11+19+4+33+94+45+29+8+5+63+5+94+4+11+2+56+7+47+8+25+6+33+13+59+44+29+19+23+8+38	0+11+19+4+33+94+45+29+8+5+63+5+94+4+11+2+56+7+47+8+25+6+33+13+59+44+29+19+23+8+38|0+34+33+203+23+349+8+200		730000000	97741	UniProt_11132019_sprot.fasta	0013M_WEC000002_GA_DDEX_MSMS_rep2Q1-27Pxxx.6110.6154.3	3	11.3	11.3	58.8	340000	279	(R)	VLYPNDNFFEGK	(E)		12.73	6	481.563	1442.69	-0.021	-14.6
Glycogen phosphorylase, muscle form	Q9WUB3	3	3.1	341	73	1066.91	1066.91|130.76	69.2	0+11+19+4+33+94+45+29+8+5+63+5+94+4+11+2+56+7+47+8+25+6+33+13+59+44+29+19+23+8+38	0+11+19+4+33+94+45+29+8+5+63+5+94+4+11+2+56+7+47+8+25+6+33+13+59+44+29+19+23+8+38|0+34+33+203+23+349+8+200		730000000	97741	UniProt_11132019_sprot.fasta	0013M_WEC000002_GA_DDEX_MSMS_rep2Q1-27Pxxx.5770.5770.2	2	11.18	11.18	62.7	651000	51	(R)	DYYFALAHTVR	(D)		11.92	8	678.343	1355.67	0.0036	2.7
Glycogen phosphorylase, muscle form	Q9WUB3	3	3.1	341	73	1066.91	1066.91|130.76	69.2	0+11+19+4+33+94+45+29+8+5+63+5+94+4+11+2+56+7+47+8+25+6+33+13+59+44+29+19+23+8+38	0+11+19+4+33+94+45+29+8+5+63+5+94+4+11+2+56+7+47+8+25+6+33+13+59+44+29+19+23+8+38|0+34+33+203+23+349+8+200		730000000	97741	UniProt_11132019_sprot.fasta	0009M_WEC000002_TA_DPBS_MSMS_rep1Q1-27Pxxx.7429.7429.2	2	11.14	8.72	69.3	27300	171	(K)	ICGGWQMEEADDWLR	(Y)	C:Carbamidomethylation,	16.93	0	933.388	1865.8	-0.025	-13.4
Glycogen phosphorylase, muscle form	Q9WUB3	3	3.1	341	73	1066.91	1066.91|130.76	69.2	0+11+19+4+33+94+45+29+8+5+63+5+94+4+11+2+56+7+47+8+25+6+33+13+59+44+29+19+23+8+38	0+11+19+4+33+94+45+29+8+5+63+5+94+4+11+2+56+7+47+8+25+6+33+13+59+44+29+19+23+8+38|0+34+33+203+23+349+8+200		730000000	97741	UniProt_11132019_sprot.fasta	0009M_WEC000002_TA_DPBS_MSMS_rep1Q1-27Pxxx.8182.8182.3	3	11.12	3.3	68	310000	353	(R)	ILVDLERLDWDKAWDVTVK	(T)		18.98	15	772.089	2314.24	0.0092	4
Glycogen phosphorylase, muscle form	Q9WUB3	3	3.1	341	73	1066.91	1066.91|130.76	69.2	0+11+19+4+33+94+45+29+8+5+63+5+94+4+11+2+56+7+47+8+25+6+33+13+59+44+29+19+23+8+38	0+11+19+4+33+94+45+29+8+5+63+5+94+4+11+2+56+7+47+8+25+6+33+13+59+44+29+19+23+8+38|0+34+33+203+23+349+8+200		730000000	97741	UniProt_11132019_sprot.fasta	0009M_WEC000002_TA_DPBS_MSMS_rep1Q1-27Pxxx.3034.3159.4	4	11.09	11.09	64.8	2030000	35	(R)	HLHFTLVKDR	(N)		7.33	20	317.184	1265.71	0.0021	1.7
Glycogen phosphorylase, muscle form	Q9WUB3	3	3.1	341	73	1066.91	1066.91|130.76	69.2	0+11+19+4+33+94+45+29+8+5+63+5+94+4+11+2+56+7+47+8+25+6+33+13+59+44+29+19+23+8+38	0+11+19+4+33+94+45+29+8+5+63+5+94+4+11+2+56+7+47+8+25+6+33+13+59+44+29+19+23+8+38|0+34+33+203+23+349+8+200		730000000	97741	UniProt_11132019_sprot.fasta	0018M_WEC000002_TA_DDEX_MSMS_rep1Q1-27Pxxx.1300.1300.3	3	11.08	3.87	62.6	701000	459	(R)	IHSEILKK	(T)		3.82	28	323.202	967.593	-0.0021	-2.2
Glycogen phosphorylase, muscle form	Q9WUB3	3	3.1	341	73	1066.91	1066.91|130.76	69.2	0+11+19+4+33+94+45+29+8+5+63+5+94+4+11+2+56+7+47+8+25+6+33+13+59+44+29+19+23+8+38	0+11+19+4+33+94+45+29+8+5+63+5+94+4+11+2+56+7+47+8+25+6+33+13+59+44+29+19+23+8+38|0+34+33+203+23+349+8+200		730000000	97741	UniProt_11132019_sprot.fasta	0013M_WEC000002_GA_DDEX_MSMS_rep2Q1-27Pxxx.7840.7840.2	2	11.06	11.06	53.7	1790000	388	(R)	WPVHLMETLLPR	(H)		16.85	108	746.417	1491.81	0.0126	8.4
Glycogen phosphorylase, muscle form	Q9WUB3	3	3.1	341	73	1066.91	1066.91|130.76	69.2	0+11+19+4+33+94+45+29+8+5+63+5+94+4+11+2+56+7+47+8+25+6+33+13+59+44+29+19+23+8+38	0+11+19+4+33+94+45+29+8+5+63+5+94+4+11+2+56+7+47+8+25+6+33+13+59+44+29+19+23+8+38|0+34+33+203+23+349+8+200		730000000	97741	UniProt_11132019_sprot.fasta	0009M_WEC000002_TA_DPBS_MSMS_rep1Q1-27Pxxx.2463.2463.2	2	10.99	3.18	86.7	2160000	271	(R)	NLAENISR	(V)		6.13	5	458.744	916.485	-0.0035	-3.9
Glycogen phosphorylase, muscle form	Q9WUB3	3	3.1	341	73	1066.91	1066.91|130.76	69.2	0+11+19+4+33+94+45+29+8+5+63+5+94+4+11+2+56+7+47+8+25+6+33+13+59+44+29+19+23+8+38	0+11+19+4+33+94+45+29+8+5+63+5+94+4+11+2+56+7+47+8+25+6+33+13+59+44+29+19+23+8+38|0+34+33+203+23+349+8+200		730000000	97741	UniProt_11132019_sprot.fasta	0010M_WEC000002_TA_DPBS_MSMS_rep1Q1-27Pxxx.7152.7152.3	3	10.93	2.35	77.6	136000	353	(R)	ILVDLERLDWDK	(A)		16.18	4	505.604	1514.82	-0.0227	-15
Glycogen phosphorylase, muscle form	Q9WUB3	3	3.1	341	73	1066.91	1066.91|130.76	69.2	0+11+19+4+33+94+45+29+8+5+63+5+94+4+11+2+56+7+47+8+25+6+33+13+59+44+29+19+23+8+38	0+11+19+4+33+94+45+29+8+5+63+5+94+4+11+2+56+7+47+8+25+6+33+13+59+44+29+19+23+8+38|0+34+33+203+23+349+8+200		730000000	97741	UniProt_11132019_sprot.fasta	0018M_WEC000002_TA_DDEX_MSMS_rep1Q1-27Pxxx.7178.7178.5	5	10.85	10.85	64.8	527000	317	(K)	FGSRDPVRTNFDAFPDKVAIQLNDTHPSLAIPELMR	(I)		17.98	3	814.407	4068.08	-0.0726	-17.9
Glycogen phosphorylase, muscle form	Q9WUB3	3	3.1	341	73	1066.91	1066.91|130.76	69.2	0+11+19+4+33+94+45+29+8+5+63+5+94+4+11+2+56+7+47+8+25+6+33+13+59+44+29+19+23+8+38	0+11+19+4+33+94+45+29+8+5+63+5+94+4+11+2+56+7+47+8+25+6+33+13+59+44+29+19+23+8+38|0+34+33+203+23+349+8+200		730000000	97741	UniProt_11132019_sprot.fasta	0018M_WEC000002_TA_DDEX_MSMS_rep2Q1-27Pxxx.3198.3198.3	3	10.81	5.76	76.1	1580000	35	(R)	HLHFTLVK	(D)		7.07	9	332.199	994.583	-0.0014	-1.4
Glycogen phosphorylase, muscle form	Q9WUB3	3	3.1	341	73	1066.91	1066.91|130.76	69.2	0+11+19+4+33+94+45+29+8+5+63+5+94+4+11+2+56+7+47+8+25+6+33+13+59+44+29+19+23+8+38	0+11+19+4+33+94+45+29+8+5+63+5+94+4+11+2+56+7+47+8+25+6+33+13+59+44+29+19+23+8+38|0+34+33+203+23+349+8+200		730000000	97741	UniProt_11132019_sprot.fasta	0010M_WEC000002_TA_DPBS_MSMS_rep1Q1-27Pxxx.5223.5223.3	3	10.78	7.19	63.5	98800	774	(K)	VFADYEEYIKCQDK	(V)	C:Carbamidomethylation,	10.98	0	603.273	1807.82	-0.0173	-9.6
Glycogen phosphorylase, muscle form	Q9WUB3	3	3.1	341	73	1066.91	1066.91|130.76	69.2	0+11+19+4+33+94+45+29+8+5+63+5+94+4+11+2+56+7+47+8+25+6+33+13+59+44+29+19+23+8+38	0+11+19+4+33+94+45+29+8+5+63+5+94+4+11+2+56+7+47+8+25+6+33+13+59+44+29+19+23+8+38|0+34+33+203+23+349+8+200		730000000	97741	UniProt_11132019_sprot.fasta	0018M_WEC000002_TA_DDEX_MSMS_rep1Q1-27Pxxx.2819.2877.3	3	10.75	6.31	59.8	370000	35	(R)	HLHFTLVKDR	(N)		7.33	6	422.575	1265.71	0.0002	0.2
Glycogen phosphorylase, muscle form	Q9WUB3	3	3.1	341	73	1066.91	1066.91|130.76	69.2	0+11+19+4+33+94+45+29+8+5+63+5+94+4+11+2+56+7+47+8+25+6+33+13+59+44+29+19+23+8+38	0+11+19+4+33+94+45+29+8+5+63+5+94+4+11+2+56+7+47+8+25+6+33+13+59+44+29+19+23+8+38|0+34+33+203+23+349+8+200		730000000	97741	UniProt_11132019_sprot.fasta	0013M_WEC000002_GA_DDEX_MSMS_rep2Q1-27Pxxx.9489.9489.3	3	10.71	6.29	68	228000	257	(K)	DFNVGGYIQAVLDRNLAENISR	(V)		21.83	0	822.091	2464.26	0.001	0.4
Glycogen phosphorylase, muscle form	Q9WUB3	3	3.1	341	73	1066.91	1066.91|130.76	69.2	0+11+19+4+33+94+45+29+8+5+63+5+94+4+11+2+56+7+47+8+25+6+33+13+59+44+29+19+23+8+38	0+11+19+4+33+94+45+29+8+5+63+5+94+4+11+2+56+7+47+8+25+6+33+13+59+44+29+19+23+8+38|0+34+33+203+23+349+8+200		730000000	97741	UniProt_11132019_sprot.fasta	0013M_WEC000002_GA_DDEX_MSMS_rep2Q1-27Pxxx.5657.5657.2	2	10.69	8.97	53.8	185000	623	(K)	LITAIGDVVNHDPAVGDR	(L)		11.73	5	931.472	1861.98	-0.0395	-21.2
Glycogen phosphorylase, muscle form	Q9WUB3	3	3.1	341	73	1066.91	1066.91|130.76	69.2	0+11+19+4+33+94+45+29+8+5+63+5+94+4+11+2+56+7+47+8+25+6+33+13+59+44+29+19+23+8+38	0+11+19+4+33+94+45+29+8+5+63+5+94+4+11+2+56+7+47+8+25+6+33+13+59+44+29+19+23+8+38|0+34+33+203+23+349+8+200		730000000	97741	UniProt_11132019_sprot.fasta	0010M_WEC000002_TA_DPBS_MSMS_rep1Q1-27Pxxx.5702.5702.3	3	10.65	5.77	75.1	140000	623	(K)	LITAIGDVVNHDPAVGDR	(L)		12.87	0	621.33	1861.98	-0.0005	-0.3
Glycogen phosphorylase, muscle form	Q9WUB3	3	3.1	341	73	1066.91	1066.91|130.76	69.2	0+11+19+4+33+94+45+29+8+5+63+5+94+4+11+2+56+7+47+8+25+6+33+13+59+44+29+19+23+8+38	0+11+19+4+33+94+45+29+8+5+63+5+94+4+11+2+56+7+47+8+25+6+33+13+59+44+29+19+23+8+38|0+34+33+203+23+349+8+200		730000000	97741	UniProt_11132019_sprot.fasta	0018M_WEC000002_TA_DDEX_MSMS_rep1Q1-27Pxxx.1783.1783.2	2	10.61	7.01	79.4	1710000	236	(R)	NNVVNTMR	(L)		5.1	2	474.239	947.473	-0.0023	-2.4
Glycogen phosphorylase, muscle form	Q9WUB3	3	3.1	341	73	1066.91	1066.91|130.76	69.2	0+11+19+4+33+94+45+29+8+5+63+5+94+4+11+2+56+7+47+8+25+6+33+13+59+44+29+19+23+8+38	0+11+19+4+33+94+45+29+8+5+63+5+94+4+11+2+56+7+47+8+25+6+33+13+59+44+29+19+23+8+38|0+34+33+203+23+349+8+200		730000000	97741	UniProt_11132019_sprot.fasta	0014M_WEC000002_GA_DDEX_MSMS_rep1Q1-27Pxxx.6078.6078.3	3	10.58	4.31	77.2	685000	623	(K)	LITAIGDVVNHDPAVGDRLR	(V)		12.13	19	711.058	2131.16	-0.0038	-1.8
Glycogen phosphorylase, muscle form	Q9WUB3	3	3.1	341	73	1066.91	1066.91|130.76	69.2	0+11+19+4+33+94+45+29+8+5+63+5+94+4+11+2+56+7+47+8+25+6+33+13+59+44+29+19+23+8+38	0+11+19+4+33+94+45+29+8+5+63+5+94+4+11+2+56+7+47+8+25+6+33+13+59+44+29+19+23+8+38|0+34+33+203+23+349+8+200		730000000	97741	UniProt_11132019_sprot.fasta	0018M_WEC000002_TA_DDEX_MSMS_rep1Q1-27Pxxx.2874.2874.4	4	10.55	7.46	73.7	1180000	35	(R)	HLHFTLVKDR	(N)		7.3	15	317.184	1265.71	0.0029	2.3
Glycogen phosphorylase, muscle form	Q9WUB3	3	3.1	341	73	1066.91	1066.91|130.76	69.2	0+11+19+4+33+94+45+29+8+5+63+5+94+4+11+2+56+7+47+8+25+6+33+13+59+44+29+19+23+8+38	0+11+19+4+33+94+45+29+8+5+63+5+94+4+11+2+56+7+47+8+25+6+33+13+59+44+29+19+23+8+38|0+34+33+203+23+349+8+200		730000000	97741	UniProt_11132019_sprot.fasta	0013M_WEC000002_GA_DDEX_MSMS_rep1Q1-27Pxxx.5141.5209.2	2	10.54	4.12	64.6	2410000	400	(R)	HLQIIYEINQR	(F)		11.55	14	713.876	1426.78	-0.0355	-24.9
Glycogen phosphorylase, muscle form	Q9WUB3	3	3.1	341	73	1066.91	1066.91|130.76	69.2	0+11+19+4+33+94+45+29+8+5+63+5+94+4+11+2+56+7+47+8+25+6+33+13+59+44+29+19+23+8+38	0+11+19+4+33+94+45+29+8+5+63+5+94+4+11+2+56+7+47+8+25+6+33+13+59+44+29+19+23+8+38|0+34+33+203+23+349+8+200		730000000	97741	UniProt_11132019_sprot.fasta	0013M_WEC000002_GA_DDEX_MSMS_rep2Q1-27Pxxx.3000.3080.3	3	10.51	4.92	87.9	4600000	833	(R)	QRLPAPDEKI	(-)		6.65	14	389.557	1166.65	0.0036	3
Glycogen phosphorylase, muscle form	Q9WUB3	3	3.1	341	73	1066.91	1066.91|130.76	69.2	0+11+19+4+33+94+45+29+8+5+63+5+94+4+11+2+56+7+47+8+25+6+33+13+59+44+29+19+23+8+38	0+11+19+4+33+94+45+29+8+5+63+5+94+4+11+2+56+7+47+8+25+6+33+13+59+44+29+19+23+8+38|0+34+33+203+23+349+8+200		730000000	97741	UniProt_11132019_sprot.fasta	0017M_WEC000002_TA_DDEX_MSMS_rep1Q1-27Pxxx.0995.1033.3	3	10.49	1.35	71.6	2530000	459	(R)	IHSEILKK	(T)		2.93	5	323.202	967.593	-0.0027	-2.7
Glycogen phosphorylase, muscle form	Q9WUB3	3	3.1	341	73	1066.91	1066.91|130.76	69.2	0+11+19+4+33+94+45+29+8+5+63+5+94+4+11+2+56+7+47+8+25+6+33+13+59+44+29+19+23+8+38	0+11+19+4+33+94+45+29+8+5+63+5+94+4+11+2+56+7+47+8+25+6+33+13+59+44+29+19+23+8+38|0+34+33+203+23+349+8+200		730000000	97741	UniProt_11132019_sprot.fasta	0014M_WEC000002_GA_DDEX_MSMS_rep1Q1-27Pxxx.0531.0531.2	2	10.48	1.54	73.5	228000	805	(R)	NIATSGK	(F)		1.87	5	345.693	690.378	0.0015	2.2
Glycogen phosphorylase, muscle form	Q9WUB3	3	3.1	341	73	1066.91	1066.91|130.76	69.2	0+11+19+4+33+94+45+29+8+5+63+5+94+4+11+2+56+7+47+8+25+6+33+13+59+44+29+19+23+8+38	0+11+19+4+33+94+45+29+8+5+63+5+94+4+11+2+56+7+47+8+25+6+33+13+59+44+29+19+23+8+38|0+34+33+203+23+349+8+200		730000000	97741	UniProt_11132019_sprot.fasta	0013M_WEC000002_GA_DDEX_MSMS_rep2Q1-27Pxxx.8291.8291.3	3	10.47	2.66	69.7	1330000	353	(R)	ILVDLERLDWDKAWDVTVK	(T)		18.03	14	772.104	2314.24	0.0518	22.4
Glycogen phosphorylase, muscle form	Q9WUB3	3	3.1	341	73	1066.91	1066.91|130.76	69.2	0+11+19+4+33+94+45+29+8+5+63+5+94+4+11+2+56+7+47+8+25+6+33+13+59+44+29+19+23+8+38	0+11+19+4+33+94+45+29+8+5+63+5+94+4+11+2+56+7+47+8+25+6+33+13+59+44+29+19+23+8+38|0+34+33+203+23+349+8+200		730000000	97741	UniProt_11132019_sprot.fasta	0017M_WEC000002_TA_DDEX_MSMS_rep1Q1-27Pxxx.3194.3194.3	3	10.47	6.38	68.3	122000	594	(R)	EPNRFMVPR	(T)		6.77	2	382.529	1145.59	-0.0173	-15.1
Glycogen phosphorylase, muscle form	Q9WUB3	3	3.1	341	73	1066.91	1066.91|130.76	69.2	0+11+19+4+33+94+45+29+8+5+63+5+94+4+11+2+56+7+47+8+25+6+33+13+59+44+29+19+23+8+38	0+11+19+4+33+94+45+29+8+5+63+5+94+4+11+2+56+7+47+8+25+6+33+13+59+44+29+19+23+8+38|0+34+33+203+23+349+8+200		730000000	97741	UniProt_11132019_sprot.fasta	0013M_WEC000002_GA_DDEX_MSMS_rep1Q1-27Pxxx.3298.3362.2	2	10.37	5.18	76.8	2760000	598	(R)	FMVPR	(T)		7.77	5	325.178	649.349	-0.0013	-2
Glycogen phosphorylase, muscle form	Q9WUB3	3	3.1	341	73	1066.91	1066.91|130.76	69.2	0+11+19+4+33+94+45+29+8+5+63+5+94+4+11+2+56+7+47+8+25+6+33+13+59+44+29+19+23+8+38	0+11+19+4+33+94+45+29+8+5+63+5+94+4+11+2+56+7+47+8+25+6+33+13+59+44+29+19+23+8+38|0+34+33+203+23+349+8+200		730000000	97741	UniProt_11132019_sprot.fasta	0018M_WEC000002_TA_DDEX_MSMS_rep2Q1-27Pxxx.7055.7055.2	2	10.36	7.55	60.9	300000	741	(R)	QIIEQLSSGFFSPK	(Q)		16.28	2	790.927	1580.83	0.0154	9.7
Glycogen phosphorylase, muscle form	Q9WUB3	3	3.1	341	73	1066.91	1066.91|130.76	69.2	0+11+19+4+33+94+45+29+8+5+63+5+94+4+11+2+56+7+47+8+25+6+33+13+59+44+29+19+23+8+38	0+11+19+4+33+94+45+29+8+5+63+5+94+4+11+2+56+7+47+8+25+6+33+13+59+44+29+19+23+8+38|0+34+33+203+23+349+8+200		730000000	97741	UniProt_11132019_sprot.fasta	0014M_WEC000002_GA_DDEX_MSMS_rep1Q1-27Pxxx.5320.5383.2	2	10.27	5.17	59.2	1350000	400	(R)	HLQIIYEINQR	(F)		10.7	6	713.878	1426.78	-0.0305	-21.4
Glycogen phosphorylase, muscle form	Q9WUB3	3	3.1	341	73	1066.91	1066.91|130.76	69.2	0+11+19+4+33+94+45+29+8+5+63+5+94+4+11+2+56+7+47+8+25+6+33+13+59+44+29+19+23+8+38	0+11+19+4+33+94+45+29+8+5+63+5+94+4+11+2+56+7+47+8+25+6+33+13+59+44+29+19+23+8+38|0+34+33+203+23+349+8+200		730000000	97741	UniProt_11132019_sprot.fasta	0014M_WEC000002_GA_DDEX_MSMS_rep1Q1-27Pxxx.2890.2890.4	4	10.25	7.9	57.9	2410000	35	(R)	HLHFTLVKDR	(N)		6.05	4	317.178	1265.71	-0.0191	-15.1
Glycogen phosphorylase, muscle form	Q9WUB3	3	3.1	341	73	1066.91	1066.91|130.76	69.2	0+11+19+4+33+94+45+29+8+5+63+5+94+4+11+2+56+7+47+8+25+6+33+13+59+44+29+19+23+8+38	0+11+19+4+33+94+45+29+8+5+63+5+94+4+11+2+56+7+47+8+25+6+33+13+59+44+29+19+23+8+38|0+34+33+203+23+349+8+200		730000000	97741	UniProt_11132019_sprot.fasta	0017M_WEC000002_TA_DDEX_MSMS_rep1Q1-27Pxxx.5990.5990.2	2	10.24	4.86	64.8	784000	774	(K)	VFADYEEYIK	(C)		13.48	5	638.807	1276.61	-0.0024	-1.9
Glycogen phosphorylase, muscle form	Q9WUB3	3	3.1	341	73	1066.91	1066.91|130.76	69.2	0+11+19+4+33+94+45+29+8+5+63+5+94+4+11+2+56+7+47+8+25+6+33+13+59+44+29+19+23+8+38	0+11+19+4+33+94+45+29+8+5+63+5+94+4+11+2+56+7+47+8+25+6+33+13+59+44+29+19+23+8+38|0+34+33+203+23+349+8+200		730000000	97741	UniProt_11132019_sprot.fasta	0010M_WEC000002_TA_DPBS_MSMS_rep1Q1-27Pxxx.3077.3077.3	3	10.22	6.79	61.6	562000	35	(R)	HLHFTLVKDR	(N)		7.3	5	422.568	1265.71	-0.0207	-16.3
Glycogen phosphorylase, muscle form	Q9WUB3	3	3.1	341	73	1066.91	1066.91|130.76	69.2	0+11+19+4+33+94+45+29+8+5+63+5+94+4+11+2+56+7+47+8+25+6+33+13+59+44+29+19+23+8+38	0+11+19+4+33+94+45+29+8+5+63+5+94+4+11+2+56+7+47+8+25+6+33+13+59+44+29+19+23+8+38|0+34+33+203+23+349+8+200		730000000	97741	UniProt_11132019_sprot.fasta	0013M_WEC000002_GA_DDEX_MSMS_rep2Q1-27Pxxx.0938.0938.3	3	10.2	4.83	74.2	6850000	317	(K)	FGSRDPVR	(T)		2.53	6	311.834	933.49	-0.0013	-1.4
Glycogen phosphorylase, muscle form	Q9WUB3	3	3.1	341	73	1066.91	1066.91|130.76	69.2	0+11+19+4+33+94+45+29+8+5+63+5+94+4+11+2+56+7+47+8+25+6+33+13+59+44+29+19+23+8+38	0+11+19+4+33+94+45+29+8+5+63+5+94+4+11+2+56+7+47+8+25+6+33+13+59+44+29+19+23+8+38|0+34+33+203+23+349+8+200		730000000	97741	UniProt_11132019_sprot.fasta	0013M_WEC000002_GA_DDEX_MSMS_rep2Q1-27Pxxx.3711.3711.2	2	10.19	3.91	62.9	537000	365	(K)	AWDVTVK	(T)		7.83	4	409.726	818.441	0.0042	5.2
Glycogen phosphorylase, muscle form	Q9WUB3	3	3.1	341	73	1066.91	1066.91|130.76	69.2	0+11+19+4+33+94+45+29+8+5+63+5+94+4+11+2+56+7+47+8+25+6+33+13+59+44+29+19+23+8+38	0+11+19+4+33+94+45+29+8+5+63+5+94+4+11+2+56+7+47+8+25+6+33+13+59+44+29+19+23+8+38|0+34+33+203+23+349+8+200		730000000	97741	UniProt_11132019_sprot.fasta	0013M_WEC000002_GA_DDEX_MSMS_rep1Q1-27Pxxx.3066.3066.2	2	10.11	4.78	71.1	5330000	186	(R)	YGNPWEK	(A)		7.23	20	447.211	893.415	-0.0009	-1.1
Glycogen phosphorylase, muscle form	Q9WUB3	3	3.1	341	73	1066.91	1066.91|130.76	69.2	0+11+19+4+33+94+45+29+8+5+63+5+94+4+11+2+56+7+47+8+25+6+33+13+59+44+29+19+23+8+38	0+11+19+4+33+94+45+29+8+5+63+5+94+4+11+2+56+7+47+8+25+6+33+13+59+44+29+19+23+8+38|0+34+33+203+23+349+8+200		730000000	97741	UniProt_11132019_sprot.fasta	0013M_WEC000002_GA_DDEX_MSMS_rep2Q1-27Pxxx.5284.5284.3	3	10.11	3.98	65.3	377000	774	(K)	VFADYEEYIKCQDK	(V)	C:Carbamidomethylation,	10.93	6	603.285	1807.82	0.0212	11.7
Glycogen phosphorylase, muscle form	Q9WUB3	3	3.1	341	73	1066.91	1066.91|130.76	69.2	0+11+19+4+33+94+45+29+8+5+63+5+94+4+11+2+56+7+47+8+25+6+33+13+59+44+29+19+23+8+38	0+11+19+4+33+94+45+29+8+5+63+5+94+4+11+2+56+7+47+8+25+6+33+13+59+44+29+19+23+8+38|0+34+33+203+23+349+8+200		730000000	97741	UniProt_11132019_sprot.fasta	0009M_WEC000002_TA_DPBS_MSMS_rep1Q1-27Pxxx.7823.7861.3	3	10.03	10.03	64.4	1380000	491	(R)	RWLVLCNPGLAEVIAER	(I)	C:Carbamidomethylation,	18.07	5	666.021	1996.08	-0.0316	-15.8
Glycogen phosphorylase, muscle form	Q9WUB3	3	3.1	341	73	1066.91	1066.91|130.76	69.2	0+11+19+4+33+94+45+29+8+5+63+5+94+4+11+2+56+7+47+8+25+6+33+13+59+44+29+19+23+8+38	0+11+19+4+33+94+45+29+8+5+63+5+94+4+11+2+56+7+47+8+25+6+33+13+59+44+29+19+23+8+38|0+34+33+203+23+349+8+200		730000000	97741	UniProt_11132019_sprot.fasta	0018M_WEC000002_TA_DDEX_MSMS_rep2Q1-27Pxxx.0558.0558.2	2	10.02	4.32	75	66600	805	(R)	NIATSGK	(F)		1.88	4	345.687	690.378	-0.0116	-16.9
Glycogen phosphorylase, muscle form	Q9WUB3	3	3.1	341	73	1066.91	1066.91|130.76	69.2	0+11+19+4+33+94+45+29+8+5+63+5+94+4+11+2+56+7+47+8+25+6+33+13+59+44+29+19+23+8+38	0+11+19+4+33+94+45+29+8+5+63+5+94+4+11+2+56+7+47+8+25+6+33+13+59+44+29+19+23+8+38|0+34+33+203+23+349+8+200		730000000	97741	UniProt_11132019_sprot.fasta	0013M_WEC000002_GA_DDEX_MSMS_rep1Q1-27Pxxx.6122.6182.3	3	10.01	7.55	52.3	569000	279	(R)	VLYPNDNFFEGK	(E)		13.63	24	481.57	1442.69	-0.0005	-0.3
Glycogen phosphorylase, muscle form	Q9WUB3	3	3.1	341	73	1066.91	1066.91|130.76	69.2	0+11+19+4+33+94+45+29+8+5+63+5+94+4+11+2+56+7+47+8+25+6+33+13+59+44+29+19+23+8+38	0+11+19+4+33+94+45+29+8+5+63+5+94+4+11+2+56+7+47+8+25+6+33+13+59+44+29+19+23+8+38|0+34+33+203+23+349+8+200		730000000	97741	UniProt_11132019_sprot.fasta	0013M_WEC000002_GA_DDEX_MSMS_rep2Q1-27Pxxx.5772.5772.3	3	10.01	3.43	65.9	859000	623	(K)	LITAIGDVVNHDPAVGDRLR	(V)		11.9	13	711.059	2131.16	-0.0003	-0.1
Glycogen phosphorylase, muscle form	Q9WUB3	3	3.1	341	73	1066.91	1066.91|130.76	69.2	0+11+19+4+33+94+45+29+8+5+63+5+94+4+11+2+56+7+47+8+25+6+33+13+59+44+29+19+23+8+38	0+11+19+4+33+94+45+29+8+5+63+5+94+4+11+2+56+7+47+8+25+6+33+13+59+44+29+19+23+8+38|0+34+33+203+23+349+8+200		730000000	97741	UniProt_11132019_sprot.fasta	0010M_WEC000002_TA_DPBS_MSMS_rep1Q1-27Pxxx.6701.6701.5	5	10	10	58	112000	51	(R)	DYYFALAHTVRDHLVGR	(W)		15.13	9	407.407	2033.04	-0.0289	-14.2
Glycogen phosphorylase, muscle form	Q9WUB3	3	3.1	341	73	1066.91	1066.91|130.76	69.2	0+11+19+4+33+94+45+29+8+5+63+5+94+4+11+2+56+7+47+8+25+6+33+13+59+44+29+19+23+8+38	0+11+19+4+33+94+45+29+8+5+63+5+94+4+11+2+56+7+47+8+25+6+33+13+59+44+29+19+23+8+38|0+34+33+203+23+349+8+200		730000000	97741	UniProt_11132019_sprot.fasta	0013M_WEC000002_GA_DDEX_MSMS_rep1Q1-27Pxxx.7831.7831.4	4	9.99	6.53	53.7	88600	491	(R)	RWLVLCNPGLAEVIAER	(I)	C:Carbamidomethylation,	17.78	3	499.77	1996.08	-0.0216	-10.8
Glycogen phosphorylase, muscle form	Q9WUB3	3	3.1	341	73	1066.91	1066.91|130.76	69.2	0+11+19+4+33+94+45+29+8+5+63+5+94+4+11+2+56+7+47+8+25+6+33+13+59+44+29+19+23+8+38	0+11+19+4+33+94+45+29+8+5+63+5+94+4+11+2+56+7+47+8+25+6+33+13+59+44+29+19+23+8+38|0+34+33+203+23+349+8+200		730000000	97741	UniProt_11132019_sprot.fasta	0017M_WEC000002_TA_DDEX_MSMS_rep1Q1-27Pxxx.3710.3710.2	2	9.99	3.56	65.1	5270000	18	(R)	GLAGVENVSELKK	(N)		9.15	5	672.367	1343.75	-0.0252	-18.8
Glycogen phosphorylase, muscle form	Q9WUB3	3	3.1	341	73	1066.91	1066.91|130.76	69.2	0+11+19+4+33+94+45+29+8+5+63+5+94+4+11+2+56+7+47+8+25+6+33+13+59+44+29+19+23+8+38	0+11+19+4+33+94+45+29+8+5+63+5+94+4+11+2+56+7+47+8+25+6+33+13+59+44+29+19+23+8+38|0+34+33+203+23+349+8+200		730000000	97741	UniProt_11132019_sprot.fasta	0013M_WEC000002_GA_DDEX_MSMS_rep1Q1-27Pxxx.3150.3150.3	3	9.98	4.42	86.2	5610000	833	(R)	QRLPAPDEKI	(-)		7.35	7	389.556	1166.65	0.0001	0.1
Glycogen phosphorylase, muscle form	Q9WUB3	3	3.1	341	73	1066.91	1066.91|130.76	69.2	0+11+19+4+33+94+45+29+8+5+63+5+94+4+11+2+56+7+47+8+25+6+33+13+59+44+29+19+23+8+38	0+11+19+4+33+94+45+29+8+5+63+5+94+4+11+2+56+7+47+8+25+6+33+13+59+44+29+19+23+8+38|0+34+33+203+23+349+8+200		730000000	97741	UniProt_11132019_sprot.fasta	0017M_WEC000002_TA_DDEX_MSMS_rep1Q1-27Pxxx.5237.5237.3	3	9.97	6.55	64.8	118000	774	(K)	VFADYEEYIKCQDK	(V)	C:Carbamidomethylation,	11.8	3	603.271	1807.82	-0.0223	-12.3
Glycogen phosphorylase, muscle form	Q9WUB3	3	3.1	341	73	1066.91	1066.91|130.76	69.2	0+11+19+4+33+94+45+29+8+5+63+5+94+4+11+2+56+7+47+8+25+6+33+13+59+44+29+19+23+8+38	0+11+19+4+33+94+45+29+8+5+63+5+94+4+11+2+56+7+47+8+25+6+33+13+59+44+29+19+23+8+38|0+34+33+203+23+349+8+200		730000000	97741	UniProt_11132019_sprot.fasta	0014M_WEC000002_GA_DDEX_MSMS_rep1Q1-27Pxxx.3469.3576.3	3	9.95	6.07	60.8	5540000	35	(R)	HLHFTLVK	(D)		7.17	23	332.2	994.583	0.0037	3.7
Glycogen phosphorylase, muscle form	Q9WUB3	3	3.1	341	73	1066.91	1066.91|130.76	69.2	0+11+19+4+33+94+45+29+8+5+63+5+94+4+11+2+56+7+47+8+25+6+33+13+59+44+29+19+23+8+38	0+11+19+4+33+94+45+29+8+5+63+5+94+4+11+2+56+7+47+8+25+6+33+13+59+44+29+19+23+8+38|0+34+33+203+23+349+8+200		730000000	97741	UniProt_11132019_sprot.fasta	0018M_WEC000002_TA_DDEX_MSMS_rep1Q1-27Pxxx.3086.3086.2	2	9.94	2.58	68.7	363000	598	(R)	FMVPR	(T)		7.8	6	325.172	649.349	-0.0116	-17.8
Glycogen phosphorylase, muscle form	Q9WUB3	3	3.1	341	73	1066.91	1066.91|130.76	69.2	0+11+19+4+33+94+45+29+8+5+63+5+94+4+11+2+56+7+47+8+25+6+33+13+59+44+29+19+23+8+38	0+11+19+4+33+94+45+29+8+5+63+5+94+4+11+2+56+7+47+8+25+6+33+13+59+44+29+19+23+8+38|0+34+33+203+23+349+8+200		730000000	97741	UniProt_11132019_sprot.fasta	0018M_WEC000002_TA_DDEX_MSMS_rep1Q1-27Pxxx.6824.6824.2	2	9.87	5.07	55.7	259000	741	(R)	QIIEQLSSGFFSPK	(Q)		16.53	3	790.907	1580.83	-0.0257	-16.3
Glycogen phosphorylase, muscle form	Q9WUB3	3	3.1	341	73	1066.91	1066.91|130.76	69.2	0+11+19+4+33+94+45+29+8+5+63+5+94+4+11+2+56+7+47+8+25+6+33+13+59+44+29+19+23+8+38	0+11+19+4+33+94+45+29+8+5+63+5+94+4+11+2+56+7+47+8+25+6+33+13+59+44+29+19+23+8+38|0+34+33+203+23+349+8+200		730000000	97741	UniProt_11132019_sprot.fasta	0013M_WEC000002_GA_DDEX_MSMS_rep2Q1-27Pxxx.2972.2972.2	2	9.85	5.25	54.1	2670000	429	(R)	MSLVEEGAVKR	(I)		6.55	10	609.83	1218.65	0.0022	1.8
Glycogen phosphorylase, muscle form	Q9WUB3	3	3.1	341	73	1066.91	1066.91|130.76	69.2	0+11+19+4+33+94+45+29+8+5+63+5+94+4+11+2+56+7+47+8+25+6+33+13+59+44+29+19+23+8+38	0+11+19+4+33+94+45+29+8+5+63+5+94+4+11+2+56+7+47+8+25+6+33+13+59+44+29+19+23+8+38|0+34+33+203+23+349+8+200		730000000	97741	UniProt_11132019_sprot.fasta	0017M_WEC000002_TA_DDEX_MSMS_rep1Q1-27Pxxx.5175.5175.2	2	9.78	5.43	61.6	713000	400	(R)	HLQIIYEINQR	(F)		11.67	15	713.894	1426.78	0.0015	1
Glycogen phosphorylase, muscle form	Q9WUB3	3	3.1	341	73	1066.91	1066.91|130.76	69.2	0+11+19+4+33+94+45+29+8+5+63+5+94+4+11+2+56+7+47+8+25+6+33+13+59+44+29+19+23+8+38	0+11+19+4+33+94+45+29+8+5+63+5+94+4+11+2+56+7+47+8+25+6+33+13+59+44+29+19+23+8+38|0+34+33+203+23+349+8+200		730000000	97741	UniProt_11132019_sprot.fasta	0018M_WEC000002_TA_DDEX_MSMS_rep2Q1-27Pxxx.5865.5865.3	3	9.7	4.5	51.3	2590000	508	(R)	IGEDYISDLDQLRK	(L)		13.25	5	555.623	1664.85	0.0044	2.7
Glycogen phosphorylase, muscle form	Q9WUB3	3	3.1	341	73	1066.91	1066.91|130.76	69.2	0+11+19+4+33+94+45+29+8+5+63+5+94+4+11+2+56+7+47+8+25+6+33+13+59+44+29+19+23+8+38	0+11+19+4+33+94+45+29+8+5+63+5+94+4+11+2+56+7+47+8+25+6+33+13+59+44+29+19+23+8+38|0+34+33+203+23+349+8+200		730000000	97741	UniProt_11132019_sprot.fasta	0010M_WEC000002_TA_DPBS_MSMS_rep1Q1-27Pxxx.6458.6458.3	3	9.65	6.28	69	155000	556	(K)	VHINPNSLFDVQVK	(R)		15.03	0	537.284	1609.87	-0.0325	-20.2
Glycogen phosphorylase, muscle form	Q9WUB3	3	3.1	341	73	1066.91	1066.91|130.76	69.2	0+11+19+4+33+94+45+29+8+5+63+5+94+4+11+2+56+7+47+8+25+6+33+13+59+44+29+19+23+8+38	0+11+19+4+33+94+45+29+8+5+63+5+94+4+11+2+56+7+47+8+25+6+33+13+59+44+29+19+23+8+38|0+34+33+203+23+349+8+200		730000000	97741	UniProt_11132019_sprot.fasta	0009M_WEC000002_TA_DPBS_MSMS_rep1Q1-27Pxxx.2785.2785.2	2	9.51	3.15	92.3	1450000	603	(R)	TIMIGGK	(A)		6.8	10	360.21	719.412	0.0007	1
Glycogen phosphorylase, muscle form	Q9WUB3	3	3.1	341	73	1066.91	1066.91|130.76	69.2	0+11+19+4+33+94+45+29+8+5+63+5+94+4+11+2+56+7+47+8+25+6+33+13+59+44+29+19+23+8+38	0+11+19+4+33+94+45+29+8+5+63+5+94+4+11+2+56+7+47+8+25+6+33+13+59+44+29+19+23+8+38|0+34+33+203+23+349+8+200		730000000	97741	UniProt_11132019_sprot.fasta	0013M_WEC000002_GA_DDEX_MSMS_rep1Q1-27Pxxx.8413.8413.3	3	9.49	5.12	69	398000	294	(R)	LKQEYFVVAATLQDIIRR	(F)		19.48	10	721.749	2163.23	0.0025	1.2
Glycogen phosphorylase, muscle form	Q9WUB3	3	3.1	341	73	1066.91	1066.91|130.76	69.2	0+11+19+4+33+94+45+29+8+5+63+5+94+4+11+2+56+7+47+8+25+6+33+13+59+44+29+19+23+8+38	0+11+19+4+33+94+45+29+8+5+63+5+94+4+11+2+56+7+47+8+25+6+33+13+59+44+29+19+23+8+38|0+34+33+203+23+349+8+200		730000000	97741	UniProt_11132019_sprot.fasta	0018M_WEC000002_TA_DDEX_MSMS_rep1Q1-27Pxxx.2852.2894.3	3	9.46	3.88	78.5	2100000	833	(R)	QRLPAPDEKI	(-)		7.38	9	389.548	1166.65	-0.0228	-19.5
Glycogen phosphorylase, muscle form	Q9WUB3	3	3.1	341	73	1066.91	1066.91|130.76	69.2	0+11+19+4+33+94+45+29+8+5+63+5+94+4+11+2+56+7+47+8+25+6+33+13+59+44+29+19+23+8+38	0+11+19+4+33+94+45+29+8+5+63+5+94+4+11+2+56+7+47+8+25+6+33+13+59+44+29+19+23+8+38|0+34+33+203+23+349+8+200		730000000	97741	UniProt_11132019_sprot.fasta	0009M_WEC000002_TA_DPBS_MSMS_rep1Q1-27Pxxx.3136.3136.3	3	9.39	5.25	65.1	577000	35	(R)	HLHFTLVKDR	(N)		7.35	5	422.569	1265.71	-0.0196	-15.5
Glycogen phosphorylase, muscle form	Q9WUB3	3	3.1	341	73	1066.91	1066.91|130.76	69.2	0+11+19+4+33+94+45+29+8+5+63+5+94+4+11+2+56+7+47+8+25+6+33+13+59+44+29+19+23+8+38	0+11+19+4+33+94+45+29+8+5+63+5+94+4+11+2+56+7+47+8+25+6+33+13+59+44+29+19+23+8+38|0+34+33+203+23+349+8+200		730000000	97741	UniProt_11132019_sprot.fasta	0018M_WEC000002_TA_DDEX_MSMS_rep1Q1-27Pxxx.5420.5420.2	2	9.38	2.7	76.2	875000	643	(R)	VIFLENYR	(V)		13.28	7	527.277	1053.57	-0.0262	-24.9
Glycogen phosphorylase, muscle form	Q9WUB3	3	3.1	341	73	1066.91	1066.91|130.76	69.2	0+11+19+4+33+94+45+29+8+5+63+5+94+4+11+2+56+7+47+8+25+6+33+13+59+44+29+19+23+8+38	0+11+19+4+33+94+45+29+8+5+63+5+94+4+11+2+56+7+47+8+25+6+33+13+59+44+29+19+23+8+38|0+34+33+203+23+349+8+200		730000000	97741	UniProt_11132019_sprot.fasta	0018M_WEC000002_TA_DDEX_MSMS_rep1Q1-27Pxxx.8150.8150.3	3	9.38	7.82	58.6	54400	294	(R)	LKQEYFVVAATLQDIIR	(R)		20.9	0	669.7	2007.13	-0.0426	-21.2
Glycogen phosphorylase, muscle form	Q9WUB3	3	3.1	341	73	1066.91	1066.91|130.76	69.2	0+11+19+4+33+94+45+29+8+5+63+5+94+4+11+2+56+7+47+8+25+6+33+13+59+44+29+19+23+8+38	0+11+19+4+33+94+45+29+8+5+63+5+94+4+11+2+56+7+47+8+25+6+33+13+59+44+29+19+23+8+38|0+34+33+203+23+349+8+200		730000000	97741	UniProt_11132019_sprot.fasta	0018M_WEC000002_TA_DDEX_MSMS_rep1Q1-27Pxxx.7573.7573.3	3	9.35	9.35	54.6	1010000	325	(R)	TNFDAFPDKVAIQLNDTHPSLAIPELMR	(I)		19.07	7	1051.88	3153.6	0.0207	6.6
Glycogen phosphorylase, muscle form	Q9WUB3	3	3.1	341	73	1066.91	1066.91|130.76	69.2	0+11+19+4+33+94+45+29+8+5+63+5+94+4+11+2+56+7+47+8+25+6+33+13+59+44+29+19+23+8+38	0+11+19+4+33+94+45+29+8+5+63+5+94+4+11+2+56+7+47+8+25+6+33+13+59+44+29+19+23+8+38|0+34+33+203+23+349+8+200		730000000	97741	UniProt_11132019_sprot.fasta	0014M_WEC000002_GA_DDEX_MSMS_rep1Q1-27Pxxx.9567.9567.3	3	9.29	4.2	50.9	243000	294	(R)	LKQEYFVVAATLQDIIR	(R)		20.52	13	669.702	2007.13	-0.0355	-17.7
Glycogen phosphorylase, muscle form	Q9WUB3	3	3.1	341	73	1066.91	1066.91|130.76	69.2	0+11+19+4+33+94+45+29+8+5+63+5+94+4+11+2+56+7+47+8+25+6+33+13+59+44+29+19+23+8+38	0+11+19+4+33+94+45+29+8+5+63+5+94+4+11+2+56+7+47+8+25+6+33+13+59+44+29+19+23+8+38|0+34+33+203+23+349+8+200		730000000	97741	UniProt_11132019_sprot.fasta	0013M_WEC000002_GA_DDEX_MSMS_rep2Q1-27Pxxx.8482.8482.3	3	9.24	3.39	68.7	966000	294	(R)	LKQEYFVVAATLQDIIRR	(F)		18.63	7	721.762	2163.23	0.0426	19.7
Glycogen phosphorylase, muscle form	Q9WUB3	3	3.1	341	73	1066.91	1066.91|130.76	69.2	0+11+19+4+33+94+45+29+8+5+63+5+94+4+11+2+56+7+47+8+25+6+33+13+59+44+29+19+23+8+38	0+11+19+4+33+94+45+29+8+5+63+5+94+4+11+2+56+7+47+8+25+6+33+13+59+44+29+19+23+8+38|0+34+33+203+23+349+8+200		730000000	97741	UniProt_11132019_sprot.fasta	0013M_WEC000002_GA_DDEX_MSMS_rep2Q1-27Pxxx.8932.8932.2	2	9.22	9.22	56.3	385000	294	(R)	LKQEYFVVAATLQDIIR	(R)		20.12	31	1004.07	2007.13	0.0076	3.8
Glycogen phosphorylase, muscle form	Q9WUB3	3	3.1	341	73	1066.91	1066.91|130.76	69.2	0+11+19+4+33+94+45+29+8+5+63+5+94+4+11+2+56+7+47+8+25+6+33+13+59+44+29+19+23+8+38	0+11+19+4+33+94+45+29+8+5+63+5+94+4+11+2+56+7+47+8+25+6+33+13+59+44+29+19+23+8+38|0+34+33+203+23+349+8+200		730000000	97741	UniProt_11132019_sprot.fasta	0013M_WEC000002_GA_DDEX_MSMS_rep1Q1-27Pxxx.7120.7120.2	2	9.2	5.5	55.5	1360000	522	(K)	LLSYVDDEAFIRDVAK	(V)		16.05	7	927.488	1853.96	0.0053	2.8
Glycogen phosphorylase, muscle form	Q9WUB3	3	3.1	341	73	1066.91	1066.91|130.76	69.2	0+11+19+4+33+94+45+29+8+5+63+5+94+4+11+2+56+7+47+8+25+6+33+13+59+44+29+19+23+8+38	0+11+19+4+33+94+45+29+8+5+63+5+94+4+11+2+56+7+47+8+25+6+33+13+59+44+29+19+23+8+38|0+34+33+203+23+349+8+200		730000000	97741	UniProt_11132019_sprot.fasta	0013M_WEC000002_GA_DDEX_MSMS_rep2Q1-27Pxxx.6399.6399.3	3	9.11	4.7	53.9	551000	553	(R)	EYKVHINPNSLFDVQVK	(R)		13.38	2	677.359	2030.07	-0.0088	-4.3
Glycogen phosphorylase, muscle form	Q9WUB3	3	3.1	341	73	1066.91	1066.91|130.76	69.2	0+11+19+4+33+94+45+29+8+5+63+5+94+4+11+2+56+7+47+8+25+6+33+13+59+44+29+19+23+8+38	0+11+19+4+33+94+45+29+8+5+63+5+94+4+11+2+56+7+47+8+25+6+33+13+59+44+29+19+23+8+38|0+34+33+203+23+349+8+200		730000000	97741	UniProt_11132019_sprot.fasta	0009M_WEC000002_TA_DPBS_MSMS_rep1Q1-27Pxxx.8453.8453.4	4	9.05	4.75	62.5	88500	294	(R)	LKQEYFVVAATLQDIIRR	(F)		19.73	3	541.554	2163.23	-0.0345	-15.9
Glycogen phosphorylase, muscle form	Q9WUB3	3	3.1	341	73	1066.91	1066.91|130.76	69.2	0+11+19+4+33+94+45+29+8+5+63+5+94+4+11+2+56+7+47+8+25+6+33+13+59+44+29+19+23+8+38	0+11+19+4+33+94+45+29+8+5+63+5+94+4+11+2+56+7+47+8+25+6+33+13+59+44+29+19+23+8+38|0+34+33+203+23+349+8+200		730000000	97741	UniProt_11132019_sprot.fasta	0018M_WEC000002_TA_DDEX_MSMS_rep1Q1-27Pxxx.3569.3569.2	2	9.04	5.55	63.9	25500000	429	(R)	MSLVEEGAVK	(R)		9.48	15	531.779	1062.55	0.0005	0.5
Glycogen phosphorylase, muscle form	Q9WUB3	3	3.1	341	73	1066.91	1066.91|130.76	69.2	0+11+19+4+33+94+45+29+8+5+63+5+94+4+11+2+56+7+47+8+25+6+33+13+59+44+29+19+23+8+38	0+11+19+4+33+94+45+29+8+5+63+5+94+4+11+2+56+7+47+8+25+6+33+13+59+44+29+19+23+8+38|0+34+33+203+23+349+8+200		730000000	97741	UniProt_11132019_sprot.fasta	0009M_WEC000002_TA_DPBS_MSMS_rep1Q1-27Pxxx.3081.3114.3	3	9.03	2.94	78.2	4300000	833	(R)	QRLPAPDEKI	(-)		7.43	7	389.549	1166.65	-0.0199	-17.1
Glycogen phosphorylase, muscle form	Q9WUB3	3	3.1	341	73	1066.91	1066.91|130.76	69.2	0+11+19+4+33+94+45+29+8+5+63+5+94+4+11+2+56+7+47+8+25+6+33+13+59+44+29+19+23+8+38	0+11+19+4+33+94+45+29+8+5+63+5+94+4+11+2+56+7+47+8+25+6+33+13+59+44+29+19+23+8+38|0+34+33+203+23+349+8+200		730000000	97741	UniProt_11132019_sprot.fasta	0017M_WEC000002_TA_DDEX_MSMS_rep1Q1-27Pxxx.7169.7169.3	3	9.03	2.37	81.1	139000	353	(R)	ILVDLERLDWDK	(A)		16.2	3	505.611	1514.82	-0.0016	-1.1
Glycogen phosphorylase, muscle form	Q9WUB3	3	3.1	341	73	1066.91	1066.91|130.76	69.2	0+11+19+4+33+94+45+29+8+5+63+5+94+4+11+2+56+7+47+8+25+6+33+13+59+44+29+19+23+8+38	0+11+19+4+33+94+45+29+8+5+63+5+94+4+11+2+56+7+47+8+25+6+33+13+59+44+29+19+23+8+38|0+34+33+203+23+349+8+200		730000000	97741	UniProt_11132019_sprot.fasta	0018M_WEC000002_TA_DDEX_MSMS_rep1Q1-27Pxxx.7775.7775.3	3	9.03	3.05	58.1	88800	294	(R)	LKQEYFVVAATLQDIIRR	(F)		19.63	3	721.736	2163.23	-0.0351	-16.2
Glycogen phosphorylase, muscle form	Q9WUB3	3	3.1	341	73	1066.91	1066.91|130.76	69.2	0+11+19+4+33+94+45+29+8+5+63+5+94+4+11+2+56+7+47+8+25+6+33+13+59+44+29+19+23+8+38	0+11+19+4+33+94+45+29+8+5+63+5+94+4+11+2+56+7+47+8+25+6+33+13+59+44+29+19+23+8+38|0+34+33+203+23+349+8+200		730000000	97741	UniProt_11132019_sprot.fasta	0009M_WEC000002_TA_DPBS_MSMS_rep1Q1-27Pxxx.4878.4878.2	2	8.94	3.04	83.5	1150000	353	(R)	ILVDLER	(L)		11.08	8	429.258	857.509	-0.0006	-0.8
Glycogen phosphorylase, muscle form	Q9WUB3	3	3.1	341	73	1066.91	1066.91|130.76	69.2	0+11+19+4+33+94+45+29+8+5+63+5+94+4+11+2+56+7+47+8+25+6+33+13+59+44+29+19+23+8+38	0+11+19+4+33+94+45+29+8+5+63+5+94+4+11+2+56+7+47+8+25+6+33+13+59+44+29+19+23+8+38|0+34+33+203+23+349+8+200		730000000	97741	UniProt_11132019_sprot.fasta	0013M_WEC000002_GA_DDEX_MSMS_rep1Q1-27Pxxx.0967.1008.2	2	8.93	2.13	64.7	3540000	459	(R)	IHSEILKK	(T)		2.82	10	484.298	967.593	-0.0041	-4.3
Glycogen phosphorylase, muscle form	Q9WUB3	3	3.1	341	73	1066.91	1066.91|130.76	69.2	0+11+19+4+33+94+45+29+8+5+63+5+94+4+11+2+56+7+47+8+25+6+33+13+59+44+29+19+23+8+38	0+11+19+4+33+94+45+29+8+5+63+5+94+4+11+2+56+7+47+8+25+6+33+13+59+44+29+19+23+8+38|0+34+33+203+23+349+8+200		730000000	97741	UniProt_11132019_sprot.fasta	0018M_WEC000002_TA_DDEX_MSMS_rep2Q1-27Pxxx.5474.5601.5	5	8.9	4.86	54.5	268000	467	(K)	TIFKDFYELEPHKFQNK	(T)		12.58	6	437.622	2184.11	-0.0319	-14.6
[truncated: 7,444 more rows]
