# Supplementary material for: The role of striated muscle Pik3r1 in glucose and protein metabolism following chronic glucocorticoid exposure
Source: J Biol Chem. 2021 Feb 7;296:100395. doi: 10.1016/j.jbc.2021.100395 (PMC8010618; doi:10.1016/j.jbc.2021.100395)
Supplement: Supplemental Data 2 [file mmc2.xlsx]

## Sheet: SUMMARY TABLE
Sample Score	Abund Score	Sample*Abund Score	Species	Code	Protein	Accession#	Sequence	Mass	n	Charge	Fraction	Modifications	Target RT	Formula	M0	M1	M2	M3	M4	M0_c	M1_c	M2_c	M3_c	M4_c	RMS Error - PBS-0005M	RMS Error - PBS-0006M	RMS Error - PBS-0007M	RMS Error - PBS-0008M	RMS Error - PBS-0009M	RMS Error - PBS-0010M	RMS Error - PBS-0011M	RMS Error - PBS-0012M	RMS Error - DEX-0013M	RMS Error - DEX-0014M	RMS Error - DEX-0015M	RMS Error - DEX-0016M	RMS Error - DEX-0017M	RMS Error - DEX-0018M	RMS Error - DEX-0019M	RMS Error - DEX-0020M	RT - PBS-0005M	RT - PBS-0006M	RT - PBS-0007M	RT - PBS-0008M	RT - PBS-0009M	RT - PBS-0010M	RT - PBS-0011M	RT - PBS-0012M	RT - DEX-0013M
2	1	2	M	WEC000002	14-3-3 protein gamma	P61982	13+LAEQAERYDDMAAAMK	1811.82	43	2	GA	none	9.86	H121C75N21O27S2	0.337272	0.31985	0.199163	0.0927493	0.0352798	0.355384	0.337027	0.209859	0.0977301	0.0371744	0.0473396											0.0590059					11.197
3	1	3	M	WEC000002	14-3-3 protein gamma	P61982	13+LAEQAERYDDMAAAMK	1811.82	43	2	TA	none	9.86	H121C75N21O27S2	0.337272	0.31985	0.199163	0.0927493	0.0352798	0.355384	0.337027	0.209859	0.0977301	0.0371744					0.0476459									0.0388164		0.0525006					9.728
1	3	3	M	WEC000002	14-3-3 protein gamma	P61982	13+LAEQAERYDDMAAAMK	1811.82	43	3	GA	none	9.86	H121C75N21O27S2	0.337272	0.31985	0.199163	0.0927493	0.0352798	0.355384	0.337027	0.209859	0.0977301	0.0371744												0.0476088
1	3	3	M	WEC000002	14-3-3 protein gamma	P61982	13+LAEQAERYDDMAAAMK	1811.82	43	3	TA	none	9.86	H121C75N21O27S2	0.337272	0.31985	0.199163	0.0927493	0.0352798	0.355384	0.337027	0.209859	0.0977301	0.0371744					0.0418678																9.728
2	3	6	M	WEC000002	2-oxoglutarate dehydrogenase, mitochondrial	Q60597	930+IEQLSPFPFDLLLK	1658.93	22	2	GA	none	22.96	H126C81N16O21S0	0.361829	0.354119	0.187005	0.0699652	0.0206531	0.371901	0.363976	0.192211	0.0719126	0.021228											0.0563246	0.0597265
6	3	18	M	WEC000002	2-oxoglutarate dehydrogenase, mitochondrial	Q60597	930+IEQLSPFPFDLLLK	1658.93	22	2	TA	none	22.96	H126C81N16O21S0	0.361829	0.354119	0.187005	0.0699652	0.0206531	0.371901	0.363976	0.192211	0.0719126	0.021228					0.0480488	0.0519002	0.0516107	0.0547333							0.0513753	0.0451945					23.132	23.122	23.092	23.117
5	3	15	M	WEC000002	60 kDa heat shock protein, mitochondrial	P63038	345+VGEVIVTKDDAMLLK	1629.9	20	3	GA	none	12.75	H127C72N17O23S1	0.375832	0.335271	0.182506	0.0737424	0.0240403	0.388517	0.346587	0.188665	0.0762312	0.0248517		0.165697		0.171358					0.181829	0.157708	0.184596							11.451		11.561					11.401
6	3	18	M	WEC000002	60 kDa heat shock protein, mitochondrial	P63038	345+VGEVIVTKDDAMLLK	1629.9	20	3	TA	none	12.75	H127C72N17O23S1	0.375832	0.335271	0.182506	0.0737424	0.0240403	0.388517	0.346587	0.188665	0.0762312	0.0248517					0.178422	0.178586	0.185433						0.185507	0.141471		0.191485					11.547	11.426	11.339
7	2	14	M	WEC000002	60 kDa heat shock protein, mitochondrial	P63038	38+ALMLQGVDLLADAVAVTMGPK	2112.13	37	2	GA	none	23.76	H161C93N23O28S2	0.272502	0.316278	0.222176	0.115657	0.0486855	0.294084	0.341327	0.239772	0.124817	0.0525413		0.0342746	0.0337745	0.036148					0.0387005	0.0464931	0.0483677	0.0337506						23.903	23.905	23.874					23.881
8	2	16	M	WEC000002	60 kDa heat shock protein, mitochondrial	P63038	38+ALMLQGVDLLADAVAVTMGPK	2112.13	37	2	TA	none	23.76	H161C93N23O28S2	0.272502	0.316278	0.222176	0.115657	0.0486855	0.294084	0.341327	0.239772	0.124817	0.0525413					0.0333912	0.0314058	0.0304706	0.0349389					0.0355491	0.0497889	0.0329244	0.0341897					23.887	23.878	23.847	23.872
2	4	8	M	WEC000002	60 kDa heat shock protein, mitochondrial	P63038	38+ALMLQGVDLLADAVAVTMGPK	2112.13	37	3	TA	none	23.76	H161C93N23O28S2	0.272502	0.316278	0.222176	0.115657	0.0486855	0.294084	0.341327	0.239772	0.124817	0.0525413					0.0523527	0.0485335															23.887	23.878
1	2	2	M	WEC000002	60 kDa heat shock protein, mitochondrial	P63038	471+ALKIPAMTIAK	1155.7	20	2	GA	none	12.26	H97C53N13O13S1	0.483386	0.318867	0.138251	0.0447791	0.0116286	0.490606	0.323629	0.140316	0.045448	0.0118023		0.0315975																12.263
2	3	6	M	WEC000002	60 kDa heat shock protein, mitochondrial	P63038	471+ALKIPAMTIAK	1155.7	20	2	TA	none	12.26	H97C53N13O13S1	0.483386	0.318867	0.138251	0.0447791	0.0116286	0.490606	0.323629	0.140316	0.045448	0.0118023					0.0320418										0.0319896						12.246
1	4	4	M	WEC000002	60 kDa heat shock protein, mitochondrial	P63038	471+ALKIPAMTIAK	1155.7	20	3	TA	none	12.26	H97C53N13O13S1	0.483386	0.318867	0.138251	0.0447791	0.0116286	0.490606	0.323629	0.140316	0.045448	0.0118023															0.0320436
5	4	20	M	WEC000002	60 kDa heat shock protein, mitochondrial	P63038	482+NAGVEGSLIVEK	1214.65	24	2	TA	none	9.44	H90C52N14O19S0	0.506115	0.326658	0.123434	0.0343129	0.00771569	0.510959	0.329784	0.124615	0.0346413	0.00778954					0.0358158	0.0461091	0.0403237						0.0395726			0.0339194					9.028	8.907	8.877
6	4	24	M	WEC000002	60 kDa heat shock protein, mitochondrial	P63038	482+NAGVEGSLIVEK	1214.65	24	2	GA	none	9.44	H90C52N14O19S0	0.506115	0.326658	0.123434	0.0343129	0.00771569	0.510959	0.329784	0.124615	0.0346413	0.00778954	0.0523018	0.0589703							0.0496997	0.057298	0.0415795	0.0453562					8.958	9.212							9.022
6	3	18	M	WEC000002	60 kDa heat shock protein, mitochondrial	P63038	61+TVIIEQSWGSPK	1343.71	21	2	GA	none	11.54	H97C61N15O19S0	0.456403	0.34201	0.144139	0.0440009	0.010754	0.462624	0.346671	0.146104	0.0446006	0.0109006		0.0679462		0.0581903					0.0605449	0.127192	0.055757	0.193727						11.423		11.365					11.289
8	3	24	M	WEC000002	60 kDa heat shock protein, mitochondrial	P63038	61+TVIIEQSWGSPK	1343.71	21	2	TA	none	11.54	H97C61N15O19S0	0.456403	0.34201	0.144139	0.0440009	0.010754	0.462624	0.346671	0.146104	0.0446006	0.0109006					0.0464394	0.0490065	0.159295	0.12139					0.0577861	0.0669588	0.0531782	0.048182					11.407	11.314	11.199	11.196
1	1	1	M	WEC000002	60 kDa heat shock protein, mitochondrial	P63038	61+TVIIEQSWGSPK	1343.71	21	3	GA	none	11.54	H97C61N15O19S0	0.456403	0.34201	0.144139	0.0440009	0.010754	0.462624	0.346671	0.146104	0.0446006	0.0109006										0.121861
2	2	4	M	WEC000002	60 kDa heat shock protein, mitochondrial	P63038	97+LVQDVANNTNEEAGDGTTTATVLAR	2559.24	49	3	TA	none	10.34	H174C104N32O43S0	0.249639	0.326133	0.233353	0.11932	0.0484484	0.255544	0.333847	0.238872	0.122142	0.0495944														0.0470578	0.0814278
3	2	6	M	WEC000002	60 kDa heat shock protein, mitochondrial	P63038	97+LVQDVANNTNEEAGDGTTTATVLAR	2559.24	49	3	GA	none	10.34	H174C104N32O43S0	0.249639	0.326133	0.233353	0.11932	0.0484484	0.255544	0.333847	0.238872	0.122142	0.0495944			0.0772368						0.0968894	0.0564774									10.221						10.169
3	1	3	M	WEC000002	60 kDa heat shock protein, mitochondrial	P63038	97+LVQDVANNTNEEAGDGTTTATVLAR	2559.24	49	4	GA	none	10.34	H174C104N32O43S0	0.249639	0.326133	0.233353	0.11932	0.0484484	0.255544	0.333847	0.238872	0.122142	0.0495944		0.12441	0.107184	0.142045														10.276	10.221	10.246
6	2	12	M	WEC000002	60 kDa heat shock protein, mitochondrial	P63038	97+LVQDVANNTNEEAGDGTTTATVLAR	2559.24	49	4	TA	none	10.34	H174C104N32O43S0	0.249639	0.326133	0.233353	0.11932	0.0484484	0.255544	0.333847	0.238872	0.122142	0.0495944						0.125945	0.150581	0.157791					0.163795	0.153116	0.0667868							10.194	10.108	10.105
1	3	3	M	WEC000002	78 kDa glucose-regulated protein	P20029	199+IINEPTAAAIAYGLDKR	1814.99	37	3	GA	none	13.73	H134C81N22O25S0	0.35014	0.351332	0.192389	0.0751408	0.0232655	0.361341	0.362571	0.198544	0.0775446	0.0240097									0.0795763																13.415
1	4	4	M	WEC000002	78 kDa glucose-regulated protein	P20029	199+IINEPTAAAIAYGLDKR	1814.99	37	3	TA	none	13.73	H134C81N22O25S0	0.35014	0.351332	0.192389	0.0751408	0.0232655	0.361341	0.362571	0.198544	0.0775446	0.0240097								0.0864891																13.351
4	2	8	M	WEC000002	78 kDa glucose-regulated protein	P20029	51+VEIIANDQGNR	1227.62	26	2	TA	none	6.49	H85C50N17O19S0	0.512086	0.324454	0.121068	0.0332957	0.00741665	0.516787	0.327432	0.122179	0.0336013	0.00748473						0.213655	0.193757	0.207877					0.212925									6.249	6.106	6.299
5	3	15	M	WEC000002	78 kDa glucose-regulated protein	P20029	51+VEIIANDQGNR	1227.62	26	2	GA	none	6.49	H85C50N17O19S0	0.512086	0.324454	0.121068	0.0332957	0.00741665	0.516787	0.327432	0.122179	0.0336013	0.00748473		0.0998844		0.195799					0.176341	0.199248		0.158135						7.617		6.3					6.336
6	2	12	M	WEC000002	ATP synthase subunit alpha, mitochondrial	Q03265	104+GMSLNLEPDNVGVVVFGNDKLIK	2457.29	32	3	GA	none	18.44	H180C109N28O34S1	0.232431	0.314356	0.237652	0.129668	0.0563772	0.2395	0.323917	0.24488	0.133611	0.0580919	0.105813	0.0734887	0.0810565	0.0777444						0.080554	0.112067						18.108	18.111	18.084	18.109
6	2	12	M	WEC000002	ATP synthase subunit alpha, mitochondrial	Q03265	104+GMSLNLEPDNVGVVVFGNDKLIK	2457.29	32	3	TA	none	18.44	H180C109N28O34S1	0.232431	0.314356	0.237652	0.129668	0.0563772	0.2395	0.323917	0.24488	0.133611	0.0580919					0.0796508			0.117194					0.118299	0.074987	0.0900851	0.079382					18.683			17.968
8	4	32	M	WEC000002	ATP synthase subunit alpha, mitochondrial	Q03265	134+TGAIVDVPVGEELLGR	1623.88	30	2	GA	none	16.6	H121C71N19O24S0	0.396764	0.349078	0.171272	0.0606223	0.0171402	0.405799	0.357027	0.175172	0.0620027	0.0175304	0.035005	0.0395528	0.0300477	0.0443107					0.0374113	0.0249746	0.0257581	0.0275123					16.485	16.572	16.489	16.57					16.41
8	4	32	M	WEC000002	ATP synthase subunit alpha, mitochondrial	Q03265	134+TGAIVDVPVGEELLGR	1623.88	30	2	TA	none	16.6	H121C71N19O24S0	0.396764	0.349078	0.171272	0.0606223	0.0171402	0.405799	0.357027	0.175172	0.0620027	0.0175304					0.0322999	0.0326293	0.0350308	0.0376666					0.0171516	0.0190319	0.0208335	0.0184825					16.584	16.463	16.404	16.429
1	3	3	M	WEC000002	ATP synthase subunit alpha, mitochondrial	Q03265	134+TGAIVDVPVGEELLGR	1623.88	30	3	GA	none	16.6	H121C71N19O24S0	0.396764	0.349078	0.171272	0.0606223	0.0171402	0.405799	0.357027	0.175172	0.0620027	0.0175304											0.0844481
3	3	9	M	WEC000002	ATP synthase subunit alpha, mitochondrial	Q03265	134+TGAIVDVPVGEELLGR	1623.88	30	3	TA	none	16.6	H121C71N19O24S0	0.396764	0.349078	0.171272	0.0606223	0.0171402	0.405799	0.357027	0.175172	0.0620027	0.0175304					0.083926										0.0809485	0.0787477					16.584
3	1	3	M	WEC000002	ATP synthase subunit alpha, mitochondrial	Q03265	134+TGAIVDVPVGEELLGRVVDALGNAIDGKGPIGSK	3315.8	62	3	GA	none	23.44	H246C145N40O48S0	0.151126	0.272123	0.258459	0.171295	0.0886119	0.160497	0.288996	0.274485	0.181916	0.0941064		0.0426188		0.0413303							0.0312247							23.595		23.566
6	1	6	M	WEC000002	ATP synthase subunit alpha, mitochondrial	Q03265	134+TGAIVDVPVGEELLGRVVDALGNAIDGKGPIGSK	3315.8	62	3	TA	none	23.44	H246C145N40O48S0	0.151126	0.272123	0.258459	0.171295	0.0886119	0.160497	0.288996	0.274485	0.181916	0.0941064					0.0261002	0.0421728							0.0311754	0.0262745	0.0247662	0.019982					23.579	23.57
3	2	6	M	WEC000002	ATP synthase subunit alpha, mitochondrial	Q03265	134+TGAIVDVPVGEELLGRVVDALGNAIDGKGPIGSK	3315.8	62	4	GA	none	23.44	H246C145N40O48S0	0.151126	0.272123	0.258459	0.171295	0.0886119	0.160497	0.288996	0.274485	0.181916	0.0941064		0.043046		0.0395818							0.0358701							23.595		23.566
6	3	18	M	WEC000002	ATP synthase subunit alpha, mitochondrial	Q03265	134+TGAIVDVPVGEELLGRVVDALGNAIDGKGPIGSK	3315.8	62	4	TA	none	23.44	H246C145N40O48S0	0.151126	0.272123	0.258459	0.171295	0.0886119	0.160497	0.288996	0.274485	0.181916	0.0941064					0.0290649	0.0476704							0.0408025	0.03254	0.0225015	0.0223671					23.579	23.57
3	2	6	M	WEC000002	ATP synthase subunit alpha, mitochondrial	Q03265	150+VVDALGNAIDGKGPIGSK	1709.93	32	2	GA	none	11.1	H127C74N21O25S0	0.379859	0.350043	0.178942	0.0658187	0.019306	0.389734	0.359143	0.183593	0.0675298	0.0198079	0.0367548			0.0860159							0.0567184						11.001			11.001
8	3	24	M	WEC000002	ATP synthase subunit alpha, mitochondrial	Q03265	150+VVDALGNAIDGKGPIGSK	1709.93	32	2	TA	none	11.1	H127C74N21O25S0	0.379859	0.350043	0.178942	0.0658187	0.019306	0.389734	0.359143	0.183593	0.0675298	0.0198079					0.0803498	0.0396569	0.0272489	0.127956					0.0453395	0.0419912	0.0473229	0.0585142					10.987	10.922	10.836	10.832
4	4	16	M	WEC000002	ATP synthase subunit alpha, mitochondrial	Q03265	150+VVDALGNAIDGKGPIGSK	1709.93	32	3	GA	none	11.1	H127C74N21O25S0	0.379859	0.350043	0.178942	0.0658187	0.019306	0.389734	0.359143	0.183593	0.0675298	0.0198079	0.0607074		0.055743	0.0589957							0.0441034						11.001		10.921	11.001
8	4	32	M	WEC000002	ATP synthase subunit alpha, mitochondrial	Q03265	150+VVDALGNAIDGKGPIGSK	1709.93	32	3	TA	none	11.1	H127C74N21O25S0	0.379859	0.350043	0.178942	0.0658187	0.019306	0.389734	0.359143	0.183593	0.0675298	0.0198079					0.0417122	0.045356	0.0569148	0.0511721					0.0416073	0.0362432	0.0373939	0.0367268					10.987	10.922	10.836	10.832
7	2	14	M	WEC000002	ATP synthase subunit alpha, mitochondrial	Q03265	172+VGLKAPGIIPR	1119.71	20	2	GA	none	10.51	H93C52N15O12S0	0.512617	0.331642	0.118187	0.0301994	0.00613249	0.516415	0.334099	0.119063	0.0304231	0.00617793	0.0347977	0.0366905	0.0362245	0.0375047						0.0329046	0.0260756	0.0267166					10.329	10.444	10.081	10.358
8	3	24	M	WEC000002	ATP synthase subunit alpha, mitochondrial	Q03265	172+VGLKAPGIIPR	1119.71	20	2	TA	none	10.51	H93C52N15O12S0	0.512617	0.331642	0.118187	0.0301994	0.00613249	0.516415	0.334099	0.119063	0.0304231	0.00617793					0.0261345	0.0264178	0.0199534	0.0297601					0.0224207	0.0263944	0.0350553	0.0215028					10.344	10.278	10.192	10.161
7	4	28	M	WEC000002	ATP synthase subunit alpha, mitochondrial	Q03265	172+VGLKAPGIIPR	1119.71	20	3	GA	none	10.51	H93C52N15O12S0	0.512617	0.331642	0.118187	0.0301994	0.00613249	0.516415	0.334099	0.119063	0.0304231	0.00617793	0.0298802	0.0298775	0.0156543	0.0346019						0.0334684	0.0328068	0.0204593					10.329	10.444	10.081	10.358
7	4	28	M	WEC000002	ATP synthase subunit alpha, mitochondrial	Q03265	172+VGLKAPGIIPR	1119.71	20	3	TA	none	10.51	H93C52N15O12S0	0.512617	0.331642	0.118187	0.0301994	0.00613249	0.516415	0.334099	0.119063	0.0304231	0.00617793					0.0290739	0.0286834	0.0279659	0.0309906					0.0258791		0.0239615	0.0252283					10.344	10.278	10.192	10.161
6	4	24	M	WEC000002	ATP synthase subunit alpha, mitochondrial	Q03265	183+ISVREPMQTGIK	1357.74	23	2	GA	none	8.32	H103C58N17O18S1	0.44514	0.32593	0.15419	0.054497	0.0155528	0.454337	0.332664	0.157376	0.055623	0.0158741		0.110784	0.0931448	0.0974157						0.14632	0.102124	0.0724511						8.093	7.983	7.951
8	4	32	M	WEC000002	ATP synthase subunit alpha, mitochondrial	Q03265	183+ISVREPMQTGIK	1357.74	23	2	TA	none	8.32	H103C58N17O18S1	0.44514	0.32593	0.15419	0.054497	0.0155528	0.454337	0.332664	0.157376	0.055623	0.0158741					0.0660632	0.0747147	0.104184	0.10954					0.128548	0.107862	0.0647963	0.06604					7.937	7.928	7.869	7.894
7	4	28	M	WEC000002	ATP synthase subunit alpha, mitochondrial	Q03265	183+ISVREPMQTGIK	1357.74	23	3	GA	none	8.32	H103C58N17O18S1	0.44514	0.32593	0.15419	0.054497	0.0155528	0.454337	0.332664	0.157376	0.055623	0.0158741	0.108575	0.0607161	0.0510239	0.0621295						0.0604837	0.0498026	0.0503618					6.999	8.093	7.983	7.951
8	4	32	M	WEC000002	ATP synthase subunit alpha, mitochondrial	Q03265	183+ISVREPMQTGIK	1357.74	23	3	TA	none	8.32	H103C58N17O18S1	0.44514	0.32593	0.15419	0.054497	0.0155528	0.454337	0.332664	0.157376	0.055623	0.0158741					0.0389187	0.0457108	0.0508246	0.0507302					0.0462181	0.0528764	0.0438446	0.0377922					7.937	7.928	7.869	7.894
8	4	32	M	WEC000002	ATP synthase subunit alpha, mitochondrial	Q03265	195+AVDSLVPIGR	1025.59	19	2	GA	none	11.71	H79C45N13O14S0	0.556084	0.31199	0.101872	0.0244248	0.00472628	0.559233	0.313756	0.102448	0.024563	0.00475303	0.0537448	0.0588059	0.0550229	0.0584177					0.0573121	0.0501331	0.0431729	0.0467594					11.588	11.591	11.536	11.561					11.485
8	4	32	M	WEC000002	ATP synthase subunit alpha, mitochondrial	Q03265	195+AVDSLVPIGR	1025.59	19	2	TA	none	11.71	H79C45N13O14S0	0.556084	0.31199	0.101872	0.0244248	0.00472628	0.559233	0.313756	0.102448	0.024563	0.00475303					0.0391996	0.0439654	0.0485175	0.0542542					0.0382175	0.0385467	0.0365042	0.0315359					11.547	11.482	11.423	11.448
3	4	12	M	WEC000002	ATP synthase subunit alpha, mitochondrial	Q03265	219+TSIAIDTIINQKR	1471.84	23	2	TA	none	12.28	H113C63N19O21S0	0.436814	0.344774	0.153094	0.0492453	0.0126856	0.44395	0.350406	0.155595	0.0500497	0.0128928					0.0495903	0.0356683									0.0388318						12.246	12.125
4	3	12	M	WEC000002	ATP synthase subunit alpha, mitochondrial	Q03265	219+TSIAIDTIINQKR	1471.84	23	2	GA	none	12.28	H113C63N19O21S0	0.436814	0.344774	0.153094	0.0492453	0.0126856	0.44395	0.350406	0.155595	0.0500497	0.0128928	0.0340002		0.0442328							0.0400328		0.0364524					12.204		12.124
7	4	28	M	WEC000002	ATP synthase subunit alpha, mitochondrial	Q03265	219+TSIAIDTIINQKR	1471.84	23	3	GA	none	12.28	H113C63N19O21S0	0.436814	0.344774	0.153094	0.0492453	0.0126856	0.44395	0.350406	0.155595	0.0500497	0.0128928	0.0703908	0.0767445	0.0671273	0.0779294						0.066944	0.050964	0.0598521					12.204	12.263	12.124	12.233
8	4	32	M	WEC000002	ATP synthase subunit alpha, mitochondrial	Q03265	219+TSIAIDTIINQKR	1471.84	23	3	TA	none	12.28	H113C63N19O21S0	0.436814	0.344774	0.153094	0.0492453	0.0126856	0.44395	0.350406	0.155595	0.0500497	0.0128928					0.053157	0.055454	0.0510463	0.0557207					0.0484674	0.0534768	0.0441882	0.0439862					12.246	12.125	12.039	12.007
1	4	4	M	WEC000002	ATP synthase subunit alpha, mitochondrial	Q03265	306+HALIIYDDLSK	1286.69	17	2	TA	none	11.93	H94C59N14O18S0	0.469578	0.339419	0.138226	0.0408066	0.00964913	0.475267	0.343531	0.139901	0.041301	0.00976604						0.0748639																12.937
2	4	8	M	WEC000002	ATP synthase subunit alpha, mitochondrial	Q03265	306+HALIIYDDLSK	1286.69	17	2	GA	none	11.93	H94C59N14O18S0	0.469578	0.339419	0.138226	0.0408066	0.00964913	0.475267	0.343531	0.139901	0.041301	0.00976604			0.0431521								0.0375058								12.852
1	3	3	M	WEC000002	ATP synthase subunit alpha, mitochondrial	Q03265	306+HALIIYDDLSK	1286.69	17	3	GA	none	11.93	H94C59N14O18S0	0.469578	0.339419	0.138226	0.0408066	0.00964913	0.475267	0.343531	0.139901	0.041301	0.00976604												0.0625775
4	3	12	M	WEC000002	ATP synthase subunit alpha, mitochondrial	Q03265	403+GIRPAINVGLSVSR	1437.84	28	2	GA	none	11.52	H111C62N21O18S0	0.441733	0.346395	0.15035	0.0469042	0.0116555	0.448286	0.351534	0.15258	0.0476	0.0118285		0.044394	0.031999							0.0348313	0.0287364							11.395	11.257
7	3	21	M	WEC000002	ATP synthase subunit alpha, mitochondrial	Q03265	403+GIRPAINVGLSVSR	1437.84	28	2	TA	none	11.52	H111C62N21O18S0	0.441733	0.346395	0.15035	0.0469042	0.0116555	0.448286	0.351534	0.15258	0.0476	0.0118285					0.032273	0.0370793	0.0279461	0.0361009						0.029165	0.0239907	0.0239629					11.379	11.286	11.171	11.168
4	4	16	M	WEC000002	ATP synthase subunit alpha, mitochondrial	Q03265	403+GIRPAINVGLSVSR	1437.84	28	3	GA	none	11.52	H111C62N21O18S0	0.441733	0.346395	0.15035	0.0469042	0.0116555	0.448286	0.351534	0.15258	0.0476	0.0118285		0.0416157	0.0331381							0.0379481	0.0312775							11.395	11.257
7	4	28	M	WEC000002	ATP synthase subunit alpha, mitochondrial	Q03265	403+GIRPAINVGLSVSR	1437.84	28	3	TA	none	11.52	H111C62N21O18S0	0.441733	0.346395	0.15035	0.0469042	0.0116555	0.448286	0.351534	0.15258	0.0476	0.0118285					0.0347746	0.0323934	0.0236707	0.0393352						0.0245996	0.0329372	0.0309533					11.379	11.286	11.171	11.168
7	4	28	M	WEC000002	ATP synthase subunit alpha, mitochondrial	Q03265	540+LKEIVTNFLAGFEP	1576.85	23	2	GA	none	20.11	H116C75N16O21S0	0.387026	0.352585	0.175419	0.0622742	0.0175282	0.396014	0.360773	0.179493	0.0637204	0.0179352	0.0518354	0.20925	0.220676						0.211056	0.0467993	0.0391921	0.0373336					20.375	19.594	19.595						19.656
8	4	32	M	WEC000002	ATP synthase subunit alpha, mitochondrial	Q03265	540+LKEIVTNFLAGFEP	1576.85	23	2	TA	none	20.11	H116C75N16O21S0	0.387026	0.352585	0.175419	0.0622742	0.0175282	0.396014	0.360773	0.179493	0.0637204	0.0179352					0.0441524	0.0444631	0.0524548	0.0491063					0.0384519	0.041621	0.0410365	0.0350272					20.25	20.212	20.126	20.178
8	4	32	M	WEC000002	ATP synthase subunit alpha, mitochondrial	Q03265	59+ILGADTSVDLEETGR	1574.78	29	2	GA	none	11.48	H110C65N18O27S0	0.422942	0.34234	0.16018	0.0548935	0.0151823	0.431417	0.3492	0.163389	0.0559935	0.0154865	0.0837493	0.173799	0.180005	0.184426					0.146107	0.063282	0.0399091	0.163332					11.365	11.787	10.557	11.785					10.477
8	4	32	M	WEC000002	ATP synthase subunit alpha, mitochondrial	Q03265	59+ILGADTSVDLEETGR	1574.78	29	2	TA	none	11.48	H110C65N18O27S0	0.422942	0.34234	0.16018	0.0548935	0.0151823	0.431417	0.3492	0.163389	0.0559935	0.0154865					0.0442984	0.162421	0.0508365	0.0594914					0.0411756	0.0329237	0.0349901	0.0407144					11.379	11.65	11.199	11.224
3	4	12	M	WEC000002	ATP synthase subunit alpha, mitochondrial	Q03265	59+ILGADTSVDLEETGR	1574.78	29	3	GA	none	11.48	H110C65N18O27S0	0.422942	0.34234	0.16018	0.0548935	0.0151823	0.431417	0.3492	0.163389	0.0559935	0.0154865	0.238195									0.256054	0.143813						11.365
7	3	21	M	WEC000002	ATP synthase subunit alpha, mitochondrial	Q03265	59+ILGADTSVDLEETGR	1574.78	29	3	TA	none	11.48	H110C65N18O27S0	0.422942	0.34234	0.16018	0.0548935	0.0151823	0.431417	0.3492	0.163389	0.0559935	0.0154865					0.177556		0.189622	0.214345					0.193004	0.122747	0.151525	0.214388					11.379		11.199	11.224
7	4	28	M	WEC000002	ATP synthase subunit beta, mitochondrial	P56480	125+VLDSGAPIKIPVGPETLGR	1918.09	35	2	GA	none	14.57	H147C86N23O26S0	0.328796	0.350025	0.202025	0.0828473	0.0268633	0.341183	0.363212	0.209636	0.0859686	0.0278754	0.0337131	0.0307969	0.0275318	0.0322436						0.0293098	0.0241081	0.0265791					14.443	14.585	14.475	14.555
8	4	32	M	WEC000002	ATP synthase subunit beta, mitochondrial	P56480	125+VLDSGAPIKIPVGPETLGR	1918.09	35	2	TA	none	14.57	H147C86N23O26S0	0.328796	0.350025	0.202025	0.0828473	0.0268633	0.341183	0.363212	0.209636	0.0859686	0.0278754					0.0230625	0.0254815	0.0239878	0.0307827					0.0208559	0.0199997	0.0205784	0.0166582					14.569	14.476	14.389	14.358
8	4	32	M	WEC000002	ATP synthase subunit beta, mitochondrial	P56480	125+VLDSGAPIKIPVGPETLGR	1918.09	35	3	GA	none	14.57	H147C86N23O26S0	0.328796	0.350025	0.202025	0.0828473	0.0268633	0.341183	0.363212	0.209636	0.0859686	0.0278754	0.0280074	0.0311388	0.0279173	0.0318972					0.0271733	0.0269793	0.0226715	0.0248774					14.443	14.585	14.475	14.555					14.423
8	4	32	M	WEC000002	ATP synthase subunit beta, mitochondrial	P56480	125+VLDSGAPIKIPVGPETLGR	1918.09	35	3	TA	none	14.57	H147C86N23O26S0	0.328796	0.350025	0.202025	0.0828473	0.0268633	0.341183	0.363212	0.209636	0.0859686	0.0278754					0.023204	0.0268449	0.024052	0.0281062					0.0173745	0.018792	0.020667	0.0176641					14.569	14.476	14.389	14.358
1	1	1	M	WEC000002	ATP synthase subunit beta, mitochondrial	P56480	125+VLDSGAPIKIPVGPETLGR	1918.09	35	4	TA	none	14.57	H147C86N23O26S0	0.328796	0.350025	0.202025	0.0828473	0.0268633	0.341183	0.363212	0.209636	0.0859686	0.0278754							0.0201236																14.389
3	3	9	M	WEC000002	ATP synthase subunit beta, mitochondrial	P56480	144+IMNVIGEPIDERGPIKTK	2009.1	31	3	GA	none	11.28	H152C88N24O27S1	0.303274	0.333428	0.212059	0.0986976	0.0368383	0.320092	0.351918	0.223819	0.104171	0.0388812		0.0509586		0.0431033							0.0485278							11.171		11.141
7	3	21	M	WEC000002	ATP synthase subunit beta, mitochondrial	P56480	144+IMNVIGEPIDERGPIKTK	2009.1	31	3	TA	none	11.28	H152C88N24O27S1	0.303274	0.333428	0.212059	0.0986976	0.0368383	0.320092	0.351918	0.223819	0.104171	0.0388812					0.0292978	0.0500062	0.0559398						0.0494723	0.0385122	0.0284518	0.0302621					11.155	11.062	10.975
3	4	12	M	WEC000002	ATP synthase subunit beta, mitochondrial	P56480	144+IMNVIGEPIDERGPIKTK	2009.1	31	4	GA	none	11.28	H152C88N24O27S1	0.303274	0.333428	0.212059	0.0986976	0.0368383	0.320092	0.351918	0.223819	0.104171	0.0388812		0.0280444		0.0271024							0.0433233							11.171		11.141
7	4	28	M	WEC000002	ATP synthase subunit beta, mitochondrial	P56480	144+IMNVIGEPIDERGPIKTK	2009.1	31	4	TA	none	11.28	H152C88N24O27S1	0.303274	0.333428	0.212059	0.0986976	0.0368383	0.320092	0.351918	0.223819	0.104171	0.0388812					0.0222505	0.0328672	0.0467538						0.0347911	0.0244047	0.023093	0.0214823					11.155	11.062	10.975
6	4	24	M	WEC000002	ATP synthase subunit beta, mitochondrial	P56480	189+VVDLLAPYAK	1087.63	16	2	GA	none	14.08	H85C52N11O14S0	0.518313	0.327469	0.11661	0.0301088	0.00622422	0.522229	0.329943	0.117491	0.0303363	0.00627126		0.039082	0.0211875	0.0414897						0.0442064	0.0285089	0.0290767						14.137	13.915	14.108
8	4	32	M	WEC000002	ATP synthase subunit beta, mitochondrial	P56480	189+VVDLLAPYAK	1087.63	16	2	TA	none	14.08	H85C52N11O14S0	0.518313	0.327469	0.11661	0.0301088	0.00622422	0.522229	0.329943	0.117491	0.0303363	0.00627126					0.0300427	0.0304174	0.0255359	0.0318022					0.025751	0.0397538	0.0251068	0.0241118					14.121	14	13.886	13.854
6	1	6	M	WEC000002	ATP synthase subunit beta, mitochondrial	P56480	189+VVDLLAPYAK	1087.63	16	3	GA	none	14.08	H85C52N11O14S0	0.518313	0.327469	0.11661	0.0301088	0.00622422	0.522229	0.329943	0.117491	0.0303363	0.00627126		0.187352	0.123942	0.163237						0.0882289	0.163309	0.129647						14.137	13.915	14.108
7	1	7	M	WEC000002	ATP synthase subunit beta, mitochondrial	P56480	189+VVDLLAPYAK	1087.63	16	3	TA	none	14.08	H85C52N11O14S0	0.518313	0.327469	0.11661	0.0301088	0.00622422	0.522229	0.329943	0.117491	0.0303363	0.00627126					0.148976	0.127272	0.142802	0.126871					0.165672		0.147343	0.152597					14.121	14	13.886	13.854
6	4	24	M	WEC000002	ATP synthase subunit beta, mitochondrial	P56480	202+IGLFGGAGVGK	974.555	17	2	GA	none	12.72	H74C45N12O12S0	0.561259	0.311983	0.0989028	0.0228501	0.00423813	0.564082	0.313552	0.0994003	0.0229651	0.00425945	0.0420972		0.0388592	0.0549231						0.0457964	0.0345762	0.0312311					12.652		12.544	12.68
8	4	32	M	WEC000002	ATP synthase subunit beta, mitochondrial	P56480	202+IGLFGGAGVGK	974.555	17	2	TA	none	12.72	H74C45N12O12S0	0.561259	0.311983	0.0989028	0.0228501	0.00423813	0.564082	0.313552	0.0994003	0.0229651	0.00425945					0.0380109	0.0385571	0.0378463	0.0360994					0.0374231	0.0432723	0.0298822	0.0267343					12.694	12.573	12.458	12.427
4	4	16	M	WEC000002	ATP synthase subunit beta, mitochondrial	P56480	213+TVLIMELINNVAK	1456.83	18	2	GA	none	21.86	H116C65N16O19S1	0.411943	0.33288	0.167433	0.0627004	0.0189246	0.422524	0.341431	0.171734	0.0643109	0.0194107		0.0393037								0.0339966	0.0260028	0.0253961						22.168
6	4	24	M	WEC000002	ATP synthase subunit beta, mitochondrial	P56480	213+TVLIMELINNVAK	1456.83	18	2	TA	none	21.86	H116C65N16O19S1	0.411943	0.33288	0.167433	0.0627004	0.0189246	0.422524	0.341431	0.171734	0.0643109	0.0194107					0.0261909	0.0282975		0.02575					0.0270005		0.0263574	0.0208031					22.18	22.115		22.081
1	1	1	M	WEC000002	ATP synthase subunit beta, mitochondrial	P56480	240+TREGNDLYHEMIESGVINLK	2317.14	37	2	TA	none	15.58	H160C99N28O34S1	0.260164	0.322381	0.227962	0.117386	0.048418	0.280381	0.347434	0.245677	0.126508	0.0521805						0.0828457																16.043
4	4	16	M	WEC000002	ATP synthase subunit beta, mitochondrial	P56480	240+TREGNDLYHEMIESGVINLK	2317.14	37	3	TA	none	15.58	H160C99N28O34S1	0.260164	0.322381	0.227962	0.117386	0.048418	0.280381	0.347434	0.245677	0.126508	0.0521805					0.0608621		0.0687118						0.078315			0.0703838					15.604		15.397
5	4	20	M	WEC000002	ATP synthase subunit beta, mitochondrial	P56480	240+TREGNDLYHEMIESGVINLK	2317.14	37	3	GA	none	15.58	H160C99N28O34S1	0.260164	0.322381	0.227962	0.117386	0.048418	0.280381	0.347434	0.245677	0.126508	0.0521805		0.0837876	0.0672803						0.113303		0.0648576	0.0483039						15.593	15.482						15.458
4	3	12	M	WEC000002	ATP synthase subunit beta, mitochondrial	P56480	240+TREGNDLYHEMIESGVINLK	2317.14	37	4	TA	none	15.58	H160C99N28O34S1	0.260164	0.322381	0.227962	0.117386	0.048418	0.280381	0.347434	0.245677	0.126508	0.0521805					0.0302546		0.0378215						0.0436721			0.0380318					15.604		15.397
5	3	15	M	WEC000002	ATP synthase subunit beta, mitochondrial	P56480	240+TREGNDLYHEMIESGVINLK	2317.14	37	4	GA	none	15.58	H160C99N28O34S1	0.260164	0.322381	0.227962	0.117386	0.048418	0.280381	0.347434	0.245677	0.126508	0.0521805		0.04466	0.036092						0.104784		0.0460547	0.0392484						15.593	15.482						15.458
8	4	32	M	WEC000002	ATP synthase subunit beta, mitochondrial	P56480	265+VALVYGQMNEPPGAR	1600.8	34	2	GA	none	11.05	H112C70N20O21S1	0.382703	0.335992	0.179529	0.0711583	0.0227198	0.39479	0.346604	0.1852	0.0734058	0.0234374	0.0872477	0.0355744	0.0403641	0.0351543					0.0231766	0.0271389	0.0362885	0.0312134					10.217	10.835	10.921	10.806					10.701
8	4	32	M	WEC000002	ATP synthase subunit beta, mitochondrial	P56480	265+VALVYGQMNEPPGAR	1600.8	34	2	TA	none	11.05	H112C70N20O21S1	0.382703	0.335992	0.179529	0.0711583	0.0227198	0.39479	0.346604	0.1852	0.0734058	0.0234374					0.0270998	0.0343253	0.0396767	0.0282928					0.0160675	0.0191154	0.156631	0.019504					10.819	10.894	10.808	10.608
5	3	15	M	WEC000002	ATP synthase subunit beta, mitochondrial	P56480	265+VALVYGQMNEPPGAR	1600.8	34	3	TA	none	11.05	H112C70N20O21S1	0.382703	0.335992	0.179529	0.0711583	0.0227198	0.39479	0.346604	0.1852	0.0734058	0.0234374					0.076122			0.0667668					0.0507659	0.0611936		0.0667484					10.819			10.608
6	3	18	M	WEC000002	ATP synthase subunit beta, mitochondrial	P56480	265+VALVYGQMNEPPGAR	1600.8	34	3	GA	none	11.05	H112C70N20O21S1	0.382703	0.335992	0.179529	0.0711583	0.0227198	0.39479	0.346604	0.1852	0.0734058	0.0234374	0.150378	0.0574232		0.0526523					0.0625887	0.0722908		0.111647					10.217	10.835		10.806					10.701
1	1	1	M	WEC000002	ATP synthase subunit beta, mitochondrial	P56480	265+VALVYGQMNEPPGAR	1600.8	34	4	TA	none	11.05	H112C70N20O21S1	0.382703	0.335992	0.179529	0.0711583	0.0227198	0.39479	0.346604	0.1852	0.0734058	0.0234374															0.171704
3	4	12	M	WEC000002	ATP synthase subunit beta, mitochondrial	P56480	311+FTQAGSEVSALLGR	1434.75	31	2	GA	none	14.18	H102C62N18O21S0	0.444007	0.343169	0.149957	0.0475739	0.0121042	0.450903	0.348499	0.152286	0.0483127	0.0122922										0.050654	0.041356	0.0398091
5	4	20	M	WEC000002	ATP synthase subunit beta, mitochondrial	P56480	311+FTQAGSEVSALLGR	1434.75	31	2	TA	none	14.18	H102C62N18O21S0	0.444007	0.343169	0.149957	0.0475739	0.0121042	0.450903	0.348499	0.152286	0.0483127	0.0122922					0.0496939	0.0468364		0.0472479					0.0390479	0.0416381							14.233	14.168		14.022
3	3	9	M	WEC000002	ATP synthase subunit beta, mitochondrial	P56480	311+FTQAGSEVSALLGR	1434.75	31	3	GA	none	14.18	H102C62N18O21S0	0.444007	0.343169	0.149957	0.0475739	0.0121042	0.450903	0.348499	0.152286	0.0483127	0.0122922										0.0797592	0.0627331	0.0737522
5	3	15	M	WEC000002	ATP synthase subunit beta, mitochondrial	P56480	311+FTQAGSEVSALLGR	1434.75	31	3	TA	none	14.18	H102C62N18O21S0	0.444007	0.343169	0.149957	0.0475739	0.0121042	0.450903	0.348499	0.152286	0.0483127	0.0122922					0.0832107	0.0762026		0.0773434					0.0778418	0.0829761							14.233	14.168		14.022
7	4	28	M	WEC000002	ATP synthase subunit beta, mitochondrial	P56480	351+KGSITSVQAIYVPADDLTDPAPATTFAHLDATTVLSR	3841.97	67	4	GA	none	18.06	H272C170N44O57S0	0.110357	0.231549	0.254607	0.194428	0.115465	0.121752	0.255458	0.280898	0.214504	0.127388	0.028516	0.0283529	0.0391704	0.0297301						0.0230911	0.0174777	0.0201783					18.192	18.195	18.196	18.193
7	4	28	M	WEC000002	ATP synthase subunit beta, mitochondrial	P56480	351+KGSITSVQAIYVPADDLTDPAPATTFAHLDATTVLSR	3841.97	67	4	TA	none	18.06	H272C170N44O57S0	0.110357	0.231549	0.254607	0.194428	0.115465	0.121752	0.255458	0.280898	0.214504	0.127388					0.0229203	0.0219345	0.0260046						0.0175868	0.0189122	0.0159353	0.0153142					18.179	18.142	18.055
8	4	32	M	WEC000002	ATP synthase subunit beta, mitochondrial	P56480	388+AIAELGIYPAVDPLDSTSR	1987.03	40	2	GA	none	17.24	H142C88N22O30S0	0.319994	0.34676	0.205755	0.0872392	0.0293644	0.333414	0.361303	0.214385	0.090898	0.0305959	0.0374988	0.0342302	0.0343143	0.124643					0.0370191	0.0298364	0.0253945	0.0305812					17.269	17.327	17.301	18.669					17.221
8	4	32	M	WEC000002	ATP synthase subunit beta, mitochondrial	P56480	388+AIAELGIYPAVDPLDSTSR	1987.03	40	2	TA	none	17.24	H142C88N22O30S0	0.319994	0.34676	0.205755	0.0872392	0.0293644	0.333414	0.361303	0.214385	0.090898	0.0305959					0.0269728	0.0292944	0.0276602	0.0326013					0.0213938	0.0213345	0.0211588	0.0195291					17.311	17.246	17.16	17.184
7	4	28	M	WEC000002	ATP synthase subunit beta, mitochondrial	P56480	388+AIAELGIYPAVDPLDSTSR	1987.03	40	3	GA	none	17.24	H142C88N22O30S0	0.319994	0.34676	0.205755	0.0872392	0.0293644	0.333414	0.361303	0.214385	0.090898	0.0305959	0.0567165	0.0543393	0.0522689						0.0701031	0.0485939	0.0362307	0.0408105					17.269	17.327	17.301						17.221
8	4	32	M	WEC000002	ATP synthase subunit beta, mitochondrial	P56480	388+AIAELGIYPAVDPLDSTSR	1987.03	40	3	TA	none	17.24	H142C88N22O30S0	0.319994	0.34676	0.205755	0.0872392	0.0293644	0.333414	0.361303	0.214385	0.090898	0.0305959					0.0396213	0.040901	0.0525039	0.0464556					0.042143	0.0405821	0.0317906	0.0327663					17.311	17.246	17.16	17.184
8	3	24	M	WEC000002	ATP synthase subunit beta, mitochondrial	P56480	407+IMDPNIVGNEHYDVAR	1841.87	31	2	GA	none	10.82	H123C79N23O26S1	0.338278	0.335466	0.197925	0.0861917	0.0302305	0.35316	0.350224	0.206632	0.0899836	0.0315605	0.0958355	0.0317544	0.0324031	0.0337987					0.0411415	0.0370108	0.0254579	0.0277388					10.665	10.751	10.641	10.722					10.589
8	4	32	M	WEC000002	ATP synthase subunit beta, mitochondrial	P56480	407+IMDPNIVGNEHYDVAR	1841.87	31	2	TA	none	10.82	H123C79N23O26S1	0.338278	0.335466	0.197925	0.0861917	0.0302305	0.35316	0.350224	0.206632	0.0899836	0.0315605					0.0254973	0.0280615	0.0271106	0.037751					0.0260867	0.0217244	0.0229449	0.0199664					10.707	10.614	10.528	10.524
7	4	28	M	WEC000002	ATP synthase subunit beta, mitochondrial	P56480	407+IMDPNIVGNEHYDVAR	1841.87	31	3	GA	none	10.82	H123C79N23O26S1	0.338278	0.335466	0.197925	0.0861917	0.0302305	0.35316	0.350224	0.206632	0.0899836	0.0315605		0.0309626	0.0287406	0.0287985					0.0312233	0.0304625	0.0227844	0.0346095						10.751	10.641	10.722					10.589
8	4	32	M	WEC000002	ATP synthase subunit beta, mitochondrial	P56480	407+IMDPNIVGNEHYDVAR	1841.87	31	3	TA	none	10.82	H123C79N23O26S1	0.338278	0.335466	0.197925	0.0861917	0.0302305	0.35316	0.350224	0.206632	0.0899836	0.0315605					0.0232547	0.0273701	0.0229585	0.0294403					0.0207792	0.0212851	0.0227281	0.0179281					10.707	10.614	10.528	10.524
8	2	16	M	WEC000002	ATP synthase subunit beta, mitochondrial	P56480	433+SLQDIIAILGMDELSEEDKLTVSR	2674.37	47	3	GA	none	22.82	H195C114N29O42S1	0.21454	0.303904	0.241833	0.139222	0.0640178	0.222663	0.315411	0.25099	0.144494	0.0664418	0.0651537	0.0471177	0.0723855	0.0497194					0.0784355	0.0500312	0.053233	0.0432273					22.977	22.952	22.981	22.95					22.93
8	3	24	M	WEC000002	ATP synthase subunit beta, mitochondrial	P56480	433+SLQDIIAILGMDELSEEDKLTVSR	2674.37	47	3	TA	none	22.82	H195C114N29O42S1	0.21454	0.303904	0.241833	0.139222	0.0640178	0.222663	0.315411	0.25099	0.144494	0.0664418					0.0379673	0.0359632	0.0506373	0.0454739					0.042127	0.0369614	0.0516359	0.0423524					22.964	22.927	22.924	22.921
4	2	8	M	WEC000002	ATP synthase subunit beta, mitochondrial	P56480	433+SLQDIIAILGMDELSEEDKLTVSR	2674.37	47	4	GA	none	22.82	H195C114N29O42S1	0.21454	0.303904	0.241833	0.139222	0.0640178	0.222663	0.315411	0.25099	0.144494	0.0664418		0.110745		0.130812						0.122021		0.110358						22.952		22.95
4	2	8	M	WEC000002	ATP synthase subunit beta, mitochondrial	P56480	433+SLQDIIAILGMDELSEEDKLTVSR	2674.37	47	4	TA	none	22.82	H195C114N29O42S1	0.21454	0.303904	0.241833	0.139222	0.0640178	0.222663	0.315411	0.25099	0.144494	0.0664418					0.0912339	0.0763211	0.121172	0.106357													22.964	22.927	22.924	22.921
8	2	16	M	WEC000002	ATP synthase subunit beta, mitochondrial	P56480	490+GFQQILAGEYDHLPEQAFYMVGPIEEAVAK	3349.63	67	3	GA	none	22.3	H228C154N36O46S1	0.132914	0.251158	0.254526	0.18198	0.102283	0.144024	0.272151	0.275801	0.197191	0.110833	0.0783165	0.021105	0.0282933	0.0267746					0.0462735	0.0229746	0.0313595	0.0149724					22.474	22.476	22.478	22.474					22.426
8	2	16	M	WEC000002	ATP synthase subunit beta, mitochondrial	P56480	490+GFQQILAGEYDHLPEQAFYMVGPIEEAVAK	3349.63	67	3	TA	none	22.3	H228C154N36O46S1	0.132914	0.251158	0.254526	0.18198	0.102283	0.144024	0.272151	0.275801	0.197191	0.110833					0.0187734	0.0153944	0.0270614	0.0195414					0.0180142	0.0270751	0.0219391	0.0170186					22.46	22.451	22.42	22.417
8	1	8	M	WEC000002	ATP synthase subunit beta, mitochondrial	P56480	490+GFQQILAGEYDHLPEQAFYMVGPIEEAVAK	3349.63	67	4	GA	none	22.3	H228C154N36O46S1	0.132914	0.251158	0.254526	0.18198	0.102283	0.144024	0.272151	0.275801	0.197191	0.110833	0.155154	0.0604962	0.0972818	0.0830112					0.125808	0.0778993	0.106947	0.0456247					22.474	22.476	22.478	22.474					22.426
8	2	16	M	WEC000002	ATP synthase subunit beta, mitochondrial	P56480	490+GFQQILAGEYDHLPEQAFYMVGPIEEAVAK	3349.63	67	4	TA	none	22.3	H228C154N36O46S1	0.132914	0.251158	0.254526	0.18198	0.102283	0.144024	0.272151	0.275801	0.197191	0.110833					0.054642	0.0393149	0.0891495	0.0589839					0.0649924	0.0922913	0.0805578	0.0582152					22.46	22.451	22.42	22.417
8	4	32	M	WEC000002	ATP synthase subunit beta, mitochondrial	P56480	95+LVLEVAQHLGESTVR	1649.91	31	2	GA	none	13.08	H123C72N21O23S0	0.390399	0.350618	0.174044	0.0620471	0.0176162	0.399546	0.358832	0.178121	0.0635008	0.0180289	0.0325777	0.0400353	0.0416634	0.0419329					0.0266895	0.0331414	0.0300494	0.0283161					12.96	12.934	12.18	12.904					12.8
8	4	32	M	WEC000002	ATP synthase subunit beta, mitochondrial	P56480	95+LVLEVAQHLGESTVR	1649.91	31	2	TA	none	13.08	H123C72N21O23S0	0.390399	0.350618	0.174044	0.0620471	0.0176162	0.399546	0.358832	0.178121	0.0635008	0.0180289					0.0337621	0.0321884	0.046435	0.0314704					0.0244341	0.0260019	0.0257874	0.0232925					12.918	12.825	12.095	12.707
8	4	32	M	WEC000002	ATP synthase subunit beta, mitochondrial	P56480	95+LVLEVAQHLGESTVR	1649.91	31	3	GA	none	13.08	H123C72N21O23S0	0.390399	0.350618	0.174044	0.0620471	0.0176162	0.399546	0.358832	0.178121	0.0635008	0.0180289	0.0318707	0.0370017	0.0671023	0.0464156					0.029404	0.0326421	0.026192	0.0304317					12.96	12.934	12.18	12.904					12.8
8	4	32	M	WEC000002	ATP synthase subunit beta, mitochondrial	P56480	95+LVLEVAQHLGESTVR	1649.91	31	3	TA	none	13.08	H123C72N21O23S0	0.390399	0.350618	0.174044	0.0620471	0.0176162	0.399546	0.358832	0.178121	0.0635008	0.0180289					0.0241536	0.0273148	0.0743148	0.0331069					0.0227963	0.0269739	0.0231188	0.0210452					12.918	12.825	12.095	12.707
7	4	28	M	WEC000002	ATP-dependent 6-phosphofructokinase, muscle type	P47857	293+VTVLGHVQR	1007.59	15	3	GA	none	6.11	H77C44N15O12S0	0.560991	0.312079	0.0990149	0.022895	0.00425001	0.563821	0.313654	0.0995145	0.0230105	0.00427145	0.0611967	0.0746681	0.0618698	0.0748356					0.047298	0.059093	0.0615503						5.936	6.022	5.856	6.021					5.972
8	4	32	M	WEC000002	ATP-dependent 6-phosphofructokinase, muscle type	P47857	293+VTVLGHVQR	1007.59	15	3	TA	none	6.11	H77C44N15O12S0	0.560991	0.312079	0.0990149	0.022895	0.00425001	0.563821	0.313654	0.0995145	0.0230105	0.00427145					0.0783182	0.0910329	0.0711643	0.0759139					0.0449788	0.0734863	0.0602776	0.0620237					6.062	5.969	5.827	5.795
8	4	32	M	WEC000002	ATP-dependent 6-phosphofructokinase, muscle type	P47857	316+MGVEAVMALLEGTPDTPACVVSLSGNQAVR	3071.51	61	3	GA	C:Carbamidomethylation	22.32	H218C129N36O44S3	0.158543	0.258081	0.244518	0.16991	0.095118	0.171181	0.278654	0.26401	0.183454	0.1027	0.0534194	0.0611795	0.0539929	0.0560427					0.0292423	0.0374051	0.0371881	0.0362173					22.53	22.504	22.534	22.502					22.482
8	4	32	M	WEC000002	ATP-dependent 6-phosphofructokinase, muscle type	P47857	316+MGVEAVMALLEGTPDTPACVVSLSGNQAVR	3071.51	61	3	TA	C:Carbamidomethylation	22.32	H218C129N36O44S3	0.158543	0.258081	0.244518	0.16991	0.095118	0.171181	0.278654	0.26401	0.183454	0.1027					0.066183	0.0658223	0.0612071	0.065091					0.0316231	0.0393361	0.0396069	0.0405711					22.516	22.507	22.476	22.473
8	3	24	M	WEC000002	ATP-dependent 6-phosphofructokinase, muscle type	P47857	316+MGVEAVMALLEGTPDTPACVVSLSGNQAVR	3071.51	61	4	GA	C:Carbamidomethylation	22.32	H218C129N36O44S3	0.158543	0.258081	0.244518	0.16991	0.095118	0.171181	0.278654	0.26401	0.183454	0.1027	0.0671211	0.0601147	0.0587592	0.0602083					0.0370791	0.0514812	0.0541893	0.0538018					22.53	22.504	22.534	22.502					22.482
8	3	24	M	WEC000002	ATP-dependent 6-phosphofructokinase, muscle type	P47857	316+MGVEAVMALLEGTPDTPACVVSLSGNQAVR	3071.51	61	4	TA	C:Carbamidomethylation	22.32	H218C129N36O44S3	0.158543	0.258081	0.244518	0.16991	0.095118	0.171181	0.278654	0.26401	0.183454	0.1027					0.0675676	0.0676184	0.0635202	0.0659099					0.0480051	0.0605653	0.0513558	0.0508531					22.516	22.507	22.476	22.473
5	1	5	M	WEC000002	ATP-dependent 6-phosphofructokinase, muscle type	P47857	346+LPLMECVQVTKDVTK	1759.92	19	2	GA	C:Carbamidomethylation	12.63	H133C76N19O24S2	0.337853	0.321905	0.198848	0.0918115	0.0345235	0.355478	0.338699	0.209221	0.0966012	0.0363246	0.150682		0.180536	0.0897578					0.164271		0.161048						11.952		12.376	12.569					12.436
6	1	6	M	WEC000002	ATP-dependent 6-phosphofructokinase, muscle type	P47857	346+LPLMECVQVTKDVTK	1759.92	19	2	TA	C:Carbamidomethylation	12.63	H133C76N19O24S2	0.337853	0.321905	0.198848	0.0918115	0.0345235	0.355478	0.338699	0.209221	0.0966012	0.0363246					0.0873851	0.105916	0.186748							0.117899	0.162532	0.148333					12.554	12.461	12.347
2	4	8	M	WEC000002	ATP-dependent 6-phosphofructokinase, muscle type	P47857	346+LPLMECVQVTKDVTK	1759.92	19	3	GA	C:Carbamidomethylation	12.63	H133C76N19O24S2	0.337853	0.321905	0.198848	0.0918115	0.0345235	0.355478	0.338699	0.209221	0.0966012	0.0363246		0.0983554		0.0873889														12.57		12.569
4	3	12	M	WEC000002	ATP-dependent 6-phosphofructokinase, muscle type	P47857	346+LPLMECVQVTKDVTK	1759.92	19	3	TA	C:Carbamidomethylation	12.63	H133C76N19O24S2	0.337853	0.321905	0.198848	0.0918115	0.0345235	0.355478	0.338699	0.209221	0.0966012	0.0363246					0.0894274	0.107419									0.113956	0.103209					12.554	12.461
6	2	12	M	WEC000002	ATP-dependent 6-phosphofructokinase, muscle type	P47857	387+LLAHVRPPVSK	1215.75	21	2	GA	none	6.37	H97C56N17O13S0	0.485578	0.339594	0.12995	0.0355239	0.00770043	0.490163	0.3428	0.131177	0.0358593	0.00777314	0.0971801		0.0754451	0.0941619					0.0448212		0.0809743	0.0798796					6.076		6.052	6.216					6.14
8	1	8	M	WEC000002	ATP-dependent 6-phosphofructokinase, muscle type	P47857	387+LLAHVRPPVSK	1215.75	21	2	TA	none	6.37	H97C56N17O13S0	0.485578	0.339594	0.12995	0.0355239	0.00770043	0.490163	0.3428	0.131177	0.0358593	0.00777314					0.0801259	0.0962991	0.0838922	0.0888434					0.0710999	0.0673929	0.084606	0.082102					6.314	6.193	5.995	5.991
8	4	32	M	WEC000002	ATP-dependent 6-phosphofructokinase, muscle type	P47857	387+LLAHVRPPVSK	1215.75	21	3	GA	none	6.37	H97C56N17O13S0	0.485578	0.339594	0.12995	0.0355239	0.00770043	0.490163	0.3428	0.131177	0.0358593	0.00777314	0.143172	0.153222	0.129539	0.175128					0.122145	0.153309	0.147479	0.130006					6.076	6.19	6.052	6.216					6.14
8	4	32	M	WEC000002	ATP-dependent 6-phosphofructokinase, muscle type	P47857	387+LLAHVRPPVSK	1215.75	21	3	TA	none	6.37	H97C56N17O13S0	0.485578	0.339594	0.12995	0.0355239	0.00770043	0.490163	0.3428	0.131177	0.0358593	0.00777314					0.135039	0.134743	0.121276	0.115624					0.140456	0.164258	0.151688	0.145844					6.314	6.193	5.995	5.991
8	4	32	M	WEC000002	ATP-dependent 6-phosphofructokinase, muscle type	P47857	387+LLAHVRPPVSK	1215.75	21	4	GA	none	6.37	H97C56N17O13S0	0.485578	0.339594	0.12995	0.0355239	0.00770043	0.490163	0.3428	0.131177	0.0358593	0.00777314	0.0866273	0.0915067	0.0788709	0.105284					0.0505915	0.0762389	0.0875193	0.0828711					6.076	6.19	6.052	6.216					6.14
8	4	32	M	WEC000002	ATP-dependent 6-phosphofructokinase, muscle type	P47857	387+LLAHVRPPVSK	1215.75	21	4	TA	none	6.37	H97C56N17O13S0	0.485578	0.339594	0.12995	0.0355239	0.00770043	0.490163	0.3428	0.131177	0.0358593	0.00777314					0.0896882	0.0983705	0.0890833	0.0867578					0.0746478	0.093163	0.0927244	0.0903267					6.314	6.193	5.995	5.991
7	4	28	M	WEC000002	ATP-dependent 6-phosphofructokinase, muscle type	P47857	700+IFANTPDSGCVLGMR	1636.77	26	2	GA	C:Carbamidomethylation	12.88	H112C69N20O22S2	0.366418	0.320726	0.18836	0.0827032	0.029654	0.3824	0.334715	0.196575	0.0863104	0.0309474		0.0761318	0.0714382	0.0737629					0.0547936	0.0738168	0.0678623	0.0806398						12.822	12.656	12.792					12.66
8	4	32	M	WEC000002	ATP-dependent 6-phosphofructokinase, muscle type	P47857	700+IFANTPDSGCVLGMR	1636.77	26	2	TA	C:Carbamidomethylation	12.88	H112C69N20O22S2	0.366418	0.320726	0.18836	0.0827032	0.029654	0.3824	0.334715	0.196575	0.0863104	0.0309474					0.0736017	0.0824477	0.0804243	0.0974569					0.0693875	0.0593413	0.0748884	0.0666018					12.806	12.713	12.598	12.567
2	4	8	M	WEC000002	ATP-dependent 6-phosphofructokinase, muscle type	P47857	700+IFANTPDSGCVLGMR	1636.77	26	3	TA	C:Carbamidomethylation	12.88	H112C69N20O22S2	0.366418	0.320726	0.18836	0.0827032	0.029654	0.3824	0.334715	0.196575	0.0863104	0.0309474					0.103462	0.113614															12.806	12.713
5	4	20	M	WEC000002	ATP-dependent 6-phosphofructokinase, muscle type	P47857	700+IFANTPDSGCVLGMR	1636.77	26	3	GA	C:Carbamidomethylation	12.88	H112C69N20O22S2	0.366418	0.320726	0.18836	0.0827032	0.029654	0.3824	0.334715	0.196575	0.0863104	0.0309474		0.108553	0.0849066	0.12932					0.11712			0.117699						12.822	12.656	12.792					12.66
1	3	3	M	WEC000002	ATP-dependent 6-phosphofructokinase, muscle type	P47857	717+ALVFQPVTELKDQTDFEHRIPK	2610.38	41	3	GA	none	14.26	H187C119N31O35S0	0.216275	0.317301	0.246629	0.134184	0.0571149	0.222619	0.326608	0.253863	0.13812	0.0587902	0.0569271																14.191
6	4	24	M	WEC000002	ATP-dependent 6-phosphofructokinase, muscle type	P47857	717+ALVFQPVTELKDQTDFEHRIPK	2610.38	41	4	GA	none	14.26	H187C119N31O35S0	0.216275	0.317301	0.246629	0.134184	0.0571149	0.222619	0.326608	0.253863	0.13812	0.0587902	0.078297	0.117783		0.0585604					0.0661825	0.0984164	0.0922906						14.191	14.333		14.527					14.143
8	4	32	M	WEC000002	ATP-dependent 6-phosphofructokinase, muscle type	P47857	717+ALVFQPVTELKDQTDFEHRIPK	2610.38	41	4	TA	none	14.26	H187C119N31O35S0	0.216275	0.317301	0.246629	0.134184	0.0571149	0.222619	0.326608	0.253863	0.13812	0.0587902					0.0552066	0.117614	0.106172	0.101265					0.0960031	0.0770627	0.0871868	0.0975233					14.541	14.224	14.137	14.106
2	4	8	M	WEC000002	Acetyl-CoA acetyltransferase, mitochondrial	Q8QZT1	228+FASEITPITISVK	1404.79	21	2	GA	none	14.91	H108C65N14O20S0	0.436621	0.345744	0.152983	0.0488815	0.0124812	0.443617	0.351284	0.155434	0.0496648	0.0126812										0.0437481		0.028447
1	2	2	M	WEC000002	Acetyl-CoA acetyltransferase, mitochondrial	Q8QZT1	228+FASEITPITISVK	1404.79	21	3	GA	none	14.91	H108C65N14O20S0	0.436621	0.345744	0.152983	0.0488815	0.0124812	0.443617	0.351284	0.155434	0.0496648	0.0126812												0.0994756
5	1	5	M	WEC000002	Acetyl-CoA acetyltransferase, mitochondrial	Q8QZT1	309+IAAFADAAVDPIDFPLAPAYAVPK	2442.28	53	2	TA	none	20.93	H175C117N25O32S0	0.22804	0.323842	0.243209	0.127691	0.0523981	0.233844	0.332084	0.249399	0.130941	0.0537317					0.0478173	0.0594083							0.0488087	0.0353002	0.0372835						21.257	21.08
7	1	7	M	WEC000002	Acetyl-CoA acetyltransferase, mitochondrial	Q8QZT1	309+IAAFADAAVDPIDFPLAPAYAVPK	2442.28	53	2	GA	none	20.93	H175C117N25O32S0	0.22804	0.323842	0.243209	0.127691	0.0523981	0.233844	0.332084	0.249399	0.130941	0.0537317	0.0506316	0.0498368	0.043927	0.0484032						0.0342652	0.0408676	0.0391257					21.159	21.161	21.162	21.131
5	2	10	M	WEC000002	Acetyl-CoA acetyltransferase, mitochondrial	Q8QZT1	309+IAAFADAAVDPIDFPLAPAYAVPK	2442.28	53	3	TA	none	20.93	H175C117N25O32S0	0.22804	0.323842	0.243209	0.127691	0.0523981	0.233844	0.332084	0.249399	0.130941	0.0537317					0.103705	0.0714339							0.0597896	0.0511111	0.051501						21.257	21.08
7	2	14	M	WEC000002	Acetyl-CoA acetyltransferase, mitochondrial	Q8QZT1	309+IAAFADAAVDPIDFPLAPAYAVPK	2442.28	53	3	GA	none	20.93	H175C117N25O32S0	0.22804	0.323842	0.243209	0.127691	0.0523981	0.233844	0.332084	0.249399	0.130941	0.0537317	0.0720342	0.0654214	0.0656444	0.0574655						0.0597103	0.0672817	0.0686031					21.159	21.161	21.162	21.131
6	4	24	M	WEC000002	Acetyl-CoA acetyltransferase, mitochondrial	Q8QZT1	64+LGTAAIQGAIEK	1170.66	27	2	GA	none	9.64	H90C51N14O17S0	0.514168	0.325808	0.119458	0.0320946	0.00695406	0.518561	0.328591	0.120479	0.0323688	0.00701347	0.0694183	0.0790189		0.0700253						0.0733312	0.0570484	0.0578524					9.602	9.632		9.574
7	4	28	M	WEC000002	Acetyl-CoA acetyltransferase, mitochondrial	Q8QZT1	64+LGTAAIQGAIEK	1170.66	27	2	TA	none	9.64	H90C51N14O17S0	0.514168	0.325808	0.119458	0.0320946	0.00695406	0.518561	0.328591	0.120479	0.0323688	0.00701347					0.0524165	0.0625221	0.0635277	0.0629423					0.0576362	0.0501982		0.0502863					9.56	9.523	9.436	9.461
1	2	2	M	WEC000002	Acetyl-CoA acetyltransferase, mitochondrial	Q8QZT1	64+LGTAAIQGAIEK	1170.66	27	3	TA	none	9.64	H90C51N14O17S0	0.514168	0.325808	0.119458	0.0320946	0.00695406	0.518561	0.328591	0.120479	0.0323688	0.00701347															0.185509
8	3	24	M	WEC000002	Aconitate hydratase, mitochondrial	Q99KI0	118+VAVPSTIHCDHLIEAQVGGEK	2259.13	43	3	TA	C:Carbamidomethylation	10.52	H158C97N28O32S1	0.2673	0.32505	0.225576	0.113994	0.0461265	0.286827	0.348796	0.242055	0.122322	0.0494962					0.0252798	0.0300867	0.0249748	0.025214					0.0204622	0.0267892	0.0206135	0.0219951					10.428	10.39	10.304	10.301
8	4	32	M	WEC000002	Aconitate hydratase, mitochondrial	Q99KI0	118+VAVPSTIHCDHLIEAQVGGEK	2259.13	43	3	GA	C:Carbamidomethylation	10.52	H158C97N28O32S1	0.2673	0.32505	0.225576	0.113994	0.0461265	0.286827	0.348796	0.242055	0.122322	0.0494962	0.030063	0.0296968	0.0269686	0.0338932					0.0285275	0.0295583	0.0241287	0.0264343					10.413	10.472	10.389	10.442					10.365
8	4	32	M	WEC000002	Aconitate hydratase, mitochondrial	Q99KI0	118+VAVPSTIHCDHLIEAQVGGEK	2259.13	43	4	GA	C:Carbamidomethylation	10.52	H158C97N28O32S1	0.2673	0.32505	0.225576	0.113994	0.0461265	0.286827	0.348796	0.242055	0.122322	0.0494962	0.0438881	0.0519011	0.0381266	0.0540976					0.0370349	0.0404562	0.0340863	0.0276014					10.413	10.472	10.389	10.442					10.365
8	4	32	M	WEC000002	Aconitate hydratase, mitochondrial	Q99KI0	118+VAVPSTIHCDHLIEAQVGGEK	2259.13	43	4	TA	C:Carbamidomethylation	10.52	H158C97N28O32S1	0.2673	0.32505	0.225576	0.113994	0.0461265	0.286827	0.348796	0.242055	0.122322	0.0494962					0.0420498	0.062729	0.0359378	0.0317126					0.0322297	0.0477915	0.0315595	0.0328593					10.428	10.39	10.304	10.301
8	2	16	M	WEC000002	Aconitate hydratase, mitochondrial	Q99KI0	118+VAVPSTIHCDHLIEAQVGGEKDLR	2643.34	49	3	GA	C:Carbamidomethylation	10.82	H186C113N34O37S1	0.215862	0.306649	0.242359	0.137939	0.0625008	0.22362	0.317669	0.251068	0.142897	0.0647469	0.0406636	0.0371288	0.0368464	0.0350904					0.0374252	0.0378669	0.0360352	0.0419308					10.665	10.696	10.585	10.666					10.561
8	2	16	M	WEC000002	Aconitate hydratase, mitochondrial	Q99KI0	118+VAVPSTIHCDHLIEAQVGGEKDLR	2643.34	49	3	TA	C:Carbamidomethylation	10.82	H186C113N34O37S1	0.215862	0.306649	0.242359	0.137939	0.0625008	0.22362	0.317669	0.251068	0.142897	0.0647469					0.0287295	0.0312125	0.0295267	0.035922					0.0252661	0.0273216	0.0296054	0.0260759					10.679	10.586	10.5	10.496
8	4	32	M	WEC000002	Aconitate hydratase, mitochondrial	Q99KI0	118+VAVPSTIHCDHLIEAQVGGEKDLR	2643.34	49	4	GA	C:Carbamidomethylation	10.82	H186C113N34O37S1	0.215862	0.306649	0.242359	0.137939	0.0625008	0.22362	0.317669	0.251068	0.142897	0.0647469	0.0372631	0.0363945	0.0365784	0.0341609					0.0355983	0.0366438	0.0337009	0.0479154					10.665	10.696	10.585	10.666					10.561
8	4	32	M	WEC000002	Aconitate hydratase, mitochondrial	Q99KI0	118+VAVPSTIHCDHLIEAQVGGEKDLR	2643.34	49	4	TA	C:Carbamidomethylation	10.82	H186C113N34O37S1	0.215862	0.306649	0.242359	0.137939	0.0625008	0.22362	0.317669	0.251068	0.142897	0.0647469					0.0283475	0.0330902	0.0316689	0.0364943					0.025927	0.0264303	0.028653	0.0258627					10.679	10.586	10.5	10.496
8	1	8	M	WEC000002	Aconitate hydratase, mitochondrial	Q99KI0	118+VAVPSTIHCDHLIEAQVGGEKDLRR	2799.44	53	3	GA	C:Carbamidomethylation	9.98	H198C119N38O38S1	0.198337	0.298219	0.247085	0.146711	0.0691514	0.206708	0.310806	0.257513	0.152903	0.07207	0.0488816	0.0647925	0.0611673	0.0434079					0.110796	0.0820514	0.0423434	0.0508447					9.798	9.828	9.773	9.798					9.75
8	1	8	M	WEC000002	Aconitate hydratase, mitochondrial	Q99KI0	118+VAVPSTIHCDHLIEAQVGGEKDLRR	2799.44	53	3	TA	C:Carbamidomethylation	9.98	H198C119N38O38S1	0.198337	0.298219	0.247085	0.146711	0.0691514	0.206708	0.310806	0.257513	0.152903	0.07207					0.0376589	0.0440726	0.0422091	0.0474717					0.046721	0.049034	0.0308911	0.03366					9.784	9.747	9.66	9.657
8	3	24	M	WEC000002	Aconitate hydratase, mitochondrial	Q99KI0	118+VAVPSTIHCDHLIEAQVGGEKDLRR	2799.44	53	4	GA	C:Carbamidomethylation	9.98	H198C119N38O38S1	0.198337	0.298219	0.247085	0.146711	0.0691514	0.206708	0.310806	0.257513	0.152903	0.07207	0.0429554	0.0364023	0.0458181	0.0329021					0.0402208	0.0345346	0.0308872	0.0450421					9.798	9.828	9.773	9.798					9.75
8	4	32	M	WEC000002	Aconitate hydratase, mitochondrial	Q99KI0	118+VAVPSTIHCDHLIEAQVGGEKDLRR	2799.44	53	4	TA	C:Carbamidomethylation	9.98	H198C119N38O38S1	0.198337	0.298219	0.247085	0.146711	0.0691514	0.206708	0.310806	0.257513	0.152903	0.07207					0.0267469	0.0315113	0.0300142	0.0371631					0.0238325	0.0252741	0.0264751	0.0238125					9.784	9.747	9.66	9.657
7	4	28	M	WEC000002	Aconitate hydratase, mitochondrial	Q99KI0	32+VAMSHFEPSEYIR	1564.73	29	2	GA	none	11.9	H104C70N18O21S1	0.385993	0.335571	0.178186	0.0702343	0.0223087	0.397937	0.345955	0.1837	0.0724077	0.022999		0.0452238	0.0503785	0.0478282					0.0446735	0.0472111	0.0416671	0.0423782						11.787	11.592	11.785					11.625
8	4	32	M	WEC000002	Aconitate hydratase, mitochondrial	Q99KI0	32+VAMSHFEPSEYIR	1564.73	29	2	TA	none	11.9	H104C70N18O21S1	0.385993	0.335571	0.178186	0.0702343	0.0223087	0.397937	0.345955	0.1837	0.0724077	0.022999					0.0378132	0.0455203	0.0413792	0.0434789					0.0356287	0.0413592	0.0417725	0.0368468					11.771	11.65	11.535	11.504
7	4	28	M	WEC000002	Aconitate hydratase, mitochondrial	Q99KI0	32+VAMSHFEPSEYIR	1564.73	29	3	GA	none	11.9	H104C70N18O21S1	0.385993	0.335571	0.178186	0.0702343	0.0223087	0.397937	0.345955	0.1837	0.0724077	0.022999		0.0539312	0.0476985	0.0519836					0.0516817	0.0547542	0.0532993	0.0463796						11.787	11.592	11.785					11.625
8	4	32	M	WEC000002	Aconitate hydratase, mitochondrial	Q99KI0	32+VAMSHFEPSEYIR	1564.73	29	3	TA	none	11.9	H104C70N18O21S1	0.385993	0.335571	0.178186	0.0702343	0.0223087	0.397937	0.345955	0.1837	0.0724077	0.022999					0.0395196	0.045953	0.0452849	0.0500746					0.0432113	0.0451634	0.0461598	0.0455721					11.771	11.65	11.535	11.504
6	4	24	M	WEC000002	Aconitate hydratase, mitochondrial	Q99KI0	379+VGLIGSCTNSSYEDMGR	1844.8	31	2	GA	C:Carbamidomethylation	11.32	H120C74N22O29S2	0.338161	0.318404	0.198926	0.0929679	0.0355671	0.356538	0.335707	0.209736	0.0980199	0.0374999		0.0331827	0.0322547	0.0309956						0.0279835	0.0257301	0.0269072						11.255	11.145	11.225
7	4	28	M	WEC000002	Aconitate hydratase, mitochondrial	Q99KI0	379+VGLIGSCTNSSYEDMGR	1844.8	31	2	TA	C:Carbamidomethylation	11.32	H120C74N22O29S2	0.338161	0.318404	0.198926	0.0929679	0.0355671	0.356538	0.335707	0.209736	0.0980199	0.0374999					0.0228669	0.0260425	0.0255866	0.0277058						0.021285	0.0229296	0.0199952					11.239	11.174	11.059	11.028
6	4	24	M	WEC000002	Aconitate hydratase, mitochondrial	Q99KI0	379+VGLIGSCTNSSYEDMGR	1844.8	31	3	GA	C:Carbamidomethylation	11.32	H120C74N22O29S2	0.338161	0.318404	0.198926	0.0929679	0.0355671	0.356538	0.335707	0.209736	0.0980199	0.0374999		0.035848	0.0407359	0.0311595						0.0368184	0.0396072	0.0329966						11.255	11.145	11.225
7	4	28	M	WEC000002	Aconitate hydratase, mitochondrial	Q99KI0	379+VGLIGSCTNSSYEDMGR	1844.8	31	3	TA	C:Carbamidomethylation	11.32	H120C74N22O29S2	0.338161	0.318404	0.198926	0.0929679	0.0355671	0.356538	0.335707	0.209736	0.0980199	0.0374999					0.0213834	0.0246685	0.0252112	0.0335077						0.0306985	0.0343459	0.0257797					11.239	11.174	11.059	11.028
8	4	32	M	WEC000002	Aconitate hydratase, mitochondrial	Q99KI0	412+SQFTITPGSEQIR	1462.74	28	2	GA	none	10.81	H102C63N18O22S0	0.438109	0.343601	0.15272	0.0493311	0.0127889	0.445341	0.349273	0.155241	0.0501454	0.013	0.0451105	0.058556	0.0627493	0.0569767					0.0498633	0.0711214	0.0655655	0.0651278					10.637	10.724	10.669	10.722					10.589
8	4	32	M	WEC000002	Aconitate hydratase, mitochondrial	Q99KI0	412+SQFTITPGSEQIR	1462.74	28	2	TA	none	10.81	H102C63N18O22S0	0.438109	0.343601	0.15272	0.0493311	0.0127889	0.445341	0.349273	0.155241	0.0501454	0.013					0.0392255	0.0483209	0.0473915	0.0510245					0.0416684	0.0577732	0.0591988	0.0446087					10.679	10.642	10.528	10.524
1	3	3	M	WEC000002	Aconitate hydratase, mitochondrial	Q99KI0	412+SQFTITPGSEQIR	1462.74	28	3	TA	none	10.81	H102C63N18O22S0	0.438109	0.343601	0.15272	0.0493311	0.0127889	0.445341	0.349273	0.155241	0.0501454	0.013															0.123119
4	3	12	M	WEC000002	Aconitate hydratase, mitochondrial	Q99KI0	412+SQFTITPGSEQIR	1462.74	28	3	GA	none	10.81	H102C63N18O22S0	0.438109	0.343601	0.15272	0.0493311	0.0127889	0.445341	0.349273	0.155241	0.0501454	0.013	0.186143									0.134083	0.11441	0.112364					10.637
8	4	32	M	WEC000002	Aconitate hydratase, mitochondrial	Q99KI0	480+NDANPETHAFVTSPEIVTALAIAGTLK	2779.44	52	3	GA	none	21.53	H198C123N32O41S0	0.20293	0.308211	0.249509	0.141971	0.063395	0.210069	0.319053	0.258287	0.146965	0.0656252	0.0334837	0.033793	0.0342962	0.0342116					0.0275046	0.0286379	0.0290158	0.0243986					21.886	21.833	21.862	21.467					21.782
8	4	32	M	WEC000002	Aconitate hydratase, mitochondrial	Q99KI0	480+NDANPETHAFVTSPEIVTALAIAGTLK	2779.44	52	3	TA	none	21.53	H198C123N32O41S0	0.20293	0.308211	0.249509	0.141971	0.063395	0.210069	0.319053	0.258287	0.146965	0.0656252					0.0293443	0.0298687	0.0294054	0.0290377					0.0231801	0.0266163	0.0254603	0.024148					21.845	21.807	21.749	21.773
6	2	12	M	WEC000002	Aconitate hydratase, mitochondrial	Q99KI0	480+NDANPETHAFVTSPEIVTALAIAGTLK	2779.44	52	4	TA	none	21.53	H198C123N32O41S0	0.20293	0.308211	0.249509	0.141971	0.063395	0.210069	0.319053	0.258287	0.146965	0.0656252						0.0485601	0.0521668	0.0396439					0.0430755		0.0445239	0.0480218						21.807	21.749	21.773
7	2	14	M	WEC000002	Aconitate hydratase, mitochondrial	Q99KI0	480+NDANPETHAFVTSPEIVTALAIAGTLK	2779.44	52	4	GA	none	21.53	H198C123N32O41S0	0.20293	0.308211	0.249509	0.141971	0.063395	0.210069	0.319053	0.258287	0.146965	0.0656252	0.0523079	0.0621793	0.0504938						0.0539144	0.0484915	0.0448458	0.0394273					21.886	21.833	21.862						21.782
4	1	4	M	WEC000002	Aconitate hydratase, mitochondrial	Q99KI0	535+SDFDPGQDTYQHPPKDSSGQRVDVSPTSQR	3330.51	65	3	GA	none	7.4	H211C139N43O53S0	0.158586	0.276241	0.256395	0.167226	0.085584	0.167988	0.292618	0.271595	0.17714	0.090658	0.0270071		0.0260723	0.025396							0.0301054						7.111		7.143	7.224
8	1	8	M	WEC000002	Aconitate hydratase, mitochondrial	Q99KI0	535+SDFDPGQDTYQHPPKDSSGQRVDVSPTSQR	3330.51	65	3	TA	none	7.4	H211C139N43O53S0	0.158586	0.276241	0.256395	0.167226	0.085584	0.167988	0.292618	0.271595	0.17714	0.090658					0.0229697	0.0273491	0.0164887	0.0251854					0.0177999	0.0239838	0.0225103	0.0158145					7.21	7.144	7.058	7.027
8	1	8	M	WEC000002	Aconitate hydratase, mitochondrial	Q99KI0	535+SDFDPGQDTYQHPPKDSSGQRVDVSPTSQR	3330.51	65	4	GA	none	7.4	H211C139N43O53S0	0.158586	0.276241	0.256395	0.167226	0.085584	0.167988	0.292618	0.271595	0.17714	0.090658	0.031377	0.0338545	0.0286107	0.0317214					0.0291961	0.0282688	0.0297681	0.0266352					7.111	7.282	7.143	7.224					7.147
8	2	16	M	WEC000002	Aconitate hydratase, mitochondrial	Q99KI0	535+SDFDPGQDTYQHPPKDSSGQRVDVSPTSQR	3330.51	65	4	TA	none	7.4	H211C139N43O53S0	0.158586	0.276241	0.256395	0.167226	0.085584	0.167988	0.292618	0.271595	0.17714	0.090658					0.0269525	0.0247362	0.0236622	0.0264615					0.0212191	0.0229507	0.0217253	0.0201848					7.21	7.144	7.058	7.027
6	1	6	M	WEC000002	Aconitate hydratase, mitochondrial	Q99KI0	550+DSSGQRVDVSPTSQR	1617.77	35	2	GA	none	4.3	H107C63N23O27S0	0.424682	0.341968	0.159439	0.0544779	0.0150289	0.433098	0.348745	0.162599	0.0555576	0.0153267		0.0579385	0.0845451	0.0594256					0.0766	0.0697297	0.0497797							3.896	3.645	4.034					3.789
8	1	8	M	WEC000002	Aconitate hydratase, mitochondrial	Q99KI0	550+DSSGQRVDVSPTSQR	1617.77	35	2	TA	none	4.3	H107C63N23O27S0	0.424682	0.341968	0.159439	0.0544779	0.0150289	0.433098	0.348745	0.162599	0.0555576	0.0153267					0.0492241	0.0505784	0.0555807	0.0702236					0.0458634	0.0621123	0.0477726	0.0554176					4.299	3.814	3.616	3.585
7	1	7	M	WEC000002	Aconitate hydratase, mitochondrial	Q99KI0	550+DSSGQRVDVSPTSQR	1617.77	35	3	GA	none	4.3	H107C63N23O27S0	0.424682	0.341968	0.159439	0.0544779	0.0150289	0.433098	0.348745	0.162599	0.0555576	0.0153267		0.0619108	0.0746005	0.0536306					0.104622	0.0804834	0.0839595	0.0742024						3.896	3.645	4.034					3.789
8	2	16	M	WEC000002	Aconitate hydratase, mitochondrial	Q99KI0	550+DSSGQRVDVSPTSQR	1617.77	35	3	TA	none	4.3	H107C63N23O27S0	0.424682	0.341968	0.159439	0.0544779	0.0150289	0.433098	0.348745	0.162599	0.0555576	0.0153267					0.0437785	0.056643	0.0597141	0.0606768					0.0554833	0.0506104	0.0509475	0.0501982					4.299	3.814	3.616	3.585
8	4	32	M	WEC000002	Aconitate hydratase, mitochondrial	Q99KI0	556+VDVSPTSQR	987.499	18	2	GA	none	3.5	H69C40N13O16S0	0.585493	0.295749	0.092378	0.0215123	0.00409321	0.588357	0.297196	0.0928299	0.0216175	0.00411323	0.0633851	0.0624988	0.0763355	0.0627832					0.0513621	0.0584573	0.0570093	0.0597352					3.166	3.28	3.086	3.334					3.202
8	4	32	M	WEC000002	Aconitate hydratase, mitochondrial	Q99KI0	556+VDVSPTSQR	987.499	18	2	TA	none	3.5	H69C40N13O16S0	0.585493	0.295749	0.092378	0.0215123	0.00409321	0.588357	0.297196	0.0928299	0.0216175	0.00411323					0.0426156	0.051696	0.0546936	0.0620751					0.0484671	0.0622157	0.0562846	0.0407856					3.404	3.227	3.112	3.081
8	4	32	M	WEC000002	Aconitate hydratase, mitochondrial	Q99KI0	565+LQLLEPFDKWDGKDLEDLQILIK	2768.5	36	3	GA	none	21.23	H205C129N29O38S0	0.193295	0.30423	0.252883	0.146809	0.0665671	0.200559	0.315662	0.262386	0.152326	0.0690684	0.040331	0.047307	0.0516279	0.0459575					0.0392037	0.0373381	0.0372647	0.0455085					21.494	21.469	21.498	21.467					21.418
8	4	32	M	WEC000002	Aconitate hydratase, mitochondrial	Q99KI0	565+LQLLEPFDKWDGKDLEDLQILIK	2768.5	36	3	TA	none	21.23	H205C129N29O38S0	0.193295	0.30423	0.252883	0.146809	0.0665671	0.200559	0.315662	0.262386	0.152326	0.0690684					0.0367078	0.0355068	0.036919	0.0360985					0.0299517	0.0296287	0.0348865	0.0312801					21.481	21.444	21.385	21.41
8	4	32	M	WEC000002	Aconitate hydratase, mitochondrial	Q99KI0	565+LQLLEPFDKWDGKDLEDLQILIK	2768.5	36	4	GA	none	21.23	H205C129N29O38S0	0.193295	0.30423	0.252883	0.146809	0.0665671	0.200559	0.315662	0.262386	0.152326	0.0690684	0.0324538	0.034956	0.0272471	0.0326886					0.0279751	0.0301556	0.0297657	0.0266672					21.494	21.469	21.498	21.467					21.418
8	4	32	M	WEC000002	Aconitate hydratase, mitochondrial	Q99KI0	565+LQLLEPFDKWDGKDLEDLQILIK	2768.5	36	4	TA	none	21.23	H205C129N29O38S0	0.193295	0.30423	0.252883	0.146809	0.0665671	0.200559	0.315662	0.262386	0.152326	0.0690684					0.0306263	0.0303763	0.0274879	0.0293418					0.023394	0.0243437	0.0257771	0.0246652					21.481	21.444	21.385	21.41
7	4	28	M	WEC000002	Aconitate hydratase, mitochondrial	Q99KI0	59+LNRPLTLSEK	1169.68	17	2	GA	none	6.9	H91C51N15O16S0	0.513448	0.327123	0.119363	0.0317923	0.00681093	0.517732	0.329852	0.120359	0.0320575	0.00686775		0.035851	0.0315707	0.0386904					0.0357374	0.0374768	0.0401936	0.0327369						6.75	6.555	6.692					6.616
8	4	32	M	WEC000002	Aconitate hydratase, mitochondrial	Q99KI0	59+LNRPLTLSEK	1169.68	17	2	TA	none	6.9	H91C51N15O16S0	0.513448	0.327123	0.119363	0.0317923	0.00681093	0.517732	0.329852	0.120359	0.0320575	0.00686775					0.0249624	0.0358406	0.0268152	0.0329546					0.0300713	0.0327847	0.0369949	0.0324184					6.734	6.641	6.498	6.495
7	4	28	M	WEC000002	Aconitate hydratase, mitochondrial	Q99KI0	59+LNRPLTLSEK	1169.68	17	3	GA	none	6.9	H91C51N15O16S0	0.513448	0.327123	0.119363	0.0317923	0.00681093	0.517732	0.329852	0.120359	0.0320575	0.00686775		0.0422764	0.0282885	0.0469293					0.0364929	0.0408464	0.050303	0.0423589						6.75	6.555	6.692					6.616
8	4	32	M	WEC000002	Aconitate hydratase, mitochondrial	Q99KI0	59+LNRPLTLSEK	1169.68	17	3	TA	none	6.9	H91C51N15O16S0	0.513448	0.327123	0.119363	0.0317923	0.00681093	0.517732	0.329852	0.120359	0.0320575	0.00686775					0.0376773	0.0356982	0.0270251	0.033501					0.0263361	0.0452433	0.0381524	0.0571175					6.734	6.641	6.498	6.495
7	2	14	M	WEC000002	Aconitate hydratase, mitochondrial	Q99KI0	606+FRGHLDNISNNLLIGAINIENGK	2521.34	41	3	GA	none	16.28	H180C110N34O34S0	0.236921	0.326349	0.239602	0.123643	0.0500686	0.242602	0.334175	0.245347	0.126608	0.0512692		0.0560493	0.06908	0.0724069					0.0628218	0.0816317	0.0692246	0.0852631						16.208	16.126	16.15					16.074
7	2	14	M	WEC000002	Aconitate hydratase, mitochondrial	Q99KI0	606+FRGHLDNISNNLLIGAINIENGK	2521.34	41	3	TA	none	16.28	H180C110N34O34S0	0.236921	0.326349	0.239602	0.123643	0.0500686	0.242602	0.334175	0.245347	0.126608	0.0512692					0.070866	0.0541741	0.0582513	0.0518698					0.0652628		0.0726858	0.0528731					16.192	16.099	15.984	16.009
7	2	14	M	WEC000002	Aconitate hydratase, mitochondrial	Q99KI0	606+FRGHLDNISNNLLIGAINIENGK	2521.34	41	4	TA	none	16.28	H180C110N34O34S0	0.236921	0.326349	0.239602	0.123643	0.0500686	0.242602	0.334175	0.245347	0.126608	0.0512692					0.0768355	0.0641753	0.0753401	0.0616388					0.066157		0.0672387	0.0588814					16.192	16.099	15.984	16.009
8	2	16	M	WEC000002	Aconitate hydratase, mitochondrial	Q99KI0	606+FRGHLDNISNNLLIGAINIENGK	2521.34	41	4	GA	none	16.28	H180C110N34O34S0	0.236921	0.326349	0.239602	0.123643	0.0500686	0.242602	0.334175	0.245347	0.126608	0.0512692	0.101147	0.0754037	0.0859553	0.087411					0.0734052	0.092508	0.0640338	0.113292					16.038	16.208	16.126	16.15					16.074
7	4	28	M	WEC000002	Aconitate hydratase, mitochondrial	Q99KI0	634+NAVTQEFGPVPDTAR	1600.78	32	2	TA	none	10.95	H108C69N20O24S0	0.404897	0.347972	0.167645	0.0584117	0.016284	0.413614	0.355463	0.171254	0.0596692	0.0166345					0.0401622	0.0422065	0.0408198						0.0307344	0.0333457	0.0348067	0.0330535					10.819	10.726	10.612
8	4	32	M	WEC000002	Aconitate hydratase, mitochondrial	Q99KI0	634+NAVTQEFGPVPDTAR	1600.78	32	2	GA	none	10.95	H108C69N20O24S0	0.404897	0.347972	0.167645	0.0584117	0.016284	0.413614	0.355463	0.171254	0.0596692	0.0166345	0.0406146	0.0501655	0.0459746	0.0489156					0.0364998	0.0409658	0.0383942	0.0360095					10.777	10.835	10.725	10.806					10.701
7	3	21	M	WEC000002	Aconitate hydratase, mitochondrial	Q99KI0	634+NAVTQEFGPVPDTAR	1600.78	32	3	TA	none	10.95	H108C69N20O24S0	0.404897	0.347972	0.167645	0.0584117	0.016284	0.413614	0.355463	0.171254	0.0596692	0.0166345					0.0637915	0.0759162	0.0559315						0.0615369	0.0746138	0.0573386	0.0740443					10.819	10.726	10.612
8	3	24	M	WEC000002	Aconitate hydratase, mitochondrial	Q99KI0	634+NAVTQEFGPVPDTAR	1600.78	32	3	GA	none	10.95	H108C69N20O24S0	0.404897	0.347972	0.167645	0.0584117	0.016284	0.413614	0.355463	0.171254	0.0596692	0.0166345	0.0842202	0.0694168	0.115081	0.0684316					0.071261	0.0843593	0.0668457	0.0496806					10.777	10.835	10.725	10.806					10.701
2	3	6	M	WEC000002	Aconitate hydratase, mitochondrial	Q99KI0	69+IVYGHLDDPANQEIER	1867.91	36	2	GA	none	9.52	H125C81N23O28S0	0.346832	0.349182	0.193872	0.0772146	0.0244763	0.358631	0.361061	0.200467	0.0798412	0.0253089			0.0338144									0.0308132							9.214
8	4	32	M	WEC000002	Aconitate hydratase, mitochondrial	Q99KI0	69+IVYGHLDDPANQEIER	1867.91	36	3	GA	none	9.52	H125C81N23O28S0	0.346832	0.349182	0.193872	0.0772146	0.0244763	0.358631	0.361061	0.200467	0.0798412	0.0253089	0.0335402	0.0493565	0.0354411	0.0410782					0.0330761	0.0438291	0.0341258	0.0360851					9.322	9.38	9.214	9.323					9.246
8	4	32	M	WEC000002	Aconitate hydratase, mitochondrial	Q99KI0	69+IVYGHLDDPANQEIER	1867.91	36	3	TA	none	9.52	H125C81N23O28S0	0.346832	0.349182	0.193872	0.0772146	0.0244763	0.358631	0.361061	0.200467	0.0798412	0.0253089					0.029623	0.0308776	0.0304282	0.0348205					0.026646	0.0360431	0.0276018	0.028148					9.308	9.215	9.157	9.153
1	3	3	M	WEC000002	Aconitate hydratase, mitochondrial	Q99KI0	724+LTIQGLKDFAPGKPLK	1725.02	24	3	TA	none	13.02	H136C81N20O21S0	0.35602	0.354206	0.189689	0.0718617	0.0214571	0.36636	0.364493	0.195199	0.0739488	0.0220802								0.0425709																12.651
2	2	4	M	WEC000002	Aconitate hydratase, mitochondrial	Q99KI0	724+LTIQGLKDFAPGKPLK	1725.02	24	3	GA	none	13.02	H136C81N20O21S0	0.35602	0.354206	0.189689	0.0718617	0.0214571	0.36636	0.364493	0.195199	0.0739488	0.0220802										0.0366999		0.0406832
6	2	12	M	WEC000002	Aconitate hydratase, mitochondrial	Q99KI0	724+LTIQGLKDFAPGKPLK	1725.02	24	4	GA	none	13.02	H136C81N20O21S0	0.35602	0.354206	0.189689	0.0718617	0.0214571	0.36636	0.364493	0.195199	0.0739488	0.0220802	0.0282356	0.0425302							0.0282516	0.032888	0.0316959	0.0273123					12.932	13.018							12.8
6	2	12	M	WEC000002	Aconitate hydratase, mitochondrial	Q99KI0	724+LTIQGLKDFAPGKPLK	1725.02	24	4	TA	none	13.02	H136C81N20O21S0	0.35602	0.354206	0.189689	0.0718617	0.0214571	0.36636	0.364493	0.195199	0.0739488	0.0220802						0.0317577	0.0297864	0.0258162						0.0510284	0.0264921	0.03728						12.825	12.654	12.651
8	4	32	M	WEC000002	Aconitate hydratase, mitochondrial	Q99KI0	96+VAMQDATAQMAMLQFISSGLPK	2337.15	47	2	GA	none	22.29	H168C101N26O31S3	0.232441	0.295202	0.232213	0.135953	0.0647089	0.259476	0.329537	0.259221	0.151765	0.0722352	0.0251207	0.0229146	0.0186457	0.0217651					0.0168414	0.0143725	0.0119808	0.0113276					22.418	22.504	22.506	22.502					22.454
8	4	32	M	WEC000002	Aconitate hydratase, mitochondrial	Q99KI0	96+VAMQDATAQMAMLQFISSGLPK	2337.15	47	2	TA	none	22.29	H168C101N26O31S3	0.232441	0.295202	0.232213	0.135953	0.0647089	0.259476	0.329537	0.259221	0.151765	0.0722352					0.0204619	0.0179986	0.0160521	0.014904					0.0109532	0.0120527	0.01018	0.0105541					22.488	22.479	22.448	22.445
8	4	32	M	WEC000002	Aconitate hydratase, mitochondrial	Q99KI0	96+VAMQDATAQMAMLQFISSGLPK	2337.15	47	3	GA	none	22.29	H168C101N26O31S3	0.232441	0.295202	0.232213	0.135953	0.0647089	0.259476	0.329537	0.259221	0.151765	0.0722352	0.0487274	0.0240986	0.0200628	0.0238904					0.0196053	0.0177354	0.0190364	0.0159203					22.418	22.504	22.506	22.502					22.454
8	4	32	M	WEC000002	Aconitate hydratase, mitochondrial	Q99KI0	96+VAMQDATAQMAMLQFISSGLPK	2337.15	47	3	TA	none	22.29	H168C101N26O31S3	0.232441	0.295202	0.232213	0.135953	0.0647089	0.259476	0.329537	0.259221	0.151765	0.0722352					0.0188079	0.0195058	0.0185745	0.0164968					0.0124379	0.0144061	0.0147548	0.013833					22.488	22.479	22.448	22.445
5	1	5	M	WEC000002	Actin, aortic smooth muscle	P62737	150+TTGIVLDSGDGVTHNVPIYEGYALPHAIMR	3195.6	51	3	TA	none	16.3	H222C142N38O44S1	0.151362	0.266855	0.254346	0.171884	0.0916123	0.161701	0.285083	0.27172	0.183625	0.0978704					0.0555247		0.0808826	0.0759342					0.0774085			0.0563984					16.164		16.096	16.093
6	1	6	M	WEC000002	Actin, aortic smooth muscle	P62737	150+TTGIVLDSGDGVTHNVPIYEGYALPHAIMR	3195.6	51	3	GA	none	16.3	H222C142N38O44S1	0.151362	0.266855	0.254346	0.171884	0.0916123	0.161701	0.285083	0.27172	0.183625	0.0978704		0.0680264	0.0466477						0.0827979	0.0699414	0.0663914	0.0395366						16.264	16.098						16.158
6	3	18	M	WEC000002	Actin, aortic smooth muscle	P62737	150+TTGIVLDSGDGVTHNVPIYEGYALPHAIMR	3195.6	51	4	GA	none	16.3	H222C142N38O44S1	0.151362	0.266855	0.254346	0.171884	0.0916123	0.161701	0.285083	0.27172	0.183625	0.0978704		0.036752	0.0198872						0.0719126	0.0380154	0.0495836	0.0158227						16.264	16.098						16.158
7	2	14	M	WEC000002	Actin, aortic smooth muscle	P62737	150+TTGIVLDSGDGVTHNVPIYEGYALPHAIMR	3195.6	51	4	TA	none	16.3	H222C142N38O44S1	0.151362	0.266855	0.254346	0.171884	0.0916123	0.161701	0.285083	0.27172	0.183625	0.0978704					0.0316068		0.0673728	0.035651					0.0498829	0.0412881	0.0515194	0.0363544					16.164		16.096	16.093
8	4	32	M	WEC000002	Actin, aortic smooth muscle	P62737	21+AGFAGDDAPR	975.441	26	2	GA	none	5.48	H61C41N13O15S0	0.581235	0.299062	0.0932682	0.0216021	0.00407221	0.584057	0.300515	0.0937211	0.021707	0.00409199	0.0365693	0.0356659	0.0264372	0.0351342					0.048426	0.0401445	0.0374846	0.0276161					5.068	5.295	5.072	5.293					5.328
8	4	32	M	WEC000002	Actin, aortic smooth muscle	P62737	21+AGFAGDDAPR	975.441	26	2	TA	none	5.48	H61C41N13O15S0	0.581235	0.299062	0.0932682	0.0216021	0.00407221	0.584057	0.300515	0.0937211	0.021707	0.00409199					0.0327041	0.0418385	0.0388163	0.0445091					0.030216	0.0184116	0.0218239	0.0145808					5.335	5.242	5.043	4.956
6	4	24	M	WEC000002	Actin, aortic smooth muscle	P62737	31+AVFPSIVGRPR	1197.7	23	2	TA	none	11.06	H91C55N17O13S0	0.491389	0.337782	0.127461	0.0344214	0.00737967	0.495824	0.340832	0.128612	0.0347321	0.00744628					0.0263658	0.0346384	0.0328988							0.0197105	0.0203716	0.015872					10.903	10.782	10.696
8	4	32	M	WEC000002	Actin, aortic smooth muscle	P62737	31+AVFPSIVGRPR	1197.7	23	2	GA	none	11.06	H91C55N17O13S0	0.491389	0.337782	0.127461	0.0344214	0.00737967	0.495824	0.340832	0.128612	0.0347321	0.00744628	0.0284091	0.0365036	0.0252892	0.0323289					0.0241791	0.0297891	0.0287803	0.0186088					10.861	10.975	10.781	10.918					10.785
8	4	32	M	WEC000002	Actin, aortic smooth muscle	P62737	31+AVFPSIVGRPR	1197.7	23	3	GA	none	11.06	H91C55N17O13S0	0.491389	0.337782	0.127461	0.0344214	0.00737967	0.495824	0.340832	0.128612	0.0347321	0.00744628	0.0198088	0.0238256	0.0138638	0.0207269					0.0208909	0.0185488	0.016275	0.0142284					10.861	10.975	10.781	10.918					10.785
8	4	32	M	WEC000002	Actin, aortic smooth muscle	P62737	31+AVFPSIVGRPR	1197.7	23	3	TA	none	11.06	H91C55N17O13S0	0.491389	0.337782	0.127461	0.0344214	0.00737967	0.495824	0.340832	0.128612	0.0347321	0.00744628					0.0154414	0.0250547	0.0216689	0.0255201					0.0143848	0.0115026	0.0104269	0.00701968					10.903	10.782	10.696	10.636
1	3	3	M	WEC000002	Actin, aortic smooth muscle	P62737	318+EITALAPSTMK	1160.61	21	2	GA	none	9.78	H88C50N12O17S1	0.497256	0.309794	0.134693	0.0436589	0.0114713	0.504622	0.314383	0.136689	0.0443057	0.0116413										0.0535883
6	3	18	M	WEC000002	Actin, aortic smooth muscle	P62737	318+EITALAPSTMK	1160.61	21	2	TA	none	9.78	H88C50N12O17S1	0.497256	0.309794	0.134693	0.0436589	0.0114713	0.504622	0.314383	0.136689	0.0443057	0.0116413						0.0505423	0.0566494	0.0524804						0.0838523	0.0660189	0.0549904						9.551	9.548	9.573
8	3	24	M	WEC000002	Actin, aortic smooth muscle	P62737	53+DSYVGDEAQSK	1197.51	24	2	GA	none	3.8	H75C49N13O22S0	0.522383	0.317333	0.118285	0.0328236	0.00744147	0.527221	0.320271	0.119381	0.0331275	0.00751038	0.0351045	0.0475561	0.0245585	0.0454896					0.0603561	0.0357837	0.038244	0.0224418					3.39	3.476	3.365	3.53					3.398
8	3	24	M	WEC000002	Actin, aortic smooth muscle	P62737	53+DSYVGDEAQSK	1197.51	24	2	TA	none	3.8	H75C49N13O22S0	0.522383	0.317333	0.118285	0.0328236	0.00744147	0.527221	0.320271	0.119381	0.0331275	0.00751038					0.0389661	0.0515433	0.0381127	0.0415174					0.0343575	0.0476878	0.034683	0.02667					3.628	3.479	3.336	3.305
7	2	14	M	WEC000002	Actin, aortic smooth muscle	P62737	98+VAPEEHPTLLTEAPLNPK	1955.04	38	2	GA	none	12.06	H142C88N22O28S0	0.321542	0.348199	0.205177	0.0860844	0.0286015	0.33459	0.362329	0.213503	0.0895777	0.0297621	0.0184547	0.024245	0.0139762	0.0219533						0.0139385	0.0189016	0.0113233					12.036	12.067	11.872	12.065
7	2	14	M	WEC000002	Actin, aortic smooth muscle	P62737	98+VAPEEHPTLLTEAPLNPK	1955.04	38	2	TA	none	12.06	H142C88N22O28S0	0.321542	0.348199	0.205177	0.0860844	0.0286015	0.33459	0.362329	0.213503	0.0895777	0.0297621					0.0176138	0.0217701	0.0169553	0.0248975					0.00899107	0.0103784		0.00927199					12.051	11.929	11.843	11.812
8	4	32	M	WEC000002	Actin, aortic smooth muscle	P62737	98+VAPEEHPTLLTEAPLNPK	1955.04	38	3	GA	none	12.06	H142C88N22O28S0	0.321542	0.348199	0.205177	0.0860844	0.0286015	0.33459	0.362329	0.213503	0.0895777	0.0297621	0.0252272	0.0330797	0.0208515	0.0310102					0.0279803	0.0221991	0.0252263	0.0210106					12.036	12.067	11.872	12.065					11.904
8	4	32	M	WEC000002	Actin, aortic smooth muscle	P62737	98+VAPEEHPTLLTEAPLNPK	1955.04	38	3	TA	none	12.06	H142C88N22O28S0	0.321542	0.348199	0.205177	0.0860844	0.0286015	0.33459	0.362329	0.213503	0.0895777	0.0297621					0.0269631	0.0323683	0.0295407	0.0356971					0.0183277	0.0219828	0.017706	0.0136724					12.051	11.929	11.843	11.812
1	2	2	M	WEC000002	Actin, aortic smooth muscle	P62737	98+VAPEEHPTLLTEAPLNPK	1955.04	38	4	TA	none	12.06	H142C88N22O28S0	0.321542	0.348199	0.205177	0.0860844	0.0286015	0.33459	0.362329	0.213503	0.0895777	0.0297621															0.144122
6	3	18	M	WEC000002	Acyl-CoA-binding protein	P31786	16+LKTQPTDEEMLFIYSHFK	2226.1	28	3	GA	none	16.28	H155C103N23O30S1	0.256259	0.323564	0.229924	0.118276	0.0485369	0.276134	0.34866	0.247757	0.127449	0.0523014		0.0250976	0.027999	0.0292271						0.0337731	0.0390009	0.0285221						16.264	16.181	16.206
8	3	24	M	WEC000002	Acyl-CoA-binding protein	P31786	16+LKTQPTDEEMLFIYSHFK	2226.1	28	3	TA	none	16.28	H155C103N23O30S1	0.256259	0.323564	0.229924	0.118276	0.0485369	0.276134	0.34866	0.247757	0.127449	0.0523014					0.0267732	0.0280617	0.023918	0.0340602					0.0334786	0.0352404	0.0288996	0.0249343					16.248	16.155	16.012	16.009
8	2	16	M	WEC000002	Acyl-CoA-binding protein	P31786	16+LKTQPTDEEMLFIYSHFK	2226.1	28	4	GA	none	16.28	H155C103N23O30S1	0.256259	0.323564	0.229924	0.118276	0.0485369	0.276134	0.34866	0.247757	0.127449	0.0523014	0.136614	0.0679085	0.0893939	0.0673095					0.114715	0.0691108	0.0749937	0.070046					15.954	16.264	16.181	16.206					16.102
8	3	24	M	WEC000002	Acyl-CoA-binding protein	P31786	16+LKTQPTDEEMLFIYSHFK	2226.1	28	4	TA	none	16.28	H155C103N23O30S1	0.256259	0.323564	0.229924	0.118276	0.0485369	0.276134	0.34866	0.247757	0.127449	0.0523014					0.0723466	0.0739969	0.0830474	0.0912857					0.0732186	0.0713546	0.0713602	0.0585076					16.248	16.155	16.012	16.009
8	4	32	M	WEC000002	Adenylate kinase isoenzyme 1	Q9R0Y5	10+IIFVVGGPGSGK	1129.65	17	2	GA	none	12.72	H87C53N13O14S0	0.508769	0.330932	0.120511	0.0317223	0.00667256	0.512906	0.333623	0.121491	0.0319803	0.00672682	0.0137659	0.0172147	0.015918	0.0202391					0.00922842	0.0159567	0.0167519	0.0140792					12.652	12.71	12.544	12.68					12.548
8	4	32	M	WEC000002	Adenylate kinase isoenzyme 1	Q9R0Y5	10+IIFVVGGPGSGK	1129.65	17	2	TA	none	12.72	H87C53N13O14S0	0.508769	0.330932	0.120511	0.0317223	0.00667256	0.512906	0.333623	0.121491	0.0319803	0.00672682					0.014809	0.0174782	0.0144719	0.0198074					0.00991369	0.0193652	0.0132167	0.0118848					12.694	12.573	12.458	12.455
7	2	14	M	WEC000002	Adenylate kinase isoenzyme 1	Q9R0Y5	10+IIFVVGGPGSGK	1129.65	17	3	TA	none	12.72	H87C53N13O14S0	0.508769	0.330932	0.120511	0.0317223	0.00667256	0.512906	0.333623	0.121491	0.0319803	0.00672682					0.0866875	0.0646931	0.0611305	0.053455					0.0688193		0.0692415	0.0841967					12.694	12.573	12.458	12.455
8	3	24	M	WEC000002	Adenylate kinase isoenzyme 1	Q9R0Y5	10+IIFVVGGPGSGK	1129.65	17	3	GA	none	12.72	H87C53N13O14S0	0.508769	0.330932	0.120511	0.0317223	0.00667256	0.512906	0.333623	0.121491	0.0319803	0.00672682	0.0495721	0.0709312	0.0397138	0.0815868					0.0579147	0.0712429	0.0849736	0.0479728					12.652	12.71	12.544	12.68					12.548
7	4	28	M	WEC000002	Adenylate kinase isoenzyme 1	Q9R0Y5	101+QGEEFEQK	993.441	23	2	TA	none	3.08	H63C42N11O17S0	0.576151	0.299182	0.0961953	0.0230642	0.00452071	0.579284	0.300809	0.0967183	0.0231896	0.00454528					0.0319902	0.0309325	0.0333127	0.0378798						0.041895	0.0303465	0.0335116					3.096	2.947	2.833	2.801
8	4	32	M	WEC000002	Adenylate kinase isoenzyme 1	Q9R0Y5	101+QGEEFEQK	993.441	23	2	GA	none	3.08	H63C42N11O17S0	0.576151	0.299182	0.0961953	0.0230642	0.00452071	0.579284	0.300809	0.0967183	0.0231896	0.00454528	0.0256473	0.0349288	0.0251482	0.0378017					0.0215336	0.0332204	0.0347548	0.0331707					2.886	2.972	2.834	3.026					2.894
8	4	32	M	WEC000002	Adenylate kinase isoenzyme 1	Q9R0Y5	109+IGQPTLLLYVDAGAETMTQR	2176.12	37	2	GA	none	19.32	H157C95N25O31S1	0.276948	0.327489	0.222045	0.10983	0.0435349	0.295785	0.349765	0.237149	0.117301	0.0464961	0.017967	0.0195258	0.0168947	0.0217477					0.0122216	0.0145769	0.0177709	0.0149863					19.564	19.51	19.511	19.508					19.432
8	4	32	M	WEC000002	Adenylate kinase isoenzyme 1	Q9R0Y5	109+IGQPTLLLYVDAGAETMTQR	2176.12	37	2	TA	none	19.32	H157C95N25O31S1	0.276948	0.327489	0.222045	0.10983	0.0435349	0.295785	0.349765	0.237149	0.117301	0.0464961					0.0173747	0.0210118	0.0166677	0.021415					0.0111841	0.0145766	0.0128597	0.0118603					19.522	19.485	19.426	19.451
8	4	32	M	WEC000002	Adenylate kinase isoenzyme 1	Q9R0Y5	109+IGQPTLLLYVDAGAETMTQR	2176.12	37	3	GA	none	19.32	H157C95N25O31S1	0.276948	0.327489	0.222045	0.10983	0.0435349	0.295785	0.349765	0.237149	0.117301	0.0464961	0.0267557	0.016919	0.0161568	0.0210552					0.0130388	0.0192294	0.0227981	0.0169164					19.564	19.51	19.511	19.508					19.432
8	4	32	M	WEC000002	Adenylate kinase isoenzyme 1	Q9R0Y5	109+IGQPTLLLYVDAGAETMTQR	2176.12	37	3	TA	none	19.32	H157C95N25O31S1	0.276948	0.327489	0.222045	0.10983	0.0435349	0.295785	0.349765	0.237149	0.117301	0.0464961					0.0157003	0.0176149	0.0167536	0.0219214					0.0152743	0.0214408	0.0201646	0.0176986					19.522	19.485	19.426	19.451
7	1	7	M	WEC000002	Adenylate kinase isoenzyme 1	Q9R0Y5	133+GETSGRVDDNEETIKK	1776.85	31	2	TA	none	2.41	H120C71N22O31S0	0.385923	0.344723	0.176703	0.0661594	0.0199578	0.396425	0.354104	0.181512	0.0679597	0.0205009					0.0694037	0.0255773	0.0227511	0.0263295					0.0374823		0.0371184	0.0598161					2.397	2.303	2.217	2.241
8	1	8	M	WEC000002	Adenylate kinase isoenzyme 1	Q9R0Y5	133+GETSGRVDDNEETIKK	1776.85	31	2	GA	none	2.41	H120C71N22O31S0	0.385923	0.344723	0.176703	0.0661594	0.0199578	0.396425	0.354104	0.181512	0.0679597	0.0205009	0.0227167	0.0420928	0.0186296	0.0537956					0.0213776	0.0297036	0.0440008	0.0332129					2.27	2.301	2.246	2.327					2.25
7	4	28	M	WEC000002	Adenylate kinase isoenzyme 1	Q9R0Y5	133+GETSGRVDDNEETIKK	1776.85	31	3	GA	none	2.41	H120C71N22O31S0	0.385923	0.344723	0.176703	0.0661594	0.0199578	0.396425	0.354104	0.181512	0.0679597	0.0205009	0.089304	0.0759182	0.0861578	0.0630842					0.0792154	0.108077	0.134376						2.27	2.301	2.246	2.327					2.25
8	4	32	M	WEC000002	Adenylate kinase isoenzyme 1	Q9R0Y5	133+GETSGRVDDNEETIKK	1776.85	31	3	TA	none	2.41	H120C71N22O31S0	0.385923	0.344723	0.176703	0.0661594	0.0199578	0.396425	0.354104	0.181512	0.0679597	0.0205009					0.0853956	0.10333	0.0903044	0.133915					0.0987172	0.0765469	0.109373	0.0940635					2.397	2.303	2.217	2.241
7	3	21	M	WEC000002	Adenylate kinase isoenzyme 1	Q9R0Y5	133+GETSGRVDDNEETIKK	1776.85	31	4	GA	none	2.41	H120C71N22O31S0	0.385923	0.344723	0.176703	0.0661594	0.0199578	0.396425	0.354104	0.181512	0.0679597	0.0205009	0.0466743	0.0218482	0.0272828	0.0262487					0.0394152	0.0365667	0.0494353						2.27	2.301	2.246	2.327					2.25
8	3	24	M	WEC000002	Adenylate kinase isoenzyme 1	Q9R0Y5	133+GETSGRVDDNEETIKK	1776.85	31	4	TA	none	2.41	H120C71N22O31S0	0.385923	0.344723	0.176703	0.0661594	0.0199578	0.396425	0.354104	0.181512	0.0679597	0.0205009					0.0259688	0.0317788	0.0273014	0.0350071					0.0372808	0.0423411	0.034733	0.0234981					2.397	2.303	2.217	2.241
8	4	32	M	WEC000002	Adenylate kinase isoenzyme 1	Q9R0Y5	149+RLETYYNATEPVISFYDKR	2364.17	32	3	GA	none	14.01	H161C108N27O33S0	0.249789	0.331332	0.234918	0.117291	0.0460179	0.267632	0.354999	0.251699	0.125669	0.0493051	0.0164447	0.0183311	0.0171693	0.0223179					0.0144447	0.0174901	0.0185933	0.0166182					13.911	13.97	13.859	13.968					13.779
8	4	32	M	WEC000002	Adenylate kinase isoenzyme 1	Q9R0Y5	149+RLETYYNATEPVISFYDKR	2364.17	32	3	TA	none	14.01	H161C108N27O33S0	0.249789	0.331332	0.234918	0.117291	0.0460179	0.267632	0.354999	0.251699	0.125669	0.0493051					0.0194888	0.0196839	0.0176736	0.0207734					0.015068	0.0159603	0.0181989	0.0165059					13.981	13.86	13.746	13.742
8	4	32	M	WEC000002	Adenylate kinase isoenzyme 1	Q9R0Y5	149+RLETYYNATEPVISFYDKR	2364.17	32	4	GA	none	14.01	H161C108N27O33S0	0.249789	0.331332	0.234918	0.117291	0.0460179	0.267632	0.354999	0.251699	0.125669	0.0493051	0.0179916	0.0192566	0.0194506	0.024876					0.0165675	0.0205253	0.021577	0.0218025					13.911	13.97	13.859	13.968					13.779
8	4	32	M	WEC000002	Adenylate kinase isoenzyme 1	Q9R0Y5	149+RLETYYNATEPVISFYDKR	2364.17	32	4	TA	none	14.01	H161C108N27O33S0	0.249789	0.331332	0.234918	0.117291	0.0460179	0.267632	0.354999	0.251699	0.125669	0.0493051					0.0162946	0.0171759	0.0194442	0.0239221					0.0170397	0.0209374	0.0205215	0.0184022					13.981	13.86	13.746	13.742
8	4	32	M	WEC000002	Adenylate kinase isoenzyme 1	Q9R0Y5	172+KVNAEGTVDTVFSEVCTYLDSLK	2574.25	32	3	GA	C:Carbamidomethylation	22.85	H179C112N27O40S1	0.222527	0.307963	0.239797	0.135176	0.0608755	0.230279	0.318691	0.24815	0.139885	0.062996	0.0145514	0.0172021	0.0145948	0.01876					0.0125629	0.0172749	0.0175855	0.0159774					22.921	22.896	22.897	22.894					22.846
8	4	32	M	WEC000002	Adenylate kinase isoenzyme 1	Q9R0Y5	172+KVNAEGTVDTVFSEVCTYLDSLK	2574.25	32	3	TA	C:Carbamidomethylation	22.85	H179C112N27O40S1	0.222527	0.307963	0.239797	0.135176	0.0608755	0.230279	0.318691	0.24815	0.139885	0.062996					0.0153442	0.0186367	0.0155071	0.0196713					0.0127168	0.0158729	0.0157978	0.0140075					22.908	22.871	22.84	22.865
8	3	24	M	WEC000002	Adenylate kinase isoenzyme 1	Q9R0Y5	173+VNAEGTVDTVFSEVCTYLDSLK	2446.16	32	2	GA	C:Carbamidomethylation	23.51	H167C106N25O39S1	0.240425	0.314534	0.234187	0.126849	0.0550447	0.247595	0.323915	0.241171	0.130632	0.0566864	0.0158017	0.0178263	0.0192652	0.020669					0.011737	0.0195739	0.0227398	0.0174914					23.649	23.623	23.625	23.622					23.601
8	3	24	M	WEC000002	Adenylate kinase isoenzyme 1	Q9R0Y5	173+VNAEGTVDTVFSEVCTYLDSLK	2446.16	32	2	TA	C:Carbamidomethylation	23.51	H167C106N25O39S1	0.240425	0.314534	0.234187	0.126849	0.0550447	0.247595	0.323915	0.241171	0.130632	0.0566864					0.0200469	0.018904	0.0178137	0.0195165					0.0143524	0.0199722	0.0206375	0.0159864					23.607	23.598	23.596	23.592
8	3	24	M	WEC000002	Adenylate kinase isoenzyme 1	Q9R0Y5	173+VNAEGTVDTVFSEVCTYLDSLK	2446.16	32	3	TA	C:Carbamidomethylation	23.51	H167C106N25O39S1	0.240425	0.314534	0.234187	0.126849	0.0550447	0.247595	0.323915	0.241171	0.130632	0.0566864					0.043609	0.0414118	0.0493351	0.0353121					0.030579	0.0508049	0.0623063	0.042018					23.607	23.598	23.596	23.592
8	4	32	M	WEC000002	Adenylate kinase isoenzyme 1	Q9R0Y5	173+VNAEGTVDTVFSEVCTYLDSLK	2446.16	32	3	GA	C:Carbamidomethylation	23.51	H167C106N25O39S1	0.240425	0.314534	0.234187	0.126849	0.0550447	0.247595	0.323915	0.241171	0.130632	0.0566864	0.03089	0.0331208	0.0510748	0.0343139					0.030261	0.0399385	0.0542741	0.0392723					23.649	23.623	23.625	23.622					23.601
8	4	32	M	WEC000002	Adenylate kinase isoenzyme 1	Q9R0Y5	32+YGYTHLSTGDLLR	1494.75	18	2	GA	none	11.98	H102C67N18O21S0	0.420331	0.34803	0.160372	0.0532593	0.0141171	0.428039	0.354413	0.163313	0.054236	0.014376	0.0147312	0.0208624	0.0153265	0.0221469					0.0127096	0.019447	0.0200385	0.0174477					11.924	11.955	11.76	11.953					11.764
8	4	32	M	WEC000002	Adenylate kinase isoenzyme 1	Q9R0Y5	32+YGYTHLSTGDLLR	1494.75	18	2	TA	none	11.98	H102C67N18O21S0	0.420331	0.34803	0.160372	0.0532593	0.0141171	0.428039	0.354413	0.163313	0.054236	0.014376					0.0162607	0.0202301	0.0152952	0.022304					0.0134935	0.0214339	0.0174801	0.0150224					11.939	11.817	11.703	11.672
8	4	32	M	WEC000002	Adenylate kinase isoenzyme 1	Q9R0Y5	32+YGYTHLSTGDLLR	1494.75	18	3	GA	none	11.98	H102C67N18O21S0	0.420331	0.34803	0.160372	0.0532593	0.0141171	0.428039	0.354413	0.163313	0.054236	0.014376	0.0143978	0.0200887	0.0144853	0.0213211					0.0107238	0.0164902	0.0179779	0.0140317					11.924	11.955	11.76	11.953					11.764
8	4	32	M	WEC000002	Adenylate kinase isoenzyme 1	Q9R0Y5	32+YGYTHLSTGDLLR	1494.75	18	3	TA	none	11.98	H102C67N18O21S0	0.420331	0.34803	0.160372	0.0532593	0.0141171	0.428039	0.354413	0.163313	0.054236	0.014376					0.0130082	0.0206298	0.013088	0.0187969					0.011497	0.0143668	0.0167072	0.0140601					11.939	11.817	11.703	11.672
6	3	18	M	WEC000002	Adenylate kinase isoenzyme 1	Q9R0Y5	56+KLSAIMEKGELVPLDTVLDMLR	2470.35	35	3	GA	none	21.86	H191C109N27O33S2	0.22161	0.30098	0.237851	0.137823	0.0642225	0.230247	0.312711	0.247122	0.143195	0.0667256		0.0220094	0.0195922	0.0239594					0.0200804	0.0290672	0.0419873							22.168	22.198	22.167					22.118
8	3	24	M	WEC000002	Adenylate kinase isoenzyme 1	Q9R0Y5	56+KLSAIMEKGELVPLDTVLDMLR	2470.35	35	3	TA	none	21.86	H191C109N27O33S2	0.22161	0.30098	0.237851	0.137823	0.0642225	0.230247	0.312711	0.247122	0.143195	0.0667256					0.0255228	0.0234343	0.0248644	0.0328652					0.0261817	0.052631	0.0355401	0.0234796					22.18	22.143	22.112	22.081
5	4	20	M	WEC000002	Adenylate kinase isoenzyme 1	Q9R0Y5	56+KLSAIMEKGELVPLDTVLDMLR	2470.35	35	4	GA	none	21.86	H191C109N27O33S2	0.22161	0.30098	0.237851	0.137823	0.0642225	0.230247	0.312711	0.247122	0.143195	0.0667256		0.0462578	0.0439875	0.0534877					0.0508246	0.0584886								22.168	22.198	22.167					22.118
6	3	18	M	WEC000002	Adenylate kinase isoenzyme 1	Q9R0Y5	56+KLSAIMEKGELVPLDTVLDMLR	2470.35	35	4	TA	none	21.86	H191C109N27O33S2	0.22161	0.30098	0.237851	0.137823	0.0642225	0.230247	0.312711	0.247122	0.143195	0.0667256					0.0502762	0.0459254	0.0547907	0.0585865					0.0588054			0.0634717					22.18	22.143	22.112	22.081
8	4	32	M	WEC000002	Adenylate kinase isoenzyme 1	Q9R0Y5	57+LSAIMEKGELVPLDTVLDMLR	2342.26	34	2	GA	none	22.75	H179C103N25O32S2	0.239433	0.307065	0.232654	0.129858	0.0584415	0.2634	0.337801	0.255942	0.142857	0.0642913	0.0278638	0.0182772	0.0143529	0.0208962					0.0139064	0.017547	0.0219559	0.0169125					22.977	22.952	22.953	22.922					22.902
8	4	32	M	WEC000002	Adenylate kinase isoenzyme 1	Q9R0Y5	57+LSAIMEKGELVPLDTVLDMLR	2342.26	34	2	TA	none	22.75	H179C103N25O32S2	0.239433	0.307065	0.232654	0.129858	0.0584415	0.2634	0.337801	0.255942	0.142857	0.0642913					0.0180774	0.0198716	0.0188031	0.020811					0.0141679	0.0202731	0.0193705	0.0166797					22.936	22.927	22.896	22.893
8	4	32	M	WEC000002	Adenylate kinase isoenzyme 1	Q9R0Y5	57+LSAIMEKGELVPLDTVLDMLR	2342.26	34	3	GA	none	22.75	H179C103N25O32S2	0.239433	0.307065	0.232654	0.129858	0.0584415	0.2634	0.337801	0.255942	0.142857	0.0642913	0.025264	0.0149248	0.0127967	0.017977					0.0116262	0.0156646	0.0217154	0.0174662					22.977	22.952	22.953	22.922					22.902
8	4	32	M	WEC000002	Adenylate kinase isoenzyme 1	Q9R0Y5	57+LSAIMEKGELVPLDTVLDMLR	2342.26	34	3	TA	none	22.75	H179C103N25O32S2	0.239433	0.307065	0.232654	0.129858	0.0584415	0.2634	0.337801	0.255942	0.142857	0.0642913					0.0155775	0.0169777	0.0154592	0.0198074					0.0141933	0.0202891	0.0163361	0.016563					22.936	22.927	22.896	22.893
3	1	3	M	WEC000002	Adenylate kinase isoenzyme 1	Q9R0Y5	57+LSAIMEKGELVPLDTVLDMLRDAMLAK	2971.58	47	3	GA	none	23.78	H226C130N32O40S3	0.160468	0.260594	0.24516	0.168878	0.0935928	0.172789	0.280603	0.263984	0.181845	0.100779		0.0491898		0.0677279						0.0873387								23.931		23.929
3	1	3	M	WEC000002	Adenylate kinase isoenzyme 1	Q9R0Y5	57+LSAIMEKGELVPLDTVLDMLRDAMLAK	2971.58	47	3	TA	none	23.78	H226C130N32O40S3	0.160468	0.260594	0.24516	0.168878	0.0935928	0.172789	0.280603	0.263984	0.181845	0.100779					0.0760014	0.0696934							0.0870972								23.915	23.906
1	3	3	M	WEC000002	Adenylate kinase isoenzyme 1	Q9R0Y5	57+LSAIMEKGELVPLDTVLDMLRDAMLAK	2971.58	47	4	GA	none	23.78	H226C130N32O40S3	0.160468	0.260594	0.24516	0.168878	0.0935928	0.172789	0.280603	0.263984	0.181845	0.100779		0.0425137																23.931
4	2	8	M	WEC000002	Adenylate kinase isoenzyme 1	Q9R0Y5	57+LSAIxmEKGELVPLDTVLDMLR	2358.25	34	3	GA	m:Oxidized methionine	22.37	H179C103N25O33S2	0.238856	0.306413	0.232696	0.130258	0.0588234	0.262993	0.337377	0.25621	0.143421	0.0647675	0.147609			0.184403							0.148141	0.205317					20.963			20.907
4	1	4	M	WEC000002	Adenylate kinase isoenzyme 1	Q9R0Y5	57+LSAIxmEKGELVPLDTVLDMLRDAMLAK	2987.57	47	3	GA	m:Oxidized methionine	23.59	H226C130N32O41S3	0.160082	0.260025	0.244993	0.169093	0.0939298	0.172479	0.280162	0.263966	0.182188	0.101204		0.0653518		0.0503446					0.0521393	0.0539464								23.176		23.006					22.986
4	1	4	M	WEC000002	Adenylate kinase isoenzyme 1	Q9R0Y5	57+LSAIxmEKGELVPLDTVLDMLRDAMLAK	2987.57	47	3	TA	m:Oxidized methionine	23.59	H226C130N32O41S3	0.160082	0.260025	0.244993	0.169093	0.0939298	0.172479	0.280162	0.263966	0.182188	0.101204					0.0353054		0.0349469						0.042914			0.04106					23.02		22.98
1	2	2	M	WEC000002	Adenylate kinase isoenzyme 1	Q9R0Y5	57+LSAIxmEKGELVPLDTVLDMLRDAMLAK	2987.57	47	4	GA	m:Oxidized methionine	23.59	H226C130N32O41S3	0.160082	0.260025	0.244993	0.169093	0.0939298	0.172479	0.280162	0.263966	0.182188	0.101204		0.0530493																23.176
2	2	4	M	WEC000002	Adenylate kinase isoenzyme 1	Q9R0Y5	57+LSAIxmEKGELVPLDTVLDMLRDAMLAK	2987.57	47	4	TA	m:Oxidized methionine	23.59	H226C130N32O41S3	0.160082	0.260025	0.244993	0.169093	0.0939298	0.172479	0.280162	0.263966	0.182188	0.101204					0.0541422		0.0440096														23.02		22.98
7	4	28	M	WEC000002	Adenylate kinase isoenzyme 1	Q9R0Y5	64+GELVPLDTVLDMLR	1569.84	21	2	TA	none	23.13	H119C69N17O22S1	0.389819	0.33423	0.176747	0.0695057	0.0220647	0.401751	0.34446	0.182156	0.0716331	0.02274					0.0352527	0.0219456	0.0229313	0.0214743					0.0257275		0.029547	0.0302391					23.3	23.262	23.26	23.257
8	4	32	M	WEC000002	Adenylate kinase isoenzyme 1	Q9R0Y5	64+GELVPLDTVLDMLR	1569.84	21	2	GA	none	23.13	H119C69N17O22S1	0.389819	0.33423	0.176747	0.0695057	0.0220647	0.401751	0.34446	0.182156	0.0716331	0.02274	0.0232432	0.0291248	0.0142671	0.0346917					0.0165917	0.0275083	0.0323663	0.0158589					23.313	23.288	23.289	23.286					23.265
7	4	28	M	WEC000002	Adenylate kinase isoenzyme 1	Q9R0Y5	64+GELVPLDTVLDMLR	1569.84	21	3	TA	none	23.13	H119C69N17O22S1	0.389819	0.33423	0.176747	0.0695057	0.0220647	0.401751	0.34446	0.182156	0.0716331	0.02274					0.139523	0.0556606	0.0765992	0.0445501					0.104555		0.115179	0.129083					23.3	23.262	23.26	23.257
8	4	32	M	WEC000002	Adenylate kinase isoenzyme 1	Q9R0Y5	64+GELVPLDTVLDMLR	1569.84	21	3	GA	none	23.13	H119C69N17O22S1	0.389819	0.33423	0.176747	0.0695057	0.0220647	0.401751	0.34446	0.182156	0.0716331	0.02274	0.0738135	0.0805414	0.0377644	0.10504					0.0589895	0.0881035	0.125814	0.0257622					23.313	23.288	23.289	23.286					23.265
7	4	28	M	WEC000002	Adenylate kinase isoenzyme 1	Q9R0Y5	84+VDSSNGFLIDGYPR	1538.74	24	2	TA	none	13.46	H102C68N18O23S0	0.413747	0.347446	0.163585	0.0557051	0.0151772	0.421983	0.354362	0.166841	0.0568139	0.0154793					0.0284522	0.143204	0.0309405	0.033613						0.032244	0.0300066	0.0254542					13.394	13.776	13.158	13.155
8	4	32	M	WEC000002	Adenylate kinase isoenzyme 1	Q9R0Y5	84+VDSSNGFLIDGYPR	1538.74	24	2	GA	none	13.46	H102C68N18O23S0	0.413747	0.347446	0.163585	0.0557051	0.0151772	0.421983	0.354362	0.166841	0.0568139	0.0154793	0.0268505	0.0301293	0.0281497	0.0297844					0.0267585	0.0390765	0.0330854	0.033253					13.351	13.382	13.215	13.352					13.248
6	3	18	M	WEC000002	Adenylate kinase isoenzyme 1	Q9R0Y5	84+VDSSNGFLIDGYPR	1538.74	24	3	TA	none	13.46	H102C68N18O23S0	0.413747	0.347446	0.163585	0.0557051	0.0151772	0.421983	0.354362	0.166841	0.0568139	0.0154793						0.104476	0.0459446	0.0324465					0.130871		0.0456985	0.044789						13.776	13.158	13.155
8	3	24	M	WEC000002	Adenylate kinase isoenzyme 1	Q9R0Y5	84+VDSSNGFLIDGYPR	1538.74	24	3	GA	none	13.46	H102C68N18O23S0	0.413747	0.347446	0.163585	0.0557051	0.0151772	0.421983	0.354362	0.166841	0.0568139	0.0154793	0.0332569	0.0531912	0.0163804	0.0501281					0.0401932	0.0551615	0.0516245	0.0281281					13.351	13.382	13.215	13.352					13.248
8	4	32	M	WEC000002	Adenylate kinase isoenzyme 1	Q9R0Y5	98+EVKQGEEFEQK	1349.65	28	2	GA	none	3.36	H91C58N15O22S0	0.468695	0.335809	0.139686	0.0426251	0.0105046	0.474958	0.340295	0.141552	0.0431946	0.010645	0.0234874	0.0303746	0.023143	0.0314555					0.0171103	0.0255055	0.0290445	0.0350486					2.97	3.084	2.89	3.166					2.978
8	4	32	M	WEC000002	Adenylate kinase isoenzyme 1	Q9R0Y5	98+EVKQGEEFEQK	1349.65	28	2	TA	none	3.36	H91C58N15O22S0	0.468695	0.335809	0.139686	0.0426251	0.0105046	0.474958	0.340295	0.141552	0.0431946	0.010645					0.0240844	0.032565	0.0216684	0.0322265					0.0196993	0.0255571	0.0255849	0.0222094					3.236	3.031	2.888	2.857
8	4	32	M	WEC000002	Adenylate kinase isoenzyme 1	Q9R0Y5	98+EVKQGEEFEQK	1349.65	28	3	GA	none	3.36	H91C58N15O22S0	0.468695	0.335809	0.139686	0.0426251	0.0105046	0.474958	0.340295	0.141552	0.0431946	0.010645	0.0189924	0.03339	0.0186806	0.0297905					0.0165801	0.0303152	0.0317448	0.0319499					2.97	3.084	2.89	3.166					2.978
8	4	32	M	WEC000002	Adenylate kinase isoenzyme 1	Q9R0Y5	98+EVKQGEEFEQK	1349.65	28	3	TA	none	3.36	H91C58N15O22S0	0.468695	0.335809	0.139686	0.0426251	0.0105046	0.474958	0.340295	0.141552	0.0431946	0.010645					0.0227591	0.0341756	0.0196942	0.0316315					0.0260448	0.0253415	0.0298742	0.0190396					3.236	3.031	2.888	2.857
6	2	12	M	WEC000002	Adenylosuccinate synthetase isozyme 1	P28650	94+AVSFIGNGVVIHLPGLFEEAEKNEK	2696.42	48	3	TA	none	19.08	H193C123N31O37S0	0.205809	0.311364	0.249518	0.139947	0.0614021	0.212604	0.321643	0.257756	0.144567	0.0634293					0.0829472	0.092024	0.117455	0.0724902					0.0844413			0.111501					19.27	19.233	19.454	19.199
7	2	14	M	WEC000002	Adenylosuccinate synthetase isozyme 1	P28650	94+AVSFIGNGVVIHLPGLFEEAEKNEK	2696.42	48	3	GA	none	19.08	H193C123N31O37S0	0.205809	0.311364	0.249518	0.139947	0.0614021	0.212604	0.321643	0.257756	0.144567	0.0634293		0.0716917	0.0752153	0.0755794					0.100994	0.102964	0.0993365	0.0846148						19.286	19.316	19.284					19.516
3	3	9	M	WEC000002	Adenylosuccinate synthetase isozyme 1	P28650	94+AVSFIGNGVVIHLPGLFEEAEKNEK	2696.42	48	4	GA	none	19.08	H193C123N31O37S0	0.205809	0.311364	0.249518	0.139947	0.0614021	0.212604	0.321643	0.257756	0.144567	0.0634293										0.0637778	0.0583129	0.0471615
4	4	16	M	WEC000002	Aldose reductase	P45376	23+SPPGQVTEAVK	1111.59	24	2	TA	none	5.55	H81C48N13O17S0	0.53405	0.318044	0.111664	0.0289052	0.00605973	0.537997	0.320395	0.112489	0.0291189	0.00610451					0.0827975	0.0789721		0.0618321								0.173233					5.643	5.521		5.376
6	4	24	M	WEC000002	Aldose reductase	P45376	23+SPPGQVTEAVK	1111.59	24	2	GA	none	5.55	H81C48N13O17S0	0.53405	0.318044	0.111664	0.0289052	0.00605973	0.537997	0.320395	0.112489	0.0291189	0.00610451	0.0560584	0.0358838	0.0307086	0.0388925						0.0935833	0.0921285						5.488	5.631	5.408	5.629
1	4	4	M	WEC000002	Aldose reductase	P45376	23+SPPGQVTEAVK	1111.59	24	3	GA	none	5.55	H81C48N13O17S0	0.53405	0.318044	0.111664	0.0289052	0.00605973	0.537997	0.320395	0.112489	0.0291189	0.00610451												0.0432363
2	4	8	M	WEC000002	Aldose reductase	P45376	23+SPPGQVTEAVK	1111.59	24	3	TA	none	5.55	H81C48N13O17S0	0.53405	0.318044	0.111664	0.0289052	0.00605973	0.537997	0.320395	0.112489	0.0291189	0.00610451															0.0333637	0.119826
1	2	2	M	WEC000002	Alpha-1-antitrypsin 1-2	P22599	174+VINDFVEKGTQGK	1433.75	20	2	TA	none	7.27	H103C63N17O21S0	0.440708	0.34393	0.15139	0.0483298	0.0123652	0.447711	0.349395	0.153796	0.0490978	0.0125617													0.183393
4	2	8	M	WEC000002	Alpha-1-antitrypsin 1-2	P22599	174+VINDFVEKGTQGK	1433.75	20	2	GA	none	7.27	H103C63N17O21S0	0.440708	0.34393	0.15139	0.0483298	0.0123652	0.447711	0.349395	0.153796	0.0490978	0.0125617	0.110226	0.199995							0.193974	0.221065							6.524	7.114							7.007
1	4	4	M	WEC000002	Alpha-1-antitrypsin 1-2	P22599	174+VINDFVEKGTQGK	1433.75	20	3	TA	none	7.27	H103C63N17O21S0	0.440708	0.34393	0.15139	0.0483298	0.0123652	0.447711	0.349395	0.153796	0.0490978	0.0125617													0.173304
3	4	12	M	WEC000002	Alpha-1-antitrypsin 1-2	P22599	174+VINDFVEKGTQGK	1433.75	20	3	GA	none	7.27	H103C63N17O21S0	0.440708	0.34393	0.15139	0.0483298	0.0123652	0.447711	0.349395	0.153796	0.0490978	0.0125617		0.177502							0.174976	0.195929								7.114							7.007
1	3	3	M	WEC000002	Alpha-1-antitrypsin 1-2	P22599	174+VINDFVEKGTQGK	1433.75	20	4	TA	none	7.27	H103C63N17O21S0	0.440708	0.34393	0.15139	0.0483298	0.0123652	0.447711	0.349395	0.153796	0.0490978	0.0125617															0.097088
1	2	2	M	WEC000002	Alpha-1-antitrypsin 1-3	Q00896	174+VINDFVEKGTQGK	1433.75	20	2	TA	none	7.27	H103C63N17O21S0	0.440708	0.34393	0.15139	0.0483298	0.0123652	0.447711	0.349395	0.153796	0.0490978	0.0125617													0.183393
4	2	8	M	WEC000002	Alpha-1-antitrypsin 1-3	Q00896	174+VINDFVEKGTQGK	1433.75	20	2	GA	none	7.27	H103C63N17O21S0	0.440708	0.34393	0.15139	0.0483298	0.0123652	0.447711	0.349395	0.153796	0.0490978	0.0125617	0.110226	0.199995							0.193974	0.221065							6.524	7.114							7.007
1	4	4	M	WEC000002	Alpha-1-antitrypsin 1-3	Q00896	174+VINDFVEKGTQGK	1433.75	20	3	TA	none	7.27	H103C63N17O21S0	0.440708	0.34393	0.15139	0.0483298	0.0123652	0.447711	0.349395	0.153796	0.0490978	0.0125617													0.173304
3	4	12	M	WEC000002	Alpha-1-antitrypsin 1-3	Q00896	174+VINDFVEKGTQGK	1433.75	20	3	GA	none	7.27	H103C63N17O21S0	0.440708	0.34393	0.15139	0.0483298	0.0123652	0.447711	0.349395	0.153796	0.0490978	0.0125617		0.177502							0.174976	0.195929								7.114							7.007
1	3	3	M	WEC000002	Alpha-1-antitrypsin 1-3	Q00896	174+VINDFVEKGTQGK	1433.75	20	4	TA	none	7.27	H103C63N17O21S0	0.440708	0.34393	0.15139	0.0483298	0.0123652	0.447711	0.349395	0.153796	0.0490978	0.0125617															0.097088
1	1	1	M	WEC000002	Alpha-1-antitrypsin 1-3	Q00896	300+RLAQIHFPR	1136.66	22	2	GA	none	8.77	H84C52N18O11S0	0.508964	0.333968	0.11935	0.0303903	0.00612392	0.512721	0.336434	0.120231	0.0306147	0.00616913											0.218477
1	1	1	M	WEC000002	Alpha-1-antitrypsin 1-3	Q00896	300+RLAQIHFPR	1136.66	22	2	TA	none	8.77	H84C52N18O11S0	0.508964	0.333968	0.11935	0.0303903	0.00612392	0.512721	0.336434	0.120231	0.0306147	0.00616913															0.253144
8	4	32	M	WEC000002	Alpha-1-antitrypsin 1-3	Q00896	300+RLAQIHFPR	1136.66	22	3	GA	none	8.77	H84C52N18O11S0	0.508964	0.333968	0.11935	0.0303903	0.00612392	0.512721	0.336434	0.120231	0.0306147	0.00616913	0.173693	0.193116	0.182192	0.190869					0.197202	0.204602	0.203849	0.201743					8.286	8.373	8.234	8.035					8.295
8	4	32	M	WEC000002	Alpha-1-antitrypsin 1-3	Q00896	300+RLAQIHFPR	1136.66	22	3	TA	none	8.77	H84C52N18O11S0	0.508964	0.333968	0.11935	0.0303903	0.00612392	0.512721	0.336434	0.120231	0.0306147	0.00616913					0.169484	0.1882	0.182468	0.189269					0.195582	0.204696	0.207931	0.203033					7.965	8.152	8.093	8.118
1	2	2	M	WEC000002	Alpha-1-antitrypsin 1-3	Q00896	301+LAQIHFPR	980.556	19	2	GA	none	9.83	H72C46N14O10S0	0.553935	0.317491	0.100713	0.0229656	0.00416647	0.55666	0.319053	0.101209	0.0230786	0.00418697										0.228802
2	1	2	M	WEC000002	Alpha-1-antitrypsin 1-3	Q00896	301+LAQIHFPR	980.556	19	2	TA	none	9.83	H72C46N14O10S0	0.553935	0.317491	0.100713	0.0229656	0.00416647	0.55666	0.319053	0.101209	0.0230786	0.00418697													0.218734	0.214262
7	2	14	M	WEC000002	Alpha-1-antitrypsin 1-3	Q00896	301+LAQIHFPR	980.556	19	3	TA	none	9.83	H72C46N14O10S0	0.553935	0.317491	0.100713	0.0229656	0.00416647	0.55666	0.319053	0.101209	0.0230786	0.00418697					0.177835	0.199525	0.190338						0.201854	0.207476	0.209407	0.202327					9.364	9.103	9.101
7	3	21	M	WEC000002	Alpha-1-antitrypsin 1-3	Q00896	301+LAQIHFPR	980.556	19	3	GA	none	9.83	H72C46N14O10S0	0.553935	0.317491	0.100713	0.0229656	0.00416647	0.55666	0.319053	0.101209	0.0230786	0.00418697	0.14316	0.197803		0.19853					0.20423	0.20815	0.209183	0.216114					9.238	9.52		9.295					9.33
7	4	28	M	WEC000002	Alpha-1-antitrypsin 1-3	Q00896	309+LSISGEYNLK	1122.59	16	2	GA	none	10.87	H82C50N12O17S0	0.524303	0.321957	0.115443	0.0304271	0.00648124	0.528462	0.324511	0.116359	0.0306684	0.00653265	0.157535	0.185205		0.170014					0.193687	0.206179	0.198081	0.192946					10.693	10.807		10.778					10.645
8	4	32	M	WEC000002	Alpha-1-antitrypsin 1-3	Q00896	309+LSISGEYNLK	1122.59	16	2	TA	none	10.87	H82C50N12O17S0	0.524303	0.321957	0.115443	0.0304271	0.00648124	0.528462	0.324511	0.116359	0.0306684	0.00653265					0.153266	0.177875	0.164486	0.167357					0.191771	0.200914	0.198924	0.187728					10.763	10.698	10.584	10.552
1	2	2	M	WEC000002	Alpha-1-antitrypsin 1-5	Q00898	174+VINDFVEKGTQGK	1433.75	20	2	TA	none	7.27	H103C63N17O21S0	0.440708	0.34393	0.15139	0.0483298	0.0123652	0.447711	0.349395	0.153796	0.0490978	0.0125617													0.183393
4	2	8	M	WEC000002	Alpha-1-antitrypsin 1-5	Q00898	174+VINDFVEKGTQGK	1433.75	20	2	GA	none	7.27	H103C63N17O21S0	0.440708	0.34393	0.15139	0.0483298	0.0123652	0.447711	0.349395	0.153796	0.0490978	0.0125617	0.110226	0.199995							0.193974	0.221065							6.524	7.114							7.007
1	4	4	M	WEC000002	Alpha-1-antitrypsin 1-5	Q00898	174+VINDFVEKGTQGK	1433.75	20	3	TA	none	7.27	H103C63N17O21S0	0.440708	0.34393	0.15139	0.0483298	0.0123652	0.447711	0.349395	0.153796	0.0490978	0.0125617													0.173304
3	4	12	M	WEC000002	Alpha-1-antitrypsin 1-5	Q00898	174+VINDFVEKGTQGK	1433.75	20	3	GA	none	7.27	H103C63N17O21S0	0.440708	0.34393	0.15139	0.0483298	0.0123652	0.447711	0.349395	0.153796	0.0490978	0.0125617		0.177502							0.174976	0.195929								7.114							7.007
1	3	3	M	WEC000002	Alpha-1-antitrypsin 1-5	Q00898	174+VINDFVEKGTQGK	1433.75	20	4	TA	none	7.27	H103C63N17O21S0	0.440708	0.34393	0.15139	0.0483298	0.0123652	0.447711	0.349395	0.153796	0.0490978	0.0125617															0.097088
1	3	3	M	WEC000002	Alpha-1-antitrypsin 1-5	Q00898	301+LAQIHIPR	946.571	19	2	TA	none	8.9	H74C43N14O10S0	0.572272	0.30926	0.0937168	0.0205466	0.00359796	0.574688	0.310566	0.0941125	0.0206333	0.00361316						0.161736																8.46
4	3	12	M	WEC000002	Alpha-1-antitrypsin 1-5	Q00898	301+LAQIHIPR	946.571	19	2	GA	none	8.9	H74C43N14O10S0	0.572272	0.30926	0.0937168	0.0205466	0.00359796	0.574688	0.310566	0.0941125	0.0206333	0.00361316	0.148368	0.162954	0.148322							0.180309							8.65	8.737	8.542
6	4	24	M	WEC000002	Alpha-1-antitrypsin 1-5	Q00898	301+LAQIHIPR	946.571	19	3	TA	none	8.9	H74C43N14O10S0	0.572272	0.30926	0.0937168	0.0205466	0.00359796	0.574688	0.310566	0.0941125	0.0206333	0.00361316						0.202342	0.192512						0.205529	0.219511	0.214799	0.213245						8.46	8.485
7	4	28	M	WEC000002	Alpha-1-antitrypsin 1-5	Q00898	301+LAQIHIPR	946.571	19	3	GA	none	8.9	H74C43N14O10S0	0.572272	0.30926	0.0937168	0.0205466	0.00359796	0.574688	0.310566	0.0941125	0.0206333	0.00361316	0.178054	0.205546	0.192385						0.205402	0.21481	0.216262	0.207371					8.65	8.737	8.542						8.63
1	4	4	M	WEC000002	Alpha-1-antitrypsin 1-5	Q00898	309+LSISGNYNLETLMSPLGITR	2178.14	32	2	TA	none	20.53	H159C95N25O31S1	0.276861	0.327474	0.222078	0.109866	0.0435556	0.295704	0.349761	0.237192	0.117343	0.0465199								0.112934																19.451
3	4	12	M	WEC000002	Alpha-1-antitrypsin 1-5	Q00898	309+LSISGNYNLETLMSPLGITR	2178.14	32	2	GA	none	20.53	H159C95N25O31S1	0.276861	0.327474	0.222078	0.109866	0.0435556	0.295704	0.349761	0.237192	0.117343	0.0465199	0.109037			0.110152							0.11113						19.564			19.508
5	4	20	M	WEC000002	Alpha-1-antitrypsin 1-5	Q00898	309+LSISGNYNLETLMSPLGITR	2178.14	32	3	GA	none	20.53	H159C95N25O31S1	0.276861	0.327474	0.222078	0.109866	0.0435556	0.295704	0.349761	0.237192	0.117343	0.0465199	0.104553			0.107546						0.105562	0.101994	0.110333					19.564			19.508
7	4	28	M	WEC000002	Alpha-1-antitrypsin 1-5	Q00898	309+LSISGNYNLETLMSPLGITR	2178.14	32	3	TA	none	20.53	H159C95N25O31S1	0.276861	0.327474	0.222078	0.109866	0.0435556	0.295704	0.349761	0.237192	0.117343	0.0465199						0.108221	0.116057	0.103499					0.116501	0.108176	0.109737	0.114913						19.485	19.398	19.451
1	4	4	M	WEC000002	Alpha-actinin-3	O88990	728+VGWEQLLTSIAR	1371.75	23	2	GA	none	20.55	H101C62N17O18S0	0.448941	0.344769	0.147167	0.0452473	0.0110966	0.455259	0.34962	0.149237	0.045884	0.0112528									0.028494																20.747
4	2	8	M	WEC000002	Alpha-actinin-3	O88990	740+TINEVENQVLTR	1414.74	22	2	TA	none	10.38	H102C59N18O22S0	0.457743	0.338822	0.144295	0.0449319	0.0112745	0.46434	0.343705	0.146375	0.0455795	0.011437						0.105235	0.0987272	0.106528					0.11383									9.243	9.185	9.209
4	3	12	M	WEC000002	Alpha-actinin-3	O88990	740+TINEVENQVLTR	1414.74	22	2	GA	none	10.38	H102C59N18O22S0	0.457743	0.338822	0.144295	0.0449319	0.0112745	0.46434	0.343705	0.146375	0.0455795	0.011437	0.108915			0.115494					0.0506403	0.115327							9.266			9.267					10.253
7	1	7	M	WEC000002	Alpha-crystallin B chain	P23927	122+YRIPADVDPLTITSSLSSDGVLTVNGPR	2942.53	47	3	TA	none	18.93	H211C128N35O44S0	0.18826	0.298964	0.252813	0.150166	0.0699659	0.19607	0.311366	0.2633	0.156395	0.0728684						0.0958566	0.0974816	0.11146					0.121091	0.124472	0.121142	0.116977						19.093	19.034	19.059
8	2	16	M	WEC000002	Alpha-crystallin B chain	P23927	122+YRIPADVDPLTITSSLSSDGVLTVNGPR	2942.53	47	3	GA	none	18.93	H211C128N35O44S0	0.18826	0.298964	0.252813	0.150166	0.0699659	0.19607	0.311366	0.2633	0.156395	0.0728684	0.0993717	0.101505	0.101122	0.105104					0.160818	0.125649	0.118883	0.119865					19.172	19.118	19.148	19.116					19.208
5	3	15	M	WEC000002	Alpha-crystallin B chain	P23927	158+TIPITREEKPAVAAAPK	1791.03	39	3	GA	none	7.03	H138C80N22O24S0	0.354632	0.352021	0.190343	0.0733291	0.0223783	0.365478	0.362787	0.196164	0.0755716	0.0230626		0.123136		0.110839						0.144215	0.135185	0.117294						6.834		6.636
7	2	14	M	WEC000002	Alpha-crystallin B chain	P23927	158+TIPITREEKPAVAAAPK	1791.03	39	3	TA	none	7.03	H138C80N22O24S0	0.354632	0.352021	0.190343	0.0733291	0.0223783	0.365478	0.362787	0.196164	0.0755716	0.0230626					0.104757	0.093036	0.0841871						0.151062	0.15121	0.136965	0.139848					6.678	6.641	6.498
1	4	4	M	WEC000002	Alpha-crystallin B chain	P23927	158+TIPITREEKPAVAAAPK	1791.03	39	4	TA	none	7.03	H138C80N22O24S0	0.354632	0.352021	0.190343	0.0733291	0.0223783	0.365478	0.362787	0.196164	0.0755716	0.0230626													0.185401
6	2	12	M	WEC000002	Alpha-crystallin B chain	P23927	158+TIPITREEKPAVAAAPKK	1919.12	40	3	GA	none	6.02	H150C86N24O25S0	0.328233	0.35066	0.202322	0.0827473	0.026715	0.340504	0.36377	0.209886	0.0858407	0.0277137	0.104074	0.11114		0.111092					0.138779	0.139709	0.133573						5.796	5.883		5.909					5.832
7	2	14	M	WEC000002	Alpha-crystallin B chain	P23927	158+TIPITREEKPAVAAAPKK	1919.12	40	3	TA	none	6.02	H150C86N24O25S0	0.328233	0.35066	0.202322	0.0827473	0.026715	0.340504	0.36377	0.209886	0.0858407	0.0277137					0.103798	0.0997051	0.0812311						0.151705	0.1498	0.137412	0.133602					5.922	5.857	5.743
5	4	20	M	WEC000002	Alpha-crystallin B chain	P23927	158+TIPITREEKPAVAAAPKK	1919.12	40	4	GA	none	6.02	H150C86N24O25S0	0.328233	0.35066	0.202322	0.0827473	0.026715	0.340504	0.36377	0.209886	0.0858407	0.0277137		0.128701		0.125779					0.153063	0.1414	0.13369							5.883		5.909					5.832
7	4	28	M	WEC000002	Alpha-crystallin B chain	P23927	158+TIPITREEKPAVAAAPKK	1919.12	40	4	TA	none	6.02	H150C86N24O25S0	0.328233	0.35066	0.202322	0.0827473	0.026715	0.340504	0.36377	0.209886	0.0858407	0.0277137					0.132215	0.14029	0.108087						0.154464	0.154715	0.143002	0.148682					5.922	5.857	5.743
3	1	3	M	WEC000002	Alpha-crystallin B chain	P23927	93+VLGDVIEVHGKHEERQDEHGFISR	2785.39	53	3	GA	none	8.6	H188C120N38O39S0	0.206477	0.310834	0.248877	0.139856	0.0616093	0.213379	0.321225	0.257196	0.144531	0.0636689			0.113165							0.064703		0.104032							8.178
3	1	3	M	WEC000002	Alpha-crystallin B chain	P23927	93+VLGDVIEVHGKHEERQDEHGFISR	2785.39	53	3	TA	none	8.6	H188C120N38O39S0	0.206477	0.310834	0.248877	0.139856	0.0616093	0.213379	0.321225	0.257196	0.144531	0.0636689						0.0957228							0.0938653		0.0895638							8.124
5	2	10	M	WEC000002	Alpha-crystallin B chain	P23927	93+VLGDVIEVHGKHEERQDEHGFISR	2785.39	53	4	TA	none	8.6	H188C120N38O39S0	0.206477	0.310834	0.248877	0.139856	0.0616093	0.213379	0.321225	0.257196	0.144531	0.0636689						0.0903459	0.0986219	0.120278					0.125173		0.114692							8.124	8.093	8.09
6	3	18	M	WEC000002	Alpha-crystallin B chain	P23927	93+VLGDVIEVHGKHEERQDEHGFISR	2785.39	53	4	GA	none	8.6	H188C120N38O39S0	0.206477	0.310834	0.248877	0.139856	0.0616093	0.213379	0.321225	0.257196	0.144531	0.0636689		0.11528	0.105874	0.112242					0.121661	0.121688		0.10704						8.373	8.178	8.259					8.239
2	2	4	M	WEC000002	Alpha-enolase	P17182	104+SKFGANAILGVSLAVCK	1733.95	30	2	TA	C:Carbamidomethylation	15.26	H131C77N21O22S1	0.351253	0.337935	0.192533	0.080847	0.0272726	0.364912	0.351077	0.20002	0.0839911	0.0283332								0.0423163						0.051433										14.918
3	2	6	M	WEC000002	Alpha-enolase	P17182	104+SKFGANAILGVSLAVCK	1733.95	30	2	GA	C:Carbamidomethylation	15.26	H131C77N21O22S1	0.351253	0.337935	0.192533	0.080847	0.0272726	0.364912	0.351077	0.20002	0.0839911	0.0283332	0.0490274		0.0391106	0.0580965													15.03		15.006	15.087
2	3	6	M	WEC000002	Alpha-enolase	P17182	104+SKFGANAILGVSLAVCK	1733.95	30	3	TA	C:Carbamidomethylation	15.26	H131C77N21O22S1	0.351253	0.337935	0.192533	0.080847	0.0272726	0.364912	0.351077	0.20002	0.0839911	0.0283332								0.0470698						0.0410476										14.918
3	3	9	M	WEC000002	Alpha-enolase	P17182	104+SKFGANAILGVSLAVCK	1733.95	30	3	GA	C:Carbamidomethylation	15.26	H131C77N21O22S1	0.351253	0.337935	0.192533	0.080847	0.0272726	0.364912	0.351077	0.20002	0.0839911	0.0283332	0.0331193		0.0417753	0.0405964													15.03		15.006	15.087
8	4	32	M	WEC000002	Alpha-enolase	P17182	106+FGANAILGVSLAVCK	1518.82	26	2	GA	C:Carbamidomethylation	17.9	H114C68N18O19S1	0.395838	0.335729	0.173946	0.0668926	0.0206983	0.407071	0.345256	0.178882	0.0687908	0.0212856	0.056587	0.0311188	0.0369527	0.0330347					0.0301525	0.03116	0.0218786	0.0720951					17.717	17.523	18.784	17.885					17.361
8	4	32	M	WEC000002	Alpha-enolase	P17182	106+FGANAILGVSLAVCK	1518.82	26	2	TA	C:Carbamidomethylation	17.9	H114C68N18O19S1	0.395838	0.335729	0.173946	0.0668926	0.0206983	0.407071	0.345256	0.178882	0.0687908	0.0212856					0.0309973	0.0394982	0.0351291	0.0421307					0.0266284	0.0217501	0.0252428	0.0233274					17.507	17.442	17.355	18.667
7	4	28	M	WEC000002	Alpha-enolase	P17182	106+FGANAILGVSLAVCK	1518.82	26	3	GA	C:Carbamidomethylation	17.9	H114C68N18O19S1	0.395838	0.335729	0.173946	0.0668926	0.0206983	0.407071	0.345256	0.178882	0.0687908	0.0212856	0.0627141	0.0344783		0.0387496					0.0347579	0.045642	0.0300421	0.0371777					17.717	17.523		17.885					17.361
8	4	32	M	WEC000002	Alpha-enolase	P17182	106+FGANAILGVSLAVCK	1518.82	26	3	TA	C:Carbamidomethylation	17.9	H114C68N18O19S1	0.395838	0.335729	0.173946	0.0668926	0.0206983	0.407071	0.345256	0.178882	0.0687908	0.0212856					0.0348334	0.0363449	0.0344242	0.0833709					0.030956	0.0476444	0.0398688	0.0398283					17.507	17.442	17.355	18.667
1	1	1	M	WEC000002	Alpha-enolase	P17182	307+FTASAGIQVVGDDLTVTNPK	2032.05	32	2	GA	none	14.75	H145C89N23O31S0	0.314443	0.345627	0.208135	0.089589	0.0306205	0.328299	0.360857	0.217307	0.0935368	0.0319698												0.164463
6	3	18	M	WEC000002	Alpha-enolase	P17182	307+FTASAGIQVVGDDLTVTNPK	2032.05	32	3	GA	none	14.75	H145C89N23O31S0	0.314443	0.345627	0.208135	0.089589	0.0306205	0.328299	0.360857	0.217307	0.0935368	0.0319698	0.0804735	0.0945011	0.0777601	0.11196					0.0669773	0.107081							14.974	15.145	15.034	15.171					14.871
8	2	16	M	WEC000002	Alpha-enolase	P17182	307+FTASAGIQVVGDDLTVTNPK	2032.05	32	3	TA	none	14.75	H145C89N23O31S0	0.314443	0.345627	0.208135	0.089589	0.0306205	0.328299	0.360857	0.217307	0.0935368	0.0319698					0.104086	0.133903	0.131687	0.0839802					0.100048	0.143256	0.15568	0.113637					15.185	15.091	14.949	14.834
1	3	3	M	WEC000002	Alpha-enolase	P17182	307+FTASAGIQVVGDDLTVTNPK	2032.05	32	4	TA	none	14.75	H145C89N23O31S0	0.314443	0.345627	0.208135	0.089589	0.0306205	0.328299	0.360857	0.217307	0.0935368	0.0319698								0.0648384																14.834
3	3	9	M	WEC000002	Alpha-enolase	P17182	307+FTASAGIQVVGDDLTVTNPK	2032.05	32	4	GA	none	14.75	H145C89N23O31S0	0.314443	0.345627	0.208135	0.089589	0.0306205	0.328299	0.360857	0.217307	0.0935368	0.0319698	0.0563787		0.0623448						0.0467162								14.974		15.034						14.871
8	4	32	M	WEC000002	Alpha-enolase	P17182	33+AAVPSGASTGIYEALELR	1803.94	43	2	GA	none	16.23	H129C79N21O27S0	0.35776	0.349769	0.188963	0.0733083	0.0226511	0.368901	0.36066	0.194847	0.0755911	0.0233564	0.0148892	0.0185155	0.0132085	0.0222361					0.00511543	0.0110654	0.0124674	0.0108588					16.094	16.264	16.181	16.234					16.102
8	4	32	M	WEC000002	Alpha-enolase	P17182	33+AAVPSGASTGIYEALELR	1803.94	43	2	TA	none	16.23	H129C79N21O27S0	0.35776	0.349769	0.188963	0.0733083	0.0226511	0.368901	0.36066	0.194847	0.0755911	0.0233564					0.0186612	0.0200214	0.0155085	0.0251088					0.00812978	0.0115933	0.0102318	0.0103862					16.248	16.155	16.04	16.037
8	4	32	M	WEC000002	Alpha-enolase	P17182	33+AAVPSGASTGIYEALELR	1803.94	43	3	GA	none	16.23	H129C79N21O27S0	0.35776	0.349769	0.188963	0.0733083	0.0226511	0.368901	0.36066	0.194847	0.0755911	0.0233564	0.0170627	0.0206984	0.0148519	0.0257196					0.00777095	0.0146299	0.0159019	0.0119738					16.094	16.264	16.181	16.234					16.102
8	4	32	M	WEC000002	Alpha-enolase	P17182	33+AAVPSGASTGIYEALELR	1803.94	43	3	TA	none	16.23	H129C79N21O27S0	0.35776	0.349769	0.188963	0.0733083	0.0226511	0.368901	0.36066	0.194847	0.0755911	0.0233564					0.0211632	0.0208139	0.0185886	0.0278468					0.0116298	0.0177198	0.0156002	0.0163397					16.248	16.155	16.04	16.037
8	4	32	M	WEC000002	Alpha-enolase	P17182	359+LAQSNGWGVMVSHR	1540.76	28	2	GA	none	10.14	H104C66N22O19S1	0.399358	0.335142	0.172516	0.0659622	0.0203016	0.410449	0.344449	0.177308	0.0677941	0.0208654	0.0421027	0.0260137	0.0157092	0.0343197					0.0189298	0.0280781	0.0397499	0.012972					10.021	9.968	9.829	9.938					9.862
8	4	32	M	WEC000002	Alpha-enolase	P17182	359+LAQSNGWGVMVSHR	1540.76	28	2	TA	none	10.14	H104C66N22O19S1	0.399358	0.335142	0.172516	0.0659622	0.0203016	0.410449	0.344449	0.177308	0.0677941	0.0208654					0.0212653	0.0218397	0.0209366	0.0264971					0.0220636	0.0314079	0.0233973	0.0248925					9.952	9.887	9.8	9.797
8	4	32	M	WEC000002	Alpha-enolase	P17182	359+LAQSNGWGVMVSHR	1540.76	28	3	GA	none	10.14	H104C66N22O19S1	0.399358	0.335142	0.172516	0.0659622	0.0203016	0.410449	0.344449	0.177308	0.0677941	0.0208654	0.0633636	0.019773	0.0116881	0.0252859					0.0123327	0.0270289	0.0269797	0.0116854					10.021	9.968	9.829	9.938					9.862
8	4	32	M	WEC000002	Alpha-enolase	P17182	359+LAQSNGWGVMVSHR	1540.76	28	3	TA	none	10.14	H104C66N22O19S1	0.399358	0.335142	0.172516	0.0659622	0.0203016	0.410449	0.344449	0.177308	0.0677941	0.0208654					0.0165265	0.0226309	0.018448	0.0253583					0.0220303	0.0250509	0.0214792	0.0219684					9.952	9.887	9.8	9.797
8	4	32	M	WEC000002	Alpha-enolase	P17182	373+SGETEDTFIADLVVGLCTGQIK	2352.15	36	2	GA	C:Carbamidomethylation	22.62	H165C101N25O37S1	0.255276	0.319628	0.229335	0.12003	0.0503948	0.276192	0.345817	0.248126	0.129865	0.054524	0.0153642	0.0165717	0.0130114	0.020764					0.0086443	0.011814	0.0135434	0.0113878					22.782	22.756	22.785	22.754					22.734
8	4	32	M	WEC000002	Alpha-enolase	P17182	373+SGETEDTFIADLVVGLCTGQIK	2352.15	36	2	TA	C:Carbamidomethylation	22.62	H165C101N25O37S1	0.255276	0.319628	0.229335	0.12003	0.0503948	0.276192	0.345817	0.248126	0.129865	0.054524					0.0182034	0.0191067	0.0166438	0.0228506					0.00888745	0.0105202	0.0129268	0.00927291					22.768	22.759	22.728	22.725
8	4	32	M	WEC000002	Alpha-enolase	P17182	373+SGETEDTFIADLVVGLCTGQIK	2352.15	36	3	GA	C:Carbamidomethylation	22.62	H165C101N25O37S1	0.255276	0.319628	0.229335	0.12003	0.0503948	0.276192	0.345817	0.248126	0.129865	0.054524	0.0169056	0.0172662	0.0140756	0.0208983					0.00776975	0.0104903	0.0104538	0.0100819					22.782	22.756	22.785	22.754					22.734
8	4	32	M	WEC000002	Alpha-enolase	P17182	373+SGETEDTFIADLVVGLCTGQIK	2352.15	36	3	TA	C:Carbamidomethylation	22.62	H165C101N25O37S1	0.255276	0.319628	0.229335	0.12003	0.0503948	0.276192	0.345817	0.248126	0.129865	0.054524					0.0169007	0.0179193	0.014182	0.0186057					0.00790133	0.0099618	0.0164256	0.0123228					22.768	22.759	22.728	22.725
4	4	16	M	WEC000002	Annexin A6	P14824	35+GFGSDKESILELITSR	1750.91	29	2	GA	none	17.85	H126C76N20O27S0	0.371247	0.349147	0.182914	0.0690923	0.0208423	0.381784	0.359056	0.188106	0.0710534	0.0214339			0.0608433						0.0753406	0.0656029		0.0575593							17.944						17.809
5	3	15	M	WEC000002	Annexin A6	P14824	35+GFGSDKESILELITSR	1750.91	29	3	GA	none	17.85	H126C76N20O27S0	0.371247	0.349147	0.182914	0.0690923	0.0208423	0.381784	0.359056	0.188106	0.0710534	0.0214339			0.0597216						0.0723614	0.0780243	0.0972808	0.088117							17.944						17.809
6	2	12	M	WEC000002	Annexin A6	P14824	35+GFGSDKESILELITSR	1750.91	29	3	TA	none	17.85	H126C76N20O27S0	0.371247	0.349147	0.182914	0.0690923	0.0208423	0.381784	0.359056	0.188106	0.0710534	0.0214339					0.075269	0.0815009	0.0851809							0.099228	0.0824145	0.0762216					17.983	17.918	17.803
6	1	6	M	WEC000002	Annexin A6	P14824	447+AMEGAGTDEKTLIEILATR	2018.04	39	2	TA	none	17.6	H147C85N23O31S1	0.311781	0.33155	0.208472	0.0966066	0.0360852	0.328741	0.349585	0.219812	0.101862	0.0380481					0.107514	0.0898451	0.0755092						0.162626		0.0963839	0.0679241					18.599	17.666	17.551
7	1	7	M	WEC000002	Annexin A6	P14824	447+AMEGAGTDEKTLIEILATR	2018.04	39	2	GA	none	17.6	H147C85N23O31S1	0.311781	0.33155	0.208472	0.0966066	0.0360852	0.328741	0.349585	0.219812	0.101862	0.0380481	0.17389		0.0737752	0.083495					0.0924222	0.0994389	0.152296	0.113621					16.541		17.721	17.717					17.585
1	2	2	M	WEC000002	Annexin A6	P14824	447+AMEGAGTDEKTLIEILATR	2018.04	39	3	TA	none	17.6	H147C85N23O31S1	0.311781	0.33155	0.208472	0.0966066	0.0360852	0.328741	0.349585	0.219812	0.101862	0.0380481							0.0598532																17.551
2	2	4	M	WEC000002	Annexin A6	P14824	447+AMEGAGTDEKTLIEILATR	2018.04	39	3	GA	none	17.6	H147C85N23O31S1	0.311781	0.33155	0.208472	0.0966066	0.0360852	0.328741	0.349585	0.219812	0.101862	0.0380481			0.0664326	0.0661489															17.721	17.717
2	4	8	M	WEC000002	Annexin A6	P14824	630+SEIDLLNIRR	1227.69	20	2	GA	none	12.55	H93C52N17O17S0	0.502779	0.329893	0.12406	0.0340645	0.00752573	0.507449	0.332957	0.125213	0.0343809	0.00759563			0.0455435	0.0674051															12.432	12.569
3	4	12	M	WEC000002	Annexin A6	P14824	630+SEIDLLNIRR	1227.69	20	2	TA	none	12.55	H93C52N17O17S0	0.502779	0.329893	0.12406	0.0340645	0.00752573	0.507449	0.332957	0.125213	0.0343809	0.00759563					0.0614349	0.0604073									0.0688634						12.582	12.461
3	4	12	M	WEC000002	Annexin A6	P14824	630+SEIDLLNIRR	1227.69	20	3	GA	none	12.55	H93C52N17O17S0	0.502779	0.329893	0.12406	0.0340645	0.00752573	0.507449	0.332957	0.125213	0.0343809	0.00759563			0.0482241	0.0671966						0.140679									12.432	12.569
4	4	16	M	WEC000002	Annexin A6	P14824	630+SEIDLLNIRR	1227.69	20	3	TA	none	12.55	H93C52N17O17S0	0.502779	0.329893	0.12406	0.0340645	0.00752573	0.507449	0.332957	0.125213	0.0343809	0.00759563					0.0706594	0.0672082								0.0964594	0.0625673						12.582	12.461
1	4	4	M	WEC000002	Aspartate aminotransferase, cytoplasmic	P05201	101+VGGVQSLGGTGALR	1270.7	27	2	GA	none	9.36	H94C53N18O18S0	0.494213	0.331789	0.127913	0.0360326	0.00817195	0.499231	0.335158	0.129212	0.0363985	0.00825492												0.0353266
3	4	12	M	WEC000002	Aspartate aminotransferase, cytoplasmic	P05201	101+VGGVQSLGGTGALR	1270.7	27	2	TA	none	9.36	H94C53N18O18S0	0.494213	0.331789	0.127913	0.0360326	0.00817195	0.499231	0.335158	0.129212	0.0363985	0.00825492							0.0336112							0.0309878		0.033579							8.821
1	1	1	M	WEC000002	Aspartate aminotransferase, cytoplasmic	P05201	101+VGGVQSLGGTGALR	1270.7	27	3	GA	none	9.36	H94C53N18O18S0	0.494213	0.331789	0.127913	0.0360326	0.00817195	0.499231	0.335158	0.129212	0.0363985	0.00825492												0.139018
3	2	6	M	WEC000002	Aspartate aminotransferase, cytoplasmic	P05201	101+VGGVQSLGGTGALR	1270.7	27	3	TA	none	9.36	H94C53N18O18S0	0.494213	0.331789	0.127913	0.0360326	0.00817195	0.499231	0.335158	0.129212	0.0363985	0.00825492							0.124474							0.159121		0.104781							8.821
8	4	32	M	WEC000002	Aspartate aminotransferase, cytoplasmic	P05201	21+LTADFRDDPDPR	1416.66	25	2	GA	none	7.64	H92C60N18O22S0	0.45346	0.339942	0.146113	0.0458585	0.0115878	0.460191	0.344988	0.148282	0.0465392	0.0117598	0.0277542	0.0313465	0.0259205	0.0343283					0.027749	0.0300085	0.0287862	0.0265789					7.195	7.45	7.283	7.392					7.287
8	4	32	M	WEC000002	Aspartate aminotransferase, cytoplasmic	P05201	21+LTADFRDDPDPR	1416.66	25	2	TA	none	7.64	H92C60N18O22S0	0.45346	0.339942	0.146113	0.0458585	0.0115878	0.460191	0.344988	0.148282	0.0465392	0.0117598					0.0250905	0.0295083	0.0247053	0.0343231					0.0231017	0.0280463	0.0243874	0.0225849					7.35	7.284	7.198	7.166
8	4	32	M	WEC000002	Aspartate aminotransferase, cytoplasmic	P05201	21+LTADFRDDPDPR	1416.66	25	3	GA	none	7.64	H92C60N18O22S0	0.45346	0.339942	0.146113	0.0458585	0.0115878	0.460191	0.344988	0.148282	0.0465392	0.0117598	0.0392559	0.0423606	0.0329528	0.0405708					0.0316934	0.0391693	0.0420685	0.0352442					7.195	7.45	7.283	7.392					7.287
8	4	32	M	WEC000002	Aspartate aminotransferase, cytoplasmic	P05201	21+LTADFRDDPDPR	1416.66	25	3	TA	none	7.64	H92C60N18O22S0	0.45346	0.339942	0.146113	0.0458585	0.0115878	0.460191	0.344988	0.148282	0.0465392	0.0117598					0.0292308	0.0315349	0.0335785	0.0371442					0.0231552	0.0359282	0.0323068	0.0323697					7.35	7.284	7.198	7.166
7	3	21	M	WEC000002	Aspartate aminotransferase, cytoplasmic	P05201	294+ITWSNPPAQGAR	1296.66	28	2	GA	none	8.15	H88C57N18O17S0	0.474602	0.338924	0.135815	0.0393805	0.00913425	0.480016	0.34279	0.137364	0.0398298	0.00923845	0.0675704		0.0545093	0.0553394					0.214272	0.230764	0.0582733	0.0599897					8.007		7.955	7.923					6.811
8	3	24	M	WEC000002	Aspartate aminotransferase, cytoplasmic	P05201	294+ITWSNPPAQGAR	1296.66	28	2	TA	none	8.15	H88C57N18O17S0	0.474602	0.338924	0.135815	0.0393805	0.00913425	0.480016	0.34279	0.137364	0.0398298	0.00923845					0.0393826	0.0410683	0.222549	0.0563843					0.0367281	0.0826086	0.0857138	0.0580008					7.881	7.872	6.666	7.838
1	2	2	M	WEC000002	Aspartate aminotransferase, cytoplasmic	P05201	294+ITWSNPPAQGAR	1296.66	28	3	TA	none	8.15	H88C57N18O17S0	0.474602	0.338924	0.135815	0.0393805	0.00913425	0.480016	0.34279	0.137364	0.0398298	0.00923845							0.191743																6.666
3	2	6	M	WEC000002	Aspartate aminotransferase, cytoplasmic	P05201	294+ITWSNPPAQGAR	1296.66	28	3	GA	none	8.15	H88C57N18O17S0	0.474602	0.338924	0.135815	0.0393805	0.00913425	0.480016	0.34279	0.137364	0.0398298	0.00923845	0.170433								0.208745	0.210469							8.007								6.811
2	4	8	M	WEC000002	Aspartate aminotransferase, cytoplasmic	P05201	306+IVAATLSDPELFK	1402.77	23	2	GA	none	14.8	H106C65N14O20S0	0.436757	0.345716	0.152923	0.0488491	0.0124699	0.443749	0.35125	0.155371	0.049631	0.0126695			0.16448									0.148906							14.81
2	4	8	M	WEC000002	Aspartate aminotransferase, cytoplasmic	P05201	306+IVAATLSDPELFK	1402.77	23	2	TA	none	14.8	H106C65N14O20S0	0.436757	0.345716	0.152923	0.0488491	0.0124699	0.443749	0.35125	0.155371	0.049631	0.0126695						0.223965		0.17354														14.784		14.666
1	2	2	M	WEC000002	Aspartate aminotransferase, cytoplasmic	P05201	306+IVAATLSDPELFK	1402.77	23	3	GA	none	14.8	H106C65N14O20S0	0.436757	0.345716	0.152923	0.0488491	0.0124699	0.443749	0.35125	0.155371	0.049631	0.0126695												0.176847
1	2	2	M	WEC000002	Aspartate aminotransferase, cytoplasmic	P05201	306+IVAATLSDPELFK	1402.77	23	3	TA	none	14.8	H106C65N14O20S0	0.436757	0.345716	0.152923	0.0488491	0.0124699	0.443749	0.35125	0.155371	0.049631	0.0126695								0.202893																14.666
2	4	8	M	WEC000002	Aspartate aminotransferase, cytoplasmic	P05201	33+KVNLGVGAYR	1075.61	16	2	GA	none	7.58	H81C48N15O13S0	0.5353	0.321917	0.109412	0.0269966	0.00533623	0.538735	0.323982	0.110114	0.0271698	0.00537046		0.0429028		0.0533048														7.394		7.308
5	4	20	M	WEC000002	Aspartate aminotransferase, cytoplasmic	P05201	33+KVNLGVGAYR	1075.61	16	2	TA	none	7.58	H81C48N15O13S0	0.5353	0.321917	0.109412	0.0269966	0.00533623	0.538735	0.323982	0.110114	0.0271698	0.00537046					0.0356787	0.0540318	0.0470612	0.0401245					0.036288								7.266	7.2	7.114	7.083
5	3	15	M	WEC000002	Aspartate aminotransferase, cytoplasmic	P05201	33+KVNLGVGAYR	1075.61	16	3	GA	none	7.58	H81C48N15O13S0	0.5353	0.321917	0.109412	0.0269966	0.00533623	0.538735	0.323982	0.110114	0.0271698	0.00537046	0.0925483	0.115942		0.125831					0.124397	0.100698							7.139	7.394		7.308					7.231
5	4	20	M	WEC000002	Aspartate aminotransferase, cytoplasmic	P05201	33+KVNLGVGAYR	1075.61	16	3	TA	none	7.58	H81C48N15O13S0	0.5353	0.321917	0.109412	0.0269966	0.00533623	0.538735	0.323982	0.110114	0.0271698	0.00537046					0.162234	0.0831607	0.0819883	0.077189					0.0776558								7.266	7.2	7.114	7.083
5	3	15	M	WEC000002	Aspartate aminotransferase, cytoplasmic	P05201	33+KVNLGVGAYRTDESQPWVLPVVR	2582.4	40	3	GA	none	15.52	H187C117N33O33S0	0.220519	0.320119	0.245617	0.131694	0.0551723	0.22661	0.328961	0.252401	0.135332	0.0566963		0.0309388	0.0361718	0.030948					0.0285444			0.0407981						15.565	15.426	15.535					15.402
8	4	32	M	WEC000002	Aspartate aminotransferase, cytoplasmic	P05201	33+KVNLGVGAYRTDESQPWVLPVVR	2582.4	40	3	TA	none	15.52	H187C117N33O33S0	0.220519	0.320119	0.245617	0.131694	0.0551723	0.22661	0.328961	0.252401	0.135332	0.0566963					0.026461	0.0293806	0.0295566	0.03845					0.0229708	0.02517	0.0378376	0.0285671					15.548	15.427	15.341	15.281
5	4	20	M	WEC000002	Aspartate aminotransferase, cytoplasmic	P05201	33+KVNLGVGAYRTDESQPWVLPVVR	2582.4	40	4	GA	none	15.52	H187C117N33O33S0	0.220519	0.320119	0.245617	0.131694	0.0551723	0.22661	0.328961	0.252401	0.135332	0.0566963		0.0353249	0.0415209	0.0370228					0.0348797			0.0460009						15.565	15.426	15.535					15.402
8	4	32	M	WEC000002	Aspartate aminotransferase, cytoplasmic	P05201	33+KVNLGVGAYRTDESQPWVLPVVR	2582.4	40	4	TA	none	15.52	H187C117N33O33S0	0.220519	0.320119	0.245617	0.131694	0.0551723	0.22661	0.328961	0.252401	0.135332	0.0566963					0.0299546	0.0317496	0.0325289	0.0380447					0.0250537	0.0302007	0.0291927	0.0299482					15.548	15.427	15.341	15.281
8	4	32	M	WEC000002	Aspartate aminotransferase, cytoplasmic	P05201	43+TDESQPWVLPVVR	1524.79	24	2	GA	none	16	H108C69N18O21S0	0.410833	0.349605	0.164622	0.0557058	0.0150165	0.418889	0.356462	0.167851	0.0567983	0.015311	0.0825785	0.046385	0.0316558	0.0483619					0.0335742	0.039499	0.0366014	0.0315847					15.954	16.068	15.93	16.066					15.906
8	4	32	M	WEC000002	Aspartate aminotransferase, cytoplasmic	P05201	43+TDESQPWVLPVVR	1524.79	24	2	TA	none	16	H108C69N18O21S0	0.410833	0.349605	0.164622	0.0557058	0.0150165	0.418889	0.356462	0.167851	0.0567983	0.015311					0.0374468	0.0386009	0.0330197	0.0354162					0.0295898	0.0360196	0.0343045	0.0346423					16.052	15.959	15.844	15.813
8	3	24	M	WEC000002	Aspartate aminotransferase, cytoplasmic	P05201	43+TDESQPWVLPVVR	1524.79	24	3	GA	none	16	H108C69N18O21S0	0.410833	0.349605	0.164622	0.0557058	0.0150165	0.418889	0.356462	0.167851	0.0567983	0.015311	0.0621834	0.0712634	0.0420874	0.0766659					0.0640463	0.0696144	0.0664321	0.0516518					15.954	16.068	15.93	16.066					15.906
8	3	24	M	WEC000002	Aspartate aminotransferase, cytoplasmic	P05201	43+TDESQPWVLPVVR	1524.79	24	3	TA	none	16	H108C69N18O21S0	0.410833	0.349605	0.164622	0.0557058	0.0150165	0.418889	0.356462	0.167851	0.0567983	0.015311					0.0574055	0.0478574	0.0494711	0.0458971					0.0514863	0.0864821	0.0549909	0.0612211					16.052	15.959	15.844	15.813
8	1	8	M	WEC000002	Aspartate aminotransferase, cytoplasmic	P05201	61+IANDNSLNHEYLPILGLAEFR	2398.23	42	2	GA	none	20.08	H167C108N29O33S0	0.247737	0.330656	0.235709	0.118259	0.0466059	0.265709	0.354644	0.252808	0.126839	0.0499869	0.0581719	0.0635307	0.0652938	0.0775185					0.0556061	0.0591396	0.0576224	0.0611786					20.375	20.182	20.239	20.18					20.159
8	1	8	M	WEC000002	Aspartate aminotransferase, cytoplasmic	P05201	61+IANDNSLNHEYLPILGLAEFR	2398.23	42	2	TA	none	20.08	H167C108N29O33S0	0.247737	0.330656	0.235709	0.118259	0.0466059	0.265709	0.354644	0.252808	0.126839	0.0499869					0.0541743	0.0485531	0.0475021	0.0504657					0.0428984	0.059604	0.0491151	0.0501075					20.222	20.156	20.098	20.15
8	3	24	M	WEC000002	Aspartate aminotransferase, cytoplasmic	P05201	61+IANDNSLNHEYLPILGLAEFR	2398.23	42	3	GA	none	20.08	H167C108N29O33S0	0.247737	0.330656	0.235709	0.118259	0.0466059	0.265709	0.354644	0.252808	0.126839	0.0499869	0.0428735	0.0509165	0.043364	0.0748434					0.056444	0.0522297	0.0559527	0.0546032					20.375	20.182	20.239	20.18					20.159
8	4	32	M	WEC000002	Aspartate aminotransferase, cytoplasmic	P05201	61+IANDNSLNHEYLPILGLAEFR	2398.23	42	3	TA	none	20.08	H167C108N29O33S0	0.247737	0.330656	0.235709	0.118259	0.0466059	0.265709	0.354644	0.252808	0.126839	0.0499869					0.0472387	0.0400779	0.0426895	0.0426468					0.0419662	0.0571975	0.0438509	0.0475129					20.222	20.156	20.098	20.15
8	4	32	M	WEC000002	Aspartate aminotransferase, cytoplasmic	P05201	87+LVLGDNSLAIR	1169.68	19	2	GA	none	13.14	H91C51N15O16S0	0.513448	0.327123	0.119363	0.0317923	0.00681093	0.517732	0.329852	0.120359	0.0320575	0.00686775	0.0385923	0.0479878	0.0340206	0.0509832					0.0284024	0.0362162	0.0397326	0.0330069					13.044	12.99	12.824	12.932					12.884
8	4	32	M	WEC000002	Aspartate aminotransferase, cytoplasmic	P05201	87+LVLGDNSLAIR	1169.68	19	2	TA	none	13.14	H91C51N15O16S0	0.513448	0.327123	0.119363	0.0317923	0.00681093	0.517732	0.329852	0.120359	0.0320575	0.00686775					0.0390045	0.0319854	0.036157	0.0352716					0.0299806	0.0445382	0.0385236	0.0349854					12.974	12.881	12.766	12.763
7	4	28	M	WEC000002	Aspartate aminotransferase, mitochondrial	P05202	171+DAGMQLQGYR	1137.52	23	2	GA	none	8.31	H75C47N15O16S1	0.510533	0.305573	0.129698	0.0409592	0.0104773	0.517381	0.309672	0.131438	0.0415086	0.0106178	0.0889456	0.0492393	0.0384132	0.0500716					0.0601409	0.0694283	0.0449846						8.147	8.177	8.067	8.063					8.071
7	4	28	M	WEC000002	Aspartate aminotransferase, mitochondrial	P05202	171+DAGMQLQGYR	1137.52	23	2	TA	none	8.31	H75C47N15O16S1	0.510533	0.305573	0.129698	0.0409592	0.0104773	0.517381	0.309672	0.131438	0.0415086	0.0106178					0.0303977	0.0339621	0.0337604	0.0431253					0.044054	0.0508766	0.0442742						8.049	8.012	7.953	7.978
3	3	9	M	WEC000002	Aspartate aminotransferase, mitochondrial	P05202	326+IAATILTSPDLR	1269.73	22	2	TA	none	13.32	H99C56N15O18S0	0.483126	0.335386	0.132503	0.0381135	0.00880574	0.488436	0.339072	0.133959	0.0385324	0.00890253													0.0236105	0.0225366		0.0243116
6	4	24	M	WEC000002	Aspartate aminotransferase, mitochondrial	P05202	326+IAATILTSPDLR	1269.73	22	2	GA	none	13.32	H99C56N15O18S0	0.483126	0.335386	0.132503	0.0381135	0.00880574	0.488436	0.339072	0.133959	0.0385324	0.00890253	0.0220137		0.0274469						0.0294701	0.0311551	0.021684	0.023539					13.239		12.963						13.08
1	3	3	M	WEC000002	Aspartate aminotransferase, mitochondrial	P05202	326+IAATILTSPDLR	1269.73	22	3	GA	none	13.32	H99C56N15O18S0	0.483126	0.335386	0.132503	0.0381135	0.00880574	0.488436	0.339072	0.133959	0.0385324	0.00890253												0.0222492
7	2	14	M	WEC000002	Aspartate aminotransferase, mitochondrial	P05202	326+IAATILTSPDLRK	1397.82	23	2	GA	none	11.14	H111C62N17O19S0	0.447161	0.344265	0.148161	0.0460552	0.0114408	0.453675	0.34928	0.15032	0.046726	0.0116074	0.0421943	0.0523054	0.0455704						0.0456446	0.068876	0.0406426	0.046093					11.057	11.115	11.005						10.981
8	2	16	M	WEC000002	Aspartate aminotransferase, mitochondrial	P05202	326+IAATILTSPDLRK	1397.82	23	2	TA	none	11.14	H111C62N17O19S0	0.447161	0.344265	0.148161	0.0460552	0.0114408	0.453675	0.34928	0.15032	0.046726	0.0116074					0.0232516	0.0365747	0.0459401	0.0379351					0.0493021	0.029047	0.0331501	0.0259789					11.071	10.978	10.891	10.888
7	4	28	M	WEC000002	Aspartate aminotransferase, mitochondrial	P05202	408+ISVAGVTSGNVGYLAHAIHQVTK	2321.25	41	3	GA	none	15.48	H168C103N30O31S0	0.261957	0.336008	0.23041	0.111274	0.0422299	0.278782	0.357589	0.245209	0.11842	0.0449422	0.0317118	0.034367	0.0304942						0.0334581	0.0346522	0.0310713	0.0305291					15.394	15.509	15.37						15.318
7	4	28	M	WEC000002	Aspartate aminotransferase, mitochondrial	P05202	408+ISVAGVTSGNVGYLAHAIHQVTK	2321.25	41	3	TA	none	15.48	H168C103N30O31S0	0.261957	0.336008	0.23041	0.111274	0.0422299	0.278782	0.357589	0.245209	0.11842	0.0449422						0.0286254	0.0270405	0.0314355					0.0277376	0.0299696	0.02836	0.0253127						15.399	15.285	15.253
7	4	28	M	WEC000002	Aspartate aminotransferase, mitochondrial	P05202	408+ISVAGVTSGNVGYLAHAIHQVTK	2321.25	41	4	GA	none	15.48	H168C103N30O31S0	0.261957	0.336008	0.23041	0.111274	0.0422299	0.278782	0.357589	0.245209	0.11842	0.0449422	0.0247844	0.0246685	0.0237808						0.0236766	0.0254469	0.0230334	0.0240134					15.394	15.509	15.37						15.318
7	4	28	M	WEC000002	Aspartate aminotransferase, mitochondrial	P05202	408+ISVAGVTSGNVGYLAHAIHQVTK	2321.25	41	4	TA	none	15.48	H168C103N30O31S0	0.261957	0.336008	0.23041	0.111274	0.0422299	0.278782	0.357589	0.245209	0.11842	0.0449422						0.0219862	0.0200036	0.023223					0.01666	0.0239163	0.0217337	0.0185258						15.399	15.285	15.253
8	4	32	M	WEC000002	Aspartate aminotransferase, mitochondrial	P05202	82+KAEAQIAAK	928.535	26	2	GA	none	1.98	H72C40N12O13S0	0.59163	0.2963	0.0884389	0.0195241	0.00349465	0.59407	0.297522	0.0888036	0.0196046	0.00350907	0.0162898	0.0454317	0.0147902	0.0465733					0.0408183	0.0469835	0.0353815	0.0339295					1.99	1.993	1.994	2.019					1.998
8	4	32	M	WEC000002	Aspartate aminotransferase, mitochondrial	P05202	82+KAEAQIAAK	928.535	26	2	TA	none	1.98	H72C40N12O13S0	0.59163	0.2963	0.0884389	0.0195241	0.00349465	0.59407	0.297522	0.0888036	0.0196046	0.00350907					0.0266271	0.0309806	0.0306752	0.0390112					0.0316942	0.0307365	0.0311982	0.0288197					2.061	2.024	1.965	1.99
2	1	2	M	WEC000002	Aspartate aminotransferase, mitochondrial	P05202	82+KAEAQIAAK	928.535	26	3	GA	none	1.98	H72C40N12O13S0	0.59163	0.2963	0.0884389	0.0195241	0.00349465	0.59407	0.297522	0.0888036	0.0196046	0.00350907											0.160127	0.158374
3	1	3	M	WEC000002	Aspartate aminotransferase, mitochondrial	P05202	82+KAEAQIAAK	928.535	26	3	TA	none	1.98	H72C40N12O13S0	0.59163	0.2963	0.0884389	0.0195241	0.00349465	0.59407	0.297522	0.0888036	0.0196046	0.00350907								0.191637							0.164682	0.131879								1.99
6	3	18	M	WEC000002	Aspartate aminotransferase, mitochondrial	P05202	91+NLDKEYLPIGGLAEFCK	1965.99	29	2	TA	C:Carbamidomethylation	16.2	H139C89N21O27S1	0.303893	0.333501	0.211813	0.0984617	0.0367079	0.320674	0.351917	0.22351	0.103899	0.038735						0.0266813		0.0295308					0.0250277	0.0291535	0.0228833	0.0205304						16.127		16.009
7	3	21	M	WEC000002	Aspartate aminotransferase, mitochondrial	P05202	91+NLDKEYLPIGGLAEFCK	1965.99	29	2	GA	C:Carbamidomethylation	16.2	H139C89N21O27S1	0.303893	0.333501	0.211813	0.0984617	0.0367079	0.320674	0.351917	0.22351	0.103899	0.038735	0.0287878	0.0330436		0.0343561					0.0344073	0.0339562	0.0252575	0.026282					16.066	16.236		16.178					16.074
6	4	24	M	WEC000002	Aspartate aminotransferase, mitochondrial	P05202	91+NLDKEYLPIGGLAEFCK	1965.99	29	3	TA	C:Carbamidomethylation	16.2	H139C89N21O27S1	0.303893	0.333501	0.211813	0.0984617	0.0367079	0.320674	0.351917	0.22351	0.103899	0.038735						0.0283912		0.0308519					0.0243747	0.0285837	0.0235706	0.0219968						16.127		16.009
7	4	28	M	WEC000002	Aspartate aminotransferase, mitochondrial	P05202	91+NLDKEYLPIGGLAEFCK	1965.99	29	3	GA	C:Carbamidomethylation	16.2	H139C89N21O27S1	0.303893	0.333501	0.211813	0.0984617	0.0367079	0.320674	0.351917	0.22351	0.103899	0.038735	0.0289083	0.0305494		0.0313705					0.0344884	0.0321742	0.027096	0.0286197					16.066	16.236		16.178					16.074
1	1	1	M	WEC000002	Aspartate aminotransferase, mitochondrial	P05202	91+NLDKEYLPIGGLAEFCK	1965.99	29	4	GA	C:Carbamidomethylation	16.2	H139C89N21O27S1	0.303893	0.333501	0.211813	0.0984617	0.0367079	0.320674	0.351917	0.22351	0.103899	0.038735	0.11189																16.066
7	4	28	M	WEC000002	Beta-enolase	P21550	10+EILDSRGNPTVEVDLHTAK	2093.08	35	3	GA	none	10.4	H148C89N26O32S0	0.310118	0.344541	0.209954	0.0915062	0.0316825	0.324351	0.360353	0.21959	0.0957058	0.0331365	0.0388426	0.027165	0.0359944	0.029648					0.0184459	0.0229878	0.0222592						10.217	10.332	10.277	10.302					10.197
8	4	32	M	WEC000002	Beta-enolase	P21550	10+EILDSRGNPTVEVDLHTAK	2093.08	35	3	TA	none	10.4	H148C89N26O32S0	0.310118	0.344541	0.209954	0.0915062	0.0316825	0.324351	0.360353	0.21959	0.0957058	0.0331365					0.021925	0.0287238	0.0226636	0.0700498					0.017091	0.0169842	0.0188764	0.0178197					10.288	10.222	10.136	10.133
7	4	28	M	WEC000002	Beta-enolase	P21550	10+EILDSRGNPTVEVDLHTAK	2093.08	35	4	GA	none	10.4	H148C89N26O32S0	0.310118	0.344541	0.209954	0.0915062	0.0316825	0.324351	0.360353	0.21959	0.0957058	0.0331365	0.028324	0.0227963	0.0145669	0.0267573					0.0063042	0.00995917	0.0154397						10.217	10.332	10.277	10.302					10.197
8	4	32	M	WEC000002	Beta-enolase	P21550	10+EILDSRGNPTVEVDLHTAK	2093.08	35	4	TA	none	10.4	H148C89N26O32S0	0.310118	0.344541	0.209954	0.0915062	0.0316825	0.324351	0.360353	0.21959	0.0957058	0.0331365					0.0207614	0.022499	0.0163715	0.048727					0.0099515	0.0133908	0.014549	0.0132688					10.288	10.222	10.136	10.133
2	2	4	M	WEC000002	Beta-enolase	P21550	104+SKFGANAILGVSLAVCK	1733.95	30	2	TA	C:Carbamidomethylation	15.26	H131C77N21O22S1	0.351253	0.337935	0.192533	0.080847	0.0272726	0.364912	0.351077	0.20002	0.0839911	0.0283332								0.0423163						0.051433										14.918
3	2	6	M	WEC000002	Beta-enolase	P21550	104+SKFGANAILGVSLAVCK	1733.95	30	2	GA	C:Carbamidomethylation	15.26	H131C77N21O22S1	0.351253	0.337935	0.192533	0.080847	0.0272726	0.364912	0.351077	0.20002	0.0839911	0.0283332	0.0490274		0.0391106	0.0580965													15.03		15.006	15.087
2	3	6	M	WEC000002	Beta-enolase	P21550	104+SKFGANAILGVSLAVCK	1733.95	30	3	TA	C:Carbamidomethylation	15.26	H131C77N21O22S1	0.351253	0.337935	0.192533	0.080847	0.0272726	0.364912	0.351077	0.20002	0.0839911	0.0283332								0.0470698						0.0410476										14.918
3	3	9	M	WEC000002	Beta-enolase	P21550	104+SKFGANAILGVSLAVCK	1733.95	30	3	GA	C:Carbamidomethylation	15.26	H131C77N21O22S1	0.351253	0.337935	0.192533	0.080847	0.0272726	0.364912	0.351077	0.20002	0.0839911	0.0283332	0.0331193		0.0417753	0.0405964													15.03		15.006	15.087
8	4	32	M	WEC000002	Beta-enolase	P21550	106+FGANAILGVSLAVCK	1518.82	26	2	GA	C:Carbamidomethylation	17.9	H114C68N18O19S1	0.395838	0.335729	0.173946	0.0668926	0.0206983	0.407071	0.345256	0.178882	0.0687908	0.0212856	0.056587	0.0311188	0.0369527	0.0330347					0.0301525	0.03116	0.0218786	0.0720951					17.717	17.523	18.784	17.885					17.361
8	4	32	M	WEC000002	Beta-enolase	P21550	106+FGANAILGVSLAVCK	1518.82	26	2	TA	C:Carbamidomethylation	17.9	H114C68N18O19S1	0.395838	0.335729	0.173946	0.0668926	0.0206983	0.407071	0.345256	0.178882	0.0687908	0.0212856					0.0309973	0.0394982	0.0351291	0.0421307					0.0266284	0.0217501	0.0252428	0.0233274					17.507	17.442	17.355	18.667
7	4	28	M	WEC000002	Beta-enolase	P21550	106+FGANAILGVSLAVCK	1518.82	26	3	GA	C:Carbamidomethylation	17.9	H114C68N18O19S1	0.395838	0.335729	0.173946	0.0668926	0.0206983	0.407071	0.345256	0.178882	0.0687908	0.0212856	0.0627141	0.0344783		0.0387496					0.0347579	0.045642	0.0300421	0.0371777					17.717	17.523		17.885					17.361
8	4	32	M	WEC000002	Beta-enolase	P21550	106+FGANAILGVSLAVCK	1518.82	26	3	TA	C:Carbamidomethylation	17.9	H114C68N18O19S1	0.395838	0.335729	0.173946	0.0668926	0.0206983	0.407071	0.345256	0.178882	0.0687908	0.0212856					0.0348334	0.0363449	0.0344242	0.0833709					0.030956	0.0476444	0.0398688	0.0398283					17.507	17.442	17.355	18.667
8	4	32	M	WEC000002	Beta-enolase	P21550	133+HIADLAGNPDLVLPVPAFNVINGGSHAGNK	3006.57	58	3	GA	none	18.14	H211C134N39O40S0	0.175404	0.292455	0.256682	0.156972	0.0748422	0.183409	0.305802	0.268396	0.164136	0.0782577	0.015017	0.0194251	0.0113346	0.0224032					0.00864183	0.0127761	0.0135862	0.0122719					18.752	18.727	18.756	18.697					18.648
8	4	32	M	WEC000002	Beta-enolase	P21550	133+HIADLAGNPDLVLPVPAFNVINGGSHAGNK	3006.57	58	3	TA	none	18.14	H211C134N39O40S0	0.175404	0.292455	0.256682	0.156972	0.0748422	0.183409	0.305802	0.268396	0.164136	0.0782577					0.0168963	0.0852972	0.0156125	0.0206698					0.0112237	0.0815407	0.0122281	0.0109805					18.71	18.226	18.587	18.639
8	4	32	M	WEC000002	Beta-enolase	P21550	133+HIADLAGNPDLVLPVPAFNVINGGSHAGNK	3006.57	58	4	GA	none	18.14	H211C134N39O40S0	0.175404	0.292455	0.256682	0.156972	0.0748422	0.183409	0.305802	0.268396	0.164136	0.0782577	0.129186	0.130117	0.127982	0.129607					0.125431	0.125423	0.125688	0.125983					18.752	18.727	18.756	18.697					18.648
8	4	32	M	WEC000002	Beta-enolase	P21550	133+HIADLAGNPDLVLPVPAFNVINGGSHAGNK	3006.57	58	4	TA	none	18.14	H211C134N39O40S0	0.175404	0.292455	0.256682	0.156972	0.0748422	0.183409	0.305802	0.268396	0.164136	0.0782577					0.129732	0.0804516	0.128645	0.12856					0.125671	0.0776152	0.126112	0.125276					18.71	18.226	18.587	18.639
8	4	32	M	WEC000002	Beta-enolase	P21550	16+GNPTVEVDLHTAK	1379.7	22	2	GA	none	7.88	H97C59N17O21S0	0.460889	0.338932	0.14271	0.0438548	0.0108452	0.46725	0.34361	0.14468	0.0444601	0.0109949	0.0272418	0.0321188	0.0363123	0.0351066					0.0219949	0.0242103	0.0276683	0.027465					7.335	7.645	7.451	7.56					7.455
8	4	32	M	WEC000002	Beta-enolase	P21550	16+GNPTVEVDLHTAK	1379.7	22	2	TA	none	7.88	H97C59N17O21S0	0.460889	0.338932	0.14271	0.0438548	0.0108452	0.46725	0.34361	0.14468	0.0444601	0.0109949					0.0283847	0.0370063	0.0329652	0.0413156					0.0206165	0.019836	0.0229671	0.0197549					7.545	7.452	7.366	7.306
8	4	32	M	WEC000002	Beta-enolase	P21550	16+GNPTVEVDLHTAK	1379.7	22	3	GA	none	7.88	H97C59N17O21S0	0.460889	0.338932	0.14271	0.0438548	0.0108452	0.46725	0.34361	0.14468	0.0444601	0.0109949	0.0373256	0.0404793	0.0490895	0.0417048					0.0257051	0.0255032	0.0289858	0.0296236					7.335	7.645	7.451	7.56					7.455
8	4	32	M	WEC000002	Beta-enolase	P21550	16+GNPTVEVDLHTAK	1379.7	22	3	TA	none	7.88	H97C59N17O21S0	0.460889	0.338932	0.14271	0.0438548	0.0108452	0.46725	0.34361	0.14468	0.0444601	0.0109949					0.0287303	0.0435712	0.0412329	0.0491665					0.0242828	0.0208094	0.0279926	0.0236997					7.545	7.452	7.366	7.306
8	4	32	M	WEC000002	Beta-enolase	P21550	163+LAMQEFMILPVGASSFK	1867.96	32	2	GA	none	21.15	H137C86N19O23S2	0.303324	0.32251	0.211493	0.103124	0.0406958	0.32253	0.342931	0.224885	0.109654	0.0432727	0.0278407	0.0201697	0.015289	0.0252187					0.00715181	0.0135386	0.0170087	0.00965971					20.963	20.881	20.827	20.879					20.831
8	4	32	M	WEC000002	Beta-enolase	P21550	163+LAMQEFMILPVGASSFK	1867.96	32	2	TA	none	21.15	H137C86N19O23S2	0.303324	0.32251	0.211493	0.103124	0.0406958	0.32253	0.342931	0.224885	0.109654	0.0432727					0.0175985	0.0197587	0.0157079	0.0230007					0.0128796	0.0313419	0.0157684	0.0150969					20.893	20.8	20.769	20.794
8	4	32	M	WEC000002	Beta-enolase	P21550	163+LAMQEFMILPVGASSFK	1867.96	32	3	GA	none	21.15	H137C86N19O23S2	0.303324	0.32251	0.211493	0.103124	0.0406958	0.32253	0.342931	0.224885	0.109654	0.0432727	0.0226651	0.0164809	0.0118583	0.0203669					0.00638561	0.0122832	0.0182747	0.0104193					20.963	20.881	20.827	20.879					20.831
8	4	32	M	WEC000002	Beta-enolase	P21550	163+LAMQEFMILPVGASSFK	1867.96	32	3	TA	none	21.15	H137C86N19O23S2	0.303324	0.32251	0.211493	0.103124	0.0406958	0.32253	0.342931	0.224885	0.109654	0.0432727					0.0164379	0.0176866	0.0161737	0.0233552					0.0100881	0.0224343	0.0172418	0.0161691					20.893	20.8	20.769	20.794
8	4	32	M	WEC000002	Beta-enolase	P21550	184+IGAEVYHHLK	1165.62	19	2	GA	none	5.82	H83C54N15O14S0	0.499868	0.334002	0.124207	0.0332928	0.00711805	0.50422	0.336909	0.125288	0.0335826	0.00718002	0.0217967	0.0262321	0.0211427	0.0301244					0.0149492	0.0169268	0.0229591	0.0192345					5.572	5.687	5.464	5.685					5.748
8	4	32	M	WEC000002	Beta-enolase	P21550	184+IGAEVYHHLK	1165.62	19	2	TA	none	5.82	H83C54N15O14S0	0.499868	0.334002	0.124207	0.0332928	0.00711805	0.50422	0.336909	0.125288	0.0335826	0.00718002					0.021818	0.0301289	0.0205488	0.0311433					0.0160765	0.0182464	0.0196095	0.0164907					5.755	5.605	5.435	5.432
8	4	32	M	WEC000002	Beta-enolase	P21550	184+IGAEVYHHLK	1165.62	19	3	GA	none	5.82	H83C54N15O14S0	0.499868	0.334002	0.124207	0.0332928	0.00711805	0.50422	0.336909	0.125288	0.0335826	0.00718002	0.0446798	0.0406948	0.048253	0.0400471					0.0325391	0.0309431	0.0335991	0.0387211					5.572	5.687	5.464	5.685					5.748
8	4	32	M	WEC000002	Beta-enolase	P21550	184+IGAEVYHHLK	1165.62	19	3	TA	none	5.82	H83C54N15O14S0	0.499868	0.334002	0.124207	0.0332928	0.00711805	0.50422	0.336909	0.125288	0.0335826	0.00718002					0.0311668	0.043437	0.043785	0.0512708					0.028048	0.0230535	0.0325835	0.0256054					5.755	5.605	5.435	5.432
8	4	32	M	WEC000002	Beta-enolase	P21550	184+IGAEVYHHLK	1165.62	19	4	GA	none	5.82	H83C54N15O14S0	0.499868	0.334002	0.124207	0.0332928	0.00711805	0.50422	0.336909	0.125288	0.0335826	0.00718002	0.0307353	0.0339568	0.0342296	0.0340164					0.0167732	0.0224099	0.0196124	0.0232485					5.572	5.687	5.464	5.685					5.748
8	4	32	M	WEC000002	Beta-enolase	P21550	184+IGAEVYHHLK	1165.62	19	4	TA	none	5.82	H83C54N15O14S0	0.499868	0.334002	0.124207	0.0332928	0.00711805	0.50422	0.336909	0.125288	0.0335826	0.00718002					0.0215537	0.0293981	0.0253923	0.0377994					0.018372	0.0217102	0.0240404	0.0226482					5.755	5.605	5.435	5.432
1	2	2	M	WEC000002	Beta-enolase	P21550	184+IGAEVYHHLKGVIK	1562.89	23	2	GA	none	9.01	H118C73N20O18S0	0.392569	0.35442	0.172645	0.0595811	0.016221	0.400901	0.361943	0.17631	0.0608458	0.0165653	0.0459757																8.594
8	4	32	M	WEC000002	Beta-enolase	P21550	184+IGAEVYHHLKGVIK	1562.89	23	3	GA	none	9.01	H118C73N20O18S0	0.392569	0.35442	0.172645	0.0595811	0.016221	0.400901	0.361943	0.17631	0.0608458	0.0165653	0.0431953	0.0404143	0.0530175	0.0392486					0.0461476	0.0530713	0.0375594	0.0749601					8.594	8.737	8.514	8.595					8.574
8	4	32	M	WEC000002	Beta-enolase	P21550	184+IGAEVYHHLKGVIK	1562.89	23	3	TA	none	9.01	H118C73N20O18S0	0.392569	0.35442	0.172645	0.0595811	0.016221	0.400901	0.361943	0.17631	0.0608458	0.0165653					0.0282796	0.038911	0.0337585	0.0626012					0.0319964	0.0312359	0.0379511	0.0322868					8.525	8.46	8.457	8.398
8	4	32	M	WEC000002	Beta-enolase	P21550	184+IGAEVYHHLKGVIK	1562.89	23	4	GA	none	9.01	H118C73N20O18S0	0.392569	0.35442	0.172645	0.0595811	0.016221	0.400901	0.361943	0.17631	0.0608458	0.0165653	0.0382633	0.0312556	0.0377538	0.0303613					0.0316359	0.0369622	0.0389802	0.052898					8.594	8.737	8.514	8.595					8.574
8	4	32	M	WEC000002	Beta-enolase	P21550	184+IGAEVYHHLKGVIK	1562.89	23	4	TA	none	9.01	H118C73N20O18S0	0.392569	0.35442	0.172645	0.0595811	0.016221	0.400901	0.361943	0.17631	0.0608458	0.0165653					0.0171733	0.0410263	0.0312848	0.0445386					0.0234993	0.028788	0.0213244	0.0265468					8.525	8.46	8.457	8.398
8	4	32	M	WEC000002	Beta-enolase	P21550	200+YGKDATNVGDEGGFAPNILENNEALELLK	3090.51	56	3	GA	none	18.88	H211C135N35O48S0	0.172683	0.287803	0.255327	0.159066	0.0777188	0.181275	0.302124	0.268033	0.166981	0.0815862	0.0885363	0.0126565	0.00960672	0.0668252					0.00658482	0.00885203	0.09865	0.00997918					19.564	18.978	19.036	19.452					18.928
8	4	32	M	WEC000002	Beta-enolase	P21550	200+YGKDATNVGDEGGFAPNILENNEALELLK	3090.51	56	3	TA	none	18.88	H211C135N35O48S0	0.172683	0.287803	0.255327	0.159066	0.0777188	0.181275	0.302124	0.268033	0.166981	0.0815862					0.0722121	0.0135309	0.0866958	0.0159561					0.0145714	0.00857617	0.0809971	0.0884857					19.466	18.953	19.37	18.919
8	4	32	M	WEC000002	Beta-enolase	P21550	200+YGKDATNVGDEGGFAPNILENNEALELLK	3090.51	56	4	GA	none	18.88	H211C135N35O48S0	0.172683	0.287803	0.255327	0.159066	0.0777188	0.181275	0.302124	0.268033	0.166981	0.0815862	0.125723	0.0167096	0.0164051	0.136624					0.0195966	0.0115613	0.116039	0.0134734					19.564	18.978	19.036	19.452					18.928
8	4	32	M	WEC000002	Beta-enolase	P21550	200+YGKDATNVGDEGGFAPNILENNEALELLK	3090.51	56	4	TA	none	18.88	H211C135N35O48S0	0.172683	0.287803	0.255327	0.159066	0.0777188	0.181275	0.302124	0.268033	0.166981	0.0815862					0.124883	0.0197319	0.123016	0.0240554					0.0711	0.014487	0.11593	0.105598					19.466	18.953	19.37	18.919
8	4	32	M	WEC000002	Beta-enolase	P21550	203+DATNVGDEGGFAPNILENNEALELLK	2742.33	53	2	GA	none	20.26	H187C118N31O44S0	0.213961	0.312262	0.245536	0.136647	0.0599822	0.220946	0.322456	0.253551	0.141108	0.0619402	0.0152492	0.016596	0.0135619	0.0179279					0.00677572	0.00929239	0.010067	0.0096232					20.431	20.433	20.407	20.432					20.383
8	4	32	M	WEC000002	Beta-enolase	P21550	203+DATNVGDEGGFAPNILENNEALELLK	2742.33	53	2	TA	none	20.26	H187C118N31O44S0	0.213961	0.312262	0.245536	0.136647	0.0599822	0.220946	0.322456	0.253551	0.141108	0.0619402					0.0151795	0.0170244	0.0138575	0.0213658					0.00766635	0.00620388	0.00742001	0.00737399					20.445	20.408	20.35	20.374
8	4	32	M	WEC000002	Beta-enolase	P21550	203+DATNVGDEGGFAPNILENNEALELLK	2742.33	53	3	GA	none	20.26	H187C118N31O44S0	0.213961	0.312262	0.245536	0.136647	0.0599822	0.220946	0.322456	0.253551	0.141108	0.0619402	0.016155	0.0173473	0.0144304	0.0201654					0.00737754	0.0107801	0.0112986	0.0106007					20.431	20.433	20.407	20.432					20.383
8	4	32	M	WEC000002	Beta-enolase	P21550	203+DATNVGDEGGFAPNILENNEALELLK	2742.33	53	3	TA	none	20.26	H187C118N31O44S0	0.213961	0.312262	0.245536	0.136647	0.0599822	0.220946	0.322456	0.253551	0.141108	0.0619402					0.0169176	0.0180062	0.0156477	0.0220008					0.00853643	0.0121406	0.0105635	0.011646					20.445	20.408	20.35	20.374
8	4	32	M	WEC000002	Beta-enolase	P21550	229+TAIQAAGYPDKVVIGMDVAASEFYR	2671.33	51	3	GA	none	18.21	H186C120N30O37S1	0.202866	0.300864	0.246091	0.144319	0.067198	0.211025	0.312964	0.255988	0.150123	0.0699004	0.0143925	0.0164441	0.0561368	0.0191819					0.00551025	0.00979237	0.0103851	0.00991979					18.36	18.363	18.784	18.389					18.256
8	4	32	M	WEC000002	Beta-enolase	P21550	229+TAIQAAGYPDKVVIGMDVAASEFYR	2671.33	51	3	TA	none	18.21	H186C120N30O37S1	0.202866	0.300864	0.246091	0.144319	0.067198	0.211025	0.312964	0.255988	0.150123	0.0699004					0.015625	0.0160643	0.04803	0.0205516					0.00822722	0.00890086	0.00913221	0.00862851					18.375	18.309	18.643	18.22
7	4	28	M	WEC000002	Beta-enolase	P21550	229+TAIQAAGYPDKVVIGMDVAASEFYR	2671.33	51	4	GA	none	18.21	H186C120N30O37S1	0.202866	0.300864	0.246091	0.144319	0.067198	0.211025	0.312964	0.255988	0.150123	0.0699004	0.0177177	0.0186233		0.0219196					0.00962624	0.0128698	0.0154519	0.0132585					18.36	18.363		18.389					18.256
7	4	28	M	WEC000002	Beta-enolase	P21550	229+TAIQAAGYPDKVVIGMDVAASEFYR	2671.33	51	4	TA	none	18.21	H186C120N30O37S1	0.202866	0.300864	0.246091	0.144319	0.067198	0.211025	0.312964	0.255988	0.150123	0.0699004					0.0168823	0.0170171		0.022608					0.012183	0.0145323	0.0145969	0.0135357					18.375	18.309		18.22
8	4	32	M	WEC000002	Beta-enolase	P21550	254+NGKYDLDFKSPDDPAR	1836.86	29	3	GA	none	8.82	H120C80N22O28S0	0.352214	0.349154	0.191463	0.0754337	0.0236796	0.363758	0.360598	0.197738	0.0779061	0.0244558	0.0165228	0.020522	0.0167041	0.0260927					0.00942488	0.0191834	0.0163339	0.021809					8.51	8.625	8.43	8.539					8.518
8	4	32	M	WEC000002	Beta-enolase	P21550	254+NGKYDLDFKSPDDPAR	1836.86	29	3	TA	none	8.82	H120C80N22O28S0	0.352214	0.349154	0.191463	0.0754337	0.0236796	0.363758	0.360598	0.197738	0.0779061	0.0244558					0.0196449	0.0224576	0.0198845	0.0270267					0.0122852	0.0176318	0.0145762	0.0132846					8.469	8.404	8.373	8.342
8	4	32	M	WEC000002	Beta-enolase	P21550	254+NGKYDLDFKSPDDPAR	1836.86	29	4	GA	none	8.82	H120C80N22O28S0	0.352214	0.349154	0.191463	0.0754337	0.0236796	0.363758	0.360598	0.197738	0.0779061	0.0244558	0.0131241	0.016676	0.0120323	0.0209774					0.00761691	0.0107842	0.0148321	0.011757					8.51	8.625	8.43	8.539					8.518
8	4	32	M	WEC000002	Beta-enolase	P21550	254+NGKYDLDFKSPDDPAR	1836.86	29	4	TA	none	8.82	H120C80N22O28S0	0.352214	0.349154	0.191463	0.0754337	0.0236796	0.363758	0.360598	0.197738	0.0779061	0.0244558					0.013003	0.0183615	0.016623	0.0265322					0.0102227	0.011525	0.0113024	0.00990492					8.469	8.404	8.373	8.342
8	4	32	M	WEC000002	Beta-enolase	P21550	31+FRAAVPSGASTGIYEALELR	2107.11	46	2	GA	none	15.98	H150C94N26O29S0	0.295622	0.344487	0.216507	0.0963719	0.0338453	0.310205	0.361482	0.227187	0.101126	0.0355149	0.0569958	0.0520727	0.0591145	0.0492457					0.0618971	0.051256	0.0528075	0.0560716					16.345	16.432	16.321	16.402					16.298
8	4	32	M	WEC000002	Beta-enolase	P21550	31+FRAAVPSGASTGIYEALELR	2107.11	46	2	TA	none	15.98	H150C94N26O29S0	0.295622	0.344487	0.216507	0.0963719	0.0338453	0.310205	0.361482	0.227187	0.101126	0.0355149					0.0583881	0.0559808	0.0612403	0.0521644					0.0629595	0.0647266	0.0540857	0.0551356					16.416	16.323	16.208	16.205
8	4	32	M	WEC000002	Beta-enolase	P21550	31+FRAAVPSGASTGIYEALELR	2107.11	46	3	GA	none	15.98	H150C94N26O29S0	0.295622	0.344487	0.216507	0.0963719	0.0338453	0.310205	0.361482	0.227187	0.101126	0.0355149	0.0525133	0.0449443	0.0420863	0.0440841					0.0506835	0.0482011	0.0478386	0.0449226					16.345	16.432	16.321	16.402					16.298
8	4	32	M	WEC000002	Beta-enolase	P21550	31+FRAAVPSGASTGIYEALELR	2107.11	46	3	TA	none	15.98	H150C94N26O29S0	0.295622	0.344487	0.216507	0.0963719	0.0338453	0.310205	0.361482	0.227187	0.101126	0.0355149					0.046421	0.0463268	0.0469708	0.0439069					0.0520634	0.026578	0.0493999	0.0507735					16.416	16.323	16.208	16.205
1	4	4	M	WEC000002	Beta-enolase	P21550	31+FRAAVPSGASTGIYEALELR	2107.11	46	4	GA	none	15.98	H150C94N26O29S0	0.295622	0.344487	0.216507	0.0963719	0.0338453	0.310205	0.361482	0.227187	0.101126	0.0355149			0.058883																16.321
2	4	8	M	WEC000002	Beta-enolase	P21550	31+FRAAVPSGASTGIYEALELR	2107.11	46	4	TA	none	15.98	H150C94N26O29S0	0.295622	0.344487	0.216507	0.0963719	0.0338453	0.310205	0.361482	0.227187	0.101126	0.0355149					0.0640987		0.0677203														16.416		16.208
8	4	32	M	WEC000002	Beta-enolase	P21550	328+IAQAVEKK	885.529	19	2	GA	none	1.79	H71C39N11O12S0	0.601885	0.292281	0.0842664	0.0179507	0.00309689	0.60407	0.293342	0.0845722	0.0180159	0.00310813	0.0276668	0.0418526	0.0207732	0.0329262					0.0146754	0.0338908	0.0260279	0.0211269					1.85	1.853	1.854	1.851					1.831
8	4	32	M	WEC000002	Beta-enolase	P21550	328+IAQAVEKK	885.529	19	2	TA	none	1.79	H71C39N11O12S0	0.601885	0.292281	0.0842664	0.0179507	0.00309689	0.60407	0.293342	0.0845722	0.0180159	0.00310813					0.0227447	0.0311482	0.0251713	0.0471278					0.0166187	0.0235466	0.0270513	0.0230266					1.865	1.856	1.825	1.85
8	4	32	M	WEC000002	Beta-enolase	P21550	328+IAQAVEKK	885.529	19	3	GA	none	1.79	H71C39N11O12S0	0.601885	0.292281	0.0842664	0.0179507	0.00309689	0.60407	0.293342	0.0845722	0.0180159	0.00310813	0.0256575	0.0265937	0.0229763	0.0416594					0.0312192	0.0355521	0.0382335	0.0303799					1.85	1.853	1.854	1.851					1.831
8	4	32	M	WEC000002	Beta-enolase	P21550	328+IAQAVEKK	885.529	19	3	TA	none	1.79	H71C39N11O12S0	0.601885	0.292281	0.0842664	0.0179507	0.00309689	0.60407	0.293342	0.0845722	0.0180159	0.00310813					0.0329949	0.0408331	0.0432973	0.0384047					0.0313205	0.031964	0.0323142	0.0267135					1.865	1.856	1.825	1.85
8	4	32	M	WEC000002	Beta-enolase	P21550	33+AAVPSGASTGIYEALELR	1803.94	43	2	GA	none	16.23	H129C79N21O27S0	0.35776	0.349769	0.188963	0.0733083	0.0226511	0.368901	0.36066	0.194847	0.0755911	0.0233564	0.0148892	0.0185155	0.0132085	0.0222361					0.00511543	0.0110654	0.0124674	0.0108588					16.094	16.264	16.181	16.234					16.102
8	4	32	M	WEC000002	Beta-enolase	P21550	33+AAVPSGASTGIYEALELR	1803.94	43	2	TA	none	16.23	H129C79N21O27S0	0.35776	0.349769	0.188963	0.0733083	0.0226511	0.368901	0.36066	0.194847	0.0755911	0.0233564					0.0186612	0.0200214	0.0155085	0.0251088					0.00812978	0.0115933	0.0102318	0.0103862					16.248	16.155	16.04	16.037
8	4	32	M	WEC000002	Beta-enolase	P21550	33+AAVPSGASTGIYEALELR	1803.94	43	3	GA	none	16.23	H129C79N21O27S0	0.35776	0.349769	0.188963	0.0733083	0.0226511	0.368901	0.36066	0.194847	0.0755911	0.0233564	0.0170627	0.0206984	0.0148519	0.0257196					0.00777095	0.0146299	0.0159019	0.0119738					16.094	16.264	16.181	16.234					16.102
8	4	32	M	WEC000002	Beta-enolase	P21550	33+AAVPSGASTGIYEALELR	1803.94	43	3	TA	none	16.23	H129C79N21O27S0	0.35776	0.349769	0.188963	0.0733083	0.0226511	0.368901	0.36066	0.194847	0.0755911	0.0233564					0.0211632	0.0208139	0.0185886	0.0278468					0.0116298	0.0177198	0.0156002	0.0163397					16.248	16.155	16.04	16.037
8	4	32	M	WEC000002	Beta-enolase	P21550	33+AAVPSGASTGIYEALELRDGDKAR	2446.25	56	3	GA	none	13.15	H171C104N31O37S0	0.254327	0.33064	0.232509	0.116002	0.0457246	0.259728	0.337663	0.237447	0.118466	0.0466958	0.0178018	0.0203143	0.0145325	0.0236554					0.00740871	0.0134057	0.0123944	0.0193835					12.96	13.046	12.908	13.072					12.828
8	4	32	M	WEC000002	Beta-enolase	P21550	33+AAVPSGASTGIYEALELRDGDKAR	2446.25	56	3	TA	none	13.15	H171C104N31O37S0	0.254327	0.33064	0.232509	0.116002	0.0457246	0.259728	0.337663	0.237447	0.118466	0.0466958					0.0203962	0.0225916	0.0175393	0.0265804					0.00888421	0.0116975	0.0120648	0.0122936					13.03	12.909	12.71	12.735
8	4	32	M	WEC000002	Beta-enolase	P21550	33+AAVPSGASTGIYEALELRDGDKAR	2446.25	56	4	GA	none	13.15	H171C104N31O37S0	0.254327	0.33064	0.232509	0.116002	0.0457246	0.259728	0.337663	0.237447	0.118466	0.0466958	0.019191	0.0201162	0.0141443	0.0233073					0.00740263	0.0108585	0.0127034	0.018298					12.96	13.046	12.908	13.072					12.828
8	4	32	M	WEC000002	Beta-enolase	P21550	33+AAVPSGASTGIYEALELRDGDKAR	2446.25	56	4	TA	none	13.15	H171C104N31O37S0	0.254327	0.33064	0.232509	0.116002	0.0457246	0.259728	0.337663	0.237447	0.118466	0.0466958					0.0188529	0.0204351	0.0175734	0.0245214					0.00962002	0.0105392	0.0121937	0.0114886					13.03	12.909	12.71	12.735
8	4	32	M	WEC000002	Beta-enolase	P21550	359+LAQSNGWGVMVSHR	1540.76	28	2	GA	none	10.14	H104C66N22O19S1	0.399358	0.335142	0.172516	0.0659622	0.0203016	0.410449	0.344449	0.177308	0.0677941	0.0208654	0.0421027	0.0260137	0.0157092	0.0343197					0.0189298	0.0280781	0.0397499	0.012972					10.021	9.968	9.829	9.938					9.862
8	4	32	M	WEC000002	Beta-enolase	P21550	359+LAQSNGWGVMVSHR	1540.76	28	2	TA	none	10.14	H104C66N22O19S1	0.399358	0.335142	0.172516	0.0659622	0.0203016	0.410449	0.344449	0.177308	0.0677941	0.0208654					0.0212653	0.0218397	0.0209366	0.0264971					0.0220636	0.0314079	0.0233973	0.0248925					9.952	9.887	9.8	9.797
8	4	32	M	WEC000002	Beta-enolase	P21550	359+LAQSNGWGVMVSHR	1540.76	28	3	GA	none	10.14	H104C66N22O19S1	0.399358	0.335142	0.172516	0.0659622	0.0203016	0.410449	0.344449	0.177308	0.0677941	0.0208654	0.0633636	0.019773	0.0116881	0.0252859					0.0123327	0.0270289	0.0269797	0.0116854					10.021	9.968	9.829	9.938					9.862
8	4	32	M	WEC000002	Beta-enolase	P21550	359+LAQSNGWGVMVSHR	1540.76	28	3	TA	none	10.14	H104C66N22O19S1	0.399358	0.335142	0.172516	0.0659622	0.0203016	0.410449	0.344449	0.177308	0.0677941	0.0208654					0.0165265	0.0226309	0.018448	0.0253583					0.0220303	0.0250509	0.0214792	0.0219684					9.952	9.887	9.8	9.797
8	4	32	M	WEC000002	Beta-enolase	P21550	373+SGETEDTFIADLVVGLCTGQIK	2352.15	36	2	GA	C:Carbamidomethylation	22.62	H165C101N25O37S1	0.255276	0.319628	0.229335	0.12003	0.0503948	0.276192	0.345817	0.248126	0.129865	0.054524	0.0153642	0.0165717	0.0130114	0.020764					0.0086443	0.011814	0.0135434	0.0113878					22.782	22.756	22.785	22.754					22.734
8	4	32	M	WEC000002	Beta-enolase	P21550	373+SGETEDTFIADLVVGLCTGQIK	2352.15	36	2	TA	C:Carbamidomethylation	22.62	H165C101N25O37S1	0.255276	0.319628	0.229335	0.12003	0.0503948	0.276192	0.345817	0.248126	0.129865	0.054524					0.0182034	0.0191067	0.0166438	0.0228506					0.00888745	0.0105202	0.0129268	0.00927291					22.768	22.759	22.728	22.725
8	4	32	M	WEC000002	Beta-enolase	P21550	373+SGETEDTFIADLVVGLCTGQIK	2352.15	36	3	GA	C:Carbamidomethylation	22.62	H165C101N25O37S1	0.255276	0.319628	0.229335	0.12003	0.0503948	0.276192	0.345817	0.248126	0.129865	0.054524	0.0169056	0.0172662	0.0140756	0.0208983					0.00776975	0.0104903	0.0104538	0.0100819					22.782	22.756	22.785	22.754					22.734
8	4	32	M	WEC000002	Beta-enolase	P21550	373+SGETEDTFIADLVVGLCTGQIK	2352.15	36	3	TA	C:Carbamidomethylation	22.62	H165C101N25O37S1	0.255276	0.319628	0.229335	0.12003	0.0503948	0.276192	0.345817	0.248126	0.129865	0.054524					0.0169007	0.0179193	0.014182	0.0186057					0.00790133	0.0099618	0.0164256	0.0123228					22.768	22.759	22.728	22.725
8	4	32	M	WEC000002	Beta-enolase	P21550	413+IEEALGDKAVFAGR	1474.78	32	2	GA	none	9.9	H106C65N18O21S0	0.429378	0.346326	0.15636	0.0510197	0.0133114	0.436766	0.352285	0.159051	0.0518976	0.0135405	0.0171326	0.0239013	0.0152748	0.0255509					0.00844887	0.0128922	0.0145755	0.01285					9.742	9.744	9.634	9.686					9.666
8	4	32	M	WEC000002	Beta-enolase	P21550	413+IEEALGDKAVFAGR	1474.78	32	2	TA	none	9.9	H106C65N18O21S0	0.429378	0.346326	0.15636	0.0510197	0.0133114	0.436766	0.352285	0.159051	0.0518976	0.0135405					0.0188028	0.0228665	0.0181925	0.0274772					0.00935285	0.011253	0.0113329	0.0103845					9.672	9.635	9.548	9.573
7	4	28	M	WEC000002	Beta-enolase	P21550	413+IEEALGDKAVFAGR	1474.78	32	3	GA	none	9.9	H106C65N18O21S0	0.429378	0.346326	0.15636	0.0510197	0.0133114	0.436766	0.352285	0.159051	0.0518976	0.0135405	0.0248177	0.0412476	0.0278627	0.0351117					0.0199354	0.014414	0.0189496						9.742	9.744	9.634	9.686					9.666
8	4	32	M	WEC000002	Beta-enolase	P21550	413+IEEALGDKAVFAGR	1474.78	32	3	TA	none	9.9	H106C65N18O21S0	0.429378	0.346326	0.15636	0.0510197	0.0133114	0.436766	0.352285	0.159051	0.0518976	0.0135405					0.0302874	0.0320221	0.0281631	0.0344368					0.0148197	0.0133768	0.0190349	0.0160118					9.672	9.635	9.548	9.573
8	4	32	M	WEC000002	Beta-enolase	P21550	413+IEEALGDKAVFAGRK	1602.87	33	3	GA	none	8.32	H118C71N20O22S0	0.397414	0.350625	0.170784	0.0597079	0.016617	0.406134	0.358318	0.174531	0.0610179	0.0169816	0.018389	0.024546	0.0152236	0.0282746					0.0064379	0.00985157	0.0124573	0.0253909					8.063	8.065	7.983	7.923					7.987
8	4	32	M	WEC000002	Beta-enolase	P21550	413+IEEALGDKAVFAGRK	1602.87	33	3	TA	none	8.32	H118C71N20O22S0	0.397414	0.350625	0.170784	0.0597079	0.016617	0.406134	0.358318	0.174531	0.0610179	0.0169816					0.0206649	0.0247392	0.0183082	0.0262576					0.00871804	0.00951055	0.0118516	0.0122236					7.909	7.928	7.841	7.866
8	4	32	M	WEC000002	Beta-enolase	P21550	413+IEEALGDKAVFAGRK	1602.87	33	4	GA	none	8.32	H118C71N20O22S0	0.397414	0.350625	0.170784	0.0597079	0.016617	0.406134	0.358318	0.174531	0.0610179	0.0169816	0.0205575	0.0262303	0.0185948	0.031425					0.0101893	0.0146909	0.0165172	0.0448094					8.063	8.065	7.983	7.923					7.987
8	4	32	M	WEC000002	Beta-enolase	P21550	413+IEEALGDKAVFAGRK	1602.87	33	4	TA	none	8.32	H118C71N20O22S0	0.397414	0.350625	0.170784	0.0597079	0.016617	0.406134	0.358318	0.174531	0.0610179	0.0169816					0.0235257	0.0233433	0.0268562	0.0319927					0.0155811	0.0147452	0.0162659	0.0128323					7.909	7.928	7.841	7.866
6	3	18	M	WEC000002	Beta-enolase	P21550	65+AVEHINKTLGPALLEKK	1860.08	31	3	GA	none	8.75	H145C84N23O24S0	0.337813	0.351823	0.19801	0.0790253	0.0249022	0.34946	0.363953	0.204837	0.0817498	0.0257607	0.00827059	0.0359019		0.03595					0.0275059	0.0378505	0.0233663						8.37	8.541		8.399					8.407
7	4	28	M	WEC000002	Beta-enolase	P21550	65+AVEHINKTLGPALLEKK	1860.08	31	3	TA	none	8.75	H145C84N23O24S0	0.337813	0.351823	0.19801	0.0790253	0.0249022	0.34946	0.363953	0.204837	0.0817498	0.0257607					0.0337848	0.0332423	0.0268296						0.0163095	0.0235335	0.0224664	0.021368					8.357	8.264	8.261
3	4	12	M	WEC000002	Beta-enolase	P21550	65+AVEHINKTLGPALLEKK	1860.08	31	4	GA	none	8.75	H145C84N23O24S0	0.337813	0.351823	0.19801	0.0790253	0.0249022	0.34946	0.363953	0.204837	0.0817498	0.0257607		0.0265969		0.027015							0.0227114							8.541		8.399
7	4	28	M	WEC000002	Beta-enolase	P21550	65+AVEHINKTLGPALLEKK	1860.08	31	4	TA	none	8.75	H145C84N23O24S0	0.337813	0.351823	0.19801	0.0790253	0.0249022	0.34946	0.363953	0.204837	0.0817498	0.0257607					0.0240565	0.0300425	0.0234881						0.0168434	0.0180374	0.0158505	0.0186804					8.357	8.264	8.261
8	4	32	M	WEC000002	Beta-enolase	P21550	72+TLGPALLEK	940.56	15	2	GA	none	11.5	H76C43N10O13S0	0.576336	0.303832	0.0938636	0.0213416	0.00392098	0.579015	0.305244	0.0942999	0.0214408	0.00393921	0.0381547	0.0349442	0.0499664	0.0321896					0.0226012	0.0143157	0.018881	0.0219634					11.309	11.395	11.257	11.365					11.233
8	4	32	M	WEC000002	Beta-enolase	P21550	72+TLGPALLEK	940.56	15	2	TA	none	11.5	H76C43N10O13S0	0.576336	0.303832	0.0938636	0.0213416	0.00392098	0.579015	0.305244	0.0942999	0.0214408	0.00393921					0.0236654	0.0391406	0.0380167	0.0438369					0.0158983	0.0075784	0.0159507	0.0127199					11.351	11.258	11.171	11.14
5	1	5	M	WEC000002	Beta-enolase	P21550	72+TLGPALLEK	940.56	15	3	GA	none	11.5	H76C43N10O13S0	0.576336	0.303832	0.0938636	0.0213416	0.00392098	0.579015	0.305244	0.0942999	0.0214408	0.00393921	0.0148247	0.164154		0.0455402					0.0781231		0.0128054						11.309	11.395		11.365					11.233
5	1	5	M	WEC000002	Beta-enolase	P21550	72+TLGPALLEK	940.56	15	3	TA	none	11.5	H76C43N10O13S0	0.576336	0.303832	0.0938636	0.0213416	0.00392098	0.579015	0.305244	0.0942999	0.0214408	0.00393921					0.0713488	0.0169874	0.0131168						0.11438		0.0431367						11.351	11.258	11.171
8	4	32	M	WEC000002	Beta-enolase	P21550	72+TLGPALLEKK	1068.65	16	2	GA	none	9.33	H88C49N12O14S0	0.533433	0.32159	0.110579	0.0277099	0.00557722	0.537025	0.323755	0.111323	0.0278965	0.00561477	0.0134298	0.0164126	0.0113096	0.0190259					0.00547075	0.0114397	0.0149832	0.0130029					8.846	9.101	8.766	8.931					8.91
8	4	32	M	WEC000002	Beta-enolase	P21550	72+TLGPALLEKK	1068.65	16	2	TA	none	9.33	H88C49N12O14S0	0.533433	0.32159	0.110579	0.0277099	0.00557722	0.537025	0.323755	0.111323	0.0278965	0.00561477					0.0128742	0.0174517	0.0140609	0.0247333					0.0073935	0.0115194	0.00922147	0.00663791					8.861	8.767	8.737	8.678
8	4	32	M	WEC000002	Beta-enolase	P21550	72+TLGPALLEKK	1068.65	16	3	GA	none	9.33	H88C49N12O14S0	0.533433	0.32159	0.110579	0.0277099	0.00557722	0.537025	0.323755	0.111323	0.0278965	0.00561477	0.019669	0.0222021	0.023874	0.0243956					0.00535016	0.0107831	0.0169077	0.0100452					8.846	9.101	8.766	8.931					8.91
8	4	32	M	WEC000002	Beta-enolase	P21550	72+TLGPALLEKK	1068.65	16	3	TA	none	9.33	H88C49N12O14S0	0.533433	0.32159	0.110579	0.0277099	0.00557722	0.537025	0.323755	0.111323	0.0278965	0.00561477					0.0145426	0.0288571	0.0214208	0.0294908					0.00994464	0.00931998	0.0134854	0.0110503					8.861	8.767	8.737	8.678
8	4	32	M	WEC000002	Beta-enolase	P21550	81+KLSVVDQEK	1044.58	15	2	GA	none	4.57	H80C45N12O16S0	0.555348	0.310041	0.103152	0.0253814	0.00506804	0.558744	0.311937	0.103783	0.0255366	0.00509903	0.01552	0.0272801	0.0112799	0.0335773					0.029649	0.0234993	0.022747	0.0109659					3.809	4.092	3.757	4.174					4.349
8	4	32	M	WEC000002	Beta-enolase	P21550	81+KLSVVDQEK	1044.58	15	2	TA	none	4.57	H80C45N12O16S0	0.555348	0.310041	0.103152	0.0253814	0.00506804	0.558744	0.311937	0.103783	0.0255366	0.00509903					0.0156657	0.0222162	0.0204435	0.027401					0.0148918	0.0175736	0.0210484	0.0122241					4.495	4.01	3.756	3.669
8	4	32	M	WEC000002	Beta-enolase	P21550	81+KLSVVDQEK	1044.58	15	3	GA	none	4.57	H80C45N12O16S0	0.555348	0.310041	0.103152	0.0253814	0.00506804	0.558744	0.311937	0.103783	0.0255366	0.00509903	0.0529687	0.0582577	0.0461995	0.079158					0.0933405	0.0708878	0.0813204	0.0469103					3.809	4.092	3.757	4.174					4.349
8	4	32	M	WEC000002	Beta-enolase	P21550	81+KLSVVDQEK	1044.58	15	3	TA	none	4.57	H80C45N12O16S0	0.555348	0.310041	0.103152	0.0253814	0.00506804	0.558744	0.311937	0.103783	0.0255366	0.00509903					0.0906055	0.0506926	0.061624	0.0625826					0.0563979	0.134079	0.071944	0.101598					4.495	4.01	3.756	3.669
6	4	24	M	WEC000002	Beta-enolase	P21550	82+LSVVDQEKVDK	1258.68	18	2	TA	none	6.12	H94C54N14O20S0	0.49364	0.329978	0.128811	0.0369606	0.00857488	0.498934	0.333516	0.130192	0.037357	0.00866684					0.0741567	0.0527087	0.0382237	0.0380571					0.0446189	0.107637							6.006	5.941	5.799	5.795
7	4	28	M	WEC000002	Beta-enolase	P21550	82+LSVVDQEKVDK	1258.68	18	2	GA	none	6.12	H94C54N14O20S0	0.49364	0.329978	0.128811	0.0369606	0.00857488	0.498934	0.333516	0.130192	0.037357	0.00866684	0.0341936	0.0783876	0.0238208	0.116662					0.0470878	0.0413078		0.0180244					5.88	5.994	5.856	5.965					5.916
7	4	28	M	WEC000002	Beta-enolase	P21550	82+LSVVDQEKVDK	1258.68	18	3	TA	none	6.12	H94C54N14O20S0	0.49364	0.329978	0.128811	0.0369606	0.00857488	0.498934	0.333516	0.130192	0.037357	0.00866684					0.0594374	0.0488722	0.0339084	0.038279					0.0419181	0.0623421	0.171541						6.006	5.941	5.799	5.795
8	4	32	M	WEC000002	Beta-enolase	P21550	82+LSVVDQEKVDK	1258.68	18	3	GA	none	6.12	H94C54N14O20S0	0.49364	0.329978	0.128811	0.0369606	0.00857488	0.498934	0.333516	0.130192	0.037357	0.00866684	0.0378834	0.0515883	0.0174911	0.062124					0.032303	0.0357865	0.178304	0.016851					5.88	5.994	5.856	5.965					5.916
4	2	8	M	WEC000002	Beta-enolase	P21550	82+LSVVDQEKVDK	1258.68	18	4	TA	none	6.12	H94C54N14O20S0	0.49364	0.329978	0.128811	0.0369606	0.00857488	0.498934	0.333516	0.130192	0.037357	0.00866684					0.190478		0.168246	0.14476					0.184345								6.006		5.799	5.795
5	2	10	M	WEC000002	Beta-enolase	P21550	82+LSVVDQEKVDK	1258.68	18	4	GA	none	6.12	H94C54N14O20S0	0.49364	0.329978	0.128811	0.0369606	0.00857488	0.498934	0.333516	0.130192	0.037357	0.00866684		0.214613		0.215696					0.158409	0.192697		0.138342						5.994		5.965					5.916
6	4	24	M	WEC000002	Beta-enolase	P21550	82+LSVVDQEKVDKFMIELDGTENK	2536.27	35	3	GA	none	15.65	H181C110N27O39S1	0.227937	0.310413	0.238273	0.132514	0.0588967	0.235464	0.320664	0.246141	0.136889	0.0608416	0.0472055	0.0335001	0.0182736	0.0474857							0.108086	0.0190979					15.59	15.704	15.594	15.703
8	4	32	M	WEC000002	Beta-enolase	P21550	82+LSVVDQEKVDKFMIELDGTENK	2536.27	35	3	TA	none	15.65	H181C110N27O39S1	0.227937	0.310413	0.238273	0.132514	0.0588967	0.235464	0.320664	0.246141	0.136889	0.0608416					0.0303512	0.0293011	0.032018	0.0276496					0.0355406	0.051675	0.0569756	0.0423038					15.688	15.595	15.481	15.477
5	4	20	M	WEC000002	Beta-enolase	P21550	82+LSVVDQEKVDKFMIELDGTENK	2536.27	35	4	GA	none	15.65	H181C110N27O39S1	0.227937	0.310413	0.238273	0.132514	0.0588967	0.235464	0.320664	0.246141	0.136889	0.0608416	0.0126491	0.0178055	0.0128558	0.0203936								0.0122471					15.59	15.704	15.594	15.703
8	4	32	M	WEC000002	Beta-enolase	P21550	82+LSVVDQEKVDKFMIELDGTENK	2536.27	35	4	TA	none	15.65	H181C110N27O39S1	0.227937	0.310413	0.238273	0.132514	0.0588967	0.235464	0.320664	0.246141	0.136889	0.0608416					0.0176246	0.0185696	0.0137394	0.0198792					0.0103965	0.0100567	0.00900992	0.00735575					15.688	15.595	15.481	15.477
1	4	4	M	WEC000002	Beta-enolase	P21550	93+FMIELDGTENK	1295.61	18	2	TA	none	13.15	H89C56N13O20S1	0.460491	0.319609	0.148936	0.0518877	0.0146764	0.469447	0.325824	0.151832	0.0528968	0.0149619								0.0393595																12.875
2	4	8	M	WEC000002	Beta-enolase	P21550	93+FMIELDGTENK	1295.61	18	2	GA	none	13.15	H89C56N13O20S1	0.460491	0.319609	0.148936	0.0518877	0.0146764	0.469447	0.325824	0.151832	0.0528968	0.0149619			0.0224833									0.0121334							12.936
6	1	6	M	WEC000002	Carbonic anhydrase 3	P16015	127+YNTFGEALKQPDGIAVVGIFLK	2379.28	35	2	TA	none	20.23	H174C112N26O31S0	0.240623	0.329208	0.238777	0.121282	0.0482088	0.258765	0.354029	0.25678	0.130426	0.0518435					0.0659489	0.0290233	0.0366778						0.022756		0.0982895	0.0309388					20.473	20.408	20.35
8	1	8	M	WEC000002	Carbonic anhydrase 3	P16015	127+YNTFGEALKQPDGIAVVGIFLK	2379.28	35	2	GA	none	20.23	H174C112N26O31S0	0.240623	0.329208	0.238777	0.121282	0.0482088	0.258765	0.354029	0.25678	0.130426	0.0518435	0.0210303	0.025921	0.0359856	0.0277942					0.00987562	0.0146601	0.017251	0.00165754					20.543	20.461	20.435	20.488					20.383
6	4	24	M	WEC000002	Carbonic anhydrase 3	P16015	127+YNTFGEALKQPDGIAVVGIFLK	2379.28	35	3	TA	none	20.23	H174C112N26O31S0	0.240623	0.329208	0.238777	0.121282	0.0482088	0.258765	0.354029	0.25678	0.130426	0.0518435					0.0328231	0.0244348	0.0267699	0.0221299					0.0147409			0.0223164					20.473	20.408	20.35	20.346
8	4	32	M	WEC000002	Carbonic anhydrase 3	P16015	127+YNTFGEALKQPDGIAVVGIFLK	2379.28	35	3	GA	none	20.23	H174C112N26O31S0	0.240623	0.329208	0.238777	0.121282	0.0482088	0.258765	0.354029	0.25678	0.130426	0.0518435	0.0218792	0.0193234	0.0272347	0.0201204					0.0100342	0.011644	0.0163846	0.00528701					20.543	20.461	20.435	20.488					20.383
1	2	2	M	WEC000002	Carbonic anhydrase 3	P16015	127+YNTFGEALKQPDGIAVVGIFLK	2379.28	35	4	GA	none	20.23	H174C112N26O31S0	0.240623	0.329208	0.238777	0.121282	0.0482088	0.258765	0.354029	0.25678	0.130426	0.0518435												0.0367601
1	2	2	M	WEC000002	Carbonic anhydrase 3	P16015	127+YNTFGEALKQPDGIAVVGIFLK	2379.28	35	4	TA	none	20.23	H174C112N26O31S0	0.240623	0.329208	0.238777	0.121282	0.0482088	0.258765	0.354029	0.25678	0.130426	0.0518435								0.124211																20.346
1	3	3	M	WEC000002	Carbonic anhydrase 3	P16015	152+EKGEFQILLDALDKIK	1859.04	27	2	GA	none	20.37	H142C85N20O26S0	0.336348	0.350399	0.198619	0.0801608	0.0256177	0.348357	0.36291	0.205711	0.0830228	0.0265324									0.0706061																20.523
7	4	28	M	WEC000002	Carbonic anhydrase 3	P16015	152+EKGEFQILLDALDKIK	1859.04	27	3	TA	none	20.37	H142C85N20O26S0	0.336348	0.350399	0.198619	0.0801608	0.0256177	0.348357	0.36291	0.205711	0.0830228	0.0265324					0.0481201	0.0396078	0.0469	0.0309546					0.0156178		0.0220908	0.015708					20.669	20.604	20.517	20.514
8	4	32	M	WEC000002	Carbonic anhydrase 3	P16015	152+EKGEFQILLDALDKIK	1859.04	27	3	GA	none	20.37	H142C85N20O26S0	0.336348	0.350399	0.198619	0.0801608	0.0256177	0.348357	0.36291	0.205711	0.0830228	0.0265324	0.0349037	0.0373619	0.0412156	0.035257					0.0106163	0.0180096	0.0104052	0.00323038					20.711	20.629	20.603	20.656					20.523
7	4	28	M	WEC000002	Carbonic anhydrase 3	P16015	152+EKGEFQILLDALDKIK	1859.04	27	4	TA	none	20.37	H142C85N20O26S0	0.336348	0.350399	0.198619	0.0801608	0.0256177	0.348357	0.36291	0.205711	0.0830228	0.0265324					0.0531535	0.0429538	0.0519218	0.0427393					0.0243605		0.0311163	0.0224603					20.669	20.604	20.517	20.514
8	4	32	M	WEC000002	Carbonic anhydrase 3	P16015	152+EKGEFQILLDALDKIK	1859.04	27	4	GA	none	20.37	H142C85N20O26S0	0.336348	0.350399	0.198619	0.0801608	0.0256177	0.348357	0.36291	0.205711	0.0830228	0.0265324	0.0456212	0.0410479	0.0442359	0.0387975					0.019921	0.024986	0.0213647	0.00330646					20.711	20.629	20.603	20.656					20.523
4	3	12	M	WEC000002	Carbonic anhydrase 3	P16015	154+GEFQILLDALDKIK	1601.9	23	2	TA	none	21.91	H123C74N17O22S0	0.388499	0.351637	0.174823	0.0622171	0.0175943	0.397573	0.35985	0.178906	0.0636703	0.0180053						0.0437709	0.0532637	0.0354267								0.0279262						22.171	22.112	22.109
8	4	32	M	WEC000002	Carbonic anhydrase 3	P16015	154+GEFQILLDALDKIK	1601.9	23	2	GA	none	21.91	H123C74N17O22S0	0.388499	0.351637	0.174823	0.0622171	0.0175943	0.397573	0.35985	0.178906	0.0636703	0.0180053	0.0384739	0.0443909	0.0402377	0.0465464					0.0154865	0.0217741	0.0179947	0.00764025					22.222	22.196	22.198	22.195					22.118
2	4	8	M	WEC000002	Carbonic anhydrase 3	P16015	154+GEFQILLDALDKIK	1601.9	23	3	TA	none	21.91	H123C74N17O22S0	0.388499	0.351637	0.174823	0.0622171	0.0175943	0.397573	0.35985	0.178906	0.0636703	0.0180053						0.0461636		0.0432656														22.171		22.109
7	4	28	M	WEC000002	Carbonic anhydrase 3	P16015	154+GEFQILLDALDKIK	1601.9	23	3	GA	none	21.91	H123C74N17O22S0	0.388499	0.351637	0.174823	0.0622171	0.0175943	0.397573	0.35985	0.178906	0.0636703	0.0180053	0.0435411	0.0475153	0.046556						0.0334456	0.0362413	0.0362409	0.0172895					22.222	22.196	22.198						22.118
8	4	32	M	WEC000002	Carbonic anhydrase 3	P16015	170+GKEAPFTHFDPSCLFPACR	2236.02	38	3	GA	C:Carbamidomethylation	15.55	H145C100N27O28S2	0.249335	0.311654	0.230011	0.125021	0.0547389	0.272193	0.340226	0.251098	0.136483	0.0597573	0.0378129	0.025213	0.0263712	0.0224717					0.00712309	0.0138417	0.00892326	0.00803942					15.506	15.62	15.482	15.591					15.458
8	4	32	M	WEC000002	Carbonic anhydrase 3	P16015	170+GKEAPFTHFDPSCLFPACR	2236.02	38	3	TA	C:Carbamidomethylation	15.55	H145C100N27O28S2	0.249335	0.311654	0.230011	0.125021	0.0547389	0.272193	0.340226	0.251098	0.136483	0.0597573					0.0301851	0.0281029	0.0326961	0.0268606					0.0119971	0.0229968	0.00863207	0.00652685					15.604	15.483	15.397	15.365
8	4	32	M	WEC000002	Carbonic anhydrase 3	P16015	170+GKEAPFTHFDPSCLFPACR	2236.02	38	4	GA	C:Carbamidomethylation	15.55	H145C100N27O28S2	0.249335	0.311654	0.230011	0.125021	0.0547389	0.272193	0.340226	0.251098	0.136483	0.0597573	0.0264727	0.0235335	0.0242789	0.0224047					0.00860033	0.0121909	0.00875661	0.0083717					15.506	15.62	15.482	15.591					15.458
8	4	32	M	WEC000002	Carbonic anhydrase 3	P16015	170+GKEAPFTHFDPSCLFPACR	2236.02	38	4	TA	C:Carbamidomethylation	15.55	H145C100N27O28S2	0.249335	0.311654	0.230011	0.125021	0.0547389	0.272193	0.340226	0.251098	0.136483	0.0597573					0.0289434	0.0247274	0.0302181	0.025294					0.00893067	0.0100716	0.0103086	0.00753045					15.604	15.483	15.397	15.365
7	2	14	M	WEC000002	Carbonic anhydrase 3	P16015	172+EAPFTHFDPSCLFPACR	2050.9	36	2	TA	C:Carbamidomethylation	17	H130C92N24O26S2	0.277165	0.318105	0.220721	0.113457	0.0471242	0.298204	0.342251	0.237476	0.122069	0.0507013					0.0500943	0.0231056	0.0451015	0.0265601					0.0315657		0.0190933	0.0235042					17.032	16.882	16.796	16.737
8	3	24	M	WEC000002	Carbonic anhydrase 3	P16015	172+EAPFTHFDPSCLFPACR	2050.9	36	2	GA	C:Carbamidomethylation	17	H130C92N24O26S2	0.277165	0.318105	0.220721	0.113457	0.0471242	0.298204	0.342251	0.237476	0.122069	0.0507013	0.0353412	0.0278771	0.0302365	0.0266959					0.0157814	0.0198272	0.00290354	0.00592783					16.877	17.02	16.853	16.962					16.857
7	4	28	M	WEC000002	Carbonic anhydrase 3	P16015	172+EAPFTHFDPSCLFPACR	2050.9	36	3	TA	C:Carbamidomethylation	17	H130C92N24O26S2	0.277165	0.318105	0.220721	0.113457	0.0471242	0.298204	0.342251	0.237476	0.122069	0.0507013					0.0329225	0.0295293	0.0340334	0.0283022					0.0100025		0.0106665	0.00603965					17.032	16.882	16.796	16.737
8	4	32	M	WEC000002	Carbonic anhydrase 3	P16015	172+EAPFTHFDPSCLFPACR	2050.9	36	3	GA	C:Carbamidomethylation	17	H130C92N24O26S2	0.277165	0.318105	0.220721	0.113457	0.0471242	0.298204	0.342251	0.237476	0.122069	0.0507013	0.0282029	0.0276045	0.0283027	0.0249197					0.0107526	0.01566	0.00837151	0.00911219					16.877	17.02	16.853	16.962					16.857
8	4	32	M	WEC000002	Carbonic anhydrase 3	P16015	227+SLFSSAENEPPVPLVGNWRPPQPVK	2744.43	52	3	GA	none	17.48	H193C126N33O36S0	0.198179	0.30775	0.25198	0.143926	0.0641497	0.205157	0.318587	0.260853	0.148994	0.0664086	0.0249944	0.0230162	0.0241458	0.0198263					0.00445515	0.00822009	0.00649038	0.00809388					17.465	17.579	17.553	17.549					17.445
8	4	32	M	WEC000002	Carbonic anhydrase 3	P16015	227+SLFSSAENEPPVPLVGNWRPPQPVK	2744.43	52	3	TA	none	17.48	H193C126N33O36S0	0.198179	0.30775	0.25198	0.143926	0.0641497	0.205157	0.318587	0.260853	0.148994	0.0664086					0.0289838	0.0263637	0.0290067	0.0242855					0.00519038	0.00771011	0.00545599	0.00379756					17.563	17.47	17.411	17.38
8	4	32	M	WEC000002	Carbonic anhydrase 3	P16015	227+SLFSSAENEPPVPLVGNWRPPQPVK	2744.43	52	4	GA	none	17.48	H193C126N33O36S0	0.198179	0.30775	0.25198	0.143926	0.0641497	0.205157	0.318587	0.260853	0.148994	0.0664086	0.0242805	0.022522	0.0243366	0.0194495					0.00820594	0.0104419	0.00636589	0.00706336					17.465	17.579	17.553	17.549					17.445
8	4	32	M	WEC000002	Carbonic anhydrase 3	P16015	227+SLFSSAENEPPVPLVGNWRPPQPVK	2744.43	52	4	TA	none	17.48	H193C126N33O36S0	0.198179	0.30775	0.25198	0.143926	0.0641497	0.205157	0.318587	0.260853	0.148994	0.0664086					0.0287248	0.0263826	0.0294465	0.0243049					0.00622186	0.00814134	0.00704478	0.00721141					17.563	17.47	17.411	17.38
6	4	24	M	WEC000002	Carbonic anhydrase 3	P16015	227+SLFSSAENEPPVPLVGNWRPPQPVKGR	2957.55	58	3	GA	none	16.24	H208C134N38O38S0	0.176981	0.294222	0.256832	0.155924	0.0736974	0.184806	0.307232	0.268188	0.162818	0.076956	0.0711618	0.023638		0.0222467					0.0254892		0.00680941	0.0422492					15.982	16.18		16.15					16.046
6	4	24	M	WEC000002	Carbonic anhydrase 3	P16015	227+SLFSSAENEPPVPLVGNWRPPQPVKGR	2957.55	58	3	TA	none	16.24	H208C134N38O38S0	0.176981	0.294222	0.256832	0.155924	0.0736974	0.184806	0.307232	0.268188	0.162818	0.076956					0.0295979		0.0343228	0.0603716						0.0106313	0.00746214	0.00554824					16.164		15.956	15.981
6	4	24	M	WEC000002	Carbonic anhydrase 3	P16015	227+SLFSSAENEPPVPLVGNWRPPQPVKGR	2957.55	58	4	GA	none	16.24	H208C134N38O38S0	0.176981	0.294222	0.256832	0.155924	0.0736974	0.184806	0.307232	0.268188	0.162818	0.076956		0.0297038	0.129004	0.022468					0.0591866		0.00752865	0.0735702						16.18	16.098	16.15					16.046
6	4	24	M	WEC000002	Carbonic anhydrase 3	P16015	227+SLFSSAENEPPVPLVGNWRPPQPVKGR	2957.55	58	4	TA	none	16.24	H208C134N38O38S0	0.176981	0.294222	0.256832	0.155924	0.0736974	0.184806	0.307232	0.268188	0.162818	0.076956					0.0304973		0.0476094	0.104415						0.0152681	0.0078883	0.00610618					16.164		15.956	15.981
6	1	6	M	WEC000002	Carbonic anhydrase 3	P16015	227+SLFSSAENEPPVPLVGNWRPPQxpVK	2760.42	52	3	TA	p:Hydroxylation	16.22	H193C126N33O37S0	0.197701	0.307082	0.25189	0.1443	0.0645624	0.204758	0.318043	0.260882	0.149451	0.0668669						0.0712835	0.0818872	0.0492527					0.131717		0.0531821	0.0828781						15.371	15.201	16.513
6	2	12	M	WEC000002	Carbonic anhydrase 3	P16015	227+SLFSSAENEPPVPLVGNWRPPQxpVK	2760.42	52	3	GA	p:Hydroxylation	16.22	H193C126N33O37S0	0.197701	0.307082	0.25189	0.1443	0.0645624	0.204758	0.318043	0.260882	0.149451	0.0668669		0.0724337	0.12468						0.125351	0.0535629	0.0884473	0.0252652						16.74	15.342						15.262
2	2	4	M	WEC000002	Carbonic anhydrase 3	P16015	227+SLFSSAENEPPVPLVGNWRPPQxpVK	2760.42	52	4	GA	p:Hydroxylation	16.22	H193C126N33O37S0	0.197701	0.307082	0.25189	0.1443	0.0645624	0.204758	0.318043	0.260882	0.149451	0.0668669										0.0976113		0.0519167
2	2	4	M	WEC000002	Carbonic anhydrase 3	P16015	227+SLFSSAENEPPVPLVGNWRPPQxpVK	2760.42	52	4	TA	p:Hydroxylation	16.22	H193C126N33O37S0	0.197701	0.307082	0.25189	0.1443	0.0645624	0.204758	0.318043	0.260882	0.149451	0.0668669								0.0493203							0.0488792									16.513
8	4	32	M	WEC000002	Carbonic anhydrase 3	P16015	25+GDNQSPIELHTK	1337.66	24	2	GA	none	6.52	H91C56N17O21S0	0.476741	0.334382	0.136062	0.0406044	0.00978343	0.482634	0.338515	0.137744	0.0411064	0.00990437	0.0363872	0.0321719	0.0334623	0.027789					0.00474648	0.0119398	0.0094969	0.01238					6.3	6.386	6.22	6.384					6.336
8	4	32	M	WEC000002	Carbonic anhydrase 3	P16015	25+GDNQSPIELHTK	1337.66	24	2	TA	none	6.52	H91C56N17O21S0	0.476741	0.334382	0.136062	0.0406044	0.00978343	0.482634	0.338515	0.137744	0.0411064	0.00990437					0.0391363	0.0376758	0.0397852	0.0339873					0.00563686	0.0135254	0.0089718	0.00452708					6.482	6.389	6.218	6.187
8	4	32	M	WEC000002	Carbonic anhydrase 3	P16015	25+GDNQSPIELHTK	1337.66	24	3	GA	none	6.52	H91C56N17O21S0	0.476741	0.334382	0.136062	0.0406044	0.00978343	0.482634	0.338515	0.137744	0.0411064	0.00990437	0.0316305	0.033062	0.0318113	0.0304549					0.00792938	0.0162444	0.0197026	0.0283567					6.3	6.386	6.22	6.384					6.336
8	4	32	M	WEC000002	Carbonic anhydrase 3	P16015	25+GDNQSPIELHTK	1337.66	24	3	TA	none	6.52	H91C56N17O21S0	0.476741	0.334382	0.136062	0.0406044	0.00978343	0.482634	0.338515	0.137744	0.0411064	0.00990437					0.0394885	0.0365654	0.0399284	0.0362983					0.0103772	0.0130108	0.0104372	0.0067875					6.482	6.389	6.218	6.187
8	4	32	M	WEC000002	Carbonic anhydrase 3	P16015	37+DIKHDPSLQPWSASYDPGSAK	2298.09	44	3	GA	none	11.09	H151C102N27O34S0	0.26654	0.335609	0.22812	0.109879	0.0417768	0.283508	0.356975	0.242643	0.116874	0.0444364	0.0270513	0.0244127	0.0263075	0.0222797					0.00616286	0.00991612	0.00981707	0.0102694					11.001	11.003	10.921	10.974					10.897
8	4	32	M	WEC000002	Carbonic anhydrase 3	P16015	37+DIKHDPSLQPWSASYDPGSAK	2298.09	44	3	TA	none	11.09	H151C102N27O34S0	0.26654	0.335609	0.22812	0.109879	0.0417768	0.283508	0.356975	0.242643	0.116874	0.0444364					0.0334581	0.0295158	0.0321939	0.0275808					0.00713505	0.00745886	0.00830734	0.00552684					10.987	10.922	10.836	10.804
8	4	32	M	WEC000002	Carbonic anhydrase 3	P16015	37+DIKHDPSLQPWSASYDPGSAK	2298.09	44	4	GA	none	11.09	H151C102N27O34S0	0.26654	0.335609	0.22812	0.109879	0.0417768	0.283508	0.356975	0.242643	0.116874	0.0444364	0.0317402	0.0258072	0.0294047	0.0230446					0.00675456	0.0121783	0.00971764	0.0100646					11.001	11.003	10.921	10.974					10.897
8	4	32	M	WEC000002	Carbonic anhydrase 3	P16015	37+DIKHDPSLQPWSASYDPGSAK	2298.09	44	4	TA	none	11.09	H151C102N27O34S0	0.26654	0.335609	0.22812	0.109879	0.0417768	0.283508	0.356975	0.242643	0.116874	0.0444364					0.0353231	0.0318066	0.0353341	0.0298309					0.00814845	0.0101002	0.00840366	0.00592556					10.987	10.922	10.836	10.804
6	4	24	M	WEC000002	Carbonic anhydrase 3	P16015	4+EWGYASHNGPDHWHELYPIAK	2506.15	43	3	TA	none	12.38	H155C117N31O32S0	0.223789	0.322025	0.244699	0.129856	0.0538176	0.229718	0.330558	0.251183	0.133297	0.0552436						0.0760843		0.072693					0.0147818	0.0337004	0.0614547	0.0483494						12.237		12.063
8	4	32	M	WEC000002	Carbonic anhydrase 3	P16015	4+EWGYASHNGPDHWHELYPIAK	2506.15	43	3	GA	none	12.38	H155C117N31O32S0	0.223789	0.322025	0.244699	0.129856	0.0538176	0.229718	0.330558	0.251183	0.133297	0.0552436	0.0320387	0.109525	0.0384012	0.082318					0.0120651	0.0197542	0.0112388	0.00974739					12.932	12.319	12.656	12.317					12.156
5	4	20	M	WEC000002	Carbonic anhydrase 3	P16015	4+EWGYASHNGPDHWHELYPIAK	2506.15	43	4	GA	none	12.38	H155C117N31O32S0	0.223789	0.322025	0.244699	0.129856	0.0538176	0.229718	0.330558	0.251183	0.133297	0.0552436		0.0304548		0.0266716					0.0109526		0.0127784	0.0117221						12.319		12.317					12.156
6	4	24	M	WEC000002	Carbonic anhydrase 3	P16015	4+EWGYASHNGPDHWHELYPIAK	2506.15	43	4	TA	none	12.38	H155C117N31O32S0	0.223789	0.322025	0.244699	0.129856	0.0538176	0.229718	0.330558	0.251183	0.133297	0.0552436						0.0323099		0.0318845					0.0142661	0.0221859	0.0115127	0.00944378						12.237		12.063
8	2	16	M	WEC000002	Carbonic anhydrase 3	P16015	40+HDPSLQPWSASYDPGSAK	1941.89	41	2	TA	none	10.89	H123C86N23O29S0	0.327649	0.347941	0.202413	0.0841634	0.0277858	0.340532	0.361623	0.210372	0.0874728	0.0288784					0.03533	0.0333063	0.0411826	0.0310886					0.00965665	0.0162192	0.0108057	0.00744291					10.791	10.698	10.612	10.58
8	4	32	M	WEC000002	Carbonic anhydrase 3	P16015	40+HDPSLQPWSASYDPGSAK	1941.89	41	2	GA	none	10.89	H123C86N23O29S0	0.327649	0.347941	0.202413	0.0841634	0.0277858	0.340532	0.361623	0.210372	0.0874728	0.0288784	0.0340283	0.0294445	0.0347708	0.0246507					0.00856471	0.0159325	0.0075887	0.00685671					10.749	10.835	10.725	10.778					10.673
8	4	32	M	WEC000002	Carbonic anhydrase 3	P16015	40+HDPSLQPWSASYDPGSAK	1941.89	41	3	GA	none	10.89	H123C86N23O29S0	0.327649	0.347941	0.202413	0.0841634	0.0277858	0.340532	0.361623	0.210372	0.0874728	0.0288784	0.0565074	0.0427585	0.0449787	0.043293					0.0229358	0.0414628	0.0194855	0.00894794					10.749	10.835	10.725	10.778					10.673
8	4	32	M	WEC000002	Carbonic anhydrase 3	P16015	40+HDPSLQPWSASYDPGSAK	1941.89	41	3	TA	none	10.89	H123C86N23O29S0	0.327649	0.347941	0.202413	0.0841634	0.0277858	0.340532	0.361623	0.210372	0.0874728	0.0288784					0.054006	0.0500837	0.0706275	0.0425549					0.0335428	0.0467688	0.0416678	0.0272563					10.791	10.698	10.612	10.58
2	4	8	M	WEC000002	Citrate synthase, mitochondrial	Q9CZU6	341+VVPGYGHAVLR	1166.66	20	2	TA	none	7.75	H86C54N16O13S0	0.499013	0.335307	0.124228	0.033017	0.00697713	0.503258	0.338159	0.125285	0.0332978	0.00703648						0.0287023		0.0266747														7.34		7.222
4	4	16	M	WEC000002	Citrate synthase, mitochondrial	Q9CZU6	341+VVPGYGHAVLR	1166.66	20	2	GA	none	7.75	H86C54N16O13S0	0.499013	0.335307	0.124228	0.033017	0.00697713	0.503258	0.338159	0.125285	0.0332978	0.00703648		0.0336401		0.0338417						0.0331276	0.0305785							7.506		7.42
5	4	20	M	WEC000002	Citrate synthase, mitochondrial	Q9CZU6	341+VVPGYGHAVLR	1166.66	20	3	TA	none	7.75	H86C54N16O13S0	0.499013	0.335307	0.124228	0.033017	0.00697713	0.503258	0.338159	0.125285	0.0332978	0.00703648					0.0215991	0.0170786	0.0258502	0.0182235						0.0210448							7.405	7.34	7.226	7.222
7	4	28	M	WEC000002	Citrate synthase, mitochondrial	Q9CZU6	341+VVPGYGHAVLR	1166.66	20	3	GA	none	7.75	H86C54N16O13S0	0.499013	0.335307	0.124228	0.033017	0.00697713	0.503258	0.338159	0.125285	0.0332978	0.00703648	0.028259	0.0199249	0.0294556	0.0217223						0.020136	0.0266822	0.0284047					7.251	7.506	7.339	7.42
3	4	12	M	WEC000002	Citrate synthase, mitochondrial	Q9CZU6	383+IVPNILLEQGK	1222.73	19	2	TA	none	13.5	H98C56N14O16S0	0.487317	0.336073	0.130125	0.0364666	0.00817535	0.492249	0.339474	0.131442	0.0368356	0.00825809						0.0789393		0.069416					0.0984921									13.384		13.267
7	4	28	M	WEC000002	Citrate synthase, mitochondrial	Q9CZU6	383+IVPNILLEQGK	1222.73	19	2	GA	none	13.5	H98C56N14O16S0	0.487317	0.336073	0.130125	0.0364666	0.00817535	0.492249	0.339474	0.131442	0.0368356	0.00825809	0.0738191	0.099175	0.0714666						0.06556	0.0825838	0.0922383	0.0576017					13.519	13.522	13.327						13.387
1	3	3	M	WEC000002	Citrate synthase, mitochondrial	Q9CZU6	383+IVPNILLEQGK	1222.73	19	3	GA	none	13.5	H98C56N14O16S0	0.487317	0.336073	0.130125	0.0364666	0.00817535	0.492249	0.339474	0.131442	0.0368356	0.00825809												0.213493
1	3	3	M	WEC000002	Citrate synthase, mitochondrial	Q9CZU6	383+IVPNILLEQGK	1222.73	19	3	TA	none	13.5	H98C56N14O16S0	0.487317	0.336073	0.130125	0.0364666	0.00817535	0.492249	0.339474	0.131442	0.0368356	0.00825809						0.233641																13.384
6	4	24	M	WEC000002	Citrate synthase, mitochondrial	Q9CZU6	441+ALGFPLERPK	1126.65	21	2	TA	none	11.28	H86C53N14O13S0	0.508215	0.332166	0.120377	0.031386	0.00651857	0.512239	0.334796	0.12133	0.0316345	0.00657019						0.0337895	0.0304596	0.0293084					0.0263824		0.0295448	0.0215411						11.062	10.947	10.916
8	4	32	M	WEC000002	Citrate synthase, mitochondrial	Q9CZU6	441+ALGFPLERPK	1126.65	21	2	GA	none	11.28	H86C53N14O13S0	0.508215	0.332166	0.120377	0.031386	0.00651857	0.512239	0.334796	0.12133	0.0316345	0.00657019	0.034431	0.0525426	0.0318321	0.071892					0.0274859	0.0298033	0.0280422	0.0254264					11.113	11.199	11.061	11.169					11.037
6	4	24	M	WEC000002	Citrate synthase, mitochondrial	Q9CZU6	441+ALGFPLERPK	1126.65	21	3	TA	none	11.28	H86C53N14O13S0	0.508215	0.332166	0.120377	0.031386	0.00651857	0.512239	0.334796	0.12133	0.0316345	0.00657019						0.0335193	0.0325373	0.0278781					0.0326186		0.0311437	0.0295304						11.062	10.947	10.916
8	4	32	M	WEC000002	Citrate synthase, mitochondrial	Q9CZU6	441+ALGFPLERPK	1126.65	21	3	GA	none	11.28	H86C53N14O13S0	0.508215	0.332166	0.120377	0.031386	0.00651857	0.512239	0.334796	0.12133	0.0316345	0.00657019	0.0403504	0.0437763	0.0269145	0.0479757					0.0348459	0.0444077	0.0425413	0.024818					11.113	11.199	11.061	11.169					11.037
7	4	28	M	WEC000002	Citrate synthase, mitochondrial	Q9CZU6	95+GYSIPECQK	1080.49	19	2	GA	C:Carbamidomethylation	6.57	H72C46N12O16S1	0.522097	0.300759	0.125786	0.0390075	0.00981598	0.528626	0.30452	0.127359	0.0394953	0.00993874	0.031879	0.0412354	0.0286926	0.0371516					0.0382956	0.0398016		0.0340168					6.328	6.414	6.332	6.384					6.336
7	4	28	M	WEC000002	Citrate synthase, mitochondrial	Q9CZU6	95+GYSIPECQK	1080.49	19	2	TA	C:Carbamidomethylation	6.57	H72C46N12O16S1	0.522097	0.300759	0.125786	0.0390075	0.00981598	0.528626	0.30452	0.127359	0.0394953	0.00993874					0.0270731	0.0272452		0.0323386					0.0202175	0.0312274	0.0223683	0.0175307					6.454	6.417		6.271
8	4	32	M	WEC000002	Creatine kinase M-type	P07310	10+FKLNYKPQEEYPDLSK	1998.01	27	3	GA	none	10.92	H139C93N21O28S0	0.305654	0.346573	0.212216	0.0921063	0.0315576	0.319538	0.362316	0.221856	0.0962902	0.0329911	0.0182893	0.021177	0.0186337	0.0241294					0.00747576	0.0119651	0.0128539	0.00957184					10.721	10.751	10.641	10.722					10.617
8	4	32	M	WEC000002	Creatine kinase M-type	P07310	10+FKLNYKPQEEYPDLSK	1998.01	27	3	TA	none	10.92	H139C93N21O28S0	0.305654	0.346573	0.212216	0.0921063	0.0315576	0.319538	0.362316	0.221856	0.0962902	0.0329911					0.0171942	0.0232919	0.0175129	0.0247136					0.00777445	0.00874643	0.0104016	0.00936366					10.735	10.67	10.556	10.524
8	4	32	M	WEC000002	Creatine kinase M-type	P07310	10+FKLNYKPQEEYPDLSK	1998.01	27	4	GA	none	10.92	H139C93N21O28S0	0.305654	0.346573	0.212216	0.0921063	0.0315576	0.319538	0.362316	0.221856	0.0962902	0.0329911	0.0183884	0.0218925	0.0185275	0.0236					0.0091172	0.017745	0.0217824	0.0152446					10.721	10.751	10.641	10.722					10.617
8	4	32	M	WEC000002	Creatine kinase M-type	P07310	10+FKLNYKPQEEYPDLSK	1998.01	27	4	TA	none	10.92	H139C93N21O28S0	0.305654	0.346573	0.212216	0.0921063	0.0315576	0.319538	0.362316	0.221856	0.0962902	0.0329911					0.0306071	0.0333907	0.0188956	0.0304919					0.0130814	0.0110653	0.0254636	0.00995847					10.735	10.67	10.556	10.524
8	2	16	M	WEC000002	Creatine kinase M-type	P07310	10+FKLNYKPQEEYPDLSKHNNHMAK	2830.39	43	3	GA	none	8.7	H191C127N35O37S1	0.184337	0.291124	0.250693	0.153818	0.0746433	0.193101	0.304965	0.262611	0.161131	0.0781921	0.11018	0.0243763	0.0246052	0.0257109					0.0387027	0.02948	0.0365742	0.107368					8.314	8.457	8.234	8.343					8.323
8	2	16	M	WEC000002	Creatine kinase M-type	P07310	10+FKLNYKPQEEYPDLSKHNNHMAK	2830.39	43	3	TA	none	8.7	H191C127N35O37S1	0.184337	0.291124	0.250693	0.153818	0.0746433	0.193101	0.304965	0.262611	0.161131	0.0781921					0.0185431	0.0242502	0.0227998	0.0326008					0.0154064	0.0241854	0.0155636	0.0333549					8.301	8.208	8.205	8.146
8	4	32	M	WEC000002	Creatine kinase M-type	P07310	10+FKLNYKPQEEYPDLSKHNNHMAK	2830.39	43	4	GA	none	8.7	H191C127N35O37S1	0.184337	0.291124	0.250693	0.153818	0.0746433	0.193101	0.304965	0.262611	0.161131	0.0781921	0.0328618	0.0215978	0.0220857	0.022246					0.0158001	0.0187037	0.0180772	0.0262136					8.314	8.457	8.234	8.343					8.323
8	4	32	M	WEC000002	Creatine kinase M-type	P07310	10+FKLNYKPQEEYPDLSKHNNHMAK	2830.39	43	4	TA	none	8.7	H191C127N35O37S1	0.184337	0.291124	0.250693	0.153818	0.0746433	0.193101	0.304965	0.262611	0.161131	0.0781921					0.0186755	0.0222672	0.0204828	0.027346					0.0141633	0.0160313	0.0155066	0.0139356					8.301	8.208	8.205	8.146
8	4	32	M	WEC000002	Creatine kinase M-type	P07310	106+HKTDLNHENLKGGDDLDPNYVLSSR	2836.37	43	3	GA	none	9.69	H189C120N37O43S0	0.20521	0.308513	0.248406	0.141023	0.0629747	0.212405	0.319329	0.257115	0.145967	0.0651827	0.0201358	0.0241816	0.0192815	0.0259478					0.0116241	0.015718	0.017099	0.0145211					9.462	9.548	9.438	9.379					9.47
8	4	32	M	WEC000002	Creatine kinase M-type	P07310	106+HKTDLNHENLKGGDDLDPNYVLSSR	2836.37	43	3	TA	none	9.69	H189C120N37O43S0	0.20521	0.308513	0.248406	0.141023	0.0629747	0.212405	0.319329	0.257115	0.145967	0.0651827					0.0218965	0.0244215	0.0199101	0.0258898					0.0121473	0.0147265	0.0148765	0.013352					9.42	9.355	9.296	9.293
8	4	32	M	WEC000002	Creatine kinase M-type	P07310	106+HKTDLNHENLKGGDDLDPNYVLSSR	2836.37	43	4	GA	none	9.69	H189C120N37O43S0	0.20521	0.308513	0.248406	0.141023	0.0629747	0.212405	0.319329	0.257115	0.145967	0.0651827	0.0182932	0.0207492	0.0171025	0.0233373					0.00846706	0.0125977	0.0134894	0.0111803					9.462	9.548	9.438	9.379					9.47
8	4	32	M	WEC000002	Creatine kinase M-type	P07310	106+HKTDLNHENLKGGDDLDPNYVLSSR	2836.37	43	4	TA	none	9.69	H189C120N37O43S0	0.20521	0.308513	0.248406	0.141023	0.0629747	0.212405	0.319329	0.257115	0.145967	0.0651827					0.0188352	0.0227208	0.0170003	0.0232971					0.00950272	0.0109811	0.0116339	0.0109789					9.42	9.355	9.296	9.293
8	4	32	M	WEC000002	Creatine kinase M-type	P07310	108+TDLNHENLKGGDDLDPNYVLSSR	2571.22	40	3	GA	none	11.55	H170C108N32O41S0	0.240237	0.324112	0.237149	0.123304	0.0507098	0.246268	0.332248	0.243102	0.126399	0.0519828	0.0203093	0.0243904	0.0203878	0.0259884					0.0105783	0.0155527	0.0156769	0.0130487					11.393	11.367	11.285	11.337					11.261
8	4	32	M	WEC000002	Creatine kinase M-type	P07310	108+TDLNHENLKGGDDLDPNYVLSSR	2571.22	40	3	TA	none	11.55	H170C108N32O41S0	0.240237	0.324112	0.237149	0.123304	0.0507098	0.246268	0.332248	0.243102	0.126399	0.0519828					0.0208263	0.0247518	0.0198254	0.0264387					0.0103737	0.0126511	0.0127902	0.0115846					11.379	11.314	11.199	11.224
8	4	32	M	WEC000002	Creatine kinase M-type	P07310	108+TDLNHENLKGGDDLDPNYVLSSR	2571.22	40	4	GA	none	11.55	H170C108N32O41S0	0.240237	0.324112	0.237149	0.123304	0.0507098	0.246268	0.332248	0.243102	0.126399	0.0519828	0.019708	0.0242349	0.0198519	0.0263007					0.0108797	0.0162228	0.0160954	0.0135616					11.393	11.367	11.285	11.337					11.261
8	4	32	M	WEC000002	Creatine kinase M-type	P07310	108+TDLNHENLKGGDDLDPNYVLSSR	2571.22	40	4	TA	none	11.55	H170C108N32O41S0	0.240237	0.324112	0.237149	0.123304	0.0507098	0.246268	0.332248	0.243102	0.126399	0.0519828					0.0202998	0.0249851	0.0198979	0.0266592					0.0109988	0.0129984	0.0129172	0.0120987					11.379	11.314	11.199	11.224
8	4	32	M	WEC000002	Creatine kinase M-type	P07310	12+LNYKPQEEYPDLSK	1722.85	27	2	GA	none	9.13	H118C78N18O26S0	0.367206	0.350154	0.184686	0.0699858	0.0211289	0.377771	0.360229	0.19	0.0719995	0.0217368	0.0187578	0.0221647	0.0170706	0.0251195					0.0058063	0.0131713	0.0134776	0.00921858					8.706	8.877	8.654	8.791					8.742
8	4	32	M	WEC000002	Creatine kinase M-type	P07310	12+LNYKPQEEYPDLSK	1722.85	27	2	TA	none	9.13	H118C78N18O26S0	0.367206	0.350154	0.184686	0.0699858	0.0211289	0.377771	0.360229	0.19	0.0719995	0.0217368					0.0196259	0.0227689	0.017626	0.0250672					0.00869875	0.00859953	0.00936426	0.00694854					8.777	8.655	8.653	8.566
8	4	32	M	WEC000002	Creatine kinase M-type	P07310	12+LNYKPQEEYPDLSK	1722.85	27	3	GA	none	9.13	H118C78N18O26S0	0.367206	0.350154	0.184686	0.0699858	0.0211289	0.377771	0.360229	0.19	0.0719995	0.0217368	0.0421638	0.0427163	0.0407959	0.0455508					0.0268118	0.0302889	0.0244842	0.0239245					8.706	8.877	8.654	8.791					8.742
8	4	32	M	WEC000002	Creatine kinase M-type	P07310	12+LNYKPQEEYPDLSK	1722.85	27	3	TA	none	9.13	H118C78N18O26S0	0.367206	0.350154	0.184686	0.0699858	0.0211289	0.377771	0.360229	0.19	0.0719995	0.0217368					0.0358036	0.040688	0.0357821	0.0425661					0.0226766	0.0158518	0.0185688	0.0135324					8.777	8.655	8.653	8.566
8	4	32	M	WEC000002	Creatine kinase M-type	P07310	12+LNYKPQEEYPDLSKHNNHMAK	2555.22	42	3	GA	none	7.15	H170C112N32O35S1	0.221458	0.309819	0.241014	0.134978	0.0601556	0.228916	0.320251	0.249129	0.139523	0.0621812	0.0213956	0.0239589	0.0212581	0.0276943					0.014267	0.0169208	0.0318426	0.0161354					6.747	6.834	6.695	6.748					6.728
8	4	32	M	WEC000002	Creatine kinase M-type	P07310	12+LNYKPQEEYPDLSKHNNHMAK	2555.22	42	3	TA	none	7.15	H170C112N32O35S1	0.221458	0.309819	0.241014	0.134978	0.0601556	0.228916	0.320251	0.249129	0.139523	0.0621812					0.0209787	0.0258372	0.021882	0.028212					0.0153206	0.0163992	0.0193016	0.017542					6.79	6.725	6.61	6.635
8	4	32	M	WEC000002	Creatine kinase M-type	P07310	12+LNYKPQEEYPDLSKHNNHMAK	2555.22	42	4	GA	none	7.15	H170C112N32O35S1	0.221458	0.309819	0.241014	0.134978	0.0601556	0.228916	0.320251	0.249129	0.139523	0.0621812	0.0248447	0.0247537	0.0191627	0.0270535					0.0114537	0.0158494	0.0292375	0.0173407					6.747	6.834	6.695	6.748					6.728
8	4	32	M	WEC000002	Creatine kinase M-type	P07310	12+LNYKPQEEYPDLSKHNNHMAK	2555.22	42	4	TA	none	7.15	H170C112N32O35S1	0.221458	0.309819	0.241014	0.134978	0.0601556	0.228916	0.320251	0.249129	0.139523	0.0621812					0.0217013	0.0245439	0.020183	0.0255322					0.0126392	0.0139739	0.0171856	0.0147172					6.79	6.725	6.61	6.635
7	2	14	M	WEC000002	Creatine kinase M-type	P07310	12+LNYKPQEEYPDLSKHNNHxmAK	2571.22	42	3	GA	m:Oxidized methionine	6.63	H170C112N32O36S1	0.220925	0.309154	0.240999	0.135374	0.0605523	0.228463	0.319703	0.249223	0.139993	0.0626184	0.0258785	0.0273248	0.0298053	0.0303412					0.0177942	0.0254834	0.030917						6.328	6.414	6.304	6.356					6.308
8	2	16	M	WEC000002	Creatine kinase M-type	P07310	12+LNYKPQEEYPDLSKHNNHxmAK	2571.22	42	3	TA	m:Oxidized methionine	6.63	H170C112N32O36S1	0.220925	0.309154	0.240999	0.135374	0.0605523	0.228463	0.319703	0.249223	0.139993	0.0626184					0.0388723	0.0474796	0.0221992	0.038038					0.0174247	0.0538855	0.0314132	0.0423715					6.454	6.389	6.246	6.271
7	4	28	M	WEC000002	Creatine kinase M-type	P07310	12+LNYKPQEEYPDLSKHNNHxmAK	2571.22	42	4	GA	m:Oxidized methionine	6.63	H170C112N32O36S1	0.220925	0.309154	0.240999	0.135374	0.0605523	0.228463	0.319703	0.249223	0.139993	0.0626184	0.0318599	0.0319277	0.0414008	0.0332246					0.0249132	0.0288394	0.0201803						6.328	6.414	6.304	6.356					6.308
8	4	32	M	WEC000002	Creatine kinase M-type	P07310	12+LNYKPQEEYPDLSKHNNHxmAK	2571.22	42	4	TA	m:Oxidized methionine	6.63	H170C112N32O36S1	0.220925	0.309154	0.240999	0.135374	0.0605523	0.228463	0.319703	0.249223	0.139993	0.0626184					0.0256003	0.0315951	0.0275903	0.0354859					0.0208309	0.0229924	0.0188557	0.0176039					6.454	6.389	6.246	6.271
1	2	2	M	WEC000002	Creatine kinase M-type	P07310	136+SIKGYTLPPHCSR	1514.77	23	2	TA	C:Carbamidomethylation	6.43	H106C66N20O19S1	0.402164	0.334675	0.171376	0.0652198	0.0199848	0.413139	0.343809	0.176053	0.0669996	0.0205302						0.141902																7.368
2	1	2	M	WEC000002	Creatine kinase M-type	P07310	136+SIKGYTLPPHCSR	1514.77	23	2	GA	C:Carbamidomethylation	6.43	H106C66N20O19S1	0.402164	0.334675	0.171376	0.0652198	0.0199848	0.413139	0.343809	0.176053	0.0669996	0.0205302				0.156481						0.13167										7.7
5	4	20	M	WEC000002	Creatine kinase M-type	P07310	136+SIKGYTLPPHCSR	1514.77	23	3	GA	C:Carbamidomethylation	6.43	H106C66N20O19S1	0.402164	0.334675	0.171376	0.0652198	0.0199848	0.413139	0.343809	0.176053	0.0669996	0.0205302	0.137935			0.0680443						0.0931089	0.0247598	0.0471866					5.852			7.7
6	4	24	M	WEC000002	Creatine kinase M-type	P07310	136+SIKGYTLPPHCSR	1514.77	23	3	TA	C:Carbamidomethylation	6.43	H106C66N20O19S1	0.402164	0.334675	0.171376	0.0652198	0.0199848	0.413139	0.343809	0.176053	0.0669996	0.0205302					0.0477629	0.0946513	0.0718183							0.0322497	0.0300871	0.0410001					7.014	7.368	6.89
3	4	12	M	WEC000002	Creatine kinase M-type	P07310	136+SIKGYTLPPHCSR	1514.77	23	4	GA	C:Carbamidomethylation	6.43	H106C66N20O19S1	0.402164	0.334675	0.171376	0.0652198	0.0199848	0.413139	0.343809	0.176053	0.0669996	0.0205302	0.150263								0.135276		0.0286978						5.852								7.371
5	4	20	M	WEC000002	Creatine kinase M-type	P07310	136+SIKGYTLPPHCSR	1514.77	23	4	TA	C:Carbamidomethylation	6.43	H106C66N20O19S1	0.402164	0.334675	0.171376	0.0652198	0.0199848	0.413139	0.343809	0.176053	0.0669996	0.0205302					0.0764719	0.0520494	0.0815763							0.00630886	0.0330898						7.014	7.368	6.89
3	4	12	M	WEC000002	Creatine kinase M-type	P07310	136+SIKGYTLPPHCSRGER	1856.93	33	3	GA	C:Carbamidomethylation	5.6	H128C79N26O24S1	0.335944	0.336856	0.198873	0.0864011	0.0301597	0.350645	0.351597	0.207576	0.0901821	0.0314795		0.0309802		0.0263245								0.132557						5.463		5.321
7	3	21	M	WEC000002	Creatine kinase M-type	P07310	136+SIKGYTLPPHCSRGER	1856.93	33	3	TA	C:Carbamidomethylation	5.6	H128C79N26O24S1	0.335944	0.336856	0.198873	0.0864011	0.0301597	0.350645	0.351597	0.207576	0.0901821	0.0314795					0.0267221		0.0470907	0.137384					0.0332862	0.0210887	0.0238427	0.0202601					5.475		5.155	6.271
7	4	28	M	WEC000002	Creatine kinase M-type	P07310	136+SIKGYTLPPHCSRGER	1856.93	33	4	TA	C:Carbamidomethylation	5.6	H128C79N26O24S1	0.335944	0.336856	0.198873	0.0864011	0.0301597	0.350645	0.351597	0.207576	0.0901821	0.0314795					0.0103389	0.0245939	0.019609						0.00908824	0.00656617	0.00749643	0.00644123					5.475	5.27	5.155
8	4	32	M	WEC000002	Creatine kinase M-type	P07310	136+SIKGYTLPPHCSRGER	1856.93	33	4	GA	C:Carbamidomethylation	5.6	H128C79N26O24S1	0.335944	0.336856	0.198873	0.0864011	0.0301597	0.350645	0.351597	0.207576	0.0901821	0.0314795	0.0363547	0.0152659	0.0522961	0.0147356					0.0382847	0.0352626	0.0154642	0.0710486					5.124	5.463	5.184	5.321					5.496
8	4	32	M	WEC000002	Creatine kinase M-type	P07310	139+GYTLPPHCSR	1186.56	19	2	GA	C:Carbamidomethylation	6.08	H78C51N16O15S1	0.487799	0.315303	0.13733	0.0446847	0.0117157	0.495169	0.320067	0.139405	0.0453598	0.0118927	0.0094434	0.00958697	0.00846234	0.0139791					0.00419077	0.00841502	0.00466486	0.00324427					5.124	5.323	5.156	5.321					5.384
8	4	32	M	WEC000002	Creatine kinase M-type	P07310	139+GYTLPPHCSR	1186.56	19	2	TA	C:Carbamidomethylation	6.08	H78C51N16O15S1	0.487799	0.315303	0.13733	0.0446847	0.0117157	0.495169	0.320067	0.139405	0.0453598	0.0118927					0.0133142	0.0133749	0.0111172	0.0146584					0.00446309	0.0144696	0.0123687	0.0112221					5.335	5.27	5.099	5.04
8	4	32	M	WEC000002	Creatine kinase M-type	P07310	139+GYTLPPHCSR	1186.56	19	3	GA	C:Carbamidomethylation	6.08	H78C51N16O15S1	0.487799	0.315303	0.13733	0.0446847	0.0117157	0.495169	0.320067	0.139405	0.0453598	0.0118927	0.0238916	0.0253171	0.0173866	0.0354399					0.0155738	0.0144274	0.0243032	0.00727779					5.124	5.323	5.156	5.321					5.384
8	4	32	M	WEC000002	Creatine kinase M-type	P07310	139+GYTLPPHCSR	1186.56	19	3	TA	C:Carbamidomethylation	6.08	H78C51N16O15S1	0.487799	0.315303	0.13733	0.0446847	0.0117157	0.495169	0.320067	0.139405	0.0453598	0.0118927					0.0364611	0.0177317	0.0240722	0.0196939					0.0324656	0.0316032	0.0182655	0.0302463					5.335	5.27	5.099	5.04
3	2	6	M	WEC000002	Creatine kinase M-type	P07310	139+GYTLPPHCSRGER	1528.72	28	2	GA	C:Carbamidomethylation	5.09	H100C64N22O20S1	0.407479	0.332873	0.169385	0.064184	0.0196217	0.41839	0.341786	0.173921	0.0659027	0.0201471			0.141241	0.074539					0.1356										3.729	4.37					4.321
6	2	12	M	WEC000002	Creatine kinase M-type	P07310	139+GYTLPPHCSRGER	1528.72	28	2	TA	C:Carbamidomethylation	5.09	H100C64N22O20S1	0.407479	0.332873	0.169385	0.064184	0.0196217	0.41839	0.341786	0.173921	0.0659027	0.0201471					0.0837269		0.0724933	0.111875					0.0935589		0.0516787	0.0499754					4.439		3.728	3.613
8	4	32	M	WEC000002	Creatine kinase M-type	P07310	139+GYTLPPHCSRGER	1528.72	28	3	GA	C:Carbamidomethylation	5.09	H100C64N22O20S1	0.407479	0.332873	0.169385	0.064184	0.0196217	0.41839	0.341786	0.173921	0.0659027	0.0201471	0.0281303	0.0291596	0.0277952	0.0201084					0.0205114	0.0205568	0.0211049	0.0775688					3.837	4.12	3.729	4.37					4.321
8	4	32	M	WEC000002	Creatine kinase M-type	P07310	139+GYTLPPHCSRGER	1528.72	28	3	TA	C:Carbamidomethylation	5.09	H100C64N22O20S1	0.407479	0.332873	0.169385	0.064184	0.0196217	0.41839	0.341786	0.173921	0.0659027	0.0201471					0.0215088	0.0304863	0.0183328	0.041971					0.0126998	0.0294135	0.0116587	0.014185					4.439	4.01	3.728	3.613
7	4	28	M	WEC000002	Creatine kinase M-type	P07310	139+GYTLPPHCSRGER	1528.72	28	4	GA	C:Carbamidomethylation	5.09	H100C64N22O20S1	0.407479	0.332873	0.169385	0.064184	0.0196217	0.41839	0.341786	0.173921	0.0659027	0.0201471	0.0266708	0.0230321	0.131252	0.0142066					0.0265251	0.019016	0.0141584						3.837	4.12	3.729	4.37					4.321
8	4	32	M	WEC000002	Creatine kinase M-type	P07310	139+GYTLPPHCSRGER	1528.72	28	4	TA	C:Carbamidomethylation	5.09	H100C64N22O20S1	0.407479	0.332873	0.169385	0.064184	0.0196217	0.41839	0.341786	0.173921	0.0659027	0.0201471					0.0157613	0.0198868	0.0192108	0.0455851					0.0130625	0.0226503	0.0120672	0.0150849					4.439	4.01	3.728	3.613
7	4	28	M	WEC000002	Creatine kinase M-type	P07310	152+RAVEKLSVEALNSLTGEFK	2090.14	37	3	GA	none	15.35	H155C92N25O30S0	0.302313	0.344863	0.213506	0.0939715	0.0327195	0.316673	0.361244	0.223648	0.0984352	0.0342737	0.0571171	0.0398055	0.0676023	0.0370817					0.0384851	0.0517586	0.0373799						15.394	15.509	15.37	15.507					15.346
8	4	32	M	WEC000002	Creatine kinase M-type	P07310	152+RAVEKLSVEALNSLTGEFK	2090.14	37	3	TA	none	15.35	H155C92N25O30S0	0.302313	0.344863	0.213506	0.0939715	0.0327195	0.316673	0.361244	0.223648	0.0984352	0.0342737					0.0377726	0.0483308	0.0398873	0.0709949					0.0338512	0.0375168	0.0310198	0.0318146					15.492	15.399	15.285	15.253
8	4	32	M	WEC000002	Creatine kinase M-type	P07310	152+RAVEKLSVEALNSLTGEFK	2090.14	37	4	GA	none	15.35	H155C92N25O30S0	0.302313	0.344863	0.213506	0.0939715	0.0327195	0.316673	0.361244	0.223648	0.0984352	0.0342737	0.0532495	0.03661	0.0581956	0.0369576					0.0354598	0.044453	0.0319628	0.119537					15.394	15.509	15.37	15.507					15.346
8	4	32	M	WEC000002	Creatine kinase M-type	P07310	152+RAVEKLSVEALNSLTGEFK	2090.14	37	4	TA	none	15.35	H155C92N25O30S0	0.302313	0.344863	0.213506	0.0939715	0.0327195	0.316673	0.361244	0.223648	0.0984352	0.0342737					0.0349684	0.0443184	0.0349395	0.0657217					0.0255742	0.0361475	0.0253481	0.0266097					15.492	15.399	15.285	15.253
8	4	32	M	WEC000002	Creatine kinase M-type	P07310	153+AVEKLSVEALNSLTGEFK	1934.04	34	2	GA	none	16.53	H143C86N21O29S0	0.329025	0.348019	0.201801	0.0836698	0.0275515	0.341839	0.361573	0.20966	0.0869282	0.0286244	0.0205333	0.0228338	0.0195382	0.0246777					0.00810579	0.0143044	0.0139783	0.0287917					16.513	16.572	16.461	16.542					16.438
8	4	32	M	WEC000002	Creatine kinase M-type	P07310	153+AVEKLSVEALNSLTGEFK	1934.04	34	2	TA	none	16.53	H143C86N21O29S0	0.329025	0.348019	0.201801	0.0836698	0.0275515	0.341839	0.361573	0.20966	0.0869282	0.0286244					0.0198555	0.0245974	0.0198884	0.0269729					0.00903526	0.0112441	0.0117944	0.0112911					16.584	16.491	16.404	16.345
8	4	32	M	WEC000002	Creatine kinase M-type	P07310	153+AVEKLSVEALNSLTGEFK	1934.04	34	3	GA	none	16.53	H143C86N21O29S0	0.329025	0.348019	0.201801	0.0836698	0.0275515	0.341839	0.361573	0.20966	0.0869282	0.0286244	0.0188717	0.0211172	0.0164711	0.0230679					0.00777439	0.0137021	0.0146616	0.0224412					16.513	16.572	16.461	16.542					16.438
8	4	32	M	WEC000002	Creatine kinase M-type	P07310	153+AVEKLSVEALNSLTGEFK	1934.04	34	3	TA	none	16.53	H143C86N21O29S0	0.329025	0.348019	0.201801	0.0836698	0.0275515	0.341839	0.361573	0.20966	0.0869282	0.0286244					0.0205404	0.0229624	0.0196958	0.0291549					0.00929613	0.0125505	0.00943694	0.00874133					16.584	16.491	16.404	16.345
8	4	32	M	WEC000002	Creatine kinase M-type	P07310	153+AVEKLSVEALNSLTGEFKGK	2119.15	36	3	GA	none	15.32	H158C94N24O31S0	0.295988	0.343335	0.216153	0.0967477	0.034258	0.310839	0.360561	0.226998	0.101602	0.0359768	0.0200267	0.0224608	0.0251483	0.0246207					0.00908866	0.0149798	0.0133731	0.0466186					15.282	15.369	15.286	15.367					15.206
8	4	32	M	WEC000002	Creatine kinase M-type	P07310	153+AVEKLSVEALNSLTGEFKGK	2119.15	36	3	TA	none	15.32	H158C94N24O31S0	0.295988	0.343335	0.216153	0.0967477	0.034258	0.310839	0.360561	0.226998	0.101602	0.0359768					0.0200823	0.0216694	0.0199984	0.0333145					0.009324	0.0111848	0.0121838	0.0106993					15.353	15.287	15.173	15.142
8	4	32	M	WEC000002	Creatine kinase M-type	P07310	153+AVEKLSVEALNSLTGEFKGK	2119.15	36	4	GA	none	15.32	H158C94N24O31S0	0.295988	0.343335	0.216153	0.0967477	0.034258	0.310839	0.360561	0.226998	0.101602	0.0359768	0.0201747	0.0217996	0.0213063	0.0250294					0.00744202	0.0131332	0.0127495	0.0337406					15.282	15.369	15.286	15.367					15.206
8	4	32	M	WEC000002	Creatine kinase M-type	P07310	153+AVEKLSVEALNSLTGEFKGK	2119.15	36	4	TA	none	15.32	H158C94N24O31S0	0.295988	0.343335	0.216153	0.0967477	0.034258	0.310839	0.360561	0.226998	0.101602	0.0359768					0.0198008	0.0209599	0.0201736	0.0325633					0.00929532	0.0111481	0.0123351	0.0105149					15.353	15.287	15.173	15.142
8	4	32	M	WEC000002	Creatine kinase M-type	P07310	157+LSVEALNSLTGEFK	1506.79	24	2	GA	none	17.86	H110C67N16O23S0	0.420852	0.346216	0.160444	0.0538933	0.0145047	0.428826	0.352776	0.163484	0.0549144	0.0147796	0.0660287	0.0496438	0.0679987	0.050414					0.0412034	0.0379409	0.0361103	0.0540611					16.709	16.824	16.713	16.794					16.689
8	4	32	M	WEC000002	Creatine kinase M-type	P07310	157+LSVEALNSLTGEFK	1506.79	24	2	TA	none	17.86	H110C67N16O23S0	0.420852	0.346216	0.160444	0.0538933	0.0145047	0.428826	0.352776	0.163484	0.0549144	0.0147796					0.0331264	0.0552133	0.0471356	0.0630995					0.0289543	0.0156878	0.0270934	0.0209593					16.836	16.714	16.628	16.597
8	4	32	M	WEC000002	Creatine kinase M-type	P07310	157+LSVEALNSLTGEFK	1506.79	24	3	GA	none	17.86	H110C67N16O23S0	0.420852	0.346216	0.160444	0.0538933	0.0145047	0.428826	0.352776	0.163484	0.0549144	0.0147796	0.0200776	0.0239431	0.0195428	0.0257844					0.00602205	0.0124968	0.0129311	0.00855894					16.709	16.824	16.713	16.794					16.689
8	4	32	M	WEC000002	Creatine kinase M-type	P07310	157+LSVEALNSLTGEFK	1506.79	24	3	TA	none	17.86	H110C67N16O23S0	0.420852	0.346216	0.160444	0.0538933	0.0145047	0.428826	0.352776	0.163484	0.0549144	0.0147796					0.0154195	0.0222627	0.0179206	0.0278572					0.00831907	0.0127924	0.0112373	0.0101177					16.836	16.714	16.628	16.597
8	4	32	M	WEC000002	Creatine kinase M-type	P07310	157+LSVEALNSLTGEFKGK	1691.91	27	2	GA	none	15.98	H125C75N19O25S0	0.378595	0.350158	0.17951	0.0661883	0.0194563	0.388521	0.359339	0.184216	0.0679237	0.0199664	0.0200193	0.0233258	0.0181887	0.0256045					0.00865341	0.0139725	0.0154644	0.0124562					15.058	15.145	15.062	15.143					14.982
8	4	32	M	WEC000002	Creatine kinase M-type	P07310	157+LSVEALNSLTGEFKGK	1691.91	27	2	TA	none	15.98	H125C75N19O25S0	0.378595	0.350158	0.17951	0.0661883	0.0194563	0.388521	0.359339	0.184216	0.0679237	0.0199664					0.0207097	0.0239957	0.0199739	0.026715					0.0101711	0.010228	0.0111595	0.00921254					15.157	15.091	14.949	14.946
8	4	32	M	WEC000002	Creatine kinase M-type	P07310	157+LSVEALNSLTGEFKGK	1691.91	27	3	GA	none	15.98	H125C75N19O25S0	0.378595	0.350158	0.17951	0.0661883	0.0194563	0.388521	0.359339	0.184216	0.0679237	0.0199664	0.0362519	0.0391622	0.0329322	0.0396088					0.0233651	0.0223419	0.0275481	0.0149732					15.058	15.145	15.062	15.143					14.982
8	4	32	M	WEC000002	Creatine kinase M-type	P07310	157+LSVEALNSLTGEFKGK	1691.91	27	3	TA	none	15.98	H125C75N19O25S0	0.378595	0.350158	0.17951	0.0661883	0.0194563	0.388521	0.359339	0.184216	0.0679237	0.0199664					0.0309877	0.0338651	0.0356759	0.0377265					0.0229721	0.0177993	0.0240336	0.019212					15.157	15.091	14.949	14.946
7	4	28	M	WEC000002	Creatine kinase M-type	P07310	178+SMTEQEQQQLIDDHFLFDKPVSPLLLASGMAR	3643.8	67	3	GA	none	19.64	H254C160N42O51S2	0.113733	0.226515	0.246564	0.191488	0.117789	0.126922	0.252782	0.275156	0.213693	0.131448	0.0125497	0.0134652	0.0123302						0.024988	0.00782624	0.0399157	0.0132582					19.899	19.51	19.511						19.46
7	4	28	M	WEC000002	Creatine kinase M-type	P07310	178+SMTEQEQQQLIDDHFLFDKPVSPLLLASGMAR	3643.8	67	3	TA	none	19.64	H254C160N42O51S2	0.113733	0.226515	0.246564	0.191488	0.117789	0.126922	0.252782	0.275156	0.213693	0.131448					0.0128262		0.0167974	0.0240477					0.00636477	0.00676406	0.00781358	0.00718853					19.718		19.426	19.451
8	4	32	M	WEC000002	Creatine kinase M-type	P07310	178+SMTEQEQQQLIDDHFLFDKPVSPLLLASGMAR	3643.8	67	4	GA	none	19.64	H254C160N42O51S2	0.113733	0.226515	0.246564	0.191488	0.117789	0.126922	0.252782	0.275156	0.213693	0.131448	0.013755	0.0113871	0.0116095	0.0112193					0.017385	0.00977312	0.0254679	0.0119929					19.899	19.51	19.511	19.508					19.46
8	4	32	M	WEC000002	Creatine kinase M-type	P07310	178+SMTEQEQQQLIDDHFLFDKPVSPLLLASGMAR	3643.8	67	4	TA	none	19.64	H254C160N42O51S2	0.113733	0.226515	0.246564	0.191488	0.117789	0.126922	0.252782	0.275156	0.213693	0.131448					0.0166673	0.0107862	0.0133043	0.019325					0.00877056	0.00857156	0.00938945	0.00903279					19.718	19.485	19.426	19.451
5	2	10	M	WEC000002	Creatine kinase M-type	P07310	178+SMTEQEQQQLIDDHFLFDKPVSPLLLASGxmAR	3659.8	67	4	GA	m:Oxidized methionine	18.44	H254C160N42O52S2	0.113459	0.226011	0.246285	0.191579	0.118079	0.126711	0.25241	0.275052	0.213956	0.131871		0.0533919	0.0488082	0.061981						0.0478012	0.0358936							19.734	19.707	19.704
6	2	12	M	WEC000002	Creatine kinase M-type	P07310	178+SMTEQEQQQLIDDHFLFDKPVSPLLLASGxmAR	3659.8	67	4	TA	m:Oxidized methionine	18.44	H254C160N42O52S2	0.113459	0.226011	0.246285	0.191579	0.118079	0.126711	0.25241	0.275052	0.213956	0.131871							0.0285747	0.045679					0.0437196	0.0565385	0.0621028	0.0448802							19.706	19.199
7	4	28	M	WEC000002	Creatine kinase M-type	P07310	216+GIWHNDNKSFLVWVNEEDHLR	2607.26	36	3	GA	none	15.98	H170C118N34O34S0	0.217371	0.318245	0.246471	0.133471	0.0564999	0.22362	0.327393	0.253556	0.137307	0.0581241	0.0252204	0.0280294	0.0284744	0.026629					0.0238565	0.0277092	0.0277973						15.59	15.704	15.594	15.703					15.514
8	4	32	M	WEC000002	Creatine kinase M-type	P07310	216+GIWHNDNKSFLVWVNEEDHLR	2607.26	36	3	TA	none	15.98	H170C118N34O34S0	0.217371	0.318245	0.246471	0.133471	0.0564999	0.22362	0.327393	0.253556	0.137307	0.0581241					0.023761	0.0246963	0.0285747	0.0353802					0.020793	0.0268006	0.0323088	0.0229904					15.716	15.595	15.481	15.393
8	4	32	M	WEC000002	Creatine kinase M-type	P07310	216+GIWHNDNKSFLVWVNEEDHLR	2607.26	36	4	GA	none	15.98	H170C118N34O34S0	0.217371	0.318245	0.246471	0.133471	0.0564999	0.22362	0.327393	0.253556	0.137307	0.0581241	0.0215602	0.0218933	0.0205382	0.024584					0.014674	0.019186	0.0188418	0.0246604					15.59	15.704	15.594	15.703					15.514
8	4	32	M	WEC000002	Creatine kinase M-type	P07310	216+GIWHNDNKSFLVWVNEEDHLR	2607.26	36	4	TA	none	15.98	H170C118N34O34S0	0.217371	0.318245	0.246471	0.133471	0.0564999	0.22362	0.327393	0.253556	0.137307	0.0581241					0.0198966	0.0256711	0.0222071	0.027911					0.0130712	0.0175283	0.0175366	0.0116321					15.716	15.595	15.481	15.393
8	4	32	M	WEC000002	Creatine kinase M-type	P07310	224+SFLVWVNEEDHLR	1642.81	23	2	GA	none	16.01	H110C75N20O22S0	0.380843	0.352318	0.178311	0.0644567	0.0184868	0.390237	0.361008	0.182709	0.0660465	0.0189428	0.017778	0.0236226	0.0195615	0.0284432					0.00851381	0.0169091	0.0187942	0.0106433					15.898	16.04	15.874	16.066					15.85
8	4	32	M	WEC000002	Creatine kinase M-type	P07310	224+SFLVWVNEEDHLR	1642.81	23	2	TA	none	16.01	H110C75N20O22S0	0.380843	0.352318	0.178311	0.0644567	0.0184868	0.390237	0.361008	0.182709	0.0660465	0.0189428					0.0277271	0.0257252	0.0211227	0.0271724					0.0111887	0.0187704	0.0212958	0.0192729					16.052	15.931	15.816	15.757
8	4	32	M	WEC000002	Creatine kinase M-type	P07310	224+SFLVWVNEEDHLR	1642.81	23	3	GA	none	16.01	H110C75N20O22S0	0.380843	0.352318	0.178311	0.0644567	0.0184868	0.390237	0.361008	0.182709	0.0660465	0.0189428	0.0212654	0.0242545	0.0221053	0.0301984					0.011859	0.0199443	0.020587	0.0134193					15.898	16.04	15.874	16.066					15.85
8	4	32	M	WEC000002	Creatine kinase M-type	P07310	224+SFLVWVNEEDHLR	1642.81	23	3	TA	none	16.01	H110C75N20O22S0	0.380843	0.352318	0.178311	0.0644567	0.0184868	0.390237	0.361008	0.182709	0.0660465	0.0189428					0.0278838	0.0263429	0.0246485	0.0305215					0.0129321	0.0247199	0.0297886	0.0212987					16.052	15.931	15.816	15.757
7	4	28	M	WEC000002	Creatine kinase M-type	P07310	243+GGNMKEVFR	1036.51	16	2	GA	none	6.14	H72C44N14O13S1	0.533627	0.298956	0.12055	0.0360716	0.00868528	0.539451	0.302219	0.121866	0.0364652	0.00878006	0.0610426	0.0281825	0.0142687	0.0320379					0.0126728	0.0276217		0.0162978					5.852	5.994	5.828	5.993					5.972
7	4	28	M	WEC000002	Creatine kinase M-type	P07310	243+GGNMKEVFR	1036.51	16	2	TA	none	6.14	H72C44N14O13S1	0.533627	0.298956	0.12055	0.0360716	0.00868528	0.539451	0.302219	0.121866	0.0364652	0.00878006					0.0301237	0.0216092	0.0237239	0.031206					0.0214622	0.0537301		0.0321274					6.006	5.913	5.771	5.739
7	4	28	M	WEC000002	Creatine kinase M-type	P07310	243+GGNMKEVFR	1036.51	16	3	GA	none	6.14	H72C44N14O13S1	0.533627	0.298956	0.12055	0.0360716	0.00868528	0.539451	0.302219	0.121866	0.0364652	0.00878006	0.042193	0.0190554	0.00940824	0.030781					0.0108153	0.0273041		0.0250422					5.852	5.994	5.828	5.993					5.972
7	4	28	M	WEC000002	Creatine kinase M-type	P07310	243+GGNMKEVFR	1036.51	16	3	TA	none	6.14	H72C44N14O13S1	0.533627	0.298956	0.12055	0.0360716	0.00868528	0.539451	0.302219	0.121866	0.0364652	0.00878006					0.0298483	0.0281569	0.0237543	0.0253233					0.0205348	0.0363065		0.0267255					6.006	5.913	5.771	5.739
8	3	24	M	WEC000002	Creatine kinase M-type	P07310	253+FCVGLQKIEEIFK	1609.85	20	2	GA	C:Carbamidomethylation	18.26	H119C75N17O20S1	0.366775	0.338452	0.186008	0.0754526	0.0245771	0.379414	0.350115	0.192418	0.0780527	0.025424	0.0307008	0.0404321	0.0286833	0.046445					0.020591	0.0440161	0.0385492	0.0401788					18.36	18.391	18.364	18.389					18.256
8	3	24	M	WEC000002	Creatine kinase M-type	P07310	253+FCVGLQKIEEIFK	1609.85	20	2	TA	C:Carbamidomethylation	18.26	H119C75N17O20S1	0.366775	0.338452	0.186008	0.0754526	0.0245771	0.379414	0.350115	0.192418	0.0780527	0.025424					0.0480902	0.038621	0.0383284	0.118183					0.0307333	0.0917987	0.0529322	0.0488654					18.403	18.309	18.223	18.611
6	3	18	M	WEC000002	Creatine kinase M-type	P07310	253+FCVGLQKIEEIFK	1609.85	20	3	TA	C:Carbamidomethylation	18.26	H119C75N17O20S1	0.366775	0.338452	0.186008	0.0754526	0.0245771	0.379414	0.350115	0.192418	0.0780527	0.025424					0.0426914	0.0404441	0.0416577						0.0278871		0.046119	0.044468					18.403	18.309	18.223
8	4	32	M	WEC000002	Creatine kinase M-type	P07310	253+FCVGLQKIEEIFK	1609.85	20	3	GA	C:Carbamidomethylation	18.26	H119C75N17O20S1	0.366775	0.338452	0.186008	0.0754526	0.0245771	0.379414	0.350115	0.192418	0.0780527	0.025424	0.0323302	0.0404869	0.0360129	0.0420551					0.0231681	0.0334758	0.0355187	0.0417313					18.36	18.391	18.364	18.389					18.256
3	4	12	M	WEC000002	Creatine kinase M-type	P07310	253+FCVGLQKIEEIFKK	1737.95	21	2	TA	C:Carbamidomethylation	16.63	H131C81N19O21S1	0.339472	0.338952	0.197411	0.0843544	0.0288783	0.353547	0.353005	0.205596	0.0878518	0.0300756								0.0328898							0.0630652	0.0524886								16.429
6	4	24	M	WEC000002	Creatine kinase M-type	P07310	253+FCVGLQKIEEIFKK	1737.95	21	2	GA	C:Carbamidomethylation	16.63	H131C81N19O21S1	0.339472	0.338952	0.197411	0.0843544	0.0288783	0.353547	0.353005	0.205596	0.0878518	0.0300756	0.0270705	0.0672079	0.0596162						0.0215371		0.0472403	0.040088					16.569	16.684	16.545						16.521
8	4	32	M	WEC000002	Creatine kinase M-type	P07310	253+FCVGLQKIEEIFKK	1737.95	21	3	GA	C:Carbamidomethylation	16.63	H131C81N19O21S1	0.339472	0.338952	0.197411	0.0843544	0.0288783	0.353547	0.353005	0.205596	0.0878518	0.0300756	0.0139045	0.0172766	0.0138425	0.0192034					0.00436825	0.0112317	0.0116302	0.0157329					16.569	16.684	16.545	16.654					16.521
8	4	32	M	WEC000002	Creatine kinase M-type	P07310	253+FCVGLQKIEEIFKK	1737.95	21	3	TA	C:Carbamidomethylation	16.63	H131C81N19O21S1	0.339472	0.338952	0.197411	0.0843544	0.0288783	0.353547	0.353005	0.205596	0.0878518	0.0300756					0.0185997	0.0219583	0.0139729	0.0197673					0.00764064	0.0157596	0.0133942	0.0111123					16.668	16.575	16.488	16.429
8	4	32	M	WEC000002	Creatine kinase M-type	P07310	253+FCVGLQKIEEIFKK	1737.95	21	4	GA	C:Carbamidomethylation	16.63	H131C81N19O21S1	0.339472	0.338952	0.197411	0.0843544	0.0288783	0.353547	0.353005	0.205596	0.0878518	0.0300756	0.0144256	0.0149417	0.0147575	0.0175249					0.00726441	0.0115824	0.00961687	0.0161239					16.569	16.684	16.545	16.654					16.521
8	4	32	M	WEC000002	Creatine kinase M-type	P07310	253+FCVGLQKIEEIFKK	1737.95	21	4	TA	C:Carbamidomethylation	16.63	H131C81N19O21S1	0.339472	0.338952	0.197411	0.0843544	0.0288783	0.353547	0.353005	0.205596	0.0878518	0.0300756					0.0204346	0.0229317	0.0130516	0.0180797					0.00642506	0.0243064	0.014197	0.0117088					16.668	16.575	16.488	16.429
8	2	16	M	WEC000002	Creatine kinase M-type	P07310	266+KAGHPFMWNEHLGYVLTCPSNLGTGLR	3054.5	44	3	TA	C:Carbamidomethylation	15.52	H207C137N39O37S2	0.154164	0.264338	0.250889	0.171027	0.0926601	0.16522	0.283297	0.268884	0.183294	0.0993058					0.0189194	0.0210372	0.0218713	0.023992					0.015819	0.063182	0.0199142	0.0198772					15.52	15.427	15.341	15.281
8	3	24	M	WEC000002	Creatine kinase M-type	P07310	266+KAGHPFMWNEHLGYVLTCPSNLGTGLR	3054.5	44	3	GA	C:Carbamidomethylation	15.52	H207C137N39O37S2	0.154164	0.264338	0.250889	0.171027	0.0926601	0.16522	0.283297	0.268884	0.183294	0.0993058	0.0349209	0.0214347	0.0167671	0.0231188					0.0182218	0.0226014	0.0249825	0.0149951					15.45	15.537	15.398	15.535					15.374
7	4	28	M	WEC000002	Creatine kinase M-type	P07310	266+KAGHPFMWNEHLGYVLTCPSNLGTGLR	3054.5	44	4	GA	C:Carbamidomethylation	15.52	H207C137N39O37S2	0.154164	0.264338	0.250889	0.171027	0.0926601	0.16522	0.283297	0.268884	0.183294	0.0993058		0.0264962	0.0229046	0.0296709					0.0259853	0.0311868	0.0559813	0.0234966						15.537	15.398	15.535					15.374
7	4	28	M	WEC000002	Creatine kinase M-type	P07310	266+KAGHPFMWNEHLGYVLTCPSNLGTGLR	3054.5	44	4	TA	C:Carbamidomethylation	15.52	H207C137N39O37S2	0.154164	0.264338	0.250889	0.171027	0.0926601	0.16522	0.283297	0.268884	0.183294	0.0993058					0.0237981	0.0269418	0.0282922	0.0310721					0.0199027		0.0312614	0.0307855					15.52	15.427	15.341	15.281
8	4	32	M	WEC000002	Creatine kinase M-type	P07310	267+AGHPFMWNEHLGYVLTCPSNLGTGLR	2926.4	44	3	GA	C:Carbamidomethylation	16.83	H195C131N37O36S2	0.166563	0.272991	0.24965	0.164616	0.0864658	0.17714	0.290328	0.265505	0.17507	0.0919569	0.0176707	0.020735	0.0166787	0.0215382					0.0112153	0.0170403	0.017753	0.013778					16.541	16.628	16.517	16.598					16.494
8	4	32	M	WEC000002	Creatine kinase M-type	P07310	267+AGHPFMWNEHLGYVLTCPSNLGTGLR	2926.4	44	3	TA	C:Carbamidomethylation	16.83	H195C131N37O36S2	0.166563	0.272991	0.24965	0.164616	0.0864658	0.17714	0.290328	0.265505	0.17507	0.0919569					0.017808	0.0218924	0.018725	0.025262					0.0159251	0.0179206	0.0145707	0.0129336					16.64	16.519	16.432	16.401
8	4	32	M	WEC000002	Creatine kinase M-type	P07310	267+AGHPFMWNEHLGYVLTCPSNLGTGLR	2926.4	44	4	GA	C:Carbamidomethylation	16.83	H195C131N37O36S2	0.166563	0.272991	0.24965	0.164616	0.0864658	0.17714	0.290328	0.265505	0.17507	0.0919569	0.0189461	0.0213629	0.0181006	0.0225885					0.0126928	0.0167918	0.0185451	0.0140317					16.541	16.628	16.517	16.598					16.494
8	4	32	M	WEC000002	Creatine kinase M-type	P07310	267+AGHPFMWNEHLGYVLTCPSNLGTGLR	2926.4	44	4	TA	C:Carbamidomethylation	16.83	H195C131N37O36S2	0.166563	0.272991	0.24965	0.164616	0.0864658	0.17714	0.290328	0.265505	0.17507	0.0919569					0.0173388	0.0215997	0.0190695	0.0247751					0.0132306	0.0163841	0.0155389	0.0149632					16.64	16.519	16.432	16.401
8	3	24	M	WEC000002	Creatine kinase M-type	P07310	267+AGHPFxmWNEHLGYVLTCPSNLGTGLR	2942.4	44	3	GA	C:Carbamidomethylation m:Oxidized methionine	15.95	H195C131N37O37S2	0.166161	0.272395	0.249489	0.164869	0.0868276	0.176816	0.289861	0.265487	0.17544	0.0923952	0.0189468	0.0234899	0.0167608	0.0257022					0.0169554	0.0203109	0.0241044	0.0216775					15.842	16.012	15.202	15.982					15.15
8	3	24	M	WEC000002	Creatine kinase M-type	P07310	267+AGHPFxmWNEHLGYVLTCPSNLGTGLR	2942.4	44	3	TA	C:Carbamidomethylation m:Oxidized methionine	15.95	H195C131N37O37S2	0.166161	0.272395	0.249489	0.164869	0.0868276	0.176816	0.289861	0.265487	0.17544	0.0923952					0.0227548	0.022739	0.0187453	0.0240572					0.0162355	0.0302271	0.0242787	0.019699					15.996	15.903	15.788	15.086
6	4	24	M	WEC000002	Creatine kinase M-type	P07310	267+AGHPFxmWNEHLGYVLTCPSNLGTGLR	2942.4	44	4	GA	C:Carbamidomethylation m:Oxidized methionine	15.95	H195C131N37O37S2	0.166161	0.272395	0.249489	0.164869	0.0868276	0.176816	0.289861	0.265487	0.17544	0.0923952	0.0237569	0.0310541		0.0325879						0.0229232	0.0312286	0.0351897					15.842	16.012		15.982
8	4	32	M	WEC000002	Creatine kinase M-type	P07310	267+AGHPFxmWNEHLGYVLTCPSNLGTGLR	2942.4	44	4	TA	C:Carbamidomethylation m:Oxidized methionine	15.95	H195C131N37O37S2	0.166161	0.272395	0.249489	0.164869	0.0868276	0.176816	0.289861	0.265487	0.17544	0.0923952					0.02742	0.0304794	0.0259502	0.0625475					0.0239673	0.0558659	0.0308646	0.034369					15.996	15.903	15.788	15.086
8	4	32	M	WEC000002	Creatine kinase M-type	P07310	299+LANLSKHPK	1006.59	16	2	GA	none	2.07	H78C45N14O12S0	0.556822	0.313943	0.100592	0.0234553	0.00438664	0.559725	0.315581	0.101116	0.0235776	0.00440952	0.00921277	0.0363139	0.00790485	0.0424628					0.00312559	0.00592022	0.0101174	0.0180785					2.074	2.077	2.05	2.103					2.054
8	4	32	M	WEC000002	Creatine kinase M-type	P07310	299+LANLSKHPK	1006.59	16	2	TA	none	2.07	H78C45N14O12S0	0.556822	0.313943	0.100592	0.0234553	0.00438664	0.559725	0.315581	0.101116	0.0235776	0.00440952					0.0273821	0.0167161	0.0201258	0.0131813					0.00913492	0.00555594	0.0149419	0.00924763					2.117	2.079	2.049	2.046
7	4	28	M	WEC000002	Creatine kinase M-type	P07310	299+LANLSKHPK	1006.59	16	3	GA	none	2.07	H78C45N14O12S0	0.556822	0.313943	0.100592	0.0234553	0.00438664	0.559725	0.315581	0.101116	0.0235776	0.00440952	0.0160778		0.0890876	0.0288788					0.0123129	0.0335432	0.0127542	0.0875262					2.074		2.05	2.103					2.054
8	4	32	M	WEC000002	Creatine kinase M-type	P07310	299+LANLSKHPK	1006.59	16	3	TA	none	2.07	H78C45N14O12S0	0.556822	0.313943	0.100592	0.0234553	0.00438664	0.559725	0.315581	0.101116	0.0235776	0.00440952					0.0185552	0.014449	0.0449906	0.070926					0.00863693	0.0096518	0.0191302	0.0151943					2.117	2.079	2.049	2.046
1	1	1	M	WEC000002	Creatine kinase M-type	P07310	299+LANLSKHPKFEEILTR	1895.06	30	2	GA	none	10.5	H142C86N24O24S0	0.329437	0.351413	0.201821	0.0820042	0.0262664	0.3415	0.364281	0.209212	0.085007	0.0272282									0.0391192																10.113
8	4	32	M	WEC000002	Creatine kinase M-type	P07310	299+LANLSKHPKFEEILTR	1895.06	30	3	GA	none	10.5	H142C86N24O24S0	0.329437	0.351413	0.201821	0.0820042	0.0262664	0.3415	0.364281	0.209212	0.085007	0.0272282	0.0272144	0.0253127	0.0245599	0.0238079					0.0140717	0.0204574	0.017856	0.0266434					10.133	10.248	10.193	10.218					10.113
8	4	32	M	WEC000002	Creatine kinase M-type	P07310	299+LANLSKHPKFEEILTR	1895.06	30	3	TA	none	10.5	H142C86N24O24S0	0.329437	0.351413	0.201821	0.0820042	0.0262664	0.3415	0.364281	0.209212	0.085007	0.0272282					0.0198389	0.025015	0.0220175	0.0307967					0.0111872	0.0145296	0.0127187	0.0145782					10.176	10.139	10.052	10.021
8	4	32	M	WEC000002	Creatine kinase M-type	P07310	299+LANLSKHPKFEEILTR	1895.06	30	4	GA	none	10.5	H142C86N24O24S0	0.329437	0.351413	0.201821	0.0820042	0.0262664	0.3415	0.364281	0.209212	0.085007	0.0272282	0.0205186	0.0216242	0.0269924	0.022757					0.016315	0.022023	0.0136104	0.029734					10.133	10.248	10.193	10.218					10.113
8	4	32	M	WEC000002	Creatine kinase M-type	P07310	299+LANLSKHPKFEEILTR	1895.06	30	4	TA	none	10.5	H142C86N24O24S0	0.329437	0.351413	0.201821	0.0820042	0.0262664	0.3415	0.364281	0.209212	0.085007	0.0272282					0.0158408	0.0268367	0.0187821	0.0313942					0.00779536	0.0132012	0.0130664	0.0106913					10.176	10.139	10.052	10.021
8	4	32	M	WEC000002	Creatine kinase M-type	P07310	305+HPKFEEILTR	1268.69	19	2	GA	none	8.83	H92C58N16O16S0	0.473721	0.340164	0.13591	0.0391339	0.00898948	0.479024	0.343972	0.137432	0.039572	0.00909012	0.0197165	0.0222607	0.0173333	0.02318					0.00604235	0.0122735	0.0127999	0.0157849					8.398	8.457	8.29	8.343					8.351
8	4	32	M	WEC000002	Creatine kinase M-type	P07310	305+HPKFEEILTR	1268.69	19	2	TA	none	8.83	H92C58N16O16S0	0.473721	0.340164	0.13591	0.0391339	0.00898948	0.479024	0.343972	0.137432	0.039572	0.00909012					0.0151585	0.0206153	0.0166399	0.0239385					0.00612793	0.0103171	0.00913921	0.0078501					8.273	8.236	8.177	8.202
8	4	32	M	WEC000002	Creatine kinase M-type	P07310	305+HPKFEEILTR	1268.69	19	3	GA	none	8.83	H92C58N16O16S0	0.473721	0.340164	0.13591	0.0391339	0.00898948	0.479024	0.343972	0.137432	0.039572	0.00909012	0.0396882	0.036341	0.0413113	0.037725					0.0205229	0.0238242	0.0303822	0.0152356					8.398	8.457	8.29	8.343					8.351
8	4	32	M	WEC000002	Creatine kinase M-type	P07310	305+HPKFEEILTR	1268.69	19	3	TA	none	8.83	H92C58N16O16S0	0.473721	0.340164	0.13591	0.0391339	0.00898948	0.479024	0.343972	0.137432	0.039572	0.00909012					0.0282681	0.0410586	0.033465	0.0393185					0.0226843	0.0165254	0.0208949	0.0184928					8.273	8.236	8.177	8.202
5	4	20	M	WEC000002	Creatine kinase M-type	P07310	305+HPKFEEILTR	1268.69	19	4	GA	none	8.83	H92C58N16O16S0	0.473721	0.340164	0.13591	0.0391339	0.00898948	0.479024	0.343972	0.137432	0.039572	0.00909012	0.028319	0.0222561	0.036907	0.0266785					0.0228854								8.398	8.457	8.29	8.343					8.351
6	4	24	M	WEC000002	Creatine kinase M-type	P07310	305+HPKFEEILTR	1268.69	19	4	TA	none	8.83	H92C58N16O16S0	0.473721	0.340164	0.13591	0.0391339	0.00898948	0.479024	0.343972	0.137432	0.039572	0.00909012					0.0223168	0.0225382	0.0221889	0.0312886					0.0151214			0.0187814					8.273	8.236	8.177	8.202
1	4	4	M	WEC000002	Creatine kinase M-type	P07310	308+FEEILTRLR	1175.67	17	2	GA	none	12.27	H89C53N15O15S0	0.503687	0.331661	0.122971	0.033045	0.00710879	0.508075	0.33455	0.124042	0.0333329	0.00717071				0.0971177																12.177
3	3	9	M	WEC000002	Creatine kinase M-type	P07310	308+FEEILTRLR	1175.67	17	2	TA	none	12.27	H89C53N15O15S0	0.503687	0.331661	0.122971	0.033045	0.00710879	0.508075	0.33455	0.124042	0.0333329	0.00717071					0.129141								0.147871		0.116773						12.163
1	4	4	M	WEC000002	Creatine kinase M-type	P07310	308+FEEILTRLR	1175.67	17	3	GA	none	12.27	H89C53N15O15S0	0.503687	0.331661	0.122971	0.033045	0.00710879	0.508075	0.33455	0.124042	0.0333329	0.00717071				0.0445538																12.177
3	4	12	M	WEC000002	Creatine kinase M-type	P07310	308+FEEILTRLR	1175.67	17	3	TA	none	12.27	H89C53N15O15S0	0.503687	0.331661	0.122971	0.033045	0.00710879	0.508075	0.33455	0.124042	0.0333329	0.00717071					0.0382273								0.0248238		0.0272014						12.163
8	4	32	M	WEC000002	Creatine kinase M-type	P07310	320+RGTGGVDTAAVGAVFDISNADR	2148.06	45	2	GA	none	14.61	H145C89N29O33S0	0.306139	0.343454	0.211603	0.0933051	0.0326992	0.320732	0.359826	0.22169	0.0977527	0.0342579	0.0181343	0.0217541	0.016411	0.0250786					0.0062285	0.0111751	0.0142212	0.00968041					14.499	14.641	14.558	14.611					14.451
8	4	32	M	WEC000002	Creatine kinase M-type	P07310	320+RGTGGVDTAAVGAVFDISNADR	2148.06	45	2	TA	none	14.61	H145C89N29O33S0	0.306139	0.343454	0.211603	0.0933051	0.0326992	0.320732	0.359826	0.22169	0.0977527	0.0342579					0.0210969	0.0210073	0.0185116	0.0314201					0.00933849	0.0132552	0.0146702	0.0126461					14.653	14.56	14.445	14.694
8	4	32	M	WEC000002	Creatine kinase M-type	P07310	320+RGTGGVDTAAVGAVFDISNADR	2148.06	45	3	GA	none	14.61	H145C89N29O33S0	0.306139	0.343454	0.211603	0.0933051	0.0326992	0.320732	0.359826	0.22169	0.0977527	0.0342579	0.0245767	0.0274105	0.0268653	0.0348834					0.0108732	0.0119217	0.0148332	0.0121781					14.499	14.641	14.558	14.611					14.451
8	4	32	M	WEC000002	Creatine kinase M-type	P07310	320+RGTGGVDTAAVGAVFDISNADR	2148.06	45	3	TA	none	14.61	H145C89N29O33S0	0.306139	0.343454	0.211603	0.0933051	0.0326992	0.320732	0.359826	0.22169	0.0977527	0.0342579					0.0296837	0.0266157	0.0217602	0.0280578					0.011714	0.0182037	0.0180891	0.0155282					14.653	14.56	14.445	14.694
2	4	8	M	WEC000002	Creatine kinase M-type	P07310	320+RGTGGVDTAAVGAVFDISNADR	2148.06	45	4	TA	none	14.61	H145C89N29O33S0	0.306139	0.343454	0.211603	0.0933051	0.0326992	0.320732	0.359826	0.22169	0.0977527	0.0342579													0.0477051			0.0787792
3	4	12	M	WEC000002	Creatine kinase M-type	P07310	320+RGTGGVDTAAVGAVFDISNADR	2148.06	45	4	GA	none	14.61	H145C89N29O33S0	0.306139	0.343454	0.211603	0.0933051	0.0326992	0.320732	0.359826	0.22169	0.0977527	0.0342579	0.0255725										0.0551747	0.0167939					14.499
8	4	32	M	WEC000002	Creatine kinase M-type	P07310	320+RGTGGVDTAAVGAVFDISNADRLGSSEVEQVQLVVDGVK	3915	76	3	GA	none	20.04	H275C166N49O60S0	0.112344	0.233002	0.254238	0.193208	0.114442	0.123831	0.256827	0.280234	0.212964	0.126144	0.0104464	0.0112477	0.00842217	0.0121929					0.00608809	0.00713214	0.00675861	0.00706559					20.375	20.35	20.407	20.348					20.271
8	4	32	M	WEC000002	Creatine kinase M-type	P07310	320+RGTGGVDTAAVGAVFDISNADRLGSSEVEQVQLVVDGVK	3915	76	3	TA	none	20.04	H275C166N49O60S0	0.112344	0.233002	0.254238	0.193208	0.114442	0.123831	0.256827	0.280234	0.212964	0.126144					0.0123306	0.0105489	0.0106321	0.0128728					0.00703646	0.00631979	0.00645306	0.00686401					20.389	20.352	20.266	20.29
8	4	32	M	WEC000002	Creatine kinase M-type	P07310	320+RGTGGVDTAAVGAVFDISNADRLGSSEVEQVQLVVDGVK	3915	76	4	GA	none	20.04	H275C166N49O60S0	0.112344	0.233002	0.254238	0.193208	0.114442	0.123831	0.256827	0.280234	0.212964	0.126144	0.0127654	0.0124224	0.011092	0.0134711					0.00707702	0.00795158	0.00865962	0.0100303					20.375	20.35	20.407	20.348					20.271
8	4	32	M	WEC000002	Creatine kinase M-type	P07310	320+RGTGGVDTAAVGAVFDISNADRLGSSEVEQVQLVVDGVK	3915	76	4	TA	none	20.04	H275C166N49O60S0	0.112344	0.233002	0.254238	0.193208	0.114442	0.123831	0.256827	0.280234	0.212964	0.126144					0.0126834	0.0117827	0.0122332	0.0144002					0.0077563	0.00738698	0.00814588	0.0076102					20.389	20.352	20.266	20.29
1	1	1	M	WEC000002	Creatine kinase M-type	P07310	321+GTGGVDTAAVGAVFDISNADR	1991.95	41	2	GA	none	18.98	H133C83N25O32S0	0.333189	0.346141	0.199865	0.0831138	0.0275858	0.346239	0.359699	0.207693	0.0863692	0.0286663				0.138235																20.264
4	1	4	M	WEC000002	Creatine kinase M-type	P07310	321+GTGGVDTAAVGAVFDISNADR	1991.95	41	2	TA	none	18.98	H133C83N25O32S0	0.333189	0.346141	0.199865	0.0831138	0.0275858	0.346239	0.359699	0.207693	0.0863692	0.0286663						0.119521		0.118307							0.126758	0.131368						19.401		19.395
8	4	32	M	WEC000002	Creatine kinase M-type	P07310	321+GTGGVDTAAVGAVFDISNADRLGSSEVEQVQLVVDGVK	3758.9	73	3	GA	none	20.89	H263C160N45O59S0	0.122271	0.24344	0.255869	0.187768	0.107604	0.133345	0.265488	0.279043	0.204774	0.117349	0.0114753	0.0114225	0.0106891	0.0127229					0.00628401	0.00658372	0.00706953	0.00638719					21.494	21.469	21.498	21.467					21.391
8	4	32	M	WEC000002	Creatine kinase M-type	P07310	321+GTGGVDTAAVGAVFDISNADRLGSSEVEQVQLVVDGVK	3758.9	73	3	TA	none	20.89	H263C160N45O59S0	0.122271	0.24344	0.255869	0.187768	0.107604	0.133345	0.265488	0.279043	0.204774	0.117349					0.0128782	0.0115975	0.0112562	0.0130235					0.00646567	0.00624994	0.0060814	0.00628649					21.481	21.444	21.385	21.41
8	4	32	M	WEC000002	Creatine kinase M-type	P07310	321+GTGGVDTAAVGAVFDISNADRLGSSEVEQVQLVVDGVK	3758.9	73	4	GA	none	20.89	H263C160N45O59S0	0.122271	0.24344	0.255869	0.187768	0.107604	0.133345	0.265488	0.279043	0.204774	0.117349	0.0123375	0.0119918	0.0132545	0.0130379					0.00657447	0.00771904	0.00738718	0.0105883					21.494	21.469	21.498	21.467					21.391
8	4	32	M	WEC000002	Creatine kinase M-type	P07310	321+GTGGVDTAAVGAVFDISNADRLGSSEVEQVQLVVDGVK	3758.9	73	4	TA	none	20.89	H263C160N45O59S0	0.122271	0.24344	0.255869	0.187768	0.107604	0.133345	0.265488	0.279043	0.204774	0.117349					0.0131563	0.012688	0.0117464	0.0150246					0.00657478	0.00677704	0.007168	0.00710388					21.481	21.444	21.385	21.41
8	4	32	M	WEC000002	Creatine kinase M-type	P07310	342+LGSSEVEQVQLVVDGVK	1784.95	32	2	GA	none	15.48	H132C77N20O28S0	0.365973	0.348698	0.185312	0.0710515	0.0217657	0.37689	0.359099	0.19084	0.0731709	0.022415	0.0325945	0.0288578	0.0306954	0.0300332					0.0140791	0.0150807	0.0150915	0.0189262					15.198	15.285	15.202	15.283					15.15
8	4	32	M	WEC000002	Creatine kinase M-type	P07310	342+LGSSEVEQVQLVVDGVK	1784.95	32	2	TA	none	15.48	H132C77N20O28S0	0.365973	0.348698	0.185312	0.0710515	0.0217657	0.37689	0.359099	0.19084	0.0731709	0.022415					0.022528	0.028931	0.0236144	0.0340489					0.00995689	0.0097447	0.0114202	0.00973815					15.297	15.231	15.117	15.086
8	4	32	M	WEC000002	Creatine kinase M-type	P07310	342+LGSSEVEQVQLVVDGVK	1784.95	32	3	GA	none	15.48	H132C77N20O28S0	0.365973	0.348698	0.185312	0.0710515	0.0217657	0.37689	0.359099	0.19084	0.0731709	0.022415	0.0267745	0.0247096	0.0256145	0.0272259					0.0117091	0.0145731	0.0151493	0.0173073					15.198	15.285	15.202	15.283					15.15
8	4	32	M	WEC000002	Creatine kinase M-type	P07310	342+LGSSEVEQVQLVVDGVK	1784.95	32	3	TA	none	15.48	H132C77N20O28S0	0.365973	0.348698	0.185312	0.0710515	0.0217657	0.37689	0.359099	0.19084	0.0731709	0.022415					0.0212299	0.0267752	0.0226024	0.0322701					0.0104176	0.0113503	0.0101715	0.00899228					15.297	15.231	15.117	15.086
1	4	4	M	WEC000002	Creatine kinase M-type	P07310	366+KLEKGQSIDDMIPAQK	1799.94	32	2	TA	none	8.62	H133C77N21O26S1	0.34777	0.335209	0.19407	0.0831291	0.0287181	0.362194	0.349111	0.202118	0.0865768	0.0299092																0.00712159
8	4	32	M	WEC000002	Creatine kinase M-type	P07310	366+KLEKGQSIDDMIPAQK	1799.94	32	3	GA	none	8.62	H133C77N21O26S1	0.34777	0.335209	0.19407	0.0831291	0.0287181	0.362194	0.349111	0.202118	0.0865768	0.0299092	0.0246386	0.0258569	0.0172592	0.0296529					0.00832906	0.0121439	0.0138439	0.0228589					8.314	8.345	8.234	8.231					8.267
8	4	32	M	WEC000002	Creatine kinase M-type	P07310	366+KLEKGQSIDDMIPAQK	1799.94	32	3	TA	none	8.62	H133C77N21O26S1	0.34777	0.335209	0.19407	0.0831291	0.0287181	0.362194	0.349111	0.202118	0.0865768	0.0299092					0.0264563	0.0229786	0.022447	0.026399					0.0094986	0.0118796	0.0144494	0.0133389					8.189	8.18	8.121	8.146
8	4	32	M	WEC000002	Creatine kinase M-type	P07310	366+KLEKGQSIDDMIPAQK	1799.94	32	4	GA	none	8.62	H133C77N21O26S1	0.34777	0.335209	0.19407	0.0831291	0.0287181	0.362194	0.349111	0.202118	0.0865768	0.0299092	0.0295463	0.020883	0.0205277	0.023592					0.00715547	0.0109036	0.0137012	0.0470303					8.314	8.345	8.234	8.231					8.267
8	4	32	M	WEC000002	Creatine kinase M-type	P07310	366+KLEKGQSIDDMIPAQK	1799.94	32	4	TA	none	8.62	H133C77N21O26S1	0.34777	0.335209	0.19407	0.0831291	0.0287181	0.362194	0.349111	0.202118	0.0865768	0.0299092					0.021995	0.0241207	0.0176979	0.0296483					0.00763442	0.0085022	0.00955484	0.00846022					8.189	8.18	8.121	8.146
7	4	28	M	WEC000002	Creatine kinase M-type	P07310	366+KLEKGQSIDDxmIPAQK	1815.94	32	3	GA	m:Oxidized methionine	6.12	H133C77N21O27S1	0.346932	0.33453	0.194435	0.0836844	0.0290756	0.361545	0.34862	0.202625	0.0872093	0.0303003	0.0299975	0.0313785	0.0592831	0.0311513					0.0186165	0.0237314	0.0215771						5.824	5.938	5.8	5.965					5.888
8	4	32	M	WEC000002	Creatine kinase M-type	P07310	366+KLEKGQSIDDxmIPAQK	1815.94	32	3	TA	m:Oxidized methionine	6.12	H133C77N21O27S1	0.346932	0.33453	0.194435	0.0836844	0.0290756	0.361545	0.34862	0.202625	0.0872093	0.0303003					0.0261991	0.0365205	0.0220047	0.0438375					0.0146391	0.0161061	0.0213429	0.0194956					6.006	5.885	5.771	5.739
2	4	8	M	WEC000002	Creatine kinase M-type	P07310	366+KLEKGQSIDDxmIPAQK	1815.94	32	4	GA	m:Oxidized methionine	6.12	H133C77N21O27S1	0.346932	0.33453	0.194435	0.0836844	0.0290756	0.361545	0.34862	0.202625	0.0872093	0.0303003		0.0399287		0.038518														5.938		5.965
3	4	12	M	WEC000002	Creatine kinase M-type	P07310	366+KLEKGQSIDDxmIPAQK	1815.94	32	4	TA	m:Oxidized methionine	6.12	H133C77N21O27S1	0.346932	0.33453	0.194435	0.0836844	0.0290756	0.361545	0.34862	0.202625	0.0872093	0.0303003					0.0426898		0.0421588							0.0339353							6.006		5.771
8	4	32	M	WEC000002	Creatine kinase M-type	P07310	370+GQSIDDMIPAQK	1301.63	27	2	GA	none	10.22	H91C54N15O20S1	0.467121	0.317483	0.14651	0.0505263	0.0141608	0.475858	0.323421	0.14925	0.0514713	0.0144256	0.0239495	0.053776	0.0641933	0.0546661					0.0334984	0.0272731	0.0274721	0.0438868					10.105	10.024	9.913	10.022					9.946
8	4	32	M	WEC000002	Creatine kinase M-type	P07310	370+GQSIDDMIPAQK	1301.63	27	2	TA	none	10.22	H91C54N15O20S1	0.467121	0.317483	0.14651	0.0505263	0.0141608	0.475858	0.323421	0.14925	0.0514713	0.0144256					0.0421209	0.0524577	0.0512847	0.0559724					0.0240698	0.0154523	0.0275765	0.0203434					10.036	9.971	9.884	9.881
8	4	32	M	WEC000002	Creatine kinase M-type	P07310	370+GQSIDDMIPAQK	1301.63	27	3	GA	none	10.22	H91C54N15O20S1	0.467121	0.317483	0.14651	0.0505263	0.0141608	0.475858	0.323421	0.14925	0.0514713	0.0144256	0.0324976	0.0197359	0.0135981	0.0251051					0.00892129	0.033367	0.032406	0.0130902					10.105	10.024	9.913	10.022					9.946
8	4	32	M	WEC000002	Creatine kinase M-type	P07310	370+GQSIDDMIPAQK	1301.63	27	3	TA	none	10.22	H91C54N15O20S1	0.467121	0.317483	0.14651	0.0505263	0.0141608	0.475858	0.323421	0.14925	0.0514713	0.0144256					0.0245843	0.0245204	0.0190313	0.02846					0.0202531	0.0259916	0.0259859	0.0214552					10.036	9.971	9.884	9.881
8	4	32	M	WEC000002	Creatine kinase M-type	P07310	370+GQSIDDxmIPAQK	1317.62	27	2	GA	m:Oxidized methionine	6.9	H91C54N15O21S1	0.465995	0.316891	0.147227	0.0511064	0.0144442	0.474914	0.322956	0.150045	0.0520846	0.0147207	0.0247148	0.029583	0.0267525	0.0439897					0.00894005	0.0265274	0.0255566	0.0209233					6.607	6.75	6.583	6.692					6.644
8	4	32	M	WEC000002	Creatine kinase M-type	P07310	370+GQSIDDxmIPAQK	1317.62	27	2	TA	m:Oxidized methionine	6.9	H91C54N15O21S1	0.465995	0.316891	0.147227	0.0511064	0.0144442	0.474914	0.322956	0.150045	0.0520846	0.0147207					0.0562491	0.0517048	0.0215001	0.0324486					0.0179469	0.0253728	0.0229505	0.0237759					6.678	6.641	6.554	6.523
8	3	24	M	WEC000002	Creatine kinase M-type	P07310	370+GQSIDDxmIPAQK	1317.62	27	3	TA	m:Oxidized methionine	6.9	H91C54N15O21S1	0.465995	0.316891	0.147227	0.0511064	0.0144442	0.474914	0.322956	0.150045	0.0520846	0.0147207					0.09371	0.0741068	0.0511205	0.0581843					0.0603154	0.0907767	0.0952784	0.0829042					6.678	6.641	6.554	6.523
8	4	32	M	WEC000002	Creatine kinase M-type	P07310	370+GQSIDDxmIPAQK	1317.62	27	3	GA	m:Oxidized methionine	6.9	H91C54N15O21S1	0.465995	0.316891	0.147227	0.0511064	0.0144442	0.474914	0.322956	0.150045	0.0520846	0.0147207	0.058865	0.0643143	0.0600125	0.0772713					0.0500136	0.0631441	0.0822552	0.0945272					6.607	6.75	6.583	6.692					6.644
8	4	32	M	WEC000002	Creatine kinase M-type	P07310	87+DLFDPIIQDR	1230.62	19	2	GA	none	15.76	H86C55N14O18S0	0.491234	0.332805	0.12913	0.0365712	0.00833303	0.496326	0.336255	0.130468	0.0369502	0.00841941	0.0520613	0.0250565	0.0422444	0.0299556					0.00988214	0.0143916	0.0150525	0.0423024					16.737	15.872	16.741	15.87					15.738
8	4	32	M	WEC000002	Creatine kinase M-type	P07310	87+DLFDPIIQDR	1230.62	19	2	TA	none	15.76	H86C55N14O18S0	0.491234	0.332805	0.12913	0.0365712	0.00833303	0.496326	0.336255	0.130468	0.0369502	0.00841941					0.0179892	0.0264378	0.0557445	0.0639982					0.00817473	0.010552	0.0128288	0.00974624					15.884	15.791	16.656	16.653
5	4	20	M	WEC000002	Creatine kinase M-type	P07310	87+DLFDPIIQDR	1230.62	19	3	TA	none	15.76	H86C55N14O18S0	0.491234	0.332805	0.12913	0.0365712	0.00833303	0.496326	0.336255	0.130468	0.0369502	0.00841941					0.0414177	0.0324924							0.0333539		0.0346308	0.04277					15.884	15.791
6	4	24	M	WEC000002	Creatine kinase M-type	P07310	87+DLFDPIIQDR	1230.62	19	3	GA	none	15.76	H86C55N14O18S0	0.491234	0.332805	0.12913	0.0365712	0.00833303	0.496326	0.336255	0.130468	0.0369502	0.00841941		0.0328198		0.0345709					0.0275181	0.0336948	0.0368807	0.0183656						15.872		15.87					15.738
3	4	12	M	WEC000002	Creatine kinase M-type	P07310	97+HGGYKPTDKHK	1266.65	17	2	TA	none	1.64	H86C56N18O16S0	0.481141	0.337963	0.132743	0.0376648	0.00853901	0.486241	0.341545	0.13415	0.038064	0.00862952						0.0574382	0.0727985									0.0325903						1.744	1.713
4	4	16	M	WEC000002	Creatine kinase M-type	P07310	97+HGGYKPTDKHK	1266.65	17	2	GA	none	1.64	H86C56N18O16S0	0.481141	0.337963	0.132743	0.0376648	0.00853901	0.486241	0.341545	0.13415	0.038064	0.00862952		0.0125188		0.0608257					0.0396824			0.0221306						1.741		1.739					1.747
3	4	12	M	WEC000002	Creatine kinase M-type	P07310	97+HGGYKPTDKHK	1266.65	17	3	GA	none	1.64	H86C56N18O16S0	0.481141	0.337963	0.132743	0.0376648	0.00853901	0.486241	0.341545	0.13415	0.038064	0.00862952				0.0803146					0.0848137			0.0940217								1.739					1.747
3	4	12	M	WEC000002	Creatine kinase M-type	P07310	97+HGGYKPTDKHK	1266.65	17	3	TA	none	1.64	H86C56N18O16S0	0.481141	0.337963	0.132743	0.0376648	0.00853901	0.486241	0.341545	0.13415	0.038064	0.00862952						0.0813616	0.0927047									0.0626166						1.744	1.713
4	4	16	M	WEC000002	Creatine kinase M-type	P07310	97+HGGYKPTDKHK	1266.65	17	4	TA	none	1.64	H86C56N18O16S0	0.481141	0.337963	0.132743	0.0376648	0.00853901	0.486241	0.341545	0.13415	0.038064	0.00862952						0.0416487	0.0523178								0.0358205	0.0273707						1.744	1.713
6	4	24	M	WEC000002	Creatine kinase M-type	P07310	97+HGGYKPTDKHK	1266.65	17	4	GA	none	1.64	H86C56N18O16S0	0.481141	0.337963	0.132743	0.0376648	0.00853901	0.486241	0.341545	0.13415	0.038064	0.00862952		0.0543057	0.0539746	0.0525641					0.0316499		0.0432247	0.0470371						1.741	1.743	1.739					1.747
7	1	7	M	WEC000002	Creatine kinase S-type, mitochondrial	Q6P8J7	105+TVGMVAGDEESYEVFADLFDPVIK	2630.25	42	2	GA	none	22.96	H179C119N25O40S1	0.207606	0.301808	0.244197	0.142319	0.0660602	0.215809	0.313732	0.253846	0.147942	0.0686703		0.0274976	0.0353632	0.0341115					0.0278209	0.0299668	0.0301633	0.0303468						23.092	23.121	23.09					23.069
8	2	16	M	WEC000002	Creatine kinase S-type, mitochondrial	Q6P8J7	105+TVGMVAGDEESYEVFADLFDPVIK	2630.25	42	2	TA	none	22.96	H179C119N25O40S1	0.207606	0.301808	0.244197	0.142319	0.0660602	0.215809	0.313732	0.253846	0.147942	0.0686703					0.0217485	0.024739	0.0239754	0.0262522					0.0215852	0.0230604	0.0250416	0.0214851					23.104	23.067	23.064	23.061
6	2	12	M	WEC000002	Creatine kinase S-type, mitochondrial	Q6P8J7	105+TVGMVAGDEESYEVFADLFDPVIK	2630.25	42	3	GA	none	22.96	H179C119N25O40S1	0.207606	0.301808	0.244197	0.142319	0.0660602	0.215809	0.313732	0.253846	0.147942	0.0686703		0.0360907		0.0470143					0.0444126	0.0483501	0.0530652	0.0473479						23.092		23.09					23.069
8	2	16	M	WEC000002	Creatine kinase S-type, mitochondrial	Q6P8J7	105+TVGMVAGDEESYEVFADLFDPVIK	2630.25	42	3	TA	none	22.96	H179C119N25O40S1	0.207606	0.301808	0.244197	0.142319	0.0660602	0.215809	0.313732	0.253846	0.147942	0.0686703					0.0342037	0.031889	0.0446544	0.0372166					0.0349284	0.0361875	0.0445657	0.0311559					23.104	23.067	23.064	23.061
5	2	10	M	WEC000002	Creatine kinase S-type, mitochondrial	Q6P8J7	186+REVENVAITALEGLKGDLAGR	2210.2	45	3	GA	none	17.17	H163C94N29O32S0	0.289699	0.34168	0.21874	0.0995617	0.0358526	0.305049	0.359784	0.23033	0.104837	0.0377522			0.0765257						0.108296	0.137114	0.124943	0.115718							17.273						17.137
8	3	24	M	WEC000002	Creatine kinase S-type, mitochondrial	Q6P8J7	186+REVENVAITALEGLKGDLAGR	2210.2	45	3	TA	none	17.17	H163C94N29O32S0	0.289699	0.34168	0.21874	0.0995617	0.0358526	0.305049	0.359784	0.23033	0.104837	0.0377522					0.0687868	0.0800645	0.118957	0.108391					0.126774	0.103769	0.108644	0.0921568					17.283	17.218	17.104	17.1
6	1	6	M	WEC000002	Creatine kinase S-type, mitochondrial	Q6P8J7	186+REVENVAITALEGLKGDLAGR	2210.2	45	4	GA	none	17.17	H163C94N29O32S0	0.289699	0.34168	0.21874	0.0995617	0.0358526	0.305049	0.359784	0.23033	0.104837	0.0377522	0.129549		0.112553						0.097008	0.107043	0.0798641	0.141929					17.157		17.273						17.137
8	2	16	M	WEC000002	Creatine kinase S-type, mitochondrial	Q6P8J7	186+REVENVAITALEGLKGDLAGR	2210.2	45	4	TA	none	17.17	H163C94N29O32S0	0.289699	0.34168	0.21874	0.0995617	0.0358526	0.305049	0.359784	0.23033	0.104837	0.0377522					0.0566081	0.0740545	0.0940222	0.0996633					0.0829932	0.0811229	0.0591551	0.0572933					17.283	17.218	17.104	17.1
8	4	32	M	WEC000002	Creatine kinase S-type, mitochondrial	Q6P8J7	187+EVENVAITALEGLK	1484.81	28	2	GA	none	16.93	H112C65N16O23S0	0.430044	0.344434	0.156415	0.0516324	0.0136818	0.437693	0.35056	0.159197	0.0525506	0.0139251	0.047991	0.047472	0.0434151	0.0521877					0.0444297	0.0486931	0.0378118	0.0503824					16.877	17.02	16.853	16.962					16.857
8	4	32	M	WEC000002	Creatine kinase S-type, mitochondrial	Q6P8J7	187+EVENVAITALEGLK	1484.81	28	2	TA	none	16.93	H112C65N16O23S0	0.430044	0.344434	0.156415	0.0516324	0.0136818	0.437693	0.35056	0.159197	0.0525506	0.0139251					0.0279508	0.036056	0.0358597	0.0434036					0.0365426	0.0423957	0.0319546	0.0280044					17.004	16.882	16.796	16.737
7	3	21	M	WEC000002	Creatine kinase S-type, mitochondrial	Q6P8J7	187+EVENVAITALEGLK	1484.81	28	3	TA	none	16.93	H112C65N16O23S0	0.430044	0.344434	0.156415	0.0516324	0.0136818	0.437693	0.35056	0.159197	0.0525506	0.0139251					0.0441932	0.0384149	0.0373732	0.0393407					0.0412025		0.0366176	0.0351424					17.004	16.882	16.796	16.737
8	3	24	M	WEC000002	Creatine kinase S-type, mitochondrial	Q6P8J7	187+EVENVAITALEGLK	1484.81	28	3	GA	none	16.93	H112C65N16O23S0	0.430044	0.344434	0.156415	0.0516324	0.0136818	0.437693	0.35056	0.159197	0.0525506	0.0139251	0.181182	0.0556423	0.0409191	0.0643159					0.176094	0.0503722	0.0418679	0.0420328					16.877	17.02	16.853	16.962					16.857
8	3	24	M	WEC000002	Creatine kinase S-type, mitochondrial	Q6P8J7	187+EVENVAITALEGLKGDLAGR	2054.1	42	2	GA	none	18.89	H151C88N25O31S0	0.315297	0.345695	0.207761	0.0892743	0.0304663	0.329111	0.360841	0.216863	0.0931855	0.0318011	0.0391676	0.0370424	0.034119	0.0428458					0.0282657	0.0356596	0.0258767	0.0507192					19.116	19.09	19.148	19.116					18.984
8	4	32	M	WEC000002	Creatine kinase S-type, mitochondrial	Q6P8J7	187+EVENVAITALEGLKGDLAGR	2054.1	42	2	TA	none	18.89	H151C88N25O31S0	0.315297	0.345695	0.207761	0.0892743	0.0304663	0.329111	0.360841	0.216863	0.0931855	0.0318011					0.0230604	0.0273209	0.027459	0.0324482					0.024728	0.0258411	0.0226042	0.0211223					19.102	19.065	18.978	18.975
8	4	32	M	WEC000002	Creatine kinase S-type, mitochondrial	Q6P8J7	187+EVENVAITALEGLKGDLAGR	2054.1	42	3	GA	none	18.89	H151C88N25O31S0	0.315297	0.345695	0.207761	0.0892743	0.0304663	0.329111	0.360841	0.216863	0.0931855	0.0318011	0.0360542	0.0356946	0.034904	0.0405985					0.0309125	0.0342681	0.0268935	0.0369582					19.116	19.09	19.148	19.116					18.984
8	4	32	M	WEC000002	Creatine kinase S-type, mitochondrial	Q6P8J7	187+EVENVAITALEGLKGDLAGR	2054.1	42	3	TA	none	18.89	H151C88N25O31S0	0.315297	0.345695	0.207761	0.0892743	0.0304663	0.329111	0.360841	0.216863	0.0931855	0.0318011					0.0235821	0.0273849	0.0265417	0.0321611					0.0238229	0.0267104	0.0216745	0.0211338					19.102	19.065	18.978	18.975
7	4	28	M	WEC000002	Creatine kinase S-type, mitochondrial	Q6P8J7	210+LSEMTEQDQQR	1363.6	30	2	GA	none	4.21	H89C53N17O23S1	0.465591	0.315096	0.147995	0.0518863	0.0148716	0.474818	0.321341	0.150927	0.0529146	0.0151663		0.0422993	0.0358088	0.0443503					0.0340355	0.038551	0.0364985	0.0458472						3.98	3.701	4.09					3.845
8	4	32	M	WEC000002	Creatine kinase S-type, mitochondrial	Q6P8J7	210+LSEMTEQDQQR	1363.6	30	2	TA	none	4.21	H89C53N17O23S1	0.465591	0.315096	0.147995	0.0518863	0.0148716	0.474818	0.321341	0.150927	0.0529146	0.0151663					0.0224485	0.0314213	0.032428	0.0375536					0.0259746	0.0265011	0.0317306	0.0225728					4.327	3.926	3.672	3.641
7	2	14	M	WEC000002	Creatine kinase S-type, mitochondrial	Q6P8J7	210+LSEMTEQDQQR	1363.6	30	3	GA	none	4.21	H89C53N17O23S1	0.465591	0.315096	0.147995	0.0518863	0.0148716	0.474818	0.321341	0.150927	0.0529146	0.0151663		0.0703473	0.106056	0.0926329					0.0972375	0.110146	0.0985321	0.109864						3.98	3.701	4.09					3.845
7	3	21	M	WEC000002	Creatine kinase S-type, mitochondrial	Q6P8J7	210+LSEMTEQDQQR	1363.6	30	3	TA	none	4.21	H89C53N17O23S1	0.465591	0.315096	0.147995	0.0518863	0.0148716	0.474818	0.321341	0.150927	0.0529146	0.0151663					0.0372797	0.0542434	0.0952367						0.0899725	0.0470199	0.0694473	0.0407866					4.327	3.926	3.672
2	2	4	M	WEC000002	Creatine kinase S-type, mitochondrial	Q6P8J7	210+LSEMTEQDQQRLIDDHFLFDKPVSPLLTCAGMAR	3960.92	68	4	TA	C:Carbamidomethylation	17.33	H273C171N47O55S3	0.0927925	0.198913	0.235212	0.199432	0.134386	0.107806	0.231096	0.273269	0.2317	0.15613					0.0163286									0.0545736							17.423
8	4	32	M	WEC000002	Creatine kinase S-type, mitochondrial	Q6P8J7	311+LGYILTCPSNLGTGLR	1733.91	23	2	GA	C:Carbamidomethylation	15.52	H127C76N21O23S1	0.354489	0.337052	0.191231	0.0801323	0.0270171	0.368146	0.350037	0.198598	0.0832194	0.0280579	0.0312619	0.0351054	0.0260622	0.0383125					0.0237456	0.0305493	0.0277133	0.0267771					15.45	15.537	15.454	15.507					15.402
8	4	32	M	WEC000002	Creatine kinase S-type, mitochondrial	Q6P8J7	311+LGYILTCPSNLGTGLR	1733.91	23	2	TA	C:Carbamidomethylation	15.52	H127C76N21O23S1	0.354489	0.337052	0.191231	0.0801323	0.0270171	0.368146	0.350037	0.198598	0.0832194	0.0280579					0.0203129	0.0237742	0.0243514	0.026019					0.0235757	0.0292753	0.0265421	0.0217186					15.52	15.455	15.341	15.337
8	4	32	M	WEC000002	Creatine kinase S-type, mitochondrial	Q6P8J7	311+LGYILTCPSNLGTGLR	1733.91	23	3	GA	C:Carbamidomethylation	15.52	H127C76N21O23S1	0.354489	0.337052	0.191231	0.0801323	0.0270171	0.368146	0.350037	0.198598	0.0832194	0.0280579	0.0431164	0.0417551	0.0390788	0.0470252					0.0381598	0.0446959	0.0365343	0.0516811					15.45	15.537	15.454	15.507					15.402
8	4	32	M	WEC000002	Creatine kinase S-type, mitochondrial	Q6P8J7	311+LGYILTCPSNLGTGLR	1733.91	23	3	TA	C:Carbamidomethylation	15.52	H127C76N21O23S1	0.354489	0.337052	0.191231	0.0801323	0.0270171	0.368146	0.350037	0.198598	0.0832194	0.0280579					0.0332856	0.0326616	0.0406759	0.0364377					0.0367945	0.0488472	0.0367073	0.0353479					15.52	15.455	15.341	15.337
8	3	24	M	WEC000002	Creatine kinase S-type, mitochondrial	Q6P8J7	355+GTGGVDTAAVADVYDISNIDR	2108	38	2	GA	none	15.69	H141C88N25O35S0	0.312756	0.342885	0.208618	0.0913427	0.0319063	0.327287	0.358816	0.218311	0.0955865	0.0333887	0.0311745	0.0340569	0.0275879	0.0376439					0.0269535	0.0303995	0.0271322	0.0316769					15.59	15.676	15.594	15.703					15.514
8	4	32	M	WEC000002	Creatine kinase S-type, mitochondrial	Q6P8J7	355+GTGGVDTAAVADVYDISNIDR	2108	38	2	TA	none	15.69	H141C88N25O35S0	0.312756	0.342885	0.208618	0.0913427	0.0319063	0.327287	0.358816	0.218311	0.0955865	0.0333887					0.0214421	0.02447	0.0249978	0.0285052					0.0230239	0.0224835	0.0212298	0.019987					15.688	15.595	15.481	15.477
8	4	32	M	WEC000002	Creatine kinase S-type, mitochondrial	Q6P8J7	355+GTGGVDTAAVADVYDISNIDR	2108	38	3	GA	none	15.69	H141C88N25O35S0	0.312756	0.342885	0.208618	0.0913427	0.0319063	0.327287	0.358816	0.218311	0.0955865	0.0333887	0.0559401	0.0460855	0.0403755	0.0562894					0.0456748	0.0477262	0.0506637	0.0439918					15.59	15.676	15.594	15.703					15.514
8	4	32	M	WEC000002	Creatine kinase S-type, mitochondrial	Q6P8J7	355+GTGGVDTAAVADVYDISNIDR	2108	38	3	TA	none	15.69	H141C88N25O35S0	0.312756	0.342885	0.208618	0.0913427	0.0319063	0.327287	0.358816	0.218311	0.0955865	0.0333887					0.0304504	0.0344487	0.0410579	0.0427582					0.0359457	0.0366954	0.0348426	0.0330177					15.688	15.595	15.481	15.477
4	4	16	M	WEC000002	Creatine kinase S-type, mitochondrial	Q6P8J7	404+GQDIKVPPPLPQFGRK	1776	31	3	GA	none	11.48	H133C82N23O21S0	0.34846	0.354191	0.193183	0.0743879	0.0225449	0.359155	0.365062	0.199112	0.076671	0.0232368		0.0333232		0.0377314					0.0354821		0.0376916							11.255		11.225					11.121
8	4	32	M	WEC000002	Creatine kinase S-type, mitochondrial	Q6P8J7	404+GQDIKVPPPLPQFGRK	1776	31	3	TA	none	11.48	H133C82N23O21S0	0.34846	0.354191	0.193183	0.0743879	0.0225449	0.359155	0.365062	0.199112	0.076671	0.0232368					0.0243395	0.0333111	0.0354586	0.0415297					0.03335	0.0368652	0.0478076	0.0314956					11.211	11.146	11.031	11.308
1	4	4	M	WEC000002	Creatine kinase S-type, mitochondrial	Q6P8J7	404+GQDIKVPPPLPQFGRK	1776	31	4	GA	none	11.48	H133C82N23O21S0	0.34846	0.354191	0.193183	0.0743879	0.0225449	0.359155	0.365062	0.199112	0.076671	0.0232368											0.0488703
1	4	4	M	WEC000002	Creatine kinase S-type, mitochondrial	Q6P8J7	404+GQDIKVPPPLPQFGRK	1776	31	4	TA	none	11.48	H133C82N23O21S0	0.34846	0.354191	0.193183	0.0743879	0.0225449	0.359155	0.365062	0.199112	0.076671	0.0232368														0.0451964
1	1	1	M	WEC000002	Creatine kinase S-type, mitochondrial	Q6P8J7	409+VPPPLPQFGRK	1234.72	22	2	GA	none	10.07	H94C59N16O13S0	0.471814	0.343617	0.135927	0.03825	0.00851147	0.476769	0.347225	0.137354	0.0386517	0.00860086												0.055137
8	2	16	M	WEC000002	Creatine kinase S-type, mitochondrial	Q6P8J7	409+VPPPLPQFGRK	1234.72	22	3	TA	none	10.07	H94C59N16O13S0	0.471814	0.343617	0.135927	0.03825	0.00851147	0.476769	0.347225	0.137354	0.0386517	0.00860086					0.033838	0.0412998	0.0293867	0.0415587					0.0439477	0.0355797	0.0391114	0.033929					9.84	9.803	9.352	9.293
8	3	24	M	WEC000002	Creatine kinase S-type, mitochondrial	Q6P8J7	409+VPPPLPQFGRK	1234.72	22	3	GA	none	10.07	H94C59N16O13S0	0.471814	0.343617	0.135927	0.03825	0.00851147	0.476769	0.347225	0.137354	0.0386517	0.00860086	0.0611239	0.0415722	0.0181104	0.0513495					0.0344241	0.032851	0.0460342	0.0431784					9.937	9.8	9.773	9.854					9.806
5	3	15	M	WEC000002	Creatine kinase S-type, mitochondrial	Q6P8J7	60+HNNCMAECLTPTIYAK	1921.85	29	2	GA	C:Carbamidomethylation	10.95	H127C80N23O26S3	0.301335	0.307164	0.211887	0.109276	0.0463093	0.324134	0.330404	0.227918	0.117544	0.049813		0.026596	0.0206972	0.0293586						0.0350949		0.0289632						10.863	10.725	10.806
6	3	18	M	WEC000002	Creatine kinase S-type, mitochondrial	Q6P8J7	60+HNNCMAECLTPTIYAK	1921.85	29	2	TA	C:Carbamidomethylation	10.95	H127C80N23O26S3	0.301335	0.307164	0.211887	0.109276	0.0463093	0.324134	0.330404	0.227918	0.117544	0.049813					0.0177861	0.0217203							0.0212361	0.0215416	0.019117	0.0186601					10.791	10.726
5	4	20	M	WEC000002	Creatine kinase S-type, mitochondrial	Q6P8J7	60+HNNCMAECLTPTIYAK	1921.85	29	3	GA	C:Carbamidomethylation	10.95	H127C80N23O26S3	0.301335	0.307164	0.211887	0.109276	0.0463093	0.324134	0.330404	0.227918	0.117544	0.049813		0.0367739	0.0381319	0.0416406						0.0659742		0.135378						10.863	10.725	10.806
6	4	24	M	WEC000002	Creatine kinase S-type, mitochondrial	Q6P8J7	60+HNNCMAECLTPTIYAK	1921.85	29	3	TA	C:Carbamidomethylation	10.95	H127C80N23O26S3	0.301335	0.307164	0.211887	0.109276	0.0463093	0.324134	0.330404	0.227918	0.117544	0.049813					0.0273429	0.0322163							0.0372406	0.0334741	0.0365399	0.0351628					10.791	10.726
8	4	32	M	WEC000002	Creatine kinase S-type, mitochondrial	Q6P8J7	80+MTPSGYTLDQCIQTGVDNPGHPFIK	2775.3	41	3	GA	C:Carbamidomethylation	14.12	H186C121N32O39S2	0.188184	0.284187	0.245165	0.154069	0.077619	0.19825	0.299389	0.258279	0.16231	0.081771	0.0304215	0.0266096	0.0221128	0.029719					0.0235521	0.0278978	0.0249964	0.0272596					14.023	14.109	14.027	14.08					13.947
8	4	32	M	WEC000002	Creatine kinase S-type, mitochondrial	Q6P8J7	80+MTPSGYTLDQCIQTGVDNPGHPFIK	2775.3	41	3	TA	C:Carbamidomethylation	14.12	H186C121N32O39S2	0.188184	0.284187	0.245165	0.154069	0.077619	0.19825	0.299389	0.258279	0.16231	0.081771					0.0195481	0.0245861	0.0207424	0.0261831					0.0201705	0.0224713	0.0216581	0.0195915					14.093	14	13.886	13.882
8	4	32	M	WEC000002	Creatine kinase S-type, mitochondrial	Q6P8J7	80+MTPSGYTLDQCIQTGVDNPGHPFIK	2775.3	41	4	GA	C:Carbamidomethylation	14.12	H186C121N32O39S2	0.188184	0.284187	0.245165	0.154069	0.077619	0.19825	0.299389	0.258279	0.16231	0.081771	0.041456	0.0320082	0.0323063	0.0369255					0.0296891	0.0345429	0.0294834	0.0350553					14.023	14.109	14.027	14.08					13.947
8	4	32	M	WEC000002	Creatine kinase S-type, mitochondrial	Q6P8J7	80+MTPSGYTLDQCIQTGVDNPGHPFIK	2775.3	41	4	TA	C:Carbamidomethylation	14.12	H186C121N32O39S2	0.188184	0.284187	0.245165	0.154069	0.077619	0.19825	0.299389	0.258279	0.16231	0.081771					0.0234482	0.0287805	0.0312256	0.033269					0.026129	0.0265499	0.0277354	0.0253234					14.093	14	13.886	13.882
5	4	20	M	WEC000002	Cytochrome c, somatic	P62897	29+TGPNLHGLFGRK	1295.71	19	2	TA	none	9.47	H93C58N19O15S0	0.469611	0.342274	0.137422	0.0395595	0.00905389	0.474899	0.346127	0.138969	0.0400049	0.00915583						0.0258726	0.0225634	0.0297094							0.0296961	0.0228798						8.851	8.821	8.705
6	4	24	M	WEC000002	Cytochrome c, somatic	P62897	29+TGPNLHGLFGRK	1295.71	19	2	GA	none	9.47	H93C58N19O15S0	0.469611	0.342274	0.137422	0.0395595	0.00905389	0.474899	0.346127	0.138969	0.0400049	0.00915583	0.0367382		0.0355131	0.0372773					0.0572741		0.0362046	0.188484					8.902		8.822	9.015					8.966
8	4	32	M	WEC000002	Cytochrome c, somatic	P62897	29+TGPNLHGLFGRK	1295.71	19	3	GA	none	9.47	H93C58N19O15S0	0.469611	0.342274	0.137422	0.0395595	0.00905389	0.474899	0.346127	0.138969	0.0400049	0.00915583	0.0228889	0.0162099	0.0169512	0.0250698					0.0258996	0.0257097	0.0238209	0.0332432					8.902	9.184	8.822	9.015					8.966
8	4	32	M	WEC000002	Cytochrome c, somatic	P62897	29+TGPNLHGLFGRK	1295.71	19	3	TA	none	9.47	H93C58N19O15S0	0.469611	0.342274	0.137422	0.0395595	0.00905389	0.474899	0.346127	0.138969	0.0400049	0.00915583					0.0214042	0.0225019	0.0154747	0.0196352					0.0185018	0.028388	0.0209209	0.0258228					8.973	8.851	8.821	8.705
7	4	28	M	WEC000002	Cytochrome c, somatic	P62897	29+TGPNLHGLFGRK	1295.71	19	4	GA	none	9.47	H93C58N19O15S0	0.469611	0.342274	0.137422	0.0395595	0.00905389	0.474899	0.346127	0.138969	0.0400049	0.00915583	0.0175936		0.00975765	0.0248716					0.0266777	0.0354031	0.0370749	0.0444818					8.902		8.822	9.015					8.966
8	4	32	M	WEC000002	Cytochrome c, somatic	P62897	29+TGPNLHGLFGRK	1295.71	19	4	TA	none	9.47	H93C58N19O15S0	0.469611	0.342274	0.137422	0.0395595	0.00905389	0.474899	0.346127	0.138969	0.0400049	0.00915583					0.0191647	0.0210448	0.0285453	0.030369					0.0198359	0.0354439	0.0165393	0.0333291					8.973	8.851	8.821	8.705
1	1	1	M	WEC000002	Cytochrome c, somatic	P62897	40+KTGQAAGFSYTDANKNK	1799.88	31	3	GA	none	4.98	H121C77N23O27S0	0.363478	0.349556	0.186396	0.071498	0.0218683	0.374361	0.360023	0.191977	0.0736388	0.0225231									0.0778633																4.797
4	3	12	M	WEC000002	Cytochrome c, somatic	P62897	40+KTGQAAGFSYTDANKNK	1799.88	31	3	TA	none	4.98	H121C77N23O27S0	0.363478	0.349556	0.186396	0.071498	0.0218683	0.374361	0.360023	0.191977	0.0736388	0.0225231					0.0561321	0.0536996							0.0411049	0.0376028							4.831	4.402
2	3	6	M	WEC000002	Cytochrome c, somatic	P62897	40+KTGQAAGFSYTDANKNK	1799.88	31	4	TA	none	4.98	H121C77N23O27S0	0.363478	0.349556	0.186396	0.071498	0.0218683	0.374361	0.360023	0.191977	0.0736388	0.0225231					0.078743									0.0499026							4.831
7	4	28	M	WEC000002	Cytochrome c, somatic	P62897	41+TGQAAGFSYTDANK	1429.65	28	2	GA	none	7.04	H91C61N17O23S0	0.449146	0.340108	0.148179	0.0472046	0.0121187	0.456153	0.345414	0.150491	0.0479411	0.0123078	0.0438321	0.0483671	0.0398412	0.0485863					0.0428605		0.0421759	0.0373949					6.719	6.862	6.695	6.776					6.756
8	4	32	M	WEC000002	Cytochrome c, somatic	P62897	41+TGQAAGFSYTDANK	1429.65	28	2	TA	none	7.04	H91C61N17O23S0	0.449146	0.340108	0.148179	0.0472046	0.0121187	0.456153	0.345414	0.150491	0.0479411	0.0123078					0.0357122	0.037704	0.0336231	0.0358159					0.0295947	0.0390074	0.0444979	0.0324151					6.79	6.725	6.638	6.635
5	3	15	M	WEC000002	Cytochrome c, somatic	P62897	41+TGQAAGFSYTDANKNK	1671.79	31	2	TA	none	5.92	H109C71N21O26S0	0.392712	0.347946	0.173272	0.0624779	0.0180411	0.402201	0.356353	0.177459	0.0639876	0.018477					0.103313								0.0752722	0.0602306	0.0252638	0.0614775					5.755
7	3	21	M	WEC000002	Cytochrome c, somatic	P62897	41+TGQAAGFSYTDANKNK	1671.79	31	2	GA	none	5.92	H109C71N21O26S0	0.392712	0.347946	0.173272	0.0624779	0.0180411	0.402201	0.356353	0.177459	0.0639876	0.018477	0.124668	0.145773	0.167618	0.152861					0.0335033	0.0855752	0.0905864						5.628	5.743	5.548	5.741					5.692
5	4	20	M	WEC000002	Cytochrome c, somatic	P62897	41+TGQAAGFSYTDANKNK	1671.79	31	3	TA	none	5.92	H109C71N21O26S0	0.392712	0.347946	0.173272	0.0624779	0.0180411	0.402201	0.356353	0.177459	0.0639876	0.018477					0.0297356								0.0298216	0.0509424	0.0327501	0.0322171					5.755
7	4	28	M	WEC000002	Cytochrome c, somatic	P62897	41+TGQAAGFSYTDANKNK	1671.79	31	3	GA	none	5.92	H109C71N21O26S0	0.392712	0.347946	0.173272	0.0624779	0.0180411	0.402201	0.356353	0.177459	0.0639876	0.018477	0.0476089	0.0398999	0.0408702	0.0475053					0.0380782	0.0433491	0.0426132						5.628	5.743	5.548	5.741					5.692
1	3	3	M	WEC000002	Dihydrolipoyl dehydrogenase, mitochondrial	O08749	110+GIEIPEVR	911.508	19	2	GA	none	11.52	H69C40N11O13S0	0.594075	0.295071	0.0875843	0.0192424	0.00342944	0.596477	0.296264	0.0879385	0.0193202	0.00344331				0.126828																11.393
2	4	8	M	WEC000002	Dihydrolipoyl dehydrogenase, mitochondrial	O08749	110+GIEIPEVR	911.508	19	2	TA	none	11.52	H69C40N11O13S0	0.594075	0.295071	0.0875843	0.0192424	0.00342944	0.596477	0.296264	0.0879385	0.0193202	0.00344331					0.0796113										0.0874136						11.407
8	4	32	M	WEC000002	Dihydrolipoyl dehydrogenase, mitochondrial	O08749	496+EANLAAAFGKPINF	1461.76	31	2	GA	none	16.98	H103C68N17O19S0	0.419225	0.349954	0.160573	0.0527609	0.0137768	0.426687	0.356182	0.163431	0.0537	0.014022	0.0426249	0.0511947	0.0427029	0.0532					0.0365862	0.0475571	0.0325701	0.0385731					16.877	17.048	16.853	16.99					16.857
8	4	32	M	WEC000002	Dihydrolipoyl dehydrogenase, mitochondrial	O08749	496+EANLAAAFGKPINF	1461.76	31	2	TA	none	16.98	H103C68N17O19S0	0.419225	0.349954	0.160573	0.0527609	0.0137768	0.426687	0.356182	0.163431	0.0537	0.014022					0.0350428	0.0335818	0.0358819	0.0355472					0.0348269	0.0406261	0.0269027	0.0288621					17.032	16.882	16.824	16.737
8	2	16	M	WEC000002	Dihydrolipoyl dehydrogenase, mitochondrial	O08749	496+EANLAAAFGKPINF	1461.76	31	3	GA	none	16.98	H103C68N17O19S0	0.419225	0.349954	0.160573	0.0527609	0.0137768	0.426687	0.356182	0.163431	0.0537	0.014022	0.0775698	0.0966517	0.0734896	0.11122					0.0896596	0.0987047	0.0697556	0.0658097					16.877	17.048	16.853	16.99					16.857
8	2	16	M	WEC000002	Dihydrolipoyl dehydrogenase, mitochondrial	O08749	496+EANLAAAFGKPINF	1461.76	31	3	TA	none	16.98	H103C68N17O19S0	0.419225	0.349954	0.160573	0.0527609	0.0137768	0.426687	0.356182	0.163431	0.0537	0.014022					0.0852606	0.0545135	0.0831152	0.0640643					0.0839503	0.124841	0.0607496	0.065532					17.032	16.882	16.824	16.737
4	4	16	M	WEC000002	ES1 protein homolog, mitochondrial	Q9D172	102+NVLAESAR	858.456	21	2	TA	none	5.18	H62C35N12O13S0	0.625931	0.278013	0.0769993	0.0159217	0.00269059	0.627899	0.278888	0.0772414	0.0159718	0.00269905							0.312621	0.141428					0.228265		0.16714								6.05	5.515
5	4	20	M	WEC000002	ES1 protein homolog, mitochondrial	Q9D172	102+NVLAESAR	858.456	21	2	GA	none	5.18	H62C35N12O13S0	0.625931	0.278013	0.0769993	0.0159217	0.00269059	0.627899	0.278888	0.0772414	0.0159718	0.00269905				0.268129					0.1493	0.111764	0.0997059	0.103926								6.244					5.804
6	3	18	M	WEC000002	ES1 protein homolog, mitochondrial	Q9D172	115+ITSLAQLNAANHDAAIFPGGFGAAK	2454.27	56	3	TA	none	15.7	H171C110N31O33S0	0.24045	0.328141	0.238476	0.121743	0.0487498	0.245969	0.335674	0.24395	0.124538	0.0498688					0.0443374	0.0547352	0.0582466	0.0545055						0.060923		0.0547476					15.129	15.595	15.509	15.477
8	3	24	M	WEC000002	ES1 protein homolog, mitochondrial	Q9D172	115+ITSLAQLNAANHDAAIFPGGFGAAK	2454.27	56	3	GA	none	15.7	H171C110N31O33S0	0.24045	0.328141	0.238476	0.121743	0.0487498	0.245969	0.335674	0.24395	0.124538	0.0498688	0.0886095	0.0611215	0.0656209	0.0459967					0.0799951	0.0512638	0.0600275	0.040725					15.618	15.145	15.594	15.143					15.57
3	4	12	M	WEC000002	ES1 protein homolog, mitochondrial	Q9D172	115+ITSLAQLNAANHDAAIFPGGFGAAK	2454.27	56	4	GA	none	15.7	H171C110N31O33S0	0.24045	0.328141	0.238476	0.121743	0.0487498	0.245969	0.335674	0.24395	0.124538	0.0498688	0.212787	0.0532156		0.0439467													15.618	15.145		15.143
4	3	12	M	WEC000002	ES1 protein homolog, mitochondrial	Q9D172	115+ITSLAQLNAANHDAAIFPGGFGAAK	2454.27	56	4	TA	none	15.7	H171C110N31O33S0	0.24045	0.328141	0.238476	0.121743	0.0487498	0.245969	0.335674	0.24395	0.124538	0.0498688					0.0434988									0.0608839	0.0977805	0.0520865					15.129
8	3	24	M	WEC000002	ES1 protein homolog, mitochondrial	Q9D172	187+GVEVTVGHEQEEGGKWPYAGTAEAIK	2741.33	56	3	GA	none	11.27	H184C121N32O41S0	0.207881	0.310694	0.248034	0.139372	0.0615227	0.214863	0.321129	0.256365	0.144054	0.063589	0.037026	0.0371722	0.0337213	0.039125					0.0336228	0.0357078	0.0299701	0.0298712					11.169	11.227	11.089	11.197					11.093
8	3	24	M	WEC000002	ES1 protein homolog, mitochondrial	Q9D172	187+GVEVTVGHEQEEGGKWPYAGTAEAIK	2741.33	56	3	TA	none	11.27	H184C121N32O41S0	0.207881	0.310694	0.248034	0.139372	0.0615227	0.214863	0.321129	0.256365	0.144054	0.063589					0.034729	0.0309809	0.0332537	0.0313732					0.0255218	0.0312215	0.0301152	0.0290779					11.211	11.118	11.003	11
8	4	32	M	WEC000002	ES1 protein homolog, mitochondrial	Q9D172	187+GVEVTVGHEQEEGGKWPYAGTAEAIK	2741.33	56	4	GA	none	11.27	H184C121N32O41S0	0.207881	0.310694	0.248034	0.139372	0.0615227	0.214863	0.321129	0.256365	0.144054	0.063589	0.0887797	0.0721645	0.0556699	0.0709016					0.0670198	0.0886384	0.0628862	0.0551407					11.169	11.227	11.089	11.197					11.093
8	4	32	M	WEC000002	ES1 protein homolog, mitochondrial	Q9D172	187+GVEVTVGHEQEEGGKWPYAGTAEAIK	2741.33	56	4	TA	none	11.27	H184C121N32O41S0	0.207881	0.310694	0.248034	0.139372	0.0615227	0.214863	0.321129	0.256365	0.144054	0.063589					0.0673273	0.0506809	0.0608462	0.0571067					0.0550161	0.0824991	0.0591268	0.0646394					11.211	11.118	11.003	11
2	3	6	M	WEC000002	Electron transfer flavoprotein subunit alpha, mitochondrial	Q99LC5	127+LNVAPVSDIIEIKSPDTFVR	2212.21	34	3	GA	none	17.03	H165C100N25O31S0	0.275838	0.339511	0.224705	0.105133	0.0387587	0.291834	0.3592	0.237736	0.11123	0.0410064	0.103796										0.0548439						17.157
5	3	15	M	WEC000002	Electron transfer flavoprotein subunit alpha, mitochondrial	Q99LC5	127+LNVAPVSDIIEIKSPDTFVR	2212.21	34	3	TA	none	17.03	H165C100N25O31S0	0.275838	0.339511	0.224705	0.105133	0.0387587	0.291834	0.3592	0.237736	0.11123	0.0410064					0.104613			0.0780303						0.0613686	0.0848914	0.0593927					17.283			17.1
4	4	16	M	WEC000002	Electron transfer flavoprotein subunit alpha, mitochondrial	Q99LC5	250+AAVDAGFVPNDMQVGQTGK	1903.91	38	2	GA	none	12.19	H129C81N23O28S1	0.329043	0.334112	0.201659	0.0898229	0.0322446	0.344679	0.349989	0.211241	0.0940913	0.0337769		0.036322	0.0329793	0.0362552						0.0379432								12.179	12.096	12.177
6	4	24	M	WEC000002	Electron transfer flavoprotein subunit alpha, mitochondrial	Q99LC5	250+AAVDAGFVPNDMQVGQTGK	1903.91	38	2	TA	none	12.19	H129C81N23O28S1	0.329043	0.334112	0.201659	0.0898229	0.0322446	0.344679	0.349989	0.211241	0.0940913	0.0337769					0.0289703	0.0311814	0.0305985	0.0312087						0.0367353		0.0282052					12.191	12.097	12.011	11.979
7	4	28	M	WEC000002	Electron transfer flavoprotein subunit alpha, mitochondrial	Q99LC5	250+AAVDAGFVPNDMQVGQTGK	1903.91	38	3	GA	none	12.19	H129C81N23O28S1	0.329043	0.334112	0.201659	0.0898229	0.0322446	0.344679	0.349989	0.211241	0.0940913	0.0337769	0.0700499	0.0704006	0.0628282	0.0703694					0.041172		0.0408015	0.0437865					13.491	12.179	12.096	12.177					13.387
7	4	28	M	WEC000002	Electron transfer flavoprotein subunit alpha, mitochondrial	Q99LC5	250+AAVDAGFVPNDMQVGQTGK	1903.91	38	3	TA	none	12.19	H129C81N23O28S1	0.329043	0.334112	0.201659	0.0898229	0.0322446	0.344679	0.349989	0.211241	0.0940913	0.0337769					0.0591719	0.0640305	0.0606325	0.0636169					0.0424776		0.0433035	0.0600684					12.191	12.097	12.011	11.979
2	4	8	M	WEC000002	Electron transfer flavoprotein subunit alpha, mitochondrial	Q99LC5	250+AAVDAGFVPNDMQVGQTGK	1903.91	38	4	TA	none	12.19	H129C81N23O28S1	0.329043	0.334112	0.201659	0.0898229	0.0322446	0.344679	0.349989	0.211241	0.0940913	0.0337769													0.0347192		0.0267272
3	4	12	M	WEC000002	Electron transfer flavoprotein subunit alpha, mitochondrial	Q99LC5	250+AAVDAGFVPNDMQVGQTGK	1903.91	38	4	GA	none	12.19	H129C81N23O28S1	0.329043	0.334112	0.201659	0.0898229	0.0322446	0.344679	0.349989	0.211241	0.0940913	0.0337769									0.0355602		0.0267889	0.042298													13.387
5	1	5	M	WEC000002	Electron transfer flavoprotein subunit alpha, mitochondrial	Q99LC5	269+IVAPELYIAVGISGAIQHLAGMKDSK	2680.46	52	3	GA	none	23.11	H201C121N31O35S1	0.20042	0.3005	0.247157	0.145328	0.0677139	0.208528	0.312656	0.257155	0.151207	0.0704531		0.0737751		0.0650554					0.0894637	0.0797122		0.0510015						23.288		23.286					23.265
7	1	7	M	WEC000002	Electron transfer flavoprotein subunit alpha, mitochondrial	Q99LC5	269+IVAPELYIAVGISGAIQHLAGMKDSK	2680.46	52	3	TA	none	23.11	H201C121N31O35S1	0.20042	0.3005	0.247157	0.145328	0.0677139	0.208528	0.312656	0.257155	0.151207	0.0704531					0.0707907	0.0733634	0.0833486						0.0783224	0.0925985	0.0896757	0.069428					23.3	23.29	23.26
3	4	12	M	WEC000002	Electron transfer flavoprotein subunit alpha, mitochondrial	Q99LC5	269+IVAPELYIAVGISGAIQHLAGMKDSK	2680.46	52	4	GA	none	23.11	H201C121N31O35S1	0.20042	0.3005	0.247157	0.145328	0.0677139	0.208528	0.312656	0.257155	0.151207	0.0704531		0.0301174		0.0279921						0.0339035								23.288		23.286
5	4	20	M	WEC000002	Electron transfer flavoprotein subunit alpha, mitochondrial	Q99LC5	269+IVAPELYIAVGISGAIQHLAGMKDSK	2680.46	52	4	TA	none	23.11	H201C121N31O35S1	0.20042	0.3005	0.247157	0.145328	0.0677139	0.208528	0.312656	0.257155	0.151207	0.0704531					0.027084	0.0296069	0.0322068						0.0317817			0.0305946					23.3	23.29	23.26
7	4	28	M	WEC000002	Electron transfer flavoprotein subunit alpha, mitochondrial	Q99LC5	322+VVPEMTEILK	1157.64	15	2	GA	none	14.06	H91C52N11O16S1	0.489207	0.313817	0.137171	0.0447759	0.0118063	0.496672	0.318606	0.139264	0.0454591	0.0119864		0.0575563	0.0558755	0.0562312					0.0614085	0.0666209	0.0641326	0.0521049						14.025	13.831	14.024					13.863
8	4	32	M	WEC000002	Electron transfer flavoprotein subunit alpha, mitochondrial	Q99LC5	322+VVPEMTEILK	1157.64	15	2	TA	none	14.06	H91C52N11O16S1	0.489207	0.313817	0.137171	0.0447759	0.0118063	0.496672	0.318606	0.139264	0.0454591	0.0119864					0.0594265	0.0589613	0.0558105	0.0595687					0.0665334	0.0600305	0.0561319	0.0557722					14.009	13.916	13.774	13.77
8	4	32	M	WEC000002	Electron transfer flavoprotein subunit alpha, mitochondrial	Q99LC5	47+LGGEVSCLVAGTK	1289.66	21	2	GA	C:Carbamidomethylation	10.82	H95C54N15O19S1	0.467957	0.31817	0.145896	0.0500036	0.0139008	0.476522	0.323993	0.148566	0.0509188	0.0141553	0.0737824	0.0597705	0.0474289	0.0843796					0.0578413	0.067853	0.0541646	0.049521					10.665	10.724	10.641	10.694					10.589
8	4	32	M	WEC000002	Electron transfer flavoprotein subunit alpha, mitochondrial	Q99LC5	47+LGGEVSCLVAGTK	1289.66	21	2	TA	C:Carbamidomethylation	10.82	H95C54N15O19S1	0.467957	0.31817	0.145896	0.0500036	0.0139008	0.476522	0.323993	0.148566	0.0509188	0.0141553					0.0395591	0.0433033	0.0438519	0.0410903					0.0612547	0.0953841	0.0596663	0.0540097					10.707	10.614	10.528	10.496
4	2	8	M	WEC000002	Electron transfer flavoprotein subunit alpha, mitochondrial	Q99LC5	47+LGGEVSCLVAGTK	1289.66	21	3	GA	C:Carbamidomethylation	10.82	H95C54N15O19S1	0.467957	0.31817	0.145896	0.0500036	0.0139008	0.476522	0.323993	0.148566	0.0509188	0.0141553	0.0640963		0.0944565								0.0697017	0.137187					10.665		10.641
6	2	12	M	WEC000002	Electron transfer flavoprotein subunit alpha, mitochondrial	Q99LC5	47+LGGEVSCLVAGTK	1289.66	21	3	TA	C:Carbamidomethylation	10.82	H95C54N15O19S1	0.467957	0.31817	0.145896	0.0500036	0.0139008	0.476522	0.323993	0.148566	0.0509188	0.0141553					0.0355584	0.0280892	0.0453758	0.0314443							0.0734455	0.0553084					10.707	10.614	10.528	10.496
1	3	3	M	WEC000002	Electron transfer flavoprotein subunit beta	Q9DCW4	111+LAEKEKVDLLFLGK	1601.94	21	3	TA	none	13.52	H127C75N17O21S0	0.384952	0.352766	0.176369	0.0628819	0.0177688	0.394027	0.361082	0.180526	0.0643642	0.0181877															0.11527
2	2	4	M	WEC000002	Electron transfer flavoprotein subunit beta	Q9DCW4	111+LAEKEKVDLLFLGK	1601.94	21	4	GA	none	13.52	H127C75N17O21S0	0.384952	0.352766	0.176369	0.0628819	0.0177688	0.394027	0.361082	0.180526	0.0643642	0.0181877										0.0821904	0.0729612
4	2	8	M	WEC000002	Electron transfer flavoprotein subunit beta	Q9DCW4	111+LAEKEKVDLLFLGK	1601.94	21	4	TA	none	13.52	H127C75N17O21S0	0.384952	0.352766	0.176369	0.0628819	0.0177688	0.394027	0.361082	0.180526	0.0643642	0.0181877													0.0683677	0.0680674	0.0725689	0.0755801
8	4	32	M	WEC000002	Electron transfer flavoprotein subunit beta	Q9DCW4	175+LKLPAVVTADLR	1294.8	20	2	GA	none	14.17	H106C59N16O16S0	0.467535	0.341896	0.138581	0.040403	0.00938563	0.473015	0.345903	0.140205	0.0408765	0.00949564	0.0331615	0.0351885	0.0254679	0.0372914					0.0354662	0.0386839	0.0387421	0.0365098					14.107	14.137	14.083	14.108					13.975
8	4	32	M	WEC000002	Electron transfer flavoprotein subunit beta	Q9DCW4	175+LKLPAVVTADLR	1294.8	20	2	TA	none	14.17	H106C59N16O16S0	0.467535	0.341896	0.138581	0.040403	0.00938563	0.473015	0.345903	0.140205	0.0408765	0.00949564					0.0268035	0.0328397	0.0301914	0.0316929					0.0300687	0.0329059	0.0325902	0.0290538					14.121	14	13.886	13.882
8	4	32	M	WEC000002	Electron transfer flavoprotein subunit beta	Q9DCW4	175+LKLPAVVTADLR	1294.8	20	3	GA	none	14.17	H106C59N16O16S0	0.467535	0.341896	0.138581	0.040403	0.00938563	0.473015	0.345903	0.140205	0.0408765	0.00949564	0.0602575	0.0629536	0.071545	0.0564592					0.0853568	0.0577761	0.0576426	0.0594282					14.107	14.137	14.083	14.108					13.975
8	4	32	M	WEC000002	Electron transfer flavoprotein subunit beta	Q9DCW4	175+LKLPAVVTADLR	1294.8	20	3	TA	none	14.17	H106C59N16O16S0	0.467535	0.341896	0.138581	0.040403	0.00938563	0.473015	0.345903	0.140205	0.0408765	0.00949564					0.0586861	0.0604319	0.0525956	0.0588351					0.0477911	0.052253	0.0516587	0.0470365					14.121	14	13.886	13.882
1	1	1	M	WEC000002	Electron transfer flavoprotein subunit beta	Q9DCW4	86+GIHVEIPGAQAESLGPLQVAR	2141.16	52	2	GA	none	15.08	H156C94N28O29S0	0.293193	0.34408	0.217557	0.0973615	0.0343614	0.307914	0.361356	0.22848	0.10225	0.0360867											0.136947
3	1	3	M	WEC000002	Electron transfer flavoprotein subunit beta	Q9DCW4	86+GIHVEIPGAQAESLGPLQVAR	2141.16	52	2	TA	none	15.08	H156C94N28O29S0	0.293193	0.34408	0.217557	0.0973615	0.0343614	0.307914	0.361356	0.22848	0.10225	0.0360867													0.149508	0.205859	0.134457
3	4	12	M	WEC000002	Electron transfer flavoprotein subunit beta	Q9DCW4	86+GIHVEIPGAQAESLGPLQVAR	2141.16	52	3	GA	none	15.08	H156C94N28O29S0	0.293193	0.34408	0.217557	0.0973615	0.0343614	0.307914	0.361356	0.22848	0.10225	0.0360867	0.105263									0.258295		0.0696448					15.002
4	4	16	M	WEC000002	Electron transfer flavoprotein subunit beta	Q9DCW4	86+GIHVEIPGAQAESLGPLQVAR	2141.16	52	3	TA	none	15.08	H156C94N28O29S0	0.293193	0.34408	0.217557	0.0973615	0.0343614	0.307914	0.361356	0.22848	0.10225	0.0360867						0.126658	0.121809	0.11935								0.0470442						15.175	15.033	15.002
1	3	3	M	WEC000002	Electron transfer flavoprotein subunit beta	Q9DCW4	86+GIHVEIPGAQAESLGPLQVAR	2141.16	52	4	GA	none	15.08	H156C94N28O29S0	0.293193	0.34408	0.217557	0.0973615	0.0343614	0.307914	0.361356	0.22848	0.10225	0.0360867	0.140933																15.002
3	3	9	M	WEC000002	Electron transfer flavoprotein subunit beta	Q9DCW4	86+GIHVEIPGAQAESLGPLQVAR	2141.16	52	4	TA	none	15.08	H156C94N28O29S0	0.293193	0.34408	0.217557	0.0973615	0.0343614	0.307914	0.361356	0.22848	0.10225	0.0360867						0.158226	0.152819	0.158158														15.175	15.033	15.002
8	4	32	M	WEC000002	Elongation factor 1-alpha 1	P10126	256+IGGIGTVPVGR	1024.6	18	2	GA	none	9.58	H80C45N14O13S0	0.555306	0.313468	0.101668	0.0241006	0.00459604	0.558353	0.315188	0.102225	0.0242328	0.00462126	0.0503085	0.0476633	0.0510724	0.0580608					0.0413832	0.0434713	0.0468566	0.0441158					9.238	9.296	9.214	9.155					9.162
8	4	32	M	WEC000002	Elongation factor 1-alpha 1	P10126	256+IGGIGTVPVGR	1024.6	18	2	TA	none	9.58	H80C45N14O13S0	0.555306	0.313468	0.101668	0.0241006	0.00459604	0.558353	0.315188	0.102225	0.0242328	0.00462126					0.0413475	0.0520822	0.0507117	0.051978					0.0373476	0.0454037	0.0505788	0.0432					9.14	9.047	9.045	9.097
3	2	6	M	WEC000002	Elongation factor 1-alpha 1	P10126	267+VETGVLKPGMVVTFAPVNVTTEVK	2514.38	31	3	TA	none	16.6	H191C114N27O34S1	0.220464	0.309889	0.241511	0.135308	0.0602669	0.227884	0.320319	0.249639	0.139862	0.0622953								0.0828169					0.0870269		0.0554662									16.457
3	3	9	M	WEC000002	Elongation factor 1-alpha 1	P10126	267+VETGVLKPGMVVTFAPVNVTTEVK	2514.38	31	3	GA	none	16.6	H191C114N27O34S1	0.220464	0.309889	0.241511	0.135308	0.0602669	0.227884	0.320319	0.249639	0.139862	0.0622953										0.0866762	0.0745523	0.0635376
6	1	6	M	WEC000002	Elongation factor 1-alpha 2	P62631	220+EGNASGVSLLEALDTILPPTRPTDKPLR	2959.6	54	3	TA	none	20.96	H218C129N36O43S0	0.185774	0.297877	0.253648	0.151432	0.0708189	0.193605	0.310434	0.264341	0.157815	0.0738043						0.066792	0.0601724	0.0466854					0.0587661		0.0708925	0.0813453						21.36	21.301	21.326
7	1	7	M	WEC000002	Elongation factor 1-alpha 2	P62631	220+EGNASGVSLLEALDTILPPTRPTDKPLR	2959.6	54	3	GA	none	20.96	H218C129N36O43S0	0.185774	0.297877	0.253648	0.151432	0.0708189	0.193605	0.310434	0.264341	0.157815	0.0738043	0.0565978	0.0792911	0.0425947						0.0569013	0.0611447	0.0612743	0.0388309					21.438	21.413	21.414						21.335
5	2	10	M	WEC000002	Elongation factor 1-alpha 2	P62631	220+EGNASGVSLLEALDTILPPTRPTDKPLR	2959.6	54	4	TA	none	20.96	H218C129N36O43S0	0.185774	0.297877	0.253648	0.151432	0.0708189	0.193605	0.310434	0.264341	0.157815	0.0738043						0.0548224	0.0510461	0.0400111					0.0474786		0.0508005							21.36	21.301	21.326
7	3	21	M	WEC000002	Elongation factor 1-alpha 2	P62631	220+EGNASGVSLLEALDTILPPTRPTDKPLR	2959.6	54	4	GA	none	20.96	H218C129N36O43S0	0.185774	0.297877	0.253648	0.151432	0.0708189	0.193605	0.310434	0.264341	0.157815	0.0738043	0.0459986	0.0563707	0.0349243						0.0441683	0.0468477	0.0527756	0.0332027					21.438	21.413	21.414						21.335
8	1	8	M	WEC000002	Elongation factor 1-alpha 2	P62631	220+EGNASGVSLLEALDTILPPTRPTDKPLRLPLQDVYK	3916.13	65	3	GA	none	21.74	H290C175N46O55S0	0.10392	0.224746	0.253578	0.198019	0.11993	0.115442	0.249664	0.281693	0.219974	0.133227	0.0240026	0.0271426	0.0258721	0.0262					0.0198377	0.0204189	0.0230127	0.0201287					22.054	22.056	22.058	22.055					22.006
8	1	8	M	WEC000002	Elongation factor 1-alpha 2	P62631	220+EGNASGVSLLEALDTILPPTRPTDKPLRLPLQDVYK	3916.13	65	3	TA	none	21.74	H290C175N46O55S0	0.10392	0.224746	0.253578	0.198019	0.11993	0.115442	0.249664	0.281693	0.219974	0.133227					0.0249923	0.0268572	0.0255516	0.0256019					0.0189602	0.0184681	0.0199298	0.0174488					22.04	22.003	21.973	21.969
8	3	24	M	WEC000002	Elongation factor 1-alpha 2	P62631	220+EGNASGVSLLEALDTILPPTRPTDKPLRLPLQDVYK	3916.13	65	4	TA	none	21.74	H290C175N46O55S0	0.10392	0.224746	0.253578	0.198019	0.11993	0.115442	0.249664	0.281693	0.219974	0.133227					0.0229788	0.0225735	0.0199703	0.0236737					0.0161802	0.0106239	0.0139331	0.0135068					22.04	22.003	21.973	21.969
8	4	32	M	WEC000002	Elongation factor 1-alpha 2	P62631	220+EGNASGVSLLEALDTILPPTRPTDKPLRLPLQDVYK	3916.13	65	4	GA	none	21.74	H290C175N46O55S0	0.10392	0.224746	0.253578	0.198019	0.11993	0.115442	0.249664	0.281693	0.219974	0.133227	0.0241083	0.0241587	0.0228901	0.0229471					0.0159517	0.0161016	0.0161972	0.0197579					22.054	22.056	22.058	22.055					22.006
8	4	32	M	WEC000002	Elongation factor 1-alpha 2	P62631	256+IGGIGTVPVGR	1024.6	18	2	GA	none	9.58	H80C45N14O13S0	0.555306	0.313468	0.101668	0.0241006	0.00459604	0.558353	0.315188	0.102225	0.0242328	0.00462126	0.0503085	0.0476633	0.0510724	0.0580608					0.0413832	0.0434713	0.0468566	0.0441158					9.238	9.296	9.214	9.155					9.162
8	4	32	M	WEC000002	Elongation factor 1-alpha 2	P62631	256+IGGIGTVPVGR	1024.6	18	2	TA	none	9.58	H80C45N14O13S0	0.555306	0.313468	0.101668	0.0241006	0.00459604	0.558353	0.315188	0.102225	0.0242328	0.00462126					0.0413475	0.0520822	0.0507117	0.051978					0.0373476	0.0454037	0.0505788	0.0432					9.14	9.047	9.045	9.097
8	4	32	M	WEC000002	Elongation factor 1-alpha 2	P62631	267+VETGILRPGMVVTFAPVNITTEVK	2570.41	35	3	GA	none	18.15	H195C116N29O34S1	0.213979	0.307191	0.243494	0.138453	0.062507	0.221596	0.318127	0.252163	0.143382	0.0647322	0.0331759	0.0370887	0.0327761	0.0368984					0.0300701	0.0352329	0.033405	0.0317985					18.36	18.363	18.336	18.361					18.256
8	4	32	M	WEC000002	Elongation factor 1-alpha 2	P62631	267+VETGILRPGMVVTFAPVNITTEVK	2570.41	35	3	TA	none	18.15	H195C116N29O34S1	0.213979	0.307191	0.243494	0.138453	0.062507	0.221596	0.318127	0.252163	0.143382	0.0647322					0.033305	0.036848	0.0323444	0.0367397					0.0280967	0.027082	0.0295013	0.0277299					18.347	18.281	18.195	18.22
8	3	24	M	WEC000002	Elongation factor 1-alpha 2	P62631	267+VETGILRPGMVVTFAPVNITTEVK	2570.41	35	4	GA	none	18.15	H195C116N29O34S1	0.213979	0.307191	0.243494	0.138453	0.062507	0.221596	0.318127	0.252163	0.143382	0.0647322	0.072907	0.0448179	0.0456847	0.0508629					0.0461502	0.0557935	0.0505944	0.0502901					18.36	18.363	18.336	18.361					18.256
8	3	24	M	WEC000002	Elongation factor 1-alpha 2	P62631	267+VETGILRPGMVVTFAPVNITTEVK	2570.41	35	4	TA	none	18.15	H195C116N29O34S1	0.213979	0.307191	0.243494	0.138453	0.062507	0.221596	0.318127	0.252163	0.143382	0.0647322					0.0478339	0.0488759	0.0445792	0.0465924					0.0386439	0.0574986	0.0432904	0.0434729					18.347	18.281	18.195	18.22
7	4	28	M	WEC000002	Elongation factor 2	P58252	846+EGIPALDNFLDKL	1443.76	22	2	TA	none	22.02	H105C66N15O21S0	0.429449	0.346329	0.156325	0.0509946	0.013301	0.436832	0.352283	0.159013	0.0518713	0.0135297					0.0947207	0.0959376	0.0822484	0.0852314					0.0884529		0.089925	0.0863804					22.348	22.311	22.28	22.249
8	4	32	M	WEC000002	Elongation factor 2	P58252	846+EGIPALDNFLDKL	1443.76	22	2	GA	none	22.02	H105C66N15O21S0	0.429449	0.346329	0.156325	0.0509946	0.013301	0.436832	0.352283	0.159013	0.0518713	0.0135297	0.090736	0.101714	0.0840637	0.0895497					0.0842132	0.117872	0.0967242	0.0947682					22.362	22.364	22.366	22.334					22.286
7	4	28	M	WEC000002	Enoyl-CoA delta isomerase 1, mitochondrial	P42125	192+ALQLGTLFSPAEALK	1557.88	31	2	GA	none	18.88	H119C72N17O21S0	0.398316	0.351348	0.170276	0.0590795	0.0162889	0.406853	0.358877	0.173925	0.0603456	0.016638	0.0409547	0.0470512	0.037487						0.0423712	0.0758407	0.0425736	0.0391358					19.116	19.118	19.12						19.012
7	4	28	M	WEC000002	Enoyl-CoA delta isomerase 1, mitochondrial	P42125	192+ALQLGTLFSPAEALK	1557.88	31	2	TA	none	18.88	H119C72N17O21S0	0.398316	0.351348	0.170276	0.0590795	0.0162889	0.406853	0.358877	0.173925	0.0603456	0.016638					0.0483712	0.0404216	0.0368322	0.0363106						0.0461678	0.041123	0.0383817					19.102	19.037	18.978	18.975
1	2	2	M	WEC000002	Enoyl-CoA delta isomerase 1, mitochondrial	P42125	192+ALQLGTLFSPAEALK	1557.88	31	3	TA	none	18.88	H119C72N17O21S0	0.398316	0.351348	0.170276	0.0590795	0.0162889	0.406853	0.358877	0.173925	0.0603456	0.016638					0.0540151																19.102
2	4	8	M	WEC000002	Enoyl-CoA delta isomerase 1, mitochondrial	P42125	34+VLVETEGPAGVAVMK	1498.81	27	2	GA	none	12.07	H114C66N16O21S1	0.405618	0.332413	0.170276	0.0649858	0.0200325	0.416748	0.341535	0.174948	0.0667689	0.0205821									0.0615286			0.0414114													11.904
2	2	4	M	WEC000002	Enoyl-CoA delta isomerase 1, mitochondrial	P42125	34+VLVETEGPAGVAVMK	1498.81	27	3	GA	none	12.07	H114C66N16O21S1	0.405618	0.332413	0.170276	0.0649858	0.0200325	0.416748	0.341535	0.174948	0.0667689	0.0205821									0.119076			0.10881													11.904
1	2	2	M	WEC000002	Filamin-C	Q8VHX6	1343+VGVTEGCDPTR	1189.54	19	2	GA	C:Carbamidomethylation	4.83	H79C47N15O19S1	0.506534	0.30406	0.132317	0.0427264	0.0112643	0.513915	0.30849	0.134245	0.043349	0.0114284									0.11494																4.349
3	3	9	M	WEC000002	Filamin-C	Q8VHX6	1343+VGVTEGCDPTR	1189.54	19	2	TA	C:Carbamidomethylation	4.83	H79C47N15O19S1	0.506534	0.30406	0.132317	0.0427264	0.0112643	0.513915	0.30849	0.134245	0.043349	0.0114284						0.0701725							0.0967561		0.0885593							4.458
1	3	3	M	WEC000002	Filamin-C	Q8VHX6	2032+ILVGPSEIGDASK	1284.69	25	2	GA	none	10.58	H96C56N14O20S0	0.482787	0.333514	0.133254	0.0390054	0.00921052	0.488374	0.337373	0.134796	0.0394567	0.0093171										0.0723815
2	2	4	M	WEC000002	Filamin-C	Q8VHX6	2578+YGGPQHIVGSPFK	1385.71	24	2	TA	none	9.28	H95C65N17O17S0	0.435878	0.348577	0.152762	0.0478634	0.0119029	0.442479	0.353856	0.155076	0.0485884	0.0120832								0.190255							0.147352									10.776
3	3	9	M	WEC000002	Filamin-C	Q8VHX6	2578+YGGPQHIVGSPFK	1385.71	24	2	GA	none	9.28	H95C65N17O17S0	0.435878	0.348577	0.152762	0.0478634	0.0119029	0.442479	0.353856	0.155076	0.0485884	0.0120832				0.0608639					0.160749		0.146249									10.666					8.826
1	4	4	M	WEC000002	Filamin-C	Q8VHX6	2578+YGGPQHIVGSPFK	1385.71	24	3	TA	none	9.28	H95C65N17O17S0	0.435878	0.348577	0.152762	0.0478634	0.0119029	0.442479	0.353856	0.155076	0.0485884	0.0120832															0.0846694
3	4	12	M	WEC000002	Filamin-C	Q8VHX6	2578+YGGPQHIVGSPFK	1385.71	24	3	GA	none	9.28	H95C65N17O17S0	0.435878	0.348577	0.152762	0.0478634	0.0119029	0.442479	0.353856	0.155076	0.0485884	0.0120832				0.0146577					0.0924123		0.0840448									10.666					8.826
3	1	3	M	WEC000002	Filamin-C	Q8VHX6	71+LIALLEVLSQKR	1381.87	22	2	TA	none	18.6	H115C63N17O17S0	0.444149	0.346789	0.149074	0.0459314	0.0112512	0.450481	0.351733	0.1512	0.0465862	0.0114116						0.0930033	0.0625539	0.0769053														18.785	18.699	18.667
4	1	4	M	WEC000002	Filamin-C	Q8VHX6	71+LIALLEVLSQKR	1381.87	22	2	GA	none	18.6	H115C63N17O17S0	0.444149	0.346789	0.149074	0.0459314	0.0112512	0.450481	0.351733	0.1512	0.0465862	0.0114116									0.105087	0.107416	0.0983886	0.0945846													18.732
4	1	4	M	WEC000002	Filamin-C	Q8VHX6	71+LIALLEVLSQKR	1381.87	22	3	TA	none	18.6	H115C63N17O17S0	0.444149	0.346789	0.149074	0.0459314	0.0112512	0.450481	0.351733	0.1512	0.0465862	0.0114116						0.116869	0.0901899	0.094041					0.131519									18.785	18.699	18.667
5	1	5	M	WEC000002	Filamin-C	Q8VHX6	71+LIALLEVLSQKR	1381.87	22	3	GA	none	18.6	H115C63N17O17S0	0.444149	0.346789	0.149074	0.0459314	0.0112512	0.450481	0.351733	0.1512	0.0465862	0.0114116	0.124644								0.105641	0.134577	0.118182	0.111005					18.836								18.732
7	4	28	M	WEC000002	Fructose-bisphosphate aldolase A	P05064	100+SKGGVVGIKVDK	1185.71	15	2	GA	none	5.35	H95C52N15O16S0	0.507535	0.329265	0.121757	0.0328023	0.00709925	0.511959	0.332135	0.122818	0.0330882	0.00716113		0.0599805	0.0374993	0.0885028					0.0732437	0.0593384	0.0874477	0.055374						5.239	4.429	5.237					5.356
8	4	32	M	WEC000002	Fructose-bisphosphate aldolase A	P05064	100+SKGGVVGIKVDK	1185.71	15	2	TA	none	5.35	H95C52N15O16S0	0.507535	0.329265	0.121757	0.0328023	0.00709925	0.511959	0.332135	0.122818	0.0330882	0.00716113					0.0575403	0.0642165	0.0427661	0.0313739					0.0569371	0.0616048	0.0670619	0.0618148					5.279	5.186	4.987	4.928
7	4	28	M	WEC000002	Fructose-bisphosphate aldolase A	P05064	100+SKGGVVGIKVDK	1185.71	15	3	GA	none	5.35	H95C52N15O16S0	0.507535	0.329265	0.121757	0.0328023	0.00709925	0.511959	0.332135	0.122818	0.0330882	0.00716113	0.0323907	0.0538668	0.0328797	0.0557895					0.0542052	0.0567521		0.0527745					4.761	5.239	4.429	5.237					5.356
8	4	32	M	WEC000002	Fructose-bisphosphate aldolase A	P05064	100+SKGGVVGIKVDK	1185.71	15	3	TA	none	5.35	H95C52N15O16S0	0.507535	0.329265	0.121757	0.0328023	0.00709925	0.511959	0.332135	0.122818	0.0330882	0.00716113					0.0423289	0.0541717	0.0344408	0.0449162					0.0441045	0.0428047	0.049456	0.0428487					5.279	5.186	4.987	4.928
8	4	32	M	WEC000002	Fructose-bisphosphate aldolase A	P05064	100+SKGGVVGIKVDK	1185.71	15	4	GA	none	5.35	H95C52N15O16S0	0.507535	0.329265	0.121757	0.0328023	0.00709925	0.511959	0.332135	0.122818	0.0330882	0.00716113	0.0441051	0.0435985	0.042997	0.0414693					0.0392048	0.0504602	0.0471255	0.0396571					4.761	5.239	4.429	5.237					5.356
8	4	32	M	WEC000002	Fructose-bisphosphate aldolase A	P05064	100+SKGGVVGIKVDK	1185.71	15	4	TA	none	5.35	H95C52N15O16S0	0.507535	0.329265	0.121757	0.0328023	0.00709925	0.511959	0.332135	0.122818	0.0330882	0.00716113					0.0336005	0.0445006	0.0353375	0.0549533					0.0282703	0.0617032	0.0457925	0.0412152					5.279	5.186	4.987	4.928
8	3	24	M	WEC000002	Fructose-bisphosphate aldolase A	P05064	102+GGVVGIKVDKGVVPLAGTNGETTTQGLDGLSER	3223.7	54	3	GA	none	13.8	H234C137N40O49S0	0.164885	0.282115	0.25645	0.163493	0.081668	0.173818	0.297397	0.270343	0.17235	0.0860921	0.0376103	0.0377835	0.0295581	0.0397116					0.0272682	0.0412402	0.0398677	0.0374744					13.575	13.662	13.551	13.632					13.527
8	4	32	M	WEC000002	Fructose-bisphosphate aldolase A	P05064	102+GGVVGIKVDKGVVPLAGTNGETTTQGLDGLSER	3223.7	54	3	TA	none	13.8	H234C137N40O49S0	0.164885	0.282115	0.25645	0.163493	0.081668	0.173818	0.297397	0.270343	0.17235	0.0860921					0.0332084	0.0345994	0.029803	0.0364336					0.0269872	0.0321657	0.0329607	0.0326241					13.646	13.58	13.494	13.463
8	4	32	M	WEC000002	Fructose-bisphosphate aldolase A	P05064	102+GGVVGIKVDKGVVPLAGTNGETTTQGLDGLSER	3223.7	54	4	GA	none	13.8	H234C137N40O49S0	0.164885	0.282115	0.25645	0.163493	0.081668	0.173818	0.297397	0.270343	0.17235	0.0860921	0.0437133	0.0411358	0.0338635	0.0397524					0.0319846	0.0462746	0.0439991	0.0518749					13.575	13.662	13.551	13.632					13.527
8	4	32	M	WEC000002	Fructose-bisphosphate aldolase A	P05064	102+GGVVGIKVDKGVVPLAGTNGETTTQGLDGLSER	3223.7	54	4	TA	none	13.8	H234C137N40O49S0	0.164885	0.282115	0.25645	0.163493	0.081668	0.173818	0.297397	0.270343	0.17235	0.0860921					0.0352075	0.0376928	0.0306953	0.0402506					0.0323785	0.03499	0.0384332	0.0361118					13.646	13.58	13.494	13.463
8	4	32	M	WEC000002	Fructose-bisphosphate aldolase A	P05064	109+VDKGVVPLAGTNGETTTQGLDGLSER	2613.32	45	3	GA	none	12.46	H184C109N32O42S0	0.236529	0.32232	0.238311	0.125239	0.0520685	0.242726	0.330765	0.244555	0.128521	0.0534328	0.0428456	0.048296	0.0388232	0.0497533					0.0376392	0.0533644	0.0512465	0.043909					12.204	12.235	12.124	12.205					12.1
8	4	32	M	WEC000002	Fructose-bisphosphate aldolase A	P05064	109+VDKGVVPLAGTNGETTTQGLDGLSER	2613.32	45	3	TA	none	12.46	H184C109N32O42S0	0.236529	0.32232	0.238311	0.125239	0.0520685	0.242726	0.330765	0.244555	0.128521	0.0534328					0.0422747	0.0432792	0.0372965	0.0483904					0.0367104	0.0410777	0.0441037	0.0420827					12.219	12.153	12.039	12.007
8	4	32	M	WEC000002	Fructose-bisphosphate aldolase A	P05064	109+VDKGVVPLAGTNGETTTQGLDGLSER	2613.32	45	4	GA	none	12.46	H184C109N32O42S0	0.236529	0.32232	0.238311	0.125239	0.0520685	0.242726	0.330765	0.244555	0.128521	0.0534328	0.0556004	0.0635478	0.0480622	0.0664304					0.0549762	0.0781348	0.0709006	0.0608672					12.204	12.235	12.124	12.205					12.1
8	4	32	M	WEC000002	Fructose-bisphosphate aldolase A	P05064	109+VDKGVVPLAGTNGETTTQGLDGLSER	2613.32	45	4	TA	none	12.46	H184C109N32O42S0	0.236529	0.32232	0.238311	0.125239	0.0520685	0.242726	0.330765	0.244555	0.128521	0.0534328					0.0688368	0.0538839	0.0540642	0.0570202					0.0601192	0.0922045	0.0634642	0.0754804					12.219	12.153	12.039	12.007
5	4	20	M	WEC000002	Fructose-bisphosphate aldolase A	P05064	112+GVVPLAGTNGETTTQGLDGLSER	2271.13	42	2	GA	none	13.1	H158C94N28O37S0	0.287498	0.338339	0.219142	0.101705	0.0375478	0.303689	0.357394	0.231484	0.107433	0.0396624		0.0439218							0.0344275	0.0482205	0.0470823	0.0414824						13.27							13.108
7	4	28	M	WEC000002	Fructose-bisphosphate aldolase A	P05064	112+GVVPLAGTNGETTTQGLDGLSER	2271.13	42	2	TA	none	13.1	H158C94N28O37S0	0.287498	0.338339	0.219142	0.101705	0.0375478	0.303689	0.357394	0.231484	0.107433	0.0396624					0.0368305	0.0401486	0.0347007						0.0319635	0.0348881	0.0382063	0.0363885					13.282	13.189	13.074
7	4	28	M	WEC000002	Fructose-bisphosphate aldolase A	P05064	112+GVVPLAGTNGETTTQGLDGLSER	2271.13	42	3	GA	none	13.1	H158C94N28O37S0	0.287498	0.338339	0.219142	0.101705	0.0375478	0.303689	0.357394	0.231484	0.107433	0.0396624	0.0673489	0.0461517	0.0538918						0.0376527	0.0515934	0.0516164	0.0451535					12.4	13.27	12.32						13.108
7	4	28	M	WEC000002	Fructose-bisphosphate aldolase A	P05064	112+GVVPLAGTNGETTTQGLDGLSER	2271.13	42	3	TA	none	13.1	H158C94N28O37S0	0.287498	0.338339	0.219142	0.101705	0.0375478	0.303689	0.357394	0.231484	0.107433	0.0396624					0.0394589	0.0418838	0.0395244						0.0364473	0.039383	0.0498087	0.0405276					13.282	13.189	13.074
1	4	4	M	WEC000002	Fructose-bisphosphate aldolase A	P05064	112+GVVPLAGTNGETTTQGLDGLSER	2271.13	42	4	TA	none	13.1	H158C94N28O37S0	0.287498	0.338339	0.219142	0.101705	0.0375478	0.303689	0.357394	0.231484	0.107433	0.0396624								0.0822104																11.979
8	4	32	M	WEC000002	Fructose-bisphosphate aldolase A	P05064	14+KELSDIAHR	1067.57	21	2	GA	none	4.11	H77C45N15O15S0	0.550874	0.313135	0.104334	0.0255854	0.0050729	0.554239	0.315048	0.104971	0.0257417	0.00510389	0.0625941	0.0703177	0.0573892	0.0693035					0.0552209	0.0781558	0.077853	0.0669664					3.417	3.588	3.338	3.67					3.51
8	4	32	M	WEC000002	Fructose-bisphosphate aldolase A	P05064	14+KELSDIAHR	1067.57	21	2	TA	none	4.11	H77C45N15O15S0	0.550874	0.313135	0.104334	0.0255854	0.0050729	0.554239	0.315048	0.104971	0.0257417	0.00510389					0.0695447	0.0617768	0.0521152	0.0690239					0.0504909	0.0586127	0.0683969	0.0865717					4.159	3.535	3.336	3.305
8	4	32	M	WEC000002	Fructose-bisphosphate aldolase A	P05064	14+KELSDIAHR	1067.57	21	3	GA	none	4.11	H77C45N15O15S0	0.550874	0.313135	0.104334	0.0255854	0.0050729	0.554239	0.315048	0.104971	0.0257417	0.00510389	0.0532224	0.059218	0.0477503	0.0592876					0.0495724	0.0691739	0.0700183	0.0561181					3.417	3.588	3.338	3.67					3.51
8	4	32	M	WEC000002	Fructose-bisphosphate aldolase A	P05064	14+KELSDIAHR	1067.57	21	3	TA	none	4.11	H77C45N15O15S0	0.550874	0.313135	0.104334	0.0255854	0.0050729	0.554239	0.315048	0.104971	0.0257417	0.00510389					0.054095	0.0519646	0.0475122	0.0630083					0.0454663	0.0542981	0.0622045	0.0816455					4.159	3.535	3.336	3.305
8	4	32	M	WEC000002	Fructose-bisphosphate aldolase A	P05064	140+KDGADFAK	850.419	15	2	GA	none	2.27	H58C37N10O13S0	0.61724	0.28285	0.0797874	0.016768	0.00287373	0.619318	0.283802	0.080056	0.0168244	0.0028834	0.0542187	0.0692956	0.0552562	0.0701699					0.0606727	0.0856862	0.071719	0.0618525					2.214	2.273	2.218	2.299					2.222
8	4	32	M	WEC000002	Fructose-bisphosphate aldolase A	P05064	140+KDGADFAK	850.419	15	2	TA	none	2.27	H58C37N10O13S0	0.61724	0.28285	0.0797874	0.016768	0.00287373	0.619318	0.283802	0.080056	0.0168244	0.0028834					0.0474353	0.0591809	0.0476763	0.0694151					0.0468853	0.0635148	0.062217	0.0608939					2.341	2.247	2.189	2.186
2	4	8	M	WEC000002	Fructose-bisphosphate aldolase A	P05064	141+DGADFAKWR	1064.5	18	2	GA	none	9.08	H68C48N14O14S0	0.537055	0.320114	0.109161	0.0271619	0.00543262	0.540573	0.322211	0.109876	0.0273398	0.0054682				0.0687677							0.0784564									8.819
5	4	20	M	WEC000002	Fructose-bisphosphate aldolase A	P05064	141+DGADFAKWR	1064.5	18	2	TA	none	9.08	H68C48N14O14S0	0.537055	0.320114	0.109161	0.0271619	0.00543262	0.540573	0.322211	0.109876	0.0273398	0.0054682					0.0543182								0.0709843	0.0956029	0.064455	0.0613628					8.777
3	4	12	M	WEC000002	Fructose-bisphosphate aldolase A	P05064	141+DGADFAKWR	1064.5	18	3	GA	none	9.08	H68C48N14O14S0	0.537055	0.320114	0.109161	0.0271619	0.00543262	0.540573	0.322211	0.109876	0.0273398	0.0054682			0.0700658	0.0680739							0.0759014								8.682	8.819
5	4	20	M	WEC000002	Fructose-bisphosphate aldolase A	P05064	141+DGADFAKWR	1064.5	18	3	TA	none	9.08	H68C48N14O14S0	0.537055	0.320114	0.109161	0.0271619	0.00543262	0.540573	0.322211	0.109876	0.0273398	0.0054682					0.0602588								0.0502214	0.0707531	0.0660583	0.0620324					8.777
8	4	32	M	WEC000002	Fructose-bisphosphate aldolase A	P05064	15+ELSDIAHR	939.478	20	2	GA	none	5.2	H65C39N13O14S0	0.59518	0.29327	0.0878304	0.019547	0.00354129	0.597674	0.294499	0.0881984	0.0196289	0.00355613	0.0694122	0.0786945	0.0648574	0.0847248					0.071871	0.0782004	0.0844152	0.0701568					4.789	5.071	4.793	5.069					5.161
8	4	32	M	WEC000002	Fructose-bisphosphate aldolase A	P05064	15+ELSDIAHR	939.478	20	2	TA	none	5.2	H65C39N13O14S0	0.59518	0.29327	0.0878304	0.019547	0.00354129	0.597674	0.294499	0.0881984	0.0196289	0.00355613					0.0686363	0.0786592	0.0590805	0.0688422					0.0595948	0.062775	0.0767707	0.0693162					5.111	5.018	4.819	4.34
8	4	32	M	WEC000002	Fructose-bisphosphate aldolase A	P05064	15+ELSDIAHR	939.478	20	3	GA	none	5.2	H65C39N13O14S0	0.59518	0.29327	0.0878304	0.019547	0.00354129	0.597674	0.294499	0.0881984	0.0196289	0.00355613	0.0534819	0.0716355	0.0510049	0.0738262					0.0562135	0.0810106	0.0822523	0.0658431					4.789	5.071	4.793	5.069					5.161
8	4	32	M	WEC000002	Fructose-bisphosphate aldolase A	P05064	15+ELSDIAHR	939.478	20	3	TA	none	5.2	H65C39N13O14S0	0.59518	0.29327	0.0878304	0.019547	0.00354129	0.597674	0.294499	0.0881984	0.0196289	0.00355613					0.0569989	0.068313	0.0509614	0.0642878					0.0586416	0.0622805	0.0673237	0.0578423					5.111	5.018	4.819	4.34
5	1	5	M	WEC000002	Fructose-bisphosphate aldolase A	P05064	154+IGEHTPSALAIMENANVLAR	2106.09	46	2	GA	none	18.54	H151C90N27O29S1	0.292094	0.330956	0.216356	0.103415	0.0396439	0.309809	0.351027	0.229477	0.109687	0.0420482		0.0947857	0.125599	0.105688					0.103128		0.104272							17.467	17.469	17.438					17.333
7	1	7	M	WEC000002	Fructose-bisphosphate aldolase A	P05064	154+IGEHTPSALAIMENANVLAR	2106.09	46	2	TA	none	18.54	H151C90N27O29S1	0.292094	0.330956	0.216356	0.103415	0.0396439	0.309809	0.351027	0.229477	0.109687	0.0420482					0.133593	0.122515	0.129897	0.100375					0.128807		0.104439	0.103144					17.451	17.386	17.271	17.296
8	4	32	M	WEC000002	Fructose-bisphosphate aldolase A	P05064	154+IGEHTPSALAIxmENANVLAR	2122.08	46	3	GA	m:Oxidized methionine	12.5	H151C90N27O30S1	0.29139	0.330266	0.216553	0.103921	0.040028	0.309289	0.350552	0.229854	0.110304	0.0424867	0.0476506	0.0520496	0.0403581	0.0528592					0.0388167	0.0571459	0.0607827	0.0519624					12.428	12.43	12.292	12.429					12.296
8	4	32	M	WEC000002	Fructose-bisphosphate aldolase A	P05064	154+IGEHTPSALAIxmENANVLAR	2122.08	46	3	TA	m:Oxidized methionine	12.5	H151C90N27O30S1	0.29139	0.330266	0.216553	0.103921	0.040028	0.309289	0.350552	0.229854	0.110304	0.0424867					0.0459299	0.0492385	0.0384661	0.0493783					0.03802	0.0489834	0.0509055	0.0478293					12.442	12.349	12.235	12.231
3	3	9	M	WEC000002	Fructose-bisphosphate aldolase A	P05064	154+IGEHTPSALAIxmENANVLAR	2122.08	46	4	GA	m:Oxidized methionine	12.5	H151C90N27O30S1	0.29139	0.330266	0.216553	0.103921	0.040028	0.309289	0.350552	0.229854	0.110304	0.0424867		0.149085	0.13278							0.165144								12.43	12.292
3	3	9	M	WEC000002	Fructose-bisphosphate aldolase A	P05064	154+IGEHTPSALAIxmENANVLAR	2122.08	46	4	TA	m:Oxidized methionine	12.5	H151C90N27O30S1	0.29139	0.330266	0.216553	0.103921	0.040028	0.309289	0.350552	0.229854	0.110304	0.0424867					0.135144		0.117569	0.126165													12.442		12.235	12.231
6	2	12	M	WEC000002	Fructose-bisphosphate aldolase A	P05064	174+YASICQQNGIVPIVEPEILPDGDHDLK	3019.5	54	3	TA	C:Carbamidomethylation	16.72	H210C133N34O44S1	0.169832	0.279767	0.251973	0.161958	0.0824542	0.179529	0.295742	0.26636	0.171205	0.0871624						0.105672	0.106401	0.1041					0.10655	0.101413	0.100497							17.106	17.076	16.681
8	2	16	M	WEC000002	Fructose-bisphosphate aldolase A	P05064	174+YASICQQNGIVPIVEPEILPDGDHDLK	3019.5	54	3	GA	C:Carbamidomethylation	16.72	H210C133N34O44S1	0.169832	0.279767	0.251973	0.161958	0.0824542	0.179529	0.295742	0.26636	0.171205	0.0871624	0.10729	0.11552	0.111479	0.11047					0.108954	0.127396	0.116859	0.120432					17.129	17.747	17.161	17.717					17.641
5	4	20	M	WEC000002	Fructose-bisphosphate aldolase A	P05064	174+YASICQQNGIVPIVEPEILPDGDHDLKR	3175.6	57	3	GA	C:Carbamidomethylation	15.81	H222C139N38O45S1	0.156044	0.270009	0.253652	0.169376	0.0893559	0.166281	0.287722	0.270292	0.180488	0.0952178			0.122754						0.0260783	0.0366532	0.0356375	0.0308894							15.79						15.542
6	4	24	M	WEC000002	Fructose-bisphosphate aldolase A	P05064	174+YASICQQNGIVPIVEPEILPDGDHDLKR	3175.6	57	3	TA	C:Carbamidomethylation	15.81	H222C139N38O45S1	0.156044	0.270009	0.253652	0.169376	0.0893559	0.166281	0.287722	0.270292	0.180488	0.0952178					0.0304569		0.12286						0.0249519	0.0289895	0.0302955	0.123985					15.66		15.732
8	4	32	M	WEC000002	Fructose-bisphosphate aldolase A	P05064	174+YASICQQNGIVPIVEPEILPDGDHDLKR	3175.6	57	4	GA	C:Carbamidomethylation	15.81	H222C139N38O45S1	0.156044	0.270009	0.253652	0.169376	0.0893559	0.166281	0.287722	0.270292	0.180488	0.0952178	0.114334	0.117367	0.116139	0.118351					0.0284531	0.0381082	0.0370535	0.0330403					15.814	15.928	15.79	15.898					15.542
8	4	32	M	WEC000002	Fructose-bisphosphate aldolase A	P05064	174+YASICQQNGIVPIVEPEILPDGDHDLKR	3175.6	57	4	TA	C:Carbamidomethylation	15.81	H222C139N38O45S1	0.156044	0.270009	0.253652	0.169376	0.0893559	0.166281	0.287722	0.270292	0.180488	0.0952178					0.0324585	0.117394	0.115645	0.119196					0.0268063	0.029921	0.0312601	0.117543					15.66	15.791	15.732	15.701
6	3	18	M	WEC000002	Fructose-bisphosphate aldolase A	P05064	216+ALSDHHVYLEGTLLKPNMVTPGHACTQK	3116.55	49	3	TA	C:Carbamidomethylation	11.7	H217C136N39O41S2	0.154125	0.263042	0.249993	0.171159	0.0933334	0.165432	0.282339	0.268333	0.183715	0.100181					0.0318472	0.0348942	0.0276922						0.0302052	0.034852		0.0553581					11.631	11.538	11.479
7	4	28	M	WEC000002	Fructose-bisphosphate aldolase A	P05064	216+ALSDHHVYLEGTLLKPNMVTPGHACTQK	3116.55	49	3	GA	C:Carbamidomethylation	11.7	H217C136N39O41S2	0.154125	0.263042	0.249993	0.171159	0.0933334	0.165432	0.282339	0.268333	0.183715	0.100181	0.0321947	0.0377598	0.0308117	0.0396386					0.0315024	0.0422116		0.036312					11.672	11.647	11.508	11.645					11.513
8	4	32	M	WEC000002	Fructose-bisphosphate aldolase A	P05064	216+ALSDHHVYLEGTLLKPNMVTPGHACTQK	3116.55	49	4	GA	C:Carbamidomethylation	11.7	H217C136N39O41S2	0.154125	0.263042	0.249993	0.171159	0.0933334	0.165432	0.282339	0.268333	0.183715	0.100181	0.0315965	0.0402468	0.0320247	0.0413902					0.0324673	0.0420332	0.0361586	0.0347478					11.672	11.647	11.508	11.645					11.513
8	4	32	M	WEC000002	Fructose-bisphosphate aldolase A	P05064	216+ALSDHHVYLEGTLLKPNMVTPGHACTQK	3116.55	49	4	TA	C:Carbamidomethylation	11.7	H217C136N39O41S2	0.154125	0.263042	0.249993	0.171159	0.0933334	0.165432	0.282339	0.268333	0.183715	0.100181					0.0312861	0.0356841	0.0292492	0.0356813					0.0302556	0.0341988	0.029006	0.0606321					11.631	11.538	11.479	11.42
7	4	28	M	WEC000002	Fructose-bisphosphate aldolase A	P05064	23+IVAPGKGILAADESTGSIAK	1897.05	41	2	GA	none	11.01	H144C83N22O28S0	0.339548	0.349095	0.197134	0.0796819	0.0255969	0.351696	0.361584	0.204187	0.0825328	0.0265127	0.043931	0.0545464	0.039037	0.0543706					0.0369197	0.0520969	0.0532842						10.861	10.863	10.781	10.806					10.785
8	4	32	M	WEC000002	Fructose-bisphosphate aldolase A	P05064	23+IVAPGKGILAADESTGSIAK	1897.05	41	2	TA	none	11.01	H144C83N22O28S0	0.339548	0.349095	0.197134	0.0796819	0.0255969	0.351696	0.361584	0.204187	0.0825328	0.0265127					0.0423003	0.0447238	0.0390545	0.0495843					0.0363677	0.0425686	0.0444737	0.0417822					10.819	10.782	10.724	10.72
7	4	28	M	WEC000002	Fructose-bisphosphate aldolase A	P05064	23+IVAPGKGILAADESTGSIAK	1897.05	41	3	GA	none	11.01	H144C83N22O28S0	0.339548	0.349095	0.197134	0.0796819	0.0255969	0.351696	0.361584	0.204187	0.0825328	0.0265127	0.0449042	0.0534155	0.0385131	0.0564182					0.0376813	0.0529359	0.0538738						10.861	10.863	10.781	10.806					10.785
8	4	32	M	WEC000002	Fructose-bisphosphate aldolase A	P05064	23+IVAPGKGILAADESTGSIAK	1897.05	41	3	TA	none	11.01	H144C83N22O28S0	0.339548	0.349095	0.197134	0.0796819	0.0255969	0.351696	0.361584	0.204187	0.0825328	0.0265127					0.0466078	0.0461965	0.0393228	0.0479438					0.0378637	0.0429152	0.0456906	0.0413941					10.819	10.782	10.724	10.72
8	4	32	M	WEC000002	Fructose-bisphosphate aldolase A	P05064	23+IVAPGKGILAADESTGSIAKR	2053.15	45	3	GA	none	9.89	H156C89N26O29S0	0.311981	0.346653	0.209349	0.0899587	0.0305979	0.325679	0.361873	0.21854	0.0939083	0.0319413	0.0448981	0.0492127	0.0411504	0.0508075					0.0380701	0.0544437	0.0510961	0.056526					9.742	9.716	9.578	9.63					9.666
8	4	32	M	WEC000002	Fructose-bisphosphate aldolase A	P05064	23+IVAPGKGILAADESTGSIAKR	2053.15	45	3	TA	none	9.89	H156C89N26O29S0	0.311981	0.346653	0.209349	0.0899587	0.0305979	0.325679	0.361873	0.21854	0.0939083	0.0319413					0.0414761	0.048925	0.0371082	0.0502128					0.0343905	0.0397406	0.043606	0.0393699					9.644	9.607	9.548	9.545
8	4	32	M	WEC000002	Fructose-bisphosphate aldolase A	P05064	23+IVAPGKGILAADESTGSIAKR	2053.15	45	4	GA	none	9.89	H156C89N26O29S0	0.311981	0.346653	0.209349	0.0899587	0.0305979	0.325679	0.361873	0.21854	0.0939083	0.0319413	0.0406934	0.0508426	0.0390156	0.0515213					0.0360316	0.0477803	0.0508023	0.0469063					9.742	9.716	9.578	9.63					9.666
8	4	32	M	WEC000002	Fructose-bisphosphate aldolase A	P05064	23+IVAPGKGILAADESTGSIAKR	2053.15	45	4	TA	none	9.89	H156C89N26O29S0	0.311981	0.346653	0.209349	0.0899587	0.0305979	0.325679	0.361873	0.21854	0.0939083	0.0319413					0.0414506	0.0421204	0.037482	0.0487916					0.0343659	0.0401591	0.044015	0.0395184					9.644	9.607	9.548	9.545
8	4	32	M	WEC000002	Fructose-bisphosphate aldolase A	P05064	244+FSNEEIAMATVTALRR	1807.92	35	2	GA	none	15.14	H129C77N23O25S1	0.346286	0.335971	0.194649	0.0833134	0.0287232	0.360632	0.34989	0.202713	0.0867649	0.0299131	0.042672	0.0481176	0.0367973	0.050871					0.0348339	0.0526301	0.0523143	0.0537078					15.002	15.061	14.978	15.059					14.899
8	4	32	M	WEC000002	Fructose-bisphosphate aldolase A	P05064	244+FSNEEIAMATVTALRR	1807.92	35	2	TA	none	15.14	H129C77N23O25S1	0.346286	0.335971	0.194649	0.0833134	0.0287232	0.360632	0.34989	0.202713	0.0867649	0.0299131					0.039465	0.0456896	0.0353787	0.0470757					0.0341824	0.0403172	0.0427637	0.0384087					15.073	14.98	14.865	14.862
8	4	32	M	WEC000002	Fructose-bisphosphate aldolase A	P05064	244+FSNEEIAMATVTALRR	1807.92	35	3	GA	none	15.14	H129C77N23O25S1	0.346286	0.335971	0.194649	0.0833134	0.0287232	0.360632	0.34989	0.202713	0.0867649	0.0299131	0.0469685	0.0651477	0.0582867	0.0636174					0.050691	0.0616262	0.0607033	0.0539265					15.002	15.061	14.978	15.059					14.899
8	4	32	M	WEC000002	Fructose-bisphosphate aldolase A	P05064	244+FSNEEIAMATVTALRR	1807.92	35	3	TA	none	15.14	H129C77N23O25S1	0.346286	0.335971	0.194649	0.0833134	0.0287232	0.360632	0.34989	0.202713	0.0867649	0.0299131					0.0549669	0.0604198	0.0554557	0.0626098					0.0490652	0.0490748	0.0539712	0.0484354					15.073	14.98	14.865	14.862
3	1	3	M	WEC000002	Fructose-bisphosphate aldolase A	P05064	259+RTVPPAVTGVTFLSGGQSEEEASINLNAINK	3198.65	62	3	TA	none	16.04	H227C138N39O48S0	0.16426	0.282013	0.256793	0.163793	0.0817841	0.173153	0.297281	0.270695	0.17266	0.0862117						0.0570491		0.0391842					0.0379597									15.959		15.841
5	1	5	M	WEC000002	Fructose-bisphosphate aldolase A	P05064	259+RTVPPAVTGVTFLSGGQSEEEASINLNAINK	3198.65	62	3	GA	none	16.04	H227C138N39O48S0	0.16426	0.282013	0.256793	0.163793	0.0817841	0.173153	0.297281	0.270695	0.17266	0.0862117	0.0359946	0.116476	0.0324659	0.0868473								0.0354599					15.926	14.669	15.986	14.863
1	2	2	M	WEC000002	Fructose-bisphosphate aldolase A	P05064	259+RTVPPAVTGVTFLSGGQSEEEASINLNAINK	3198.65	62	4	TA	none	16.04	H227C138N39O48S0	0.16426	0.282013	0.256793	0.163793	0.0817841	0.173153	0.297281	0.270695	0.17266	0.0862117													0.0981885
3	2	6	M	WEC000002	Fructose-bisphosphate aldolase A	P05064	259+RTVPPAVTGVTFLSGGQSEEEASINLNAINK	3198.65	62	4	GA	none	16.04	H227C138N39O48S0	0.16426	0.282013	0.256793	0.163793	0.0817841	0.173153	0.297281	0.270695	0.17266	0.0862117			0.0668706						0.081078	0.0946633									15.986						15.934
8	4	32	M	WEC000002	Fructose-bisphosphate aldolase A	P05064	260+TVPPAVTGVTFLSGGQSEEEASINLNAINK	3042.55	59	3	GA	none	17.56	H215C132N35O47S0	0.178774	0.29209	0.254322	0.15562	0.0747245	0.187094	0.305684	0.266158	0.162863	0.078202	0.0376062	0.0410064	0.0335894	0.041952					0.0322314	0.0413238	0.0414591	0.0377894					17.633	17.607	17.637	17.605					17.557
8	4	32	M	WEC000002	Fructose-bisphosphate aldolase A	P05064	260+TVPPAVTGVTFLSGGQSEEEASINLNAINK	3042.55	59	3	TA	none	17.56	H215C132N35O47S0	0.178774	0.29209	0.254322	0.15562	0.0747245	0.187094	0.305684	0.266158	0.162863	0.078202					0.0374637	0.0384224	0.0336793	0.0400256					0.0310148	0.0352481	0.03631	0.0356658					17.591	17.582	17.523	17.548
1	4	4	M	WEC000002	Fructose-bisphosphate aldolase A	P05064	260+TVPPAVTGVTFLSGGQSEEEASINLNAINK	3042.55	59	4	TA	none	17.56	H215C132N35O47S0	0.178774	0.29209	0.254322	0.15562	0.0747245	0.187094	0.305684	0.266158	0.162863	0.078202								0.0392824																17.548
4	4	16	M	WEC000002	Fructose-bisphosphate aldolase A	P05064	260+TVPPAVTGVTFLSGGQSEEEASINLNAINK	3042.55	59	4	GA	none	17.56	H215C132N35O47S0	0.178774	0.29209	0.254322	0.15562	0.0747245	0.187094	0.305684	0.266158	0.162863	0.078202	0.039037		0.0334001						0.037498			0.0392709					17.633		17.637						17.557
8	4	32	M	WEC000002	Fructose-bisphosphate aldolase A	P05064	29+GILAADESTGSIAK	1331.69	31	2	GA	none	9.29	H97C56N15O22S0	0.478634	0.332829	0.135576	0.0406341	0.00985612	0.484608	0.336983	0.137268	0.0411413	0.00997914	0.0716196	0.0841604	0.0800262	0.078975					0.0661771	0.0851079	0.0895138	0.071782					8.874	9.017	8.794	8.903					8.882
8	4	32	M	WEC000002	Fructose-bisphosphate aldolase A	P05064	29+GILAADESTGSIAK	1331.69	31	2	TA	none	9.29	H97C56N15O22S0	0.478634	0.332829	0.135576	0.0406341	0.00985612	0.484608	0.336983	0.137268	0.0411413	0.00997914					0.0721355	0.0788705	0.0716118	0.0888749					0.064208	0.058355	0.0734352	0.0573461					8.889	8.795	8.793	8.705
8	4	32	M	WEC000002	Fructose-bisphosphate aldolase A	P05064	29+GILAADESTGSIAK	1331.69	31	3	GA	none	9.29	H97C56N15O22S0	0.478634	0.332829	0.135576	0.0406341	0.00985612	0.484608	0.336983	0.137268	0.0411413	0.00997914	0.0770164	0.0814151	0.0657924	0.0833327					0.0797155	0.0898757	0.0884853	0.0764645					8.874	9.017	8.794	8.903					8.882
8	4	32	M	WEC000002	Fructose-bisphosphate aldolase A	P05064	29+GILAADESTGSIAK	1331.69	31	3	TA	none	9.29	H97C56N15O22S0	0.478634	0.332829	0.135576	0.0406341	0.00985612	0.484608	0.336983	0.137268	0.0411413	0.00997914					0.0737485	0.0779969	0.0675219	0.0804131					0.0671904	0.0771474	0.0806199	0.0709013					8.889	8.795	8.793	8.705
8	4	32	M	WEC000002	Fructose-bisphosphate aldolase A	P05064	29+GILAADESTGSIAKR	1487.79	34	2	GA	none	8.08	H109C62N19O23S0	0.439776	0.342317	0.152199	0.0493392	0.0128655	0.447095	0.348013	0.154732	0.0501603	0.0130796	0.0528157	0.0635733	0.0495125	0.0654308					0.0460414	0.0663406	0.0676302	0.0560423					7.783	7.813	7.619	7.728					7.707
8	4	32	M	WEC000002	Fructose-bisphosphate aldolase A	P05064	29+GILAADESTGSIAKR	1487.79	34	2	TA	none	8.08	H109C62N19O23S0	0.439776	0.342317	0.152199	0.0493392	0.0128655	0.447095	0.348013	0.154732	0.0501603	0.0130796					0.0496188	0.0577727	0.0467859	0.0618546					0.044978	0.0514987	0.0590725	0.0519943					7.685	7.592	7.562	7.558
8	4	32	M	WEC000002	Fructose-bisphosphate aldolase A	P05064	29+GILAADESTGSIAKR	1487.79	34	3	GA	none	8.08	H109C62N19O23S0	0.439776	0.342317	0.152199	0.0493392	0.0128655	0.447095	0.348013	0.154732	0.0501603	0.0130796	0.0532033	0.0659781	0.0534085	0.0699481					0.0533324	0.0716739	0.0738367	0.0617856					7.783	7.813	7.619	7.728					7.707
8	4	32	M	WEC000002	Fructose-bisphosphate aldolase A	P05064	29+GILAADESTGSIAKR	1487.79	34	3	TA	none	8.08	H109C62N19O23S0	0.439776	0.342317	0.152199	0.0493392	0.0128655	0.447095	0.348013	0.154732	0.0501603	0.0130796					0.0584042	0.0650045	0.0563865	0.0679077					0.0529841	0.0574633	0.0665629	0.0565154					7.685	7.592	7.562	7.558
8	4	32	M	WEC000002	Fructose-bisphosphate aldolase A	P05064	305+ALQASALK	800.476	20	2	GA	none	5.99	H64C35N10O11S0	0.633378	0.276408	0.0731705	0.0143894	0.00229949	0.635063	0.277144	0.0733652	0.0144277	0.0023056	0.0883322	0.103472	0.0992145	0.0949118					0.0838573	0.102397	0.0968792	0.100311					5.712	5.883	5.632	5.881					5.888
8	4	32	M	WEC000002	Fructose-bisphosphate aldolase A	P05064	305+ALQASALK	800.476	20	2	TA	none	5.99	H64C35N10O11S0	0.633378	0.276408	0.0731705	0.0143894	0.00229949	0.635063	0.277144	0.0733652	0.0144277	0.0023056					0.0817584	0.0986613	0.0917755	0.10604					0.076025	0.072155	0.083008	0.071826					5.894	5.773	5.603	5.571
8	4	32	M	WEC000002	Fructose-bisphosphate aldolase A	P05064	313+AWGGKKENLK	1129.62	16	2	GA	none	2.43	H83C51N15O14S0	0.516577	0.328088	0.117324	0.0304067	0.00630754	0.520535	0.330602	0.118223	0.0306397	0.00635588	0.0435077	0.05011	0.0488584	0.0497579					0.0397565	0.0600929	0.057067	0.0800482					2.27	2.329	2.246	2.355					2.278
8	4	32	M	WEC000002	Fructose-bisphosphate aldolase A	P05064	313+AWGGKKENLK	1129.62	16	2	TA	none	2.43	H83C51N15O14S0	0.516577	0.328088	0.117324	0.0304067	0.00630754	0.520535	0.330602	0.118223	0.0306397	0.00635588					0.0366784	0.0482964	0.0350973	0.0550528					0.0363186	0.0464848	0.0501108	0.0421677					2.453	2.303	2.245	2.241
8	4	32	M	WEC000002	Fructose-bisphosphate aldolase A	P05064	313+AWGGKKENLK	1129.62	16	3	GA	none	2.43	H83C51N15O14S0	0.516577	0.328088	0.117324	0.0304067	0.00630754	0.520535	0.330602	0.118223	0.0306397	0.00635588	0.0418112	0.0470338	0.0476418	0.0462173					0.0363657	0.062199	0.0559429	0.0747454					2.27	2.329	2.246	2.355					2.278
8	4	32	M	WEC000002	Fructose-bisphosphate aldolase A	P05064	313+AWGGKKENLK	1129.62	16	3	TA	none	2.43	H83C51N15O14S0	0.516577	0.328088	0.117324	0.0304067	0.00630754	0.520535	0.330602	0.118223	0.0306397	0.00635588					0.0371449	0.0445961	0.0291046	0.0582677					0.0331133	0.0445771	0.0446909	0.036008					2.453	2.303	2.245	2.241
6	4	24	M	WEC000002	Fructose-bisphosphate aldolase A	P05064	319+ENLKAAQEEYIKR	1590.84	32	3	GA	none	6.43	H114C69N20O23S0	0.405496	0.348715	0.16726	0.0578802	0.0159994	0.414045	0.356068	0.170787	0.0591005	0.0163367		0.0507359		0.0496428					0.0615693	0.0646161	0.0599311	0.0854084						6.218		6.244					6.14
7	4	28	M	WEC000002	Fructose-bisphosphate aldolase A	P05064	319+ENLKAAQEEYIKR	1590.84	32	3	TA	none	6.43	H114C69N20O23S0	0.405496	0.348715	0.16726	0.0578802	0.0159994	0.414045	0.356068	0.170787	0.0591005	0.0163367					0.0432178	0.054249	0.0407932						0.0375948	0.0436678	0.0481881	0.0464143					6.314	6.277	6.106
1	4	4	M	WEC000002	Fructose-bisphosphate aldolase A	P05064	319+ENLKAAQEEYIKR	1590.84	32	4	GA	none	6.43	H114C69N20O23S0	0.405496	0.348715	0.16726	0.0578802	0.0159994	0.414045	0.356068	0.170787	0.0591005	0.0163367											0.123324
1	4	4	M	WEC000002	Fructose-bisphosphate aldolase A	P05064	319+ENLKAAQEEYIKR	1590.84	32	4	TA	none	6.43	H114C69N20O23S0	0.405496	0.348715	0.16726	0.0578802	0.0159994	0.414045	0.356068	0.170787	0.0591005	0.0163367															0.0804358
8	4	32	M	WEC000002	Fructose-bisphosphate aldolase A	P05064	323+AAQEEYIKR	1106.57	25	2	GA	none	3.68	H78C48N14O16S0	0.533636	0.319305	0.111383	0.0285446	0.00590878	0.537469	0.321599	0.112183	0.0287496	0.00595123	0.0743888	0.0709169	0.0726877	0.0728237					0.0567551	0.0756094	0.0751897	0.0649513					3.054	3.196	2.974	3.25					3.118
8	4	32	M	WEC000002	Fructose-bisphosphate aldolase A	P05064	323+AAQEEYIKR	1106.57	25	2	TA	none	3.68	H78C48N14O16S0	0.533636	0.319305	0.111383	0.0285446	0.00590878	0.537469	0.321599	0.112183	0.0287496	0.00595123					0.0530456	0.0680953	0.0627837	0.0784868					0.0526827	0.0563833	0.0658264	0.0556216					3.32	3.143	3	2.941
8	4	32	M	WEC000002	Fructose-bisphosphate aldolase A	P05064	323+AAQEEYIKR	1106.57	25	3	GA	none	3.68	H78C48N14O16S0	0.533636	0.319305	0.111383	0.0285446	0.00590878	0.537469	0.321599	0.112183	0.0287496	0.00595123	0.0968312	0.0889797	0.0918634	0.0886289					0.0682937	0.0838203	0.0854386	0.0713777					3.054	3.196	2.974	3.25					3.118
8	4	32	M	WEC000002	Fructose-bisphosphate aldolase A	P05064	323+AAQEEYIKR	1106.57	25	3	TA	none	3.68	H78C48N14O16S0	0.533636	0.319305	0.111383	0.0285446	0.00590878	0.537469	0.321599	0.112183	0.0287496	0.00595123					0.069633	0.0840116	0.074813	0.0965607					0.0668706	0.0572442	0.0778777	0.060939					3.32	3.143	3	2.941
2	4	8	M	WEC000002	Fructose-bisphosphate aldolase A	P05064	331+RALANSLACQGK	1287.67	29	2	TA	C:Carbamidomethylation	5.26	H93C52N19O17S1	0.473811	0.31815	0.143125	0.048123	0.0130792	0.481902	0.323584	0.145569	0.0489448	0.0133026							0.0451344	0.0636008															4.288	4.2
4	4	16	M	WEC000002	Fructose-bisphosphate aldolase A	P05064	331+RALANSLACQGK	1287.67	29	2	GA	C:Carbamidomethylation	5.26	H93C52N19O17S1	0.473811	0.31815	0.143125	0.048123	0.0130792	0.481902	0.323584	0.145569	0.0489448	0.0133026	0.0499552		0.0444599						0.0820475			0.103255					4.313		4.317						5.216
7	4	28	M	WEC000002	Fructose-bisphosphate aldolase A	P05064	331+RALANSLACQGK	1287.67	29	3	GA	C:Carbamidomethylation	5.26	H93C52N19O17S1	0.473811	0.31815	0.143125	0.048123	0.0130792	0.481902	0.323584	0.145569	0.0489448	0.0133026	0.0400239	0.0608531	0.037793	0.0588397					0.0707786	0.0730186	0.0724647						4.313	4.931	4.317	4.957					5.216
7	4	28	M	WEC000002	Fructose-bisphosphate aldolase A	P05064	331+RALANSLACQGK	1287.67	29	3	TA	C:Carbamidomethylation	5.26	H93C52N19O17S1	0.473811	0.31815	0.143125	0.048123	0.0130792	0.481902	0.323584	0.145569	0.0489448	0.0133026					0.0492592	0.0608869	0.0380561	0.0490909					0.0590465		0.0602773	0.0597669					5.027	4.878	4.288	4.2
8	4	32	M	WEC000002	Fructose-bisphosphate aldolase A	P05064	332+ALANSLACQGK	1131.57	26	2	GA	C:Carbamidomethylation	6.33	H81C46N15O16S1	0.515676	0.303452	0.12795	0.0400845	0.0101799	0.522382	0.307398	0.129614	0.0406058	0.0103122	0.113873	0.112562	0.110801	0.112741					0.0962784	0.103615	0.11141	0.106122					6.02	6.106	5.996	6.105					6.084
8	4	32	M	WEC000002	Fructose-bisphosphate aldolase A	P05064	332+ALANSLACQGK	1131.57	26	2	TA	C:Carbamidomethylation	6.33	H81C46N15O16S1	0.515676	0.303452	0.12795	0.0400845	0.0101799	0.522382	0.307398	0.129614	0.0406058	0.0103122					0.0994706	0.112963	0.107262	0.112262					0.0967818	0.077913	0.103672	0.0970312					6.146	6.053	5.911	5.907
8	4	32	M	WEC000002	Fructose-bisphosphate aldolase A	P05064	332+ALANSLACQGK	1131.57	26	3	GA	C:Carbamidomethylation	6.33	H81C46N15O16S1	0.515676	0.303452	0.12795	0.0400845	0.0101799	0.522382	0.307398	0.129614	0.0406058	0.0103122	0.0502136	0.050622	0.045009	0.0603046					0.045589	0.0598955	0.0663966	0.0610469					6.02	6.106	5.996	6.105					6.084
8	4	32	M	WEC000002	Fructose-bisphosphate aldolase A	P05064	332+ALANSLACQGK	1131.57	26	3	TA	C:Carbamidomethylation	6.33	H81C46N15O16S1	0.515676	0.303452	0.12795	0.0400845	0.0101799	0.522382	0.307398	0.129614	0.0406058	0.0103122					0.0421596	0.0508704	0.0455717	0.0589316					0.0446819	0.0584442	0.0586173	0.0534187					6.146	6.053	5.911	5.907
6	2	12	M	WEC000002	Fructose-bisphosphate aldolase A	P05064	332+ALANSLACQGKYTPSGQSGAAASESLFISNHAY	3370.59	77	3	GA	C:Carbamidomethylation	14.12	H223C145N41O50S1	0.142763	0.258324	0.253461	0.176649	0.097244	0.153767	0.278235	0.272996	0.190264	0.104739	0.0377945	0.0453392		0.0478768						0.0437498	0.0389151	0.0420966					14.079	14.137		14.108
7	3	21	M	WEC000002	Fructose-bisphosphate aldolase A	P05064	332+ALANSLACQGKYTPSGQSGAAASESLFISNHAY	3370.59	77	3	TA	C:Carbamidomethylation	14.12	H223C145N41O50S1	0.142763	0.258324	0.253461	0.176649	0.097244	0.153767	0.278235	0.272996	0.190264	0.104739					0.0477837	0.0564289	0.0425058						0.036496	0.0389198	0.0428127	0.0413715					14.121	14.084	13.97
5	3	15	M	WEC000002	Fructose-bisphosphate aldolase A	P05064	332+ALANSLACQGKYTPSGQSGAAASESLFISNHAY	3370.59	77	4	GA	C:Carbamidomethylation	14.12	H223C145N41O50S1	0.142763	0.258324	0.253461	0.176649	0.097244	0.153767	0.278235	0.272996	0.190264	0.104739	0.0397549	0.0453087		0.0455865						0.0500494	0.0439011						14.079	14.137		14.108
6	3	18	M	WEC000002	Fructose-bisphosphate aldolase A	P05064	332+ALANSLACQGKYTPSGQSGAAASESLFISNHAY	3370.59	77	4	TA	C:Carbamidomethylation	14.12	H223C145N41O50S1	0.142763	0.258324	0.253461	0.176649	0.097244	0.153767	0.278235	0.272996	0.190264	0.104739					0.0465739		0.0506211						0.0398716	0.0383523	0.040401	0.0402002					14.121		13.97
8	4	32	M	WEC000002	Fructose-bisphosphate aldolase A	P05064	343+YTPSGQSGAAASESLFISNHAY	2257.03	51	2	GA	none	13.88	H144C99N26O35S0	0.276094	0.3373	0.22409	0.105963	0.0396735	0.292644	0.357519	0.237522	0.112315	0.0420517	0.0617462	0.064043	0.0571618	0.0667612					0.0569037	0.0649696	0.0660145	0.0586554					13.687	13.746	13.607	13.744					13.583
8	4	32	M	WEC000002	Fructose-bisphosphate aldolase A	P05064	343+YTPSGQSGAAASESLFISNHAY	2257.03	51	2	TA	none	13.88	H144C99N26O35S0	0.276094	0.3373	0.22409	0.105963	0.0396735	0.292644	0.357519	0.237522	0.112315	0.0420517					0.0616606	0.0634002	0.0585409	0.0665841					0.0554603	0.0557252	0.0603067	0.0569794					13.758	13.664	13.55	13.519
8	4	32	M	WEC000002	Fructose-bisphosphate aldolase A	P05064	343+YTPSGQSGAAASESLFISNHAY	2257.03	51	3	GA	none	13.88	H144C99N26O35S0	0.276094	0.3373	0.22409	0.105963	0.0396735	0.292644	0.357519	0.237522	0.112315	0.0420517	0.0606267	0.0710751	0.0724867	0.071658					0.0619864	0.0697749	0.0672741	0.0654048					13.687	13.746	13.607	13.744					13.583
8	4	32	M	WEC000002	Fructose-bisphosphate aldolase A	P05064	343+YTPSGQSGAAASESLFISNHAY	2257.03	51	3	TA	none	13.88	H144C99N26O35S0	0.276094	0.3373	0.22409	0.105963	0.0396735	0.292644	0.357519	0.237522	0.112315	0.0420517					0.0662768	0.0678802	0.0635609	0.0731028					0.0572276	0.0597273	0.0634708	0.0599918					13.758	13.664	13.55	13.519
1	3	3	M	WEC000002	Fructose-bisphosphate aldolase A	P05064	43+RLQSIGTENTEENRR	1801.9	37	2	GA	none	4.24	H123C71N27O28S0	0.381506	0.347519	0.178409	0.0664	0.0198082	0.391756	0.356857	0.183203	0.0681841	0.0203405									0.0396681																3.426
7	4	28	M	WEC000002	Fructose-bisphosphate aldolase A	P05064	43+RLQSIGTENTEENRR	1801.9	37	3	GA	none	4.24	H123C71N27O28S0	0.381506	0.347519	0.178409	0.0664	0.0198082	0.391756	0.356857	0.183203	0.0681841	0.0203405	0.0465941	0.0540332	0.0421817	0.0556175						0.0595653	0.0597545	0.0495635					3.306	3.504	3.198	3.586
8	4	32	M	WEC000002	Fructose-bisphosphate aldolase A	P05064	43+RLQSIGTENTEENRR	1801.9	37	3	TA	none	4.24	H123C71N27O28S0	0.381506	0.347519	0.178409	0.0664	0.0198082	0.391756	0.356857	0.183203	0.0681841	0.0203405					0.0365115	0.0506353	0.0425409	0.0549396					0.040501	0.0483886	0.0522977	0.042301					4.187	3.451	3.112	3.053
8	4	32	M	WEC000002	Fructose-bisphosphate aldolase A	P05064	43+RLQSIGTENTEENRR	1801.9	37	4	GA	none	4.24	H123C71N27O28S0	0.381506	0.347519	0.178409	0.0664	0.0198082	0.391756	0.356857	0.183203	0.0681841	0.0203405	0.0478799	0.0567398	0.0408603	0.0589002					0.0409731	0.0591484	0.056577	0.0473087					3.306	3.504	3.198	3.586					3.426
8	4	32	M	WEC000002	Fructose-bisphosphate aldolase A	P05064	43+RLQSIGTENTEENRR	1801.9	37	4	TA	none	4.24	H123C71N27O28S0	0.381506	0.347519	0.178409	0.0664	0.0198082	0.391756	0.356857	0.183203	0.0681841	0.0203405					0.0377954	0.0524532	0.0415534	0.051116					0.0386075	0.0466749	0.0490825	0.0417877					4.187	3.451	3.112	3.053
7	4	28	M	WEC000002	Fructose-bisphosphate aldolase A	P05064	44+LQSIGTENTEENR	1489.7	30	2	GA	none	5.72	H99C59N19O26S0	0.451903	0.336614	0.147717	0.0477786	0.0125271	0.459245	0.342083	0.150117	0.0485549	0.0127306	0.0511417	0.0606319	0.0464834	0.0638629						0.068978	0.0660116	0.0548519					5.488	5.631	5.408	5.629
8	4	32	M	WEC000002	Fructose-bisphosphate aldolase A	P05064	44+LQSIGTENTEENR	1489.7	30	2	TA	none	5.72	H99C59N19O26S0	0.451903	0.336614	0.147717	0.0477786	0.0125271	0.459245	0.342083	0.150117	0.0485549	0.0127306					0.0464508	0.0583485	0.0478429	0.060326					0.0430477	0.0576274	0.0592867	0.0506706					5.643	5.521	5.379	5.376
4	2	8	M	WEC000002	Fructose-bisphosphate aldolase A	P05064	44+LQSIGTENTEENR	1489.7	30	3	GA	none	5.72	H99C59N19O26S0	0.451903	0.336614	0.147717	0.0477786	0.0125271	0.459245	0.342083	0.150117	0.0485549	0.0127306	0.141542		0.0979158	0.135712								0.0977199					5.488		5.408	5.629
4	2	8	M	WEC000002	Fructose-bisphosphate aldolase A	P05064	44+LQSIGTENTEENR	1489.7	30	3	TA	none	5.72	H99C59N19O26S0	0.451903	0.336614	0.147717	0.0477786	0.0125271	0.459245	0.342083	0.150117	0.0485549	0.0127306					0.139963	0.112463	0.136026	0.144703													5.643	5.521	5.379	5.376
7	4	28	M	WEC000002	Fructose-bisphosphate aldolase A	P05064	44+LQSIGTENTEENRR	1645.8	33	2	TA	none	4.98	H111C65N23O27S0	0.415215	0.343756	0.163518	0.0568418	0.0159222	0.423978	0.351011	0.16697	0.0580415	0.0162582						0.0528848	0.0402708	0.056983					0.040556	0.0454036	0.0521852	0.047023						4.43	4.064	3.92
8	4	32	M	WEC000002	Fructose-bisphosphate aldolase A	P05064	44+LQSIGTENTEENRR	1645.8	33	2	GA	none	4.98	H111C65N23O27S0	0.415215	0.343756	0.163518	0.0568418	0.0159222	0.423978	0.351011	0.16697	0.0580415	0.0162582	0.0469362	0.0592846	0.0417725	0.0594462					0.044248	0.0637879	0.0673872	0.051582					4.117	4.455	4.093	4.482					4.349
8	4	32	M	WEC000002	Fructose-bisphosphate aldolase A	P05064	44+LQSIGTENTEENRR	1645.8	33	3	GA	none	4.98	H111C65N23O27S0	0.415215	0.343756	0.163518	0.0568418	0.0159222	0.423978	0.351011	0.16697	0.0580415	0.0162582	0.0733888	0.0722409	0.0617291	0.0626862					0.0453048	0.0770578	0.0812778	0.0605636					4.117	4.455	4.093	4.482					4.349
8	4	32	M	WEC000002	Fructose-bisphosphate aldolase A	P05064	44+LQSIGTENTEENRR	1645.8	33	3	TA	none	4.98	H111C65N23O27S0	0.415215	0.343756	0.163518	0.0568418	0.0159222	0.423978	0.351011	0.16697	0.0580415	0.0162582					0.048556	0.0754781	0.0636589	0.0706962					0.058234	0.0495011	0.0726078	0.0519749					4.663	4.43	4.064	3.92
1	2	2	M	WEC000002	Fructose-bisphosphate aldolase A	P05064	44+LQSIGTENTEENRR	1645.8	33	4	TA	none	4.98	H111C65N23O27S0	0.415215	0.343756	0.163518	0.0568418	0.0159222	0.423978	0.351011	0.16697	0.0580415	0.0162582					0.0966731																4.663
8	4	32	M	WEC000002	Fructose-bisphosphate aldolase A	P05064	88+ADDGRPFPQVIK	1341.7	25	2	GA	none	9.52	H95C60N17O18S0	0.45932	0.342186	0.142641	0.0429672	0.0103456	0.465316	0.346653	0.144503	0.0435281	0.0104806	0.0479738	0.0569095	0.0444567	0.058593					0.0440311	0.0632836	0.0613736	0.0510384					8.958	9.212	8.878	9.071					9.022
8	4	32	M	WEC000002	Fructose-bisphosphate aldolase A	P05064	88+ADDGRPFPQVIK	1341.7	25	2	TA	none	9.52	H95C60N17O18S0	0.45932	0.342186	0.142641	0.0429672	0.0103456	0.465316	0.346653	0.144503	0.0435281	0.0104806					0.0448451	0.054898	0.0427354	0.055959					0.0406767	0.0476837	0.0509525	0.0457107					9.056	8.907	8.877	8.789
8	4	32	M	WEC000002	Fructose-bisphosphate aldolase A	P05064	88+ADDGRPFPQVIK	1341.7	25	3	GA	none	9.52	H95C60N17O18S0	0.45932	0.342186	0.142641	0.0429672	0.0103456	0.465316	0.346653	0.144503	0.0435281	0.0104806	0.0574832	0.0659542	0.0566943	0.0687592					0.0495233	0.0650505	0.061585	0.0521921					8.958	9.212	8.878	9.071					9.022
8	4	32	M	WEC000002	Fructose-bisphosphate aldolase A	P05064	88+ADDGRPFPQVIK	1341.7	25	3	TA	none	9.52	H95C60N17O18S0	0.45932	0.342186	0.142641	0.0429672	0.0103456	0.465316	0.346653	0.144503	0.0435281	0.0104806					0.0533022	0.0679567	0.0532644	0.0632565					0.0473223	0.0475884	0.0537794	0.0481533					9.056	8.907	8.877	8.789
2	4	8	M	WEC000002	Fumarate hydratase, mitochondrial	P97807	266+IYELAAGGTAVGTGLNTR	1762.92	33	2	GA	none	12.26	H126C76N22O26S0	0.369432	0.35001	0.183685	0.069309	0.0208453	0.379904	0.359931	0.188892	0.0712735	0.0214362									0.0251135	0.0290041															12.1
5	3	15	M	WEC000002	Fumarate hydratase, mitochondrial	P97807	266+IYELAAGGTAVGTGLNTR	1762.92	33	2	TA	none	12.26	H126C76N22O26S0	0.369432	0.35001	0.183685	0.069309	0.0208453	0.379904	0.359931	0.188892	0.0712735	0.0214362					0.0985318	0.032957							0.0279671		0.022812	0.0919424					12.554	12.153
1	3	3	M	WEC000002	Fumarate hydratase, mitochondrial	P97807	266+IYELAAGGTAVGTGLNTR	1762.92	33	3	TA	none	12.26	H126C76N22O26S0	0.369432	0.35001	0.183685	0.069309	0.0208453	0.379904	0.359931	0.188892	0.0712735	0.0214362						0.0842556																12.153
2	3	6	M	WEC000002	Fumarate hydratase, mitochondrial	P97807	266+IYELAAGGTAVGTGLNTR	1762.92	33	3	GA	none	12.26	H126C76N22O26S0	0.369432	0.35001	0.183685	0.069309	0.0208453	0.379904	0.359931	0.188892	0.0712735	0.0214362									0.0861668	0.10008															12.1
2	4	8	M	WEC000002	Fumarate hydratase, mitochondrial	P97807	85+MPIPVIQAFGILK	1425.84	21	2	GA	none	21.72	H115C69N15O15S1	0.399619	0.338417	0.171883	0.0645235	0.0193866	0.4101	0.347293	0.176391	0.0662158	0.019895			0.0323222									0.0212636							22.002
2	4	8	M	WEC000002	Fumarate hydratase, mitochondrial	P97807	85+MPIPVIQAFGILK	1425.84	21	2	TA	none	21.72	H115C69N15O15S1	0.399619	0.338417	0.171883	0.0645235	0.0193866	0.4101	0.347293	0.176391	0.0662158	0.019895						0.032986		0.028734														21.947		21.913
7	2	14	M	WEC000002	Fumarate hydratase, mitochondrial	P97807	85+MPIPVIQAFGILKR	1581.94	25	2	GA	none	19.48	H127C75N19O16S1	0.367175	0.341425	0.185615	0.0740678	0.0236153	0.379203	0.352608	0.191695	0.0764939	0.0243888		0.0276124	0.0228758	0.021631					0.00720327	0.0103919	0.0281701	0.00924601						19.706	19.707	19.704					19.684
7	2	14	M	WEC000002	Fumarate hydratase, mitochondrial	P97807	85+MPIPVIQAFGILKR	1581.94	25	2	TA	none	19.48	H127C75N19O16S1	0.367175	0.341425	0.185615	0.0740678	0.0236153	0.379203	0.352608	0.191695	0.0764939	0.0243888					0.013916	0.0201014	0.0144525	0.0224677					0.0143964	0.021876	0.0111572						19.718	19.653	19.622	19.647
8	4	32	M	WEC000002	Fumarate hydratase, mitochondrial	P97807	85+MPIPVIQAFGILKR	1581.94	25	3	GA	none	19.48	H127C75N19O16S1	0.367175	0.341425	0.185615	0.0740678	0.0236153	0.379203	0.352608	0.191695	0.0764939	0.0243888	0.0411693	0.0273915	0.023944	0.0237022					0.0150291	0.0238065	0.0131803	0.0220493					19.871	19.706	19.707	19.704					19.684
8	4	32	M	WEC000002	Fumarate hydratase, mitochondrial	P97807	85+MPIPVIQAFGILKR	1581.94	25	3	TA	none	19.48	H127C75N19O16S1	0.367175	0.341425	0.185615	0.0740678	0.0236153	0.379203	0.352608	0.191695	0.0764939	0.0243888					0.0153847	0.0210025	0.020462	0.024944					0.0184706	0.0255162	0.0132472	0.0224781					19.718	19.653	19.622	19.647
8	4	32	M	WEC000002	Fumarate hydratase, mitochondrial	P97807	99+AAAEVNQEYGLDPK	1503.72	34	2	GA	none	8.34	H101C65N17O24S0	0.428176	0.34393	0.157404	0.0524707	0.0140607	0.436033	0.350241	0.160293	0.0534335	0.0143187	0.0436478	0.0422211	0.0336534	0.04626					0.0292269	0.0346515	0.0258766	0.0289849					8.091	8.121	8.039	8.007					8.043
8	4	32	M	WEC000002	Fumarate hydratase, mitochondrial	P97807	99+AAAEVNQEYGLDPK	1503.72	34	2	TA	none	8.34	H101C65N17O24S0	0.428176	0.34393	0.157404	0.0524707	0.0140607	0.436033	0.350241	0.160293	0.0534335	0.0143187					0.030306	0.0336412	0.0286536	0.0352896					0.0217715	0.0263836	0.0237042	0.0219254					7.993	7.984	7.897	7.922
2	2	4	M	WEC000002	Gamma-enolase	P17183	104+SKFGANAILGVSLAVCK	1733.95	30	2	TA	C:Carbamidomethylation	15.26	H131C77N21O22S1	0.351253	0.337935	0.192533	0.080847	0.0272726	0.364912	0.351077	0.20002	0.0839911	0.0283332								0.0423163						0.051433										14.918
3	2	6	M	WEC000002	Gamma-enolase	P17183	104+SKFGANAILGVSLAVCK	1733.95	30	2	GA	C:Carbamidomethylation	15.26	H131C77N21O22S1	0.351253	0.337935	0.192533	0.080847	0.0272726	0.364912	0.351077	0.20002	0.0839911	0.0283332	0.0490274		0.0391106	0.0580965													15.03		15.006	15.087
2	3	6	M	WEC000002	Gamma-enolase	P17183	104+SKFGANAILGVSLAVCK	1733.95	30	3	TA	C:Carbamidomethylation	15.26	H131C77N21O22S1	0.351253	0.337935	0.192533	0.080847	0.0272726	0.364912	0.351077	0.20002	0.0839911	0.0283332								0.0470698						0.0410476										14.918
3	3	9	M	WEC000002	Gamma-enolase	P17183	104+SKFGANAILGVSLAVCK	1733.95	30	3	GA	C:Carbamidomethylation	15.26	H131C77N21O22S1	0.351253	0.337935	0.192533	0.080847	0.0272726	0.364912	0.351077	0.20002	0.0839911	0.0283332	0.0331193		0.0417753	0.0405964													15.03		15.006	15.087
8	4	32	M	WEC000002	Gamma-enolase	P17183	106+FGANAILGVSLAVCK	1518.82	26	2	GA	C:Carbamidomethylation	17.9	H114C68N18O19S1	0.395838	0.335729	0.173946	0.0668926	0.0206983	0.407071	0.345256	0.178882	0.0687908	0.0212856	0.056587	0.0311188	0.0369527	0.0330347					0.0301525	0.03116	0.0218786	0.0720951					17.717	17.523	18.784	17.885					17.361
8	4	32	M	WEC000002	Gamma-enolase	P17183	106+FGANAILGVSLAVCK	1518.82	26	2	TA	C:Carbamidomethylation	17.9	H114C68N18O19S1	0.395838	0.335729	0.173946	0.0668926	0.0206983	0.407071	0.345256	0.178882	0.0687908	0.0212856					0.0309973	0.0394982	0.0351291	0.0421307					0.0266284	0.0217501	0.0252428	0.0233274					17.507	17.442	17.355	18.667
7	4	28	M	WEC000002	Gamma-enolase	P17183	106+FGANAILGVSLAVCK	1518.82	26	3	GA	C:Carbamidomethylation	17.9	H114C68N18O19S1	0.395838	0.335729	0.173946	0.0668926	0.0206983	0.407071	0.345256	0.178882	0.0687908	0.0212856	0.0627141	0.0344783		0.0387496					0.0347579	0.045642	0.0300421	0.0371777					17.717	17.523		17.885					17.361
8	4	32	M	WEC000002	Gamma-enolase	P17183	106+FGANAILGVSLAVCK	1518.82	26	3	TA	C:Carbamidomethylation	17.9	H114C68N18O19S1	0.395838	0.335729	0.173946	0.0668926	0.0206983	0.407071	0.345256	0.178882	0.0687908	0.0212856					0.0348334	0.0363449	0.0344242	0.0833709					0.030956	0.0476444	0.0398688	0.0398283					17.507	17.442	17.355	18.667
8	4	32	M	WEC000002	Gamma-enolase	P17183	33+AAVPSGASTGIYEALELR	1803.94	43	2	GA	none	16.23	H129C79N21O27S0	0.35776	0.349769	0.188963	0.0733083	0.0226511	0.368901	0.36066	0.194847	0.0755911	0.0233564	0.0148892	0.0185155	0.0132085	0.0222361					0.00511543	0.0110654	0.0124674	0.0108588					16.094	16.264	16.181	16.234					16.102
8	4	32	M	WEC000002	Gamma-enolase	P17183	33+AAVPSGASTGIYEALELR	1803.94	43	2	TA	none	16.23	H129C79N21O27S0	0.35776	0.349769	0.188963	0.0733083	0.0226511	0.368901	0.36066	0.194847	0.0755911	0.0233564					0.0186612	0.0200214	0.0155085	0.0251088					0.00812978	0.0115933	0.0102318	0.0103862					16.248	16.155	16.04	16.037
8	4	32	M	WEC000002	Gamma-enolase	P17183	33+AAVPSGASTGIYEALELR	1803.94	43	3	GA	none	16.23	H129C79N21O27S0	0.35776	0.349769	0.188963	0.0733083	0.0226511	0.368901	0.36066	0.194847	0.0755911	0.0233564	0.0170627	0.0206984	0.0148519	0.0257196					0.00777095	0.0146299	0.0159019	0.0119738					16.094	16.264	16.181	16.234					16.102
8	4	32	M	WEC000002	Gamma-enolase	P17183	33+AAVPSGASTGIYEALELR	1803.94	43	3	TA	none	16.23	H129C79N21O27S0	0.35776	0.349769	0.188963	0.0733083	0.0226511	0.368901	0.36066	0.194847	0.0755911	0.0233564					0.0211632	0.0208139	0.0185886	0.0278468					0.0116298	0.0177198	0.0156002	0.0163397					16.248	16.155	16.04	16.037
8	4	32	M	WEC000002	Gamma-enolase	P17183	373+SGETEDTFIADLVVGLCTGQIK	2352.15	36	2	GA	C:Carbamidomethylation	22.62	H165C101N25O37S1	0.255276	0.319628	0.229335	0.12003	0.0503948	0.276192	0.345817	0.248126	0.129865	0.054524	0.0153642	0.0165717	0.0130114	0.020764					0.0086443	0.011814	0.0135434	0.0113878					22.782	22.756	22.785	22.754					22.734
8	4	32	M	WEC000002	Gamma-enolase	P17183	373+SGETEDTFIADLVVGLCTGQIK	2352.15	36	2	TA	C:Carbamidomethylation	22.62	H165C101N25O37S1	0.255276	0.319628	0.229335	0.12003	0.0503948	0.276192	0.345817	0.248126	0.129865	0.054524					0.0182034	0.0191067	0.0166438	0.0228506					0.00888745	0.0105202	0.0129268	0.00927291					22.768	22.759	22.728	22.725
8	4	32	M	WEC000002	Gamma-enolase	P17183	373+SGETEDTFIADLVVGLCTGQIK	2352.15	36	3	GA	C:Carbamidomethylation	22.62	H165C101N25O37S1	0.255276	0.319628	0.229335	0.12003	0.0503948	0.276192	0.345817	0.248126	0.129865	0.054524	0.0169056	0.0172662	0.0140756	0.0208983					0.00776975	0.0104903	0.0104538	0.0100819					22.782	22.756	22.785	22.754					22.734
8	4	32	M	WEC000002	Gamma-enolase	P17183	373+SGETEDTFIADLVVGLCTGQIK	2352.15	36	3	TA	C:Carbamidomethylation	22.62	H165C101N25O37S1	0.255276	0.319628	0.229335	0.12003	0.0503948	0.276192	0.345817	0.248126	0.129865	0.054524					0.0169007	0.0179193	0.014182	0.0186057					0.00790133	0.0099618	0.0164256	0.0123228					22.768	22.759	22.728	22.725
8	4	32	M	WEC000002	Glucose-6-phosphate isomerase	P06745	107+SNTPIKVDGKDVMPEVNR	1998.02	30	3	GA	none	9.5	H143C84N25O29S1	0.31463	0.332988	0.207417	0.0950835	0.0350851	0.331148	0.35047	0.218306	0.100076	0.0369271	0.0229497	0.0251327	0.0224055	0.0280711					0.0130577	0.0171848	0.0175337	0.0148138					10.721	10.751	10.641	10.722					10.617
8	4	32	M	WEC000002	Glucose-6-phosphate isomerase	P06745	107+SNTPIKVDGKDVMPEVNR	1998.02	30	3	TA	none	9.5	H143C84N25O29S1	0.31463	0.332988	0.207417	0.0950835	0.0350851	0.331148	0.35047	0.218306	0.100076	0.0369271					0.0220013	0.027514	0.0219246	0.0277186					0.0137554	0.0149338	0.0164548	0.0163548					10.735	10.67	10.556	10.524
8	4	32	M	WEC000002	Glucose-6-phosphate isomerase	P06745	107+SNTPIKVDGKDVMPEVNR	1998.02	30	4	GA	none	9.5	H143C84N25O29S1	0.31463	0.332988	0.207417	0.0950835	0.0350851	0.331148	0.35047	0.218306	0.100076	0.0369271	0.0221797	0.0251293	0.0213555	0.026866					0.01312	0.0201606	0.0275402	0.0239182					10.721	10.751	10.641	10.722					10.617
8	4	32	M	WEC000002	Glucose-6-phosphate isomerase	P06745	107+SNTPIKVDGKDVMPEVNR	1998.02	30	4	TA	none	9.5	H143C84N25O29S1	0.31463	0.332988	0.207417	0.0950835	0.0350851	0.331148	0.35047	0.218306	0.100076	0.0369271					0.0329307	0.0352048	0.0220315	0.0322818					0.0156403	0.0148033	0.0330969	0.0138033					10.735	10.67	10.556	10.524
8	4	32	M	WEC000002	Glucose-6-phosphate isomerase	P06745	148+SITDIINIGIGGSDLGPLMVTEALKPYSK	3001.6	45	3	GA	none	22.65	H224C134N32O43S1	0.169252	0.279745	0.252297	0.162207	0.0825379	0.178906	0.295701	0.266687	0.171459	0.0872458	0.0171055	0.0193064	0.0146605	0.0196777					0.0150727	0.0153676	0.0253232	0.0177807					22.81	22.784	22.785	22.782					22.762
8	4	32	M	WEC000002	Glucose-6-phosphate isomerase	P06745	148+SITDIINIGIGGSDLGPLMVTEALKPYSK	3001.6	45	3	TA	none	22.65	H224C134N32O43S1	0.169252	0.279745	0.252297	0.162207	0.0825379	0.178906	0.295701	0.266687	0.171459	0.0872458					0.017398	0.0188461	0.0173506	0.0212372					0.0146074	0.0163308	0.0271824	0.0180229					22.768	22.759	22.756	22.753
5	3	15	M	WEC000002	Glucose-6-phosphate isomerase	P06745	148+SITDIINIGIGGSDLGPLMVTEALKPYSK	3001.6	45	4	TA	none	22.65	H224C134N32O43S1	0.169252	0.279745	0.252297	0.162207	0.0825379	0.178906	0.295701	0.266687	0.171459	0.0872458					0.0764218	0.0476039	0.0567315	0.0514108					0.0472113								22.768	22.759	22.756	22.753
7	3	21	M	WEC000002	Glucose-6-phosphate isomerase	P06745	148+SITDIINIGIGGSDLGPLMVTEALKPYSK	3001.6	45	4	GA	none	22.65	H224C134N32O43S1	0.169252	0.279745	0.252297	0.162207	0.0825379	0.178906	0.295701	0.266687	0.171459	0.0872458	0.0699995	0.0430806	0.0595114	0.0543676					0.0497598	0.0483047		0.0566253					22.81	22.784	22.785	22.782					22.762
8	4	32	M	WEC000002	Glucose-6-phosphate isomerase	P06745	181+VWFVSNIDGTHIAK	1585.83	20	2	GA	none	14.08	H111C74N19O20S0	0.38826	0.35325	0.174783	0.0615573	0.0171603	0.397054	0.361252	0.178742	0.0629517	0.017549	0.0233007	0.031263	0.0214765	0.0446696					0.0268351	0.0321268	0.0353903	0.0283118					14.023	14.109	13.915	14.08					13.891
8	4	32	M	WEC000002	Glucose-6-phosphate isomerase	P06745	181+VWFVSNIDGTHIAK	1585.83	20	2	TA	none	14.08	H111C74N19O20S0	0.38826	0.35325	0.174783	0.0615573	0.0171603	0.397054	0.361252	0.178742	0.0629517	0.017549					0.0351373	0.033118	0.0324729	0.0333522					0.03341	0.0459939	0.0458348	0.0431783					14.093	13.972	13.83	13.826
8	4	32	M	WEC000002	Glucose-6-phosphate isomerase	P06745	181+VWFVSNIDGTHIAK	1585.83	20	3	GA	none	14.08	H111C74N19O20S0	0.38826	0.35325	0.174783	0.0615573	0.0171603	0.397054	0.361252	0.178742	0.0629517	0.017549	0.0187536	0.0268957	0.0164388	0.0394359					0.0160341	0.0330969	0.0385774	0.0212116					14.023	14.109	13.915	14.08					13.891
8	4	32	M	WEC000002	Glucose-6-phosphate isomerase	P06745	181+VWFVSNIDGTHIAK	1585.83	20	3	TA	none	14.08	H111C74N19O20S0	0.38826	0.35325	0.174783	0.0615573	0.0171603	0.397054	0.361252	0.178742	0.0629517	0.017549					0.0347405	0.0274372	0.0237693	0.0249518					0.0270847	0.0466506	0.0439764	0.0354599					14.093	13.972	13.83	13.826
8	4	32	M	WEC000002	Glucose-6-phosphate isomerase	P06745	195+TLASLSPETSLFIIASK	1776.99	30	2	GA	none	19.31	H136C81N18O26S0	0.354332	0.350588	0.190494	0.0740811	0.0228934	0.365481	0.361619	0.196488	0.076412	0.0236137	0.0159386	0.0247652	0.0210189	0.0256832					0.015534	0.0176575	0.0196075	0.0203002					19.564	19.538	19.511	19.508					19.46
8	4	32	M	WEC000002	Glucose-6-phosphate isomerase	P06745	195+TLASLSPETSLFIIASK	1776.99	30	2	TA	none	19.31	H136C81N18O26S0	0.354332	0.350588	0.190494	0.0740811	0.0228934	0.365481	0.361619	0.196488	0.076412	0.0236137					0.0172319	0.0225074	0.0187688	0.0248262					0.0141321	0.0186651	0.0178085	0.0161871					19.522	19.485	19.398	19.423
8	3	24	M	WEC000002	Glucose-6-phosphate isomerase	P06745	195+TLASLSPETSLFIIASK	1776.99	30	3	TA	none	19.31	H136C81N18O26S0	0.354332	0.350588	0.190494	0.0740811	0.0228934	0.365481	0.361619	0.196488	0.076412	0.0236137					0.0521256	0.0441104	0.0363351	0.035252					0.0375764	0.0845776	0.06306	0.0655791					19.522	19.485	19.398	19.423
8	4	32	M	WEC000002	Glucose-6-phosphate isomerase	P06745	195+TLASLSPETSLFIIASK	1776.99	30	3	GA	none	19.31	H136C81N18O26S0	0.354332	0.350588	0.190494	0.0740811	0.0228934	0.365481	0.361619	0.196488	0.076412	0.0236137	0.0306123	0.0426538	0.0376479	0.0580024					0.0316373	0.0440276	0.0544655	0.0308691					19.564	19.538	19.511	19.508					19.46
1	1	1	M	WEC000002	Glucose-6-phosphate isomerase	P06745	28+ELFEADPERFNNFSLNLNTNHGHILVDYSK	3532.7	54	3	GA	none	16.13	H233C158N43O50S0	0.129265	0.252533	0.258613	0.183962	0.101782	0.139572	0.272668	0.279233	0.19863	0.109898	0.0383375																15.562
1	1	1	M	WEC000002	Glucose-6-phosphate isomerase	P06745	28+ELFEADPERFNNFSLNLNTNHGHILVDYSK	3532.7	54	3	TA	none	16.13	H233C158N43O50S0	0.129265	0.252533	0.258613	0.183962	0.101782	0.139572	0.272668	0.279233	0.19863	0.109898							0.0747142																15.593
7	2	14	M	WEC000002	Glucose-6-phosphate isomerase	P06745	28+ELFEADPERFNNFSLNLNTNHGHILVDYSK	3532.7	54	4	TA	none	16.13	H233C158N43O50S0	0.129265	0.252533	0.258613	0.183962	0.101782	0.139572	0.272668	0.279233	0.19863	0.109898					0.134356	0.139646	0.0365455						0.0560605	0.0575875	0.12774	0.129523					15.828	15.707	15.593
8	2	16	M	WEC000002	Glucose-6-phosphate isomerase	P06745	28+ELFEADPERFNNFSLNLNTNHGHILVDYSK	3532.7	54	4	GA	none	16.13	H233C158N43O50S0	0.129265	0.252533	0.258613	0.183962	0.101782	0.139572	0.272668	0.279233	0.19863	0.109898	0.0339184	0.153224	0.162982	0.12687					0.085814	0.0446515	0.112372	0.0278691					15.562	15.844	15.706	15.815					15.654
4	3	12	M	WEC000002	Glucose-6-phosphate isomerase	P06745	348+FAAYFQQGDMESNGK	1691.72	33	2	GA	none	10.9	H105C74N19O25S1	0.364496	0.334882	0.187246	0.077681	0.0260231	0.377988	0.347278	0.194177	0.0805564	0.0269863		0.0236414	0.0165435						0.0181559			0.0211266						10.863	10.753						10.701
4	3	12	M	WEC000002	Glucose-6-phosphate isomerase	P06745	348+FAAYFQQGDMESNGK	1691.72	33	2	TA	none	10.9	H105C74N19O25S1	0.364496	0.334882	0.187246	0.077681	0.0260231	0.377988	0.347278	0.194177	0.0805564	0.0269863					0.0267337	0.0243177	0.0310123	0.0269558													10.819	10.754	10.64	10.608
1	1	1	M	WEC000002	Glucose-6-phosphate isomerase	P06745	401+MIPCDFLIPVQTQHPIR	2064.06	31	2	GA	C:Carbamidomethylation	16.45	H149C93N25O24S2	0.273652	0.318699	0.222135	0.114424	0.0475281	0.294595	0.34309	0.239135	0.12318	0.0511654	0.168273																16.345
3	1	3	M	WEC000002	Glucose-6-phosphate isomerase	P06745	401+MIPCDFLIPVQTQHPIR	2064.06	31	2	TA	C:Carbamidomethylation	16.45	H149C93N25O24S2	0.273652	0.318699	0.222135	0.114424	0.0475281	0.294595	0.34309	0.239135	0.12318	0.0511654					0.131013			0.0700851						0.145791							16.388			15.17
5	4	20	M	WEC000002	Glucose-6-phosphate isomerase	P06745	401+MIPCDFLIPVQTQHPIR	2064.06	31	3	TA	C:Carbamidomethylation	16.45	H149C93N25O24S2	0.273652	0.318699	0.222135	0.114424	0.0475281	0.294595	0.34309	0.239135	0.12318	0.0511654					0.0353913	0.0257594	0.0264825						0.0283323		0.0496081						16.388	15.427	16.18
8	4	32	M	WEC000002	Glucose-6-phosphate isomerase	P06745	401+MIPCDFLIPVQTQHPIR	2064.06	31	3	GA	C:Carbamidomethylation	16.45	H149C93N25O24S2	0.273652	0.318699	0.222135	0.114424	0.0475281	0.294595	0.34309	0.239135	0.12318	0.0511654	0.0432686	0.0265733	0.0184306	0.0482664					0.0211207	0.0310832	0.0512088	0.0214635					16.345	16.432	16.321	16.374					16.27
8	4	32	M	WEC000002	Glucose-6-phosphate isomerase	P06745	401+MIPCDFLIPVQTQHPIRK	2192.16	32	3	GA	C:Carbamidomethylation	14.88	H161C99N27O25S2	0.253281	0.314146	0.229074	0.122855	0.0529983	0.275498	0.341702	0.249168	0.133632	0.0576472	0.0464619	0.0353063	0.0193811	0.0452427					0.0415792	0.043417	0.0467455	0.0278292					14.834	14.949	14.81	14.919					14.731
8	4	32	M	WEC000002	Glucose-6-phosphate isomerase	P06745	401+MIPCDFLIPVQTQHPIRK	2192.16	32	3	TA	C:Carbamidomethylation	14.88	H161C99N27O25S2	0.253281	0.314146	0.229074	0.122855	0.0529983	0.275498	0.341702	0.249168	0.133632	0.0576472					0.0379243	0.0282138	0.0294358	0.031229					0.0354896	0.061863	0.0388228	0.040219					14.933	14.812	14.697	14.694
8	4	32	M	WEC000002	Glucose-6-phosphate isomerase	P06745	401+MIPCDFLIPVQTQHPIRK	2192.16	32	4	GA	C:Carbamidomethylation	14.88	H161C99N27O25S2	0.253281	0.314146	0.229074	0.122855	0.0529983	0.275498	0.341702	0.249168	0.133632	0.0576472	0.0294774	0.0245535	0.016495	0.0342785					0.0194463	0.0258162	0.0298953	0.0203864					14.834	14.949	14.81	14.919					14.731
8	4	32	M	WEC000002	Glucose-6-phosphate isomerase	P06745	401+MIPCDFLIPVQTQHPIRK	2192.16	32	4	TA	C:Carbamidomethylation	14.88	H161C99N27O25S2	0.253281	0.314146	0.229074	0.122855	0.0529983	0.275498	0.341702	0.249168	0.133632	0.0576472					0.0390455	0.0222491	0.0240571	0.0250938					0.0231651	0.0510434	0.0315563	0.0338925					14.933	14.812	14.697	14.694
8	4	32	M	WEC000002	Glucose-6-phosphate isomerase	P06745	424+ILLANFLAQTEALMK	1674.94	27	2	GA	none	22.9	H130C77N18O21S1	0.35604	0.338441	0.190515	0.0790391	0.026328	0.369323	0.351067	0.197622	0.0819878	0.0273102	0.0161808	0.0201277	0.0136101	0.0219419					0.0113637	0.0193361	0.0214865	0.0179558					23.089	23.064	23.065	23.062					23.041
8	4	32	M	WEC000002	Glucose-6-phosphate isomerase	P06745	424+ILLANFLAQTEALMK	1674.94	27	2	TA	none	22.9	H130C77N18O21S1	0.35604	0.338441	0.190515	0.0790391	0.026328	0.369323	0.351067	0.197622	0.0819878	0.0273102					0.0202097	0.0229519	0.0166193	0.0220868					0.0161484	0.0185895	0.0185923	0.0169504					23.048	23.039	23.008	23.033
8	4	32	M	WEC000002	Glucose-6-phosphate isomerase	P06745	424+ILLANFLAQTEALMK	1674.94	27	3	GA	none	22.9	H130C77N18O21S1	0.35604	0.338441	0.190515	0.0790391	0.026328	0.369323	0.351067	0.197622	0.0819878	0.0273102	0.04269	0.0318058	0.0268844	0.0427216					0.0287365	0.0358267	0.0554099	0.0321151					23.089	23.064	23.065	23.062					23.041
8	4	32	M	WEC000002	Glucose-6-phosphate isomerase	P06745	424+ILLANFLAQTEALMK	1674.94	27	3	TA	none	22.9	H130C77N18O21S1	0.35604	0.338441	0.190515	0.0790391	0.026328	0.369323	0.351067	0.197622	0.0819878	0.0273102					0.0435853	0.0349126	0.0335064	0.0348365					0.0290811	0.0735195	0.0523645	0.0408537					23.048	23.039	23.008	23.033
8	4	32	M	WEC000002	Glucose-6-phosphate isomerase	P06745	58+NLVNKEVMQMLVELAK	1858.01	26	2	GA	none	21.18	H143C81N21O24S2	0.317011	0.322332	0.206457	0.0986174	0.0382368	0.335669	0.341303	0.218607	0.104421	0.0404872	0.0274732	0.0188025	0.0153148	0.0247846					0.0143642	0.0191581	0.0253385	0.0217083					21.522	21.469	21.498	21.495					21.391
8	4	32	M	WEC000002	Glucose-6-phosphate isomerase	P06745	58+NLVNKEVMQMLVELAK	1858.01	26	2	TA	none	21.18	H143C81N21O24S2	0.317011	0.322332	0.206457	0.0986174	0.0382368	0.335669	0.341303	0.218607	0.104421	0.0404872					0.0193729	0.0200933	0.016823	0.0216215					0.0151664	0.0279443	0.0260983	0.0205355					21.481	21.444	21.385	21.382
8	4	32	M	WEC000002	Glucose-6-phosphate isomerase	P06745	58+NLVNKEVMQMLVELAK	1858.01	26	3	GA	none	21.18	H143C81N21O24S2	0.317011	0.322332	0.206457	0.0986174	0.0382368	0.335669	0.341303	0.218607	0.104421	0.0404872	0.0564981	0.0317685	0.0203968	0.0399785					0.0274468	0.0333647	0.0497066	0.0350602					21.522	21.469	21.498	21.495					21.391
8	4	32	M	WEC000002	Glucose-6-phosphate isomerase	P06745	58+NLVNKEVMQMLVELAK	1858.01	26	3	TA	none	21.18	H143C81N21O24S2	0.317011	0.322332	0.206457	0.0986174	0.0382368	0.335669	0.341303	0.218607	0.104421	0.0404872					0.0300666	0.029951	0.0289172	0.0318998					0.0283255	0.0631984	0.0545496	0.0444326					21.481	21.444	21.385	21.382
8	4	32	M	WEC000002	Glucose-6-phosphate isomerase	P06745	97+AVLHVALR	877.55	17	3	GA	none	8.52	H71C40N13O9S0	0.59528	0.299333	0.0847161	0.0173766	0.0028486	0.597247	0.300322	0.0849961	0.0174341	0.00285802	0.0226208	0.0353365	0.0140742	0.0359448					0.0320174	0.0370156	0.040276	0.025856					7.923	8.121	7.843	8.007					8.043
8	4	32	M	WEC000002	Glucose-6-phosphate isomerase	P06745	97+AVLHVALR	877.55	17	3	TA	none	8.52	H71C40N13O9S0	0.59528	0.299333	0.0847161	0.0173766	0.0028486	0.597247	0.300322	0.0849961	0.0174341	0.00285802					0.0215731	0.020963	0.0209155	0.0255101					0.0301839	0.0368273	0.0295071	0.0268725					7.965	7.872	7.813	7.81
1	1	1	M	WEC000002	Glutathione S-transferase Mu 1	P10649	51+FKLGLDFPNLPYLIDGSHK	2173.16	26	2	TA	none	19.59	H156C104N24O27S0	0.267919	0.33982	0.228565	0.107682	0.0397059	0.283817	0.359984	0.242127	0.114072	0.042062														0.10533
7	3	21	M	WEC000002	Glutathione S-transferase Mu 1	P10649	51+FKLGLDFPNLPYLIDGSHK	2173.16	26	3	TA	none	19.59	H156C104N24O27S0	0.267919	0.33982	0.228565	0.107682	0.0397059	0.283817	0.359984	0.242127	0.114072	0.042062					0.135632	0.113963	0.101871	0.0820355					0.0842282		0.113014	0.1102					19.718	19.653	19.622	19.675
8	3	24	M	WEC000002	Glutathione S-transferase Mu 1	P10649	51+FKLGLDFPNLPYLIDGSHK	2173.16	26	3	GA	none	19.59	H156C104N24O27S0	0.267919	0.33982	0.228565	0.107682	0.0397059	0.283817	0.359984	0.242127	0.114072	0.042062	0.0652391	0.119497	0.0935683	0.127082					0.0878408	0.0957327	0.1539	0.108592					19.927	19.706	19.679	19.704					19.712
8	2	16	M	WEC000002	Glutathione S-transferase Mu 1	P10649	51+FKLGLDFPNLPYLIDGSHK	2173.16	26	4	GA	none	19.59	H156C104N24O27S0	0.267919	0.33982	0.228565	0.107682	0.0397059	0.283817	0.359984	0.242127	0.114072	0.042062	0.0308644	0.0336516	0.0320066	0.0322404					0.0251797	0.0336687	0.0517996	0.0386704					19.927	19.706	19.679	19.704					19.712
8	2	16	M	WEC000002	Glutathione S-transferase Mu 1	P10649	51+FKLGLDFPNLPYLIDGSHK	2173.16	26	4	TA	none	19.59	H156C104N24O27S0	0.267919	0.33982	0.228565	0.107682	0.0397059	0.283817	0.359984	0.242127	0.114072	0.042062					0.0339097	0.0319934	0.0328775	0.0296179					0.0309088	0.10783	0.0363112	0.0343594					19.718	19.653	19.622	19.675
8	2	16	M	WEC000002	Glutathione S-transferase Mu 1	P10649	53+LGLDFPNLPYLIDGSHK	1897.99	25	2	GA	none	19.63	H135C89N21O25S0	0.321872	0.350215	0.205196	0.0850692	0.0278045	0.334464	0.363916	0.213224	0.0883971	0.0288922	0.0537925	0.0579285	0.0411777	0.0569849					0.0451956	0.0631534	0.0671818	0.0474174					19.983	19.818	19.819	19.816					19.795
8	2	16	M	WEC000002	Glutathione S-transferase Mu 1	P10649	53+LGLDFPNLPYLIDGSHK	1897.99	25	2	TA	none	19.63	H135C89N21O25S0	0.321872	0.350215	0.205196	0.0850692	0.0278045	0.334464	0.363916	0.213224	0.0883971	0.0288922					0.061742	0.0530087	0.0509692	0.0424585					0.0566327	0.0772794	0.0626949	0.0617309					19.858	19.793	19.734	19.787
8	4	32	M	WEC000002	Glutathione S-transferase Mu 1	P10649	53+LGLDFPNLPYLIDGSHK	1897.99	25	3	GA	none	19.63	H135C89N21O25S0	0.321872	0.350215	0.205196	0.0850692	0.0278045	0.334464	0.363916	0.213224	0.0883971	0.0288922	0.0444656	0.0512668	0.0426409	0.0498609					0.0396102	0.0574879	0.0653505	0.0529106					19.983	19.818	19.819	19.816					19.795
8	4	32	M	WEC000002	Glutathione S-transferase Mu 1	P10649	53+LGLDFPNLPYLIDGSHK	1897.99	25	3	TA	none	19.63	H135C89N21O25S0	0.321872	0.350215	0.205196	0.0850692	0.0278045	0.334464	0.363916	0.213224	0.0883971	0.0288922					0.0600652	0.0562719	0.0491454	0.0483633					0.0444008	0.0658312	0.0537376	0.0555453					19.858	19.793	19.734	19.787
1	1	1	M	WEC000002	Glutathione S-transferase Mu 2	P15626	51+FKLGLDFPNLPYLIDGSHK	2173.16	26	2	TA	none	19.59	H156C104N24O27S0	0.267919	0.33982	0.228565	0.107682	0.0397059	0.283817	0.359984	0.242127	0.114072	0.042062														0.10533
7	3	21	M	WEC000002	Glutathione S-transferase Mu 2	P15626	51+FKLGLDFPNLPYLIDGSHK	2173.16	26	3	TA	none	19.59	H156C104N24O27S0	0.267919	0.33982	0.228565	0.107682	0.0397059	0.283817	0.359984	0.242127	0.114072	0.042062					0.135632	0.113963	0.101871	0.0820355					0.0842282		0.113014	0.1102					19.718	19.653	19.622	19.675
8	3	24	M	WEC000002	Glutathione S-transferase Mu 2	P15626	51+FKLGLDFPNLPYLIDGSHK	2173.16	26	3	GA	none	19.59	H156C104N24O27S0	0.267919	0.33982	0.228565	0.107682	0.0397059	0.283817	0.359984	0.242127	0.114072	0.042062	0.0652391	0.119497	0.0935683	0.127082					0.0878408	0.0957327	0.1539	0.108592					19.927	19.706	19.679	19.704					19.712
8	2	16	M	WEC000002	Glutathione S-transferase Mu 2	P15626	51+FKLGLDFPNLPYLIDGSHK	2173.16	26	4	GA	none	19.59	H156C104N24O27S0	0.267919	0.33982	0.228565	0.107682	0.0397059	0.283817	0.359984	0.242127	0.114072	0.042062	0.0308644	0.0336516	0.0320066	0.0322404					0.0251797	0.0336687	0.0517996	0.0386704					19.927	19.706	19.679	19.704					19.712
8	2	16	M	WEC000002	Glutathione S-transferase Mu 2	P15626	51+FKLGLDFPNLPYLIDGSHK	2173.16	26	4	TA	none	19.59	H156C104N24O27S0	0.267919	0.33982	0.228565	0.107682	0.0397059	0.283817	0.359984	0.242127	0.114072	0.042062					0.0339097	0.0319934	0.0328775	0.0296179					0.0309088	0.10783	0.0363112	0.0343594					19.718	19.653	19.622	19.675
8	2	16	M	WEC000002	Glutathione S-transferase Mu 2	P15626	53+LGLDFPNLPYLIDGSHK	1897.99	25	2	GA	none	19.63	H135C89N21O25S0	0.321872	0.350215	0.205196	0.0850692	0.0278045	0.334464	0.363916	0.213224	0.0883971	0.0288922	0.0537925	0.0579285	0.0411777	0.0569849					0.0451956	0.0631534	0.0671818	0.0474174					19.983	19.818	19.819	19.816					19.795
8	2	16	M	WEC000002	Glutathione S-transferase Mu 2	P15626	53+LGLDFPNLPYLIDGSHK	1897.99	25	2	TA	none	19.63	H135C89N21O25S0	0.321872	0.350215	0.205196	0.0850692	0.0278045	0.334464	0.363916	0.213224	0.0883971	0.0288922					0.061742	0.0530087	0.0509692	0.0424585					0.0566327	0.0772794	0.0626949	0.0617309					19.858	19.793	19.734	19.787
8	4	32	M	WEC000002	Glutathione S-transferase Mu 2	P15626	53+LGLDFPNLPYLIDGSHK	1897.99	25	3	GA	none	19.63	H135C89N21O25S0	0.321872	0.350215	0.205196	0.0850692	0.0278045	0.334464	0.363916	0.213224	0.0883971	0.0288922	0.0444656	0.0512668	0.0426409	0.0498609					0.0396102	0.0574879	0.0653505	0.0529106					19.983	19.818	19.819	19.816					19.795
8	4	32	M	WEC000002	Glutathione S-transferase Mu 2	P15626	53+LGLDFPNLPYLIDGSHK	1897.99	25	3	TA	none	19.63	H135C89N21O25S0	0.321872	0.350215	0.205196	0.0850692	0.0278045	0.334464	0.363916	0.213224	0.0883971	0.0288922					0.0600652	0.0562719	0.0491454	0.0483633					0.0444008	0.0658312	0.0537376	0.0555453					19.858	19.793	19.734	19.787
5	2	10	M	WEC000002	Glyceraldehyde-3-phosphate dehydrogenase	P16858	116+RVIISAPSADAPMFVMGVNHEK	2368.2	45	3	TA	none	14.2	H169C104N29O30S2	0.23488	0.306715	0.234353	0.131525	0.059391	0.258829	0.337988	0.258248	0.144936	0.0654466					0.0848171	0.0498065	0.049322	0.0390143					0.095023								14.205	14.112	14.026	13.994
5	4	20	M	WEC000002	Glyceraldehyde-3-phosphate dehydrogenase	P16858	116+RVIISAPSADAPMFVMGVNHEK	2368.2	45	3	GA	none	14.2	H169C104N29O30S2	0.23488	0.306715	0.234353	0.131525	0.059391	0.258829	0.337988	0.258248	0.144936	0.0654466		0.0798372	0.0183949						0.0535616	0.0595716		0.0219807						14.249	14.139						14.059
6	4	24	M	WEC000002	Glyceraldehyde-3-phosphate dehydrogenase	P16858	116+RVIISAPSADAPMFVMGVNHEK	2368.2	45	4	GA	none	14.2	H169C104N29O30S2	0.23488	0.306715	0.234353	0.131525	0.059391	0.258829	0.337988	0.258248	0.144936	0.0654466		0.0491644	0.0126298	0.144894					0.0373153	0.0376531		0.0182806						14.249	14.139	13.968					14.059
6	4	24	M	WEC000002	Glyceraldehyde-3-phosphate dehydrogenase	P16858	116+RVIISAPSADAPMFVMGVNHEK	2368.2	45	4	TA	none	14.2	H169C104N29O30S2	0.23488	0.306715	0.234353	0.131525	0.059391	0.258829	0.337988	0.258248	0.144936	0.0654466					0.0405266	0.0280352	0.0291965	0.0251562							0.137798	0.128596					14.205	14.112	14.026	13.994
7	1	7	M	WEC000002	Glyceraldehyde-3-phosphate dehydrogenase	P16858	116+RVIISAPSADAPMFVMGVNHEKYDNSLK	3088.55	53	3	TA	none	14.14	H217C136N37O41S2	0.155256	0.263835	0.249893	0.170581	0.0927653	0.166525	0.282985	0.268031	0.182962	0.0994983					0.030507	0.0279935	0.0288438	0.0279336					0.0414781	0.0550999	0.0648205						14.093	14	13.886	13.882
8	1	8	M	WEC000002	Glyceraldehyde-3-phosphate dehydrogenase	P16858	116+RVIISAPSADAPMFVMGVNHEKYDNSLK	3088.55	53	3	GA	none	14.14	H217C136N37O41S2	0.155256	0.263835	0.249893	0.170581	0.0927653	0.166525	0.282985	0.268031	0.182962	0.0994983	0.0847245	0.0222213	0.0190755	0.0348752					0.0318414	0.0404224	0.0593277	0.0379255					14.051	14.137	14.027	14.108					13.975
6	4	24	M	WEC000002	Glyceraldehyde-3-phosphate dehydrogenase	P16858	116+RVIISAPSADAPMFVMGVNHEKYDNSLK	3088.55	53	4	GA	none	14.14	H217C136N37O41S2	0.155256	0.263835	0.249893	0.170581	0.0927653	0.166525	0.282985	0.268031	0.182962	0.0994983		0.0189127	0.0171578	0.0218311					0.0162529	0.0270259	0.0295918							14.137	14.027	14.108					13.975
8	4	32	M	WEC000002	Glyceraldehyde-3-phosphate dehydrogenase	P16858	116+RVIISAPSADAPMFVMGVNHEKYDNSLK	3088.55	53	4	TA	none	14.14	H217C136N37O41S2	0.155256	0.263835	0.249893	0.170581	0.0927653	0.166525	0.282985	0.268031	0.182962	0.0994983					0.0171499	0.0203315	0.0196263	0.021283					0.0170263	0.0229172	0.0271126	0.0276842					14.093	14	13.886	13.882
5	3	15	M	WEC000002	Glyceraldehyde-3-phosphate dehydrogenase	P16858	117+VIISAPSADAPMFVMGVNHEKYDNSLK	2932.45	50	3	GA	none	15.22	H205C130N33O40S2	0.168974	0.27312	0.248438	0.163596	0.0860485	0.179726	0.290498	0.264246	0.174006	0.0915238		0.0187233	0.0133455						0.0215407	0.0275408	0.0384048							15.285	15.202						15.15
7	2	14	M	WEC000002	Glyceraldehyde-3-phosphate dehydrogenase	P16858	117+VIISAPSADAPMFVMGVNHEKYDNSLK	2932.45	50	3	TA	none	15.22	H205C130N33O40S2	0.168974	0.27312	0.248438	0.163596	0.0860485	0.179726	0.290498	0.264246	0.174006	0.0915238					0.0186278	0.0196489	0.018796						0.0236597	0.0232101	0.0313919	0.0253811					15.269	15.203	15.089
6	4	24	M	WEC000002	Glyceraldehyde-3-phosphate dehydrogenase	P16858	117+VIISAPSADAPMFVMGVNHEKYDNSLK	2932.45	50	4	GA	none	15.22	H205C130N33O40S2	0.168974	0.27312	0.248438	0.163596	0.0860485	0.179726	0.290498	0.264246	0.174006	0.0915238		0.017911	0.013507						0.0108217	0.0175027	0.0195922	0.0107913						15.285	15.202						15.15
8	4	32	M	WEC000002	Glyceraldehyde-3-phosphate dehydrogenase	P16858	117+VIISAPSADAPMFVMGVNHEKYDNSLK	2932.45	50	4	TA	none	15.22	H205C130N33O40S2	0.168974	0.27312	0.248438	0.163596	0.0860485	0.179726	0.290498	0.264246	0.174006	0.0915238					0.0170625	0.0185403	0.014198	0.0202887					0.00936698	0.0109569	0.0110092	0.0113811					15.269	15.203	15.089	15.058
8	4	32	M	WEC000002	Glyceraldehyde-3-phosphate dehydrogenase	P16858	144+IVSNASCTTNCLAPLAK	1818.9	31	2	GA	C:Carbamidomethylation	10.29	H130C75N22O26S2	0.33638	0.320584	0.199448	0.092783	0.0352142	0.354384	0.337743	0.210123	0.0977491	0.037099	0.0168026	0.0212182	0.018273	0.0230339					0.0166519	0.0133913	0.0134736	0.011538					10.049	9.996	9.857	9.966					9.946
8	4	32	M	WEC000002	Glyceraldehyde-3-phosphate dehydrogenase	P16858	144+IVSNASCTTNCLAPLAK	1818.9	31	2	TA	C:Carbamidomethylation	10.29	H130C75N22O26S2	0.33638	0.320584	0.199448	0.092783	0.0352142	0.354384	0.337743	0.210123	0.0977491	0.037099					0.0172563	0.0210653	0.0167539	0.0243632					0.00882685	0.0109515	0.0118445	0.00912073					9.98	9.915	9.828	9.853
8	4	32	M	WEC000002	Glyceraldehyde-3-phosphate dehydrogenase	P16858	144+IVSNASCTTNCLAPLAK	1818.9	31	3	GA	C:Carbamidomethylation	10.29	H130C75N22O26S2	0.33638	0.320584	0.199448	0.092783	0.0352142	0.354384	0.337743	0.210123	0.0977491	0.037099	0.0163294	0.0296852	0.0173649	0.0645617					0.0258314	0.0202312	0.017903	0.0190804					10.049	9.996	9.857	9.966					9.946
8	4	32	M	WEC000002	Glyceraldehyde-3-phosphate dehydrogenase	P16858	144+IVSNASCTTNCLAPLAK	1818.9	31	3	TA	C:Carbamidomethylation	10.29	H130C75N22O26S2	0.33638	0.320584	0.199448	0.092783	0.0352142	0.354384	0.337743	0.210123	0.0977491	0.037099					0.0464739	0.025978	0.0218757	0.0250144					0.0147313	0.0259961	0.0220511	0.0249992					9.98	9.915	9.828	9.853
8	4	32	M	WEC000002	Glyceraldehyde-3-phosphate dehydrogenase	P16858	161+VIHDNFGIVEGLMTTVHAITATQK	2594.35	38	3	GA	none	21.54	H187C115N31O35S1	0.214511	0.306974	0.243143	0.138327	0.0625379	0.222178	0.317945	0.251833	0.143271	0.064773	0.0194248	0.0252636	0.020959	0.0271386					0.0125657	0.0160571	0.015926	0.0140029					21.69	21.581	21.61	21.607					21.502
8	4	32	M	WEC000002	Glyceraldehyde-3-phosphate dehydrogenase	P16858	161+VIHDNFGIVEGLMTTVHAITATQK	2594.35	38	3	TA	none	21.54	H187C115N31O35S1	0.214511	0.306974	0.243143	0.138327	0.0625379	0.222178	0.317945	0.251833	0.143271	0.064773					0.0228621	0.0257266	0.0202554	0.0272999					0.0117671	0.0119355	0.0134399	0.0121917					21.593	21.555	21.497	21.494
8	4	32	M	WEC000002	Glyceraldehyde-3-phosphate dehydrogenase	P16858	161+VIHDNFGIVEGLMTTVHAITATQK	2594.35	38	4	GA	none	21.54	H187C115N31O35S1	0.214511	0.306974	0.243143	0.138327	0.0625379	0.222178	0.317945	0.251833	0.143271	0.064773	0.0204202	0.0283076	0.0245629	0.0283138					0.0150533	0.0185362	0.0177259	0.0167844					21.69	21.581	21.61	21.607					21.502
8	4	32	M	WEC000002	Glyceraldehyde-3-phosphate dehydrogenase	P16858	161+VIHDNFGIVEGLMTTVHAITATQK	2594.35	38	4	TA	none	21.54	H187C115N31O35S1	0.214511	0.306974	0.243143	0.138327	0.0625379	0.222178	0.317945	0.251833	0.143271	0.064773					0.0244722	0.0276506	0.0233745	0.0306612					0.0144541	0.0140253	0.0152631	0.0144431					21.593	21.555	21.497	21.494
2	2	4	M	WEC000002	Glyceraldehyde-3-phosphate dehydrogenase	P16858	161+VIHDNFGIVEGLMTTVHAITATQKTVDGPSGK	3335.72	50	4	TA	none	20.57	H238C146N40O47S1	0.14242	0.258927	0.254188	0.176803	0.0969583	0.153256	0.278627	0.273528	0.190254	0.104335								0.0430585							0.0341779									20.794
4	3	12	M	WEC000002	Glyceraldehyde-3-phosphate dehydrogenase	P16858	161+VIHDNFGIVEGLMTTVHAITATQKTVDGPSGK	3335.72	50	4	GA	none	20.57	H238C146N40O47S1	0.14242	0.258927	0.254188	0.176803	0.0969583	0.153256	0.278627	0.273528	0.190254	0.104335		0.0379788	0.0391241	0.0233356								0.036487						20.881	20.939	20.907
8	4	32	M	WEC000002	Glyceraldehyde-3-phosphate dehydrogenase	P16858	196+DGRGAAQNIIPASTGAAK	1696.89	45	2	GA	none	8.07	H120C70N24O25S0	0.392981	0.348702	0.173061	0.0620504	0.0177891	0.402317	0.356986	0.177173	0.0635245	0.0182117	0.0213336	0.0268651	0.0186599	0.0311696					0.011892	0.0168406	0.0166977	0.0182913					7.279	7.533	7.367	7.476					7.371
8	4	32	M	WEC000002	Glyceraldehyde-3-phosphate dehydrogenase	P16858	196+DGRGAAQNIIPASTGAAK	1696.89	45	2	TA	none	8.07	H120C70N24O25S0	0.392981	0.348702	0.173061	0.0620504	0.0177891	0.402317	0.356986	0.177173	0.0635245	0.0182117					0.0266511	0.0268165	0.0247117	0.0338561					0.0123978	0.0134977	0.0144922	0.0136971					7.461	7.368	7.254	7.25
8	4	32	M	WEC000002	Glyceraldehyde-3-phosphate dehydrogenase	P16858	196+DGRGAAQNIIPASTGAAK	1696.89	45	3	GA	none	8.07	H120C70N24O25S0	0.392981	0.348702	0.173061	0.0620504	0.0177891	0.402317	0.356986	0.177173	0.0635245	0.0182117	0.0281794	0.0368355	0.026561	0.0435995					0.0151958	0.0195892	0.0187656	0.0257579					7.279	7.533	7.367	7.476					7.371
8	4	32	M	WEC000002	Glyceraldehyde-3-phosphate dehydrogenase	P16858	196+DGRGAAQNIIPASTGAAK	1696.89	45	3	TA	none	8.07	H120C70N24O25S0	0.392981	0.348702	0.173061	0.0620504	0.0177891	0.402317	0.356986	0.177173	0.0635245	0.0182117					0.0370733	0.0341043	0.0276911	0.0345304					0.0151987	0.0184144	0.0193343	0.0171557					7.461	7.368	7.254	7.25
8	4	32	M	WEC000002	Glyceraldehyde-3-phosphate dehydrogenase	P16858	199+GAAQNIIPASTGAAK	1368.74	38	2	GA	none	8.14	H100C58N18O20S0	0.465171	0.338704	0.140639	0.0425514	0.0103486	0.471267	0.343142	0.142482	0.043109	0.0104842	0.0425752	0.0677689	0.0622721	0.066912					0.0410268	0.0420874	0.0416942	0.0462257					7.783	7.869	7.675	7.783					7.735
8	4	32	M	WEC000002	Glyceraldehyde-3-phosphate dehydrogenase	P16858	199+GAAQNIIPASTGAAK	1368.74	38	2	TA	none	8.14	H100C58N18O20S0	0.465171	0.338704	0.140639	0.0425514	0.0103486	0.471267	0.343142	0.142482	0.043109	0.0104842					0.0664865	0.0671763	0.0586557	0.0611518					0.0359411	0.036382	0.0461983	0.0435346					7.741	7.676	7.618	7.614
8	4	32	M	WEC000002	Glyceraldehyde-3-phosphate dehydrogenase	P16858	199+GAAQNIIPASTGAAK	1368.74	38	3	GA	none	8.14	H100C58N18O20S0	0.465171	0.338704	0.140639	0.0425514	0.0103486	0.471267	0.343142	0.142482	0.043109	0.0104842	0.025103	0.0280511	0.0182175	0.0308647					0.0147746	0.0173437	0.0163933	0.0158663					7.783	7.869	7.675	7.783					7.735
8	4	32	M	WEC000002	Glyceraldehyde-3-phosphate dehydrogenase	P16858	199+GAAQNIIPASTGAAK	1368.74	38	3	TA	none	8.14	H100C58N18O20S0	0.465171	0.338704	0.140639	0.0425514	0.0103486	0.471267	0.343142	0.142482	0.043109	0.0104842					0.0284765	0.0292436	0.0229032	0.0299091					0.0160645	0.0176238	0.0157045	0.0129054					7.741	7.676	7.618	7.614
1	2	2	M	WEC000002	Glyceraldehyde-3-phosphate dehydrogenase	P16858	226+LTGMAFRVPTPNVSVVDLTCR	2332.2	32	2	TA	C:Carbamidomethylation	17.17	H169C101N29O30S2	0.242731	0.308942	0.231884	0.128142	0.0570549	0.26624	0.338864	0.254343	0.140553	0.0625808						0.0241411																17.218
1	3	3	M	WEC000002	Glyceraldehyde-3-phosphate dehydrogenase	P16858	226+LTGMAFRVPTPNVSVVDLTCR	2332.2	32	2	GA	C:Carbamidomethylation	17.17	H169C101N29O30S2	0.242731	0.308942	0.231884	0.128142	0.0570549	0.26624	0.338864	0.254343	0.140553	0.0625808		0.020211																17.299
8	4	32	M	WEC000002	Glyceraldehyde-3-phosphate dehydrogenase	P16858	226+LTGMAFRVPTPNVSVVDLTCR	2332.2	32	3	GA	C:Carbamidomethylation	17.17	H169C101N29O30S2	0.242731	0.308942	0.231884	0.128142	0.0570549	0.26624	0.338864	0.254343	0.140553	0.0625808	0.0232743	0.0195	0.0152858	0.0209176					0.0125319	0.0174253	0.0148674	0.0212864					17.213	17.299	17.273	17.27					17.193
8	4	32	M	WEC000002	Glyceraldehyde-3-phosphate dehydrogenase	P16858	226+LTGMAFRVPTPNVSVVDLTCR	2332.2	32	3	TA	C:Carbamidomethylation	17.17	H169C101N29O30S2	0.242731	0.308942	0.231884	0.128142	0.0570549	0.26624	0.338864	0.254343	0.140553	0.0625808					0.0167531	0.0194693	0.0161491	0.0249273					0.00927626	0.0147714	0.0128207	0.012226					17.283	17.218	17.16	17.156
3	2	6	M	WEC000002	Glyceraldehyde-3-phosphate dehydrogenase	P16858	226+LTGMAFRVPTPNVSVVDLTCR	2332.2	32	4	GA	C:Carbamidomethylation	17.17	H169C101N29O30S2	0.242731	0.308942	0.231884	0.128142	0.0570549	0.26624	0.338864	0.254343	0.140553	0.0625808		0.0328562		0.0399469							0.0494477							17.299		17.27
6	2	12	M	WEC000002	Glyceraldehyde-3-phosphate dehydrogenase	P16858	226+LTGMAFRVPTPNVSVVDLTCR	2332.2	32	4	TA	C:Carbamidomethylation	17.17	H169C101N29O30S2	0.242731	0.308942	0.231884	0.128142	0.0570549	0.26624	0.338864	0.254343	0.140553	0.0625808					0.0367822	0.0356254	0.0400642						0.0418		0.0410904	0.0498344					17.283	17.218	17.16
8	1	8	M	WEC000002	Glyceraldehyde-3-phosphate dehydrogenase	P16858	226+LTGMAFRVPTPNVSVVDLTCRLEKPAK	2998.61	44	3	GA	C:Carbamidomethylation	16.64	H223C132N37O38S2	0.163239	0.270177	0.249664	0.166402	0.0883785	0.174055	0.288078	0.266206	0.177427	0.0942341	0.0656614	0.031175	0.0504536	0.0346133					0.0555092	0.0878452	0.0911448	0.100763					16.597	16.712	16.573	16.654					16.549
8	1	8	M	WEC000002	Glyceraldehyde-3-phosphate dehydrogenase	P16858	226+LTGMAFRVPTPNVSVVDLTCRLEKPAK	2998.61	44	3	TA	C:Carbamidomethylation	16.64	H223C132N37O38S2	0.163239	0.270177	0.249664	0.166402	0.0883785	0.174055	0.288078	0.266206	0.177427	0.0942341					0.0301056	0.0306372	0.0295733	0.0561207					0.0548219	0.102061	0.0286521	0.0351075					16.668	16.575	16.488	16.457
8	4	32	M	WEC000002	Glyceraldehyde-3-phosphate dehydrogenase	P16858	226+LTGMAFRVPTPNVSVVDLTCRLEKPAK	2998.61	44	4	GA	C:Carbamidomethylation	16.64	H223C132N37O38S2	0.163239	0.270177	0.249664	0.166402	0.0883785	0.174055	0.288078	0.266206	0.177427	0.0942341	0.0302964	0.0227484	0.0215387	0.0244058					0.0204081	0.0223932	0.0238467	0.0329433					16.597	16.712	16.573	16.654					16.549
8	4	32	M	WEC000002	Glyceraldehyde-3-phosphate dehydrogenase	P16858	226+LTGMAFRVPTPNVSVVDLTCRLEKPAK	2998.61	44	4	TA	C:Carbamidomethylation	16.64	H223C132N37O38S2	0.163239	0.270177	0.249664	0.166402	0.0883785	0.174055	0.288078	0.266206	0.177427	0.0942341					0.0196726	0.0230759	0.0205645	0.0274514					0.0186794	0.0215124	0.0183708	0.0168748					16.668	16.575	16.488	16.457
8	4	32	M	WEC000002	Glyceraldehyde-3-phosphate dehydrogenase	P16858	233+VPTPNVSVVDLTCR	1555.8	20	2	GA	C:Carbamidomethylation	13.36	H113C66N19O22S1	0.400288	0.332531	0.17255	0.0667084	0.0208459	0.411786	0.342083	0.177506	0.0686246	0.0214447	0.0271476	0.0216279	0.0409741	0.0197428					0.0182308	0.0176038	0.0150498	0.0300168					13.267	13.354	13.215	13.352					13.192
8	4	32	M	WEC000002	Glyceraldehyde-3-phosphate dehydrogenase	P16858	233+VPTPNVSVVDLTCR	1555.8	20	2	TA	C:Carbamidomethylation	13.36	H113C66N19O22S1	0.400288	0.332531	0.17255	0.0667084	0.0208459	0.411786	0.342083	0.177506	0.0686246	0.0214447					0.0153105	0.0251414	0.0224994	0.0364464					0.0114737	0.0082245	0.0109197	0.00831193					13.338	13.245	13.13	13.127
8	4	32	M	WEC000002	Glyceraldehyde-3-phosphate dehydrogenase	P16858	233+VPTPNVSVVDLTCR	1555.8	20	3	GA	C:Carbamidomethylation	13.36	H113C66N19O22S1	0.400288	0.332531	0.17255	0.0667084	0.0208459	0.411786	0.342083	0.177506	0.0686246	0.0214447	0.0128726	0.01695	0.0118232	0.0232872					0.00535796	0.0116425	0.0111058	0.00851718					13.267	13.354	13.215	13.352					13.192
8	4	32	M	WEC000002	Glyceraldehyde-3-phosphate dehydrogenase	P16858	233+VPTPNVSVVDLTCR	1555.8	20	3	TA	C:Carbamidomethylation	13.36	H113C66N19O22S1	0.400288	0.332531	0.17255	0.0667084	0.0208459	0.411786	0.342083	0.177506	0.0686246	0.0214447					0.019863	0.0185589	0.013341	0.0189419					0.00682199	0.0212406	0.0111793	0.0098187					13.338	13.245	13.13	13.127
8	4	32	M	WEC000002	Glyceraldehyde-3-phosphate dehydrogenase	P16858	233+VPTPNVSVVDLTCRLEKPAK	2222.21	32	3	GA	C:Carbamidomethylation	13.82	H167C97N27O30S1	0.269198	0.326552	0.225098	0.112791	0.045191	0.288333	0.349762	0.241097	0.120808	0.048403	0.0176661	0.0221473	0.0165814	0.0299692					0.0128191	0.0169129	0.0168283	0.0211687					13.771	13.858	13.719	13.856					13.667
8	4	32	M	WEC000002	Glyceraldehyde-3-phosphate dehydrogenase	P16858	233+VPTPNVSVVDLTCRLEKPAK	2222.21	32	3	TA	C:Carbamidomethylation	13.82	H167C97N27O30S1	0.269198	0.326552	0.225098	0.112791	0.045191	0.288333	0.349762	0.241097	0.120808	0.048403					0.0225186	0.0229488	0.0183124	0.0251285					0.0117803	0.019082	0.0152252	0.0145302					13.842	13.748	13.634	13.602
8	4	32	M	WEC000002	Glyceraldehyde-3-phosphate dehydrogenase	P16858	233+VPTPNVSVVDLTCRLEKPAK	2222.21	32	4	GA	C:Carbamidomethylation	13.82	H167C97N27O30S1	0.269198	0.326552	0.225098	0.112791	0.045191	0.288333	0.349762	0.241097	0.120808	0.048403	0.0228852	0.0273954	0.0246159	0.0278543					0.0132911	0.0178979	0.0170867	0.0149877					13.771	13.858	13.719	13.856					13.667
8	4	32	M	WEC000002	Glyceraldehyde-3-phosphate dehydrogenase	P16858	233+VPTPNVSVVDLTCRLEKPAK	2222.21	32	4	TA	C:Carbamidomethylation	13.82	H167C97N27O30S1	0.269198	0.326552	0.225098	0.112791	0.045191	0.288333	0.349762	0.241097	0.120808	0.048403					0.0208026	0.0260217	0.0216108	0.0288556					0.0138011	0.0149189	0.0152859	0.0132459					13.842	13.748	13.634	13.602
8	4	32	M	WEC000002	Glyceraldehyde-3-phosphate dehydrogenase	P16858	233+VPTPNVSVVDLTCRLEKPAKYDDIK	2856.51	38	3	GA	C:Carbamidomethylation	14.16	H209C126N33O40S1	0.18586	0.290847	0.249702	0.153278	0.0745935	0.194764	0.304782	0.261665	0.160621	0.0781673	0.0203206	0.0212806	0.0160061	0.0251844					0.013737	0.0194233	0.0161152	0.0193642					14.107	14.221	14.111	14.22					14.031
8	4	32	M	WEC000002	Glyceraldehyde-3-phosphate dehydrogenase	P16858	233+VPTPNVSVVDLTCRLEKPAKYDDIK	2856.51	38	3	TA	C:Carbamidomethylation	14.16	H209C126N33O40S1	0.18586	0.290847	0.249702	0.153278	0.0745935	0.194764	0.304782	0.261665	0.160621	0.0781673					0.0202739	0.0226236	0.0177149	0.0251605					0.0138682	0.0174056	0.0172731	0.0154865					14.233	14.112	14.026	13.994
8	4	32	M	WEC000002	Glyceraldehyde-3-phosphate dehydrogenase	P16858	233+VPTPNVSVVDLTCRLEKPAKYDDIK	2856.51	38	4	GA	C:Carbamidomethylation	14.16	H209C126N33O40S1	0.18586	0.290847	0.249702	0.153278	0.0745935	0.194764	0.304782	0.261665	0.160621	0.0781673	0.014827	0.0180505	0.0132653	0.0222983					0.010707	0.0142133	0.0142645	0.0139039					14.107	14.221	14.111	14.22					14.031
8	4	32	M	WEC000002	Glyceraldehyde-3-phosphate dehydrogenase	P16858	233+VPTPNVSVVDLTCRLEKPAKYDDIK	2856.51	38	4	TA	C:Carbamidomethylation	14.16	H209C126N33O40S1	0.18586	0.290847	0.249702	0.153278	0.0745935	0.194764	0.304782	0.261665	0.160621	0.0781673					0.0170184	0.0189703	0.0171937	0.0226183					0.0102752	0.0122888	0.0120305	0.0111728					14.233	14.112	14.026	13.994
2	4	8	M	WEC000002	Glyceraldehyde-3-phosphate dehydrogenase	P16858	247+LEKPAKYDDIK	1318.71	18	2	GA	none	5.37	H98C60N14O19S0	0.463051	0.340264	0.141278	0.0425764	0.0102867	0.469069	0.344687	0.143114	0.0431297	0.0104204			0.0184029									0.0196081							4.429
2	4	8	M	WEC000002	Glyceraldehyde-3-phosphate dehydrogenase	P16858	247+LEKPAKYDDIK	1318.71	18	2	TA	none	5.37	H98C60N14O19S0	0.463051	0.340264	0.141278	0.0425764	0.0102867	0.469069	0.344687	0.143114	0.0431297	0.0104204							0.0227512	0.0286854															4.316	4.2
8	4	32	M	WEC000002	Glyceraldehyde-3-phosphate dehydrogenase	P16858	247+LEKPAKYDDIK	1318.71	18	3	GA	none	5.37	H98C60N14O19S0	0.463051	0.340264	0.141278	0.0425764	0.0102867	0.469069	0.344687	0.143114	0.0431297	0.0104204	0.0115052	0.0336954	0.0192946	0.0347888					0.0111767	0.0244281	0.0247798	0.0510394					4.341	5.127	4.429	5.125					5.216
8	4	32	M	WEC000002	Glyceraldehyde-3-phosphate dehydrogenase	P16858	247+LEKPAKYDDIK	1318.71	18	3	TA	none	5.37	H98C60N14O19S0	0.463051	0.340264	0.141278	0.0425764	0.0102867	0.469069	0.344687	0.143114	0.0431297	0.0104204					0.0200229	0.0299281	0.0216519	0.0271313					0.0200944	0.0201935	0.0293162	0.0157989					5.167	5.074	4.316	4.2
8	4	32	M	WEC000002	Glyceraldehyde-3-phosphate dehydrogenase	P16858	247+LEKPAKYDDIK	1318.71	18	4	GA	none	5.37	H98C60N14O19S0	0.463051	0.340264	0.141278	0.0425764	0.0102867	0.469069	0.344687	0.143114	0.0431297	0.0104204	0.0171707	0.0420014	0.0220004	0.0438422					0.0156631	0.0327181	0.0392895	0.0415536					4.341	5.127	4.429	5.125					5.216
8	4	32	M	WEC000002	Glyceraldehyde-3-phosphate dehydrogenase	P16858	247+LEKPAKYDDIK	1318.71	18	4	TA	none	5.37	H98C60N14O19S0	0.463051	0.340264	0.141278	0.0425764	0.0102867	0.469069	0.344687	0.143114	0.0431297	0.0104204					0.0284932	0.0437009	0.0230159	0.033093					0.0328783	0.0279157	0.0474346	0.0229605					5.167	5.074	4.316	4.2
3	4	12	M	WEC000002	Glyceraldehyde-3-phosphate dehydrogenase	P16858	247+LEKPAKYDDIKK	1446.81	18	2	TA	none	3.37	H110C66N16O20S0	0.428581	0.347374	0.156541	0.0508174	0.0131618	0.435854	0.353269	0.159197	0.0516797	0.0133851					0.0190993	0.0242223		0.0265236													3.236	3.003		2.773
6	4	24	M	WEC000002	Glyceraldehyde-3-phosphate dehydrogenase	P16858	247+LEKPAKYDDIKK	1446.81	18	2	GA	none	3.37	H110C66N16O20S0	0.428581	0.347374	0.156541	0.0508174	0.0131618	0.435854	0.353269	0.159197	0.0516797	0.0133851		0.0240963	0.0149232	0.0255324					0.00822691	0.0142521	0.0141247							3.028	2.806	3.166					2.95
8	4	32	M	WEC000002	Glyceraldehyde-3-phosphate dehydrogenase	P16858	247+LEKPAKYDDIKK	1446.81	18	3	GA	none	3.37	H110C66N16O20S0	0.428581	0.347374	0.156541	0.0508174	0.0131618	0.435854	0.353269	0.159197	0.0516797	0.0133851	0.0463872	0.0628373	0.0509708	0.0244996					0.0191202	0.0156181	0.015336	0.0529695					2.886	3.028	2.806	3.166					2.95
8	4	32	M	WEC000002	Glyceraldehyde-3-phosphate dehydrogenase	P16858	247+LEKPAKYDDIKK	1446.81	18	3	TA	none	3.37	H110C66N16O20S0	0.428581	0.347374	0.156541	0.0508174	0.0131618	0.435854	0.353269	0.159197	0.0516797	0.0133851					0.0183357	0.0365252	0.0638338	0.0705863					0.0573558	0.0151828	0.060686	0.025209					3.236	3.003	2.805	2.773
8	4	32	M	WEC000002	Glyceraldehyde-3-phosphate dehydrogenase	P16858	247+LEKPAKYDDIKK	1446.81	18	4	GA	none	3.37	H110C66N16O20S0	0.428581	0.347374	0.156541	0.0508174	0.0131618	0.435854	0.353269	0.159197	0.0516797	0.0133851	0.0205864	0.0247852	0.0234004	0.0244799					0.00932031	0.0126322	0.0125503	0.011345					2.886	3.028	2.806	3.166					2.95
8	4	32	M	WEC000002	Glyceraldehyde-3-phosphate dehydrogenase	P16858	247+LEKPAKYDDIKK	1446.81	18	4	TA	none	3.37	H110C66N16O20S0	0.428581	0.347374	0.156541	0.0508174	0.0131618	0.435854	0.353269	0.159197	0.0516797	0.0133851					0.0173089	0.0263441	0.0205244	0.0293015					0.00767723	0.00758426	0.00991174	0.0101683					3.236	3.003	2.805	2.773
8	4	32	M	WEC000002	Glyceraldehyde-3-phosphate dehydrogenase	P16858	262+QASEGPLK	828.434	20	2	GA	none	3.16	H60C35N10O13S0	0.630722	0.275323	0.0754756	0.0154627	0.00259188	0.63263	0.276156	0.0757039	0.0155095	0.00259972	0.041949	0.0364811	0.0455633	0.0401641					0.0190024	0.0247613	0.0255748	0.0254082					2.914	3	2.862	3.054					2.922
8	4	32	M	WEC000002	Glyceraldehyde-3-phosphate dehydrogenase	P16858	262+QASEGPLK	828.434	20	2	TA	none	3.16	H60C35N10O13S0	0.630722	0.275323	0.0754756	0.0154627	0.00259188	0.63263	0.276156	0.0757039	0.0155095	0.00259972					0.0322181	0.0410158	0.0361254	0.0562641					0.0164914	0.0242437	0.0203352	0.0208585					3.152	2.975	2.86	2.829
8	4	32	M	WEC000002	Glyceraldehyde-3-phosphate dehydrogenase	P16858	308+LISWYDNEYGYSNR	1778.79	23	2	GA	none	13.74	H110C81N20O26S0	0.35318	0.350603	0.191015	0.0744584	0.0230589	0.364383	0.361724	0.197073	0.0768202	0.0237904	0.0175247	0.0238254	0.0170647	0.0246131					0.00953668	0.0153547	0.0162971	0.011991					13.603	13.662	13.551	13.66					13.499
8	4	32	M	WEC000002	Glyceraldehyde-3-phosphate dehydrogenase	P16858	308+LISWYDNEYGYSNR	1778.79	23	2	TA	none	13.74	H110C81N20O26S0	0.35318	0.350603	0.191015	0.0744584	0.0230589	0.364383	0.361724	0.197073	0.0768202	0.0237904					0.0203354	0.0237061	0.0181131	0.0251264					0.0102997	0.0113206	0.0119837	0.00985806					13.674	13.58	13.438	13.435
8	4	32	M	WEC000002	Glyceraldehyde-3-phosphate dehydrogenase	P16858	308+LISWYDNEYGYSNR	1778.79	23	3	GA	none	13.74	H110C81N20O26S0	0.35318	0.350603	0.191015	0.0744584	0.0230589	0.364383	0.361724	0.197073	0.0768202	0.0237904	0.0173422	0.0230786	0.0164897	0.022722					0.00980799	0.0160311	0.0152983	0.0118889					13.603	13.662	13.551	13.66					13.499
8	4	32	M	WEC000002	Glyceraldehyde-3-phosphate dehydrogenase	P16858	308+LISWYDNEYGYSNR	1778.79	23	3	TA	none	13.74	H110C81N20O26S0	0.35318	0.350603	0.191015	0.0744584	0.0230589	0.364383	0.361724	0.197073	0.0768202	0.0237904					0.0156958	0.021051	0.0161622	0.0257433					0.0108559	0.0138322	0.0154768	0.0128113					13.674	13.58	13.438	13.435
8	4	32	M	WEC000002	Glyceraldehyde-3-phosphate dehydrogenase	P16858	322+VVDLMAYMASKE	1355.65	21	2	GA	none	16.24	H97C59N13O19S2	0.423498	0.311696	0.167854	0.0669577	0.0219859	0.436593	0.321334	0.173044	0.0690281	0.0226658	0.0177073	0.0360122	0.0344608	0.0322539					0.0161124	0.022212	0.0200289	0.0221788					16.094	16.18	16.07	16.178					16.018
8	4	32	M	WEC000002	Glyceraldehyde-3-phosphate dehydrogenase	P16858	322+VVDLMAYMASKE	1355.65	21	2	TA	none	16.24	H97C59N13O19S2	0.423498	0.311696	0.167854	0.0669577	0.0219859	0.436593	0.321334	0.173044	0.0690281	0.0226658					0.0320678	0.0335754	0.0310247	0.0373784					0.0139168	0.0150353	0.0148649	0.0125853					16.192	16.071	15.956	15.953
8	4	32	M	WEC000002	Glyceraldehyde-3-phosphate dehydrogenase	P16858	322+VVDLMAYMASKE	1355.65	21	3	GA	none	16.24	H97C59N13O19S2	0.423498	0.311696	0.167854	0.0669577	0.0219859	0.436593	0.321334	0.173044	0.0690281	0.0226658	0.0279187	0.0232423	0.0160475	0.0247234					0.00779797	0.0160531	0.0185627	0.0123003					16.094	16.18	16.07	16.178					16.018
8	4	32	M	WEC000002	Glyceraldehyde-3-phosphate dehydrogenase	P16858	322+VVDLMAYMASKE	1355.65	21	3	TA	none	16.24	H97C59N13O19S2	0.423498	0.311696	0.167854	0.0669577	0.0219859	0.436593	0.321334	0.173044	0.0690281	0.0226658					0.0206412	0.0230787	0.0190018	0.0278001					0.0107483	0.0107688	0.011407	0.00966066					16.192	16.071	15.956	15.953
5	1	5	M	WEC000002	Glyceraldehyde-3-phosphate dehydrogenase	P16858	60+AENGKLVINGKPITIFQERDPTNIK	2794.53	44	3	GA	none	12.7	H207C124N35O38S0	0.19969	0.307743	0.251098	0.143343	0.0639976	0.206746	0.318617	0.25997	0.148408	0.0662589	0.0665662		0.0292311	0.0793913					0.152708		0.0417445						12.624		12.432	12.596					13.108
5	1	5	M	WEC000002	Glyceraldehyde-3-phosphate dehydrogenase	P16858	60+AENGKLVINGKPITIFQERDPTNIK	2794.53	44	3	TA	none	12.7	H207C124N35O38S0	0.19969	0.307743	0.251098	0.143343	0.0639976	0.206746	0.318617	0.25997	0.148408	0.0662589						0.0384895	0.101536	0.0717692					0.15529			0.0844415						12.517	13.074	13.043
5	4	20	M	WEC000002	Glyceraldehyde-3-phosphate dehydrogenase	P16858	60+AENGKLVINGKPITIFQERDPTNIK	2794.53	44	4	TA	none	12.7	H207C124N35O38S0	0.19969	0.307743	0.251098	0.143343	0.0639976	0.206746	0.318617	0.25997	0.148408	0.0662589						0.0396719	0.0871973	0.0792062					0.0773324			0.080306						12.517	13.074	13.043
8	4	32	M	WEC000002	Glyceraldehyde-3-phosphate dehydrogenase	P16858	60+AENGKLVINGKPITIFQERDPTNIK	2794.53	44	4	GA	none	12.7	H207C124N35O38S0	0.19969	0.307743	0.251098	0.143343	0.0639976	0.206746	0.318617	0.25997	0.148408	0.0662589	0.0692082	0.0763793	0.0309836	0.0698568					0.078916	0.0386516	0.0404263	0.0512495					12.624	13.27	12.432	12.596					13.108
6	4	24	M	WEC000002	Glyceraldehyde-3-phosphate dehydrogenase	P16858	65+LVINGKPITIFQERDPTNIK	2295.29	31	3	TA	none	13.7	H174C104N28O30S0	0.261389	0.336393	0.230794	0.111311	0.0421308	0.278107	0.357908	0.245555	0.11843	0.0448253					0.0204794	0.0224017	0.0175487	0.024545					0.00956311			0.0139146					13.758	13.636	13.522	13.491
8	4	32	M	WEC000002	Glyceraldehyde-3-phosphate dehydrogenase	P16858	65+LVINGKPITIFQERDPTNIK	2295.29	31	3	GA	none	13.7	H174C104N28O30S0	0.261389	0.336393	0.230794	0.111311	0.0421308	0.278107	0.357908	0.245555	0.11843	0.0448253	0.0186356	0.0224396	0.0180144	0.0228475					0.0110494	0.0151999	0.0161258	0.0128253					13.687	13.774	13.607	13.744					13.583
5	4	20	M	WEC000002	Glyceraldehyde-3-phosphate dehydrogenase	P16858	65+LVINGKPITIFQERDPTNIK	2295.29	31	4	TA	none	13.7	H174C104N28O30S0	0.261389	0.336393	0.230794	0.111311	0.0421308	0.278107	0.357908	0.245555	0.11843	0.0448253					0.0519536	0.0333321	0.0274221	0.028339					0.0145164								13.758	13.636	13.522	13.491
8	4	32	M	WEC000002	Glyceraldehyde-3-phosphate dehydrogenase	P16858	65+LVINGKPITIFQERDPTNIK	2295.29	31	4	GA	none	13.7	H174C104N28O30S0	0.261389	0.336393	0.230794	0.111311	0.0421308	0.278107	0.357908	0.245555	0.11843	0.0448253	0.0235932	0.0339445	0.0192051	0.0363591					0.0147606	0.0393611	0.0276176	0.0223208					13.687	13.774	13.607	13.744					13.583
3	2	6	M	WEC000002	Glyceraldehyde-3-phosphate dehydrogenase	P16858	85+WGEAGAEYVVESTGVFTTMEK	2290.05	37	2	TA	none	18.02	H151C102N23O35S1	0.256136	0.320901	0.229294	0.119284	0.049708	0.27672	0.34669	0.247721	0.12887	0.0537026						0.0255583	0.0210511	0.0265823														18.114	18.027	18.052
5	3	15	M	WEC000002	Glyceraldehyde-3-phosphate dehydrogenase	P16858	85+WGEAGAEYVVESTGVFTTMEK	2290.05	37	2	GA	none	18.02	H151C102N23O35S1	0.256136	0.320901	0.229294	0.119284	0.049708	0.27672	0.34669	0.247721	0.12887	0.0537026		0.0243665	0.017022						0.0152176	0.0231342		0.0205051						18.167	18.14						18.089
3	3	9	M	WEC000002	Glyceraldehyde-3-phosphate dehydrogenase	P16858	85+WGEAGAEYVVESTGVFTTMEK	2290.05	37	3	TA	none	18.02	H151C102N23O35S1	0.256136	0.320901	0.229294	0.119284	0.049708	0.27672	0.34669	0.247721	0.12887	0.0537026						0.0379463	0.0317143	0.0321504														18.114	18.027	18.052
5	4	20	M	WEC000002	Glyceraldehyde-3-phosphate dehydrogenase	P16858	85+WGEAGAEYVVESTGVFTTMEK	2290.05	37	3	GA	none	18.02	H151C102N23O35S1	0.256136	0.320901	0.229294	0.119284	0.049708	0.27672	0.34669	0.247721	0.12887	0.0537026		0.0353805	0.0211997						0.0303835	0.0410832		0.044476						18.167	18.14						18.089
8	4	32	M	WEC000002	Glycogen phosphorylase, muscle form	Q9WUB3	18+GLAGVENVSELKK	1342.75	24	2	GA	none	8.79	H102C58N16O20S0	0.468439	0.337798	0.139252	0.0418698	0.010126	0.474437	0.342122	0.141035	0.0424058	0.0102557	0.0398662	0.0462206	0.0379838	0.0483028					0.016401	0.025705	0.0237455	0.0216824					8.482	8.597	8.402	8.483					8.49
8	4	32	M	WEC000002	Glycogen phosphorylase, muscle form	Q9WUB3	18+GLAGVENVSELKK	1342.75	24	2	TA	none	8.79	H102C58N16O20S0	0.468439	0.337798	0.139252	0.0418698	0.010126	0.474437	0.342122	0.141035	0.0424058	0.0102557					0.0391396	0.0465223	0.0395304	0.0478603					0.0177057	0.0254756	0.021394	0.0196713					8.413	8.348	8.345	8.314
8	4	32	M	WEC000002	Glycogen phosphorylase, muscle form	Q9WUB3	18+GLAGVENVSELKK	1342.75	24	3	GA	none	8.79	H102C58N16O20S0	0.468439	0.337798	0.139252	0.0418698	0.010126	0.474437	0.342122	0.141035	0.0424058	0.0102557	0.04162	0.0486436	0.040941	0.0461163					0.0185452	0.024926	0.0247247	0.0235297					8.482	8.597	8.402	8.483					8.49
8	4	32	M	WEC000002	Glycogen phosphorylase, muscle form	Q9WUB3	18+GLAGVENVSELKK	1342.75	24	3	TA	none	8.79	H102C58N16O20S0	0.468439	0.337798	0.139252	0.0418698	0.010126	0.474437	0.342122	0.141035	0.0424058	0.0102557					0.0429367	0.0485192	0.0406372	0.0504845					0.0183181	0.0248461	0.0205153	0.0198512					8.413	8.348	8.345	8.314
2	2	4	M	WEC000002	Glycogen phosphorylase, muscle form	Q9WUB3	193+ARPEFTLPVHFYGR	1688.88	27	2	TA	none	14.18	H116C80N22O19S0	0.360171	0.355615	0.187748	0.0698228	0.0204035	0.37003	0.365349	0.192887	0.071734	0.020962						0.131558										0.123308						14.028
2	3	6	M	WEC000002	Glycogen phosphorylase, muscle form	Q9WUB3	193+ARPEFTLPVHFYGR	1688.88	27	2	GA	none	14.18	H116C80N22O19S0	0.360171	0.355615	0.187748	0.0698228	0.0204035	0.37003	0.365349	0.192887	0.071734	0.020962	0.0997009											0.220627					14.079
8	4	32	M	WEC000002	Glycogen phosphorylase, muscle form	Q9WUB3	193+ARPEFTLPVHFYGR	1688.88	27	3	GA	none	14.18	H116C80N22O19S0	0.360171	0.355615	0.187748	0.0698228	0.0204035	0.37003	0.365349	0.192887	0.071734	0.020962	0.0369458	0.0490496	0.0368309	0.0571763					0.0239808	0.0383701	0.0401771	0.0339006					14.079	14.165	14.055	14.136					13.947
8	4	32	M	WEC000002	Glycogen phosphorylase, muscle form	Q9WUB3	193+ARPEFTLPVHFYGR	1688.88	27	3	TA	none	14.18	H116C80N22O19S0	0.360171	0.355615	0.187748	0.0698228	0.0204035	0.37003	0.365349	0.192887	0.071734	0.020962					0.0464303	0.0496236	0.0441544	0.0440472					0.033418	0.0437401	0.0387714	0.0358113					14.121	14.028	13.914	13.882
8	4	32	M	WEC000002	Glycogen phosphorylase, muscle form	Q9WUB3	193+ARPEFTLPVHFYGR	1688.88	27	4	GA	none	14.18	H116C80N22O19S0	0.360171	0.355615	0.187748	0.0698228	0.0204035	0.37003	0.365349	0.192887	0.071734	0.020962	0.0213909	0.0342725	0.0204064	0.0272083					0.00940365	0.0239543	0.0212704	0.0218529					14.079	14.165	14.055	14.136					13.947
8	4	32	M	WEC000002	Glycogen phosphorylase, muscle form	Q9WUB3	193+ARPEFTLPVHFYGR	1688.88	27	4	TA	none	14.18	H116C80N22O19S0	0.360171	0.355615	0.187748	0.0698228	0.0204035	0.37003	0.365349	0.192887	0.071734	0.020962					0.0280075	0.0362312	0.0315256	0.0300456					0.0205322	0.0195516	0.0178827	0.016098					14.121	14.028	13.914	13.882
4	1	4	M	WEC000002	Glycogen phosphorylase, muscle form	Q9WUB3	216+WVDTQVVLAMPYDTPVPGYR	2306.14	30	2	GA	none	18.42	H159C107N25O30S1	0.243328	0.319898	0.234575	0.124007	0.0521746	0.263968	0.347033	0.254473	0.134526	0.0566002	0.101716								0.116317	0.100034		0.12265					19.256								18.172
5	1	5	M	WEC000002	Glycogen phosphorylase, muscle form	Q9WUB3	216+WVDTQVVLAMPYDTPVPGYR	2306.14	30	2	TA	none	18.42	H159C107N25O30S1	0.243328	0.319898	0.234575	0.124007	0.0521746	0.263968	0.347033	0.254473	0.134526	0.0566002						0.103145	0.104568	0.118969						0.0567116	0.0629694							18.114	18.055	18.108
2	3	6	M	WEC000002	Glycogen phosphorylase, muscle form	Q9WUB3	216+WVDTQVVLAMPYDTPVPGYR	2306.14	30	3	GA	none	18.42	H159C107N25O30S1	0.243328	0.319898	0.234575	0.124007	0.0521746	0.263968	0.347033	0.254473	0.134526	0.0566002				0.0275348					0.037358											18.417					18.172
4	3	12	M	WEC000002	Glycogen phosphorylase, muscle form	Q9WUB3	216+WVDTQVVLAMPYDTPVPGYR	2306.14	30	3	TA	none	18.42	H159C107N25O30S1	0.243328	0.319898	0.234575	0.124007	0.0521746	0.263968	0.347033	0.254473	0.134526	0.0566002						0.0456646	0.0551537	0.0526573					0.0361598									18.114	18.055	18.108
8	4	32	M	WEC000002	Glycogen phosphorylase, muscle form	Q9WUB3	249+APNDFNLKDFNVGGYIQAVLDR	2465.23	38	3	GA	none	21.7	H168C111N30O34S0	0.238236	0.32685	0.239121	0.122997	0.0496579	0.243879	0.334592	0.244785	0.12591	0.0508341	0.0292566	0.034806	0.0300987	0.0376109					0.0127107	0.0194728	0.0212531	0.0202049					22.026	22.028	22.058	22.027					21.978
[truncated: 1,352 more rows]
[truncated: 488 more columns]
