# Supplementary material for: The role of striated muscle Pik3r1 in glucose and protein metabolism following chronic glucocorticoid exposure
Source: J Biol Chem. 2021 Feb 7;296:100395. doi: 10.1016/j.jbc.2021.100395 (PMC8010618; doi:10.1016/j.jbc.2021.100395)
Supplement: Supplemental Data 3 [file mmc3.xlsx]

## Sheet: SUMMARY TABLE
Sample Score	Abund Score	Sample*Abund Score	Species	Code	Protein	Accession#	Sequence	Mass	n	Charge	Fraction	Modifications	Target RT	Formula	M0	M1	M2	M3	M4	M0_c	M1_c	M2_c	M3_c	M4_c	RMS Error - Day7-0047M	RMS Error - Day7-0048M	RMS Error - Day7-0049M	RMS Error - Day7-0050M	RMS Error - Day7-0051M	RMS Error - Day7-0052M	RMS Error - Day7-0053M	RMS Error - Day7-0054M	RMS Error - Day7-0055M	RMS Error - Day7-0056M	RMS Error - Day7-0057M	RMS Error - Day7-0058M	RMS Error - Day7-0059M	RMS Error - Day7-0060M	RT - Day7-0047M	RT - Day7-0048M	RT - Day7-0049M	RT - Day7-0050M	RT - Day7-0051M	RT - Day7-0052M	RT - Day7-0053M	RT - Day7-0054M	RT - Day7-0055M	RT - Day7-0056M	RT - Day7-0057M
1	1	1	M	WEC000004	10 kDa heat shock protein, mitochondrial	Q64433	41+VLQATVVAVGSGGK	1284.74	24	2	1115GA	none	7.1	H100C56N16O18S0	0.481287	0.335948	0.133275	0.0384728	0.00891732	0.486649	0.33969	0.13476	0.0389014	0.00901667														0.0444639
1	1	1	M	WEC000004	14-3-3 protein epsilon	P62259	13+LAEQAERYDEMVESMKK	2055.96	41	3	1031GA	none	8.2	H141C86N23O31S2	0.293022	0.316902	0.214828	0.108576	0.0446282	0.313954	0.33954	0.230175	0.116332	0.0478163	0.0411845														8.647
1	1	1	M	WEC000004	14-3-3 protein epsilon	P62259	13+LAEQAERYDEMVESMKK	2055.96	41	3	1062GA	none	8.2	H141C86N23O31S2	0.293022	0.316902	0.214828	0.108576	0.0446282	0.313954	0.33954	0.230175	0.116332	0.0478163								0.0747317														8.835
1	1	1	M	WEC000004	14-3-3 protein epsilon	P62259	13+LAEQAERYDEMVESMKK	2055.96	41	3	1081GA	none	8.2	H141C86N23O31S2	0.293022	0.316902	0.214828	0.108576	0.0446282	0.313954	0.33954	0.230175	0.116332	0.0478163		0.0515368														8.505
1	1	1	M	WEC000004	14-3-3 protein epsilon	P62259	13+LAEQAERYDEMVESMKK	2055.96	41	3	1082GA	none	8.2	H141C86N23O31S2	0.293022	0.316902	0.214828	0.108576	0.0446282	0.313954	0.33954	0.230175	0.116332	0.0478163			0.0939735														8.771
1	1	1	M	WEC000004	14-3-3 protein epsilon	P62259	13+LAEQAERYDEMVESMKK	2055.96	41	3	1112GA	none	8.2	H141C86N23O31S2	0.293022	0.316902	0.214828	0.108576	0.0446282	0.313954	0.33954	0.230175	0.116332	0.0478163											0.0563459														8.347
1	1	1	M	WEC000004	14-3-3 protein epsilon	P62259	13+LAEQAERYDEMVESMKK	2055.96	41	3	961GA	none	8.2	H141C86N23O31S2	0.293022	0.316902	0.214828	0.108576	0.0446282	0.313954	0.33954	0.230175	0.116332	0.0478163					0.0773433														8.81
1	1	1	M	WEC000004	14-3-3 protein epsilon	P62259	143+EAAENSLVAYK	1193.59	27	2	1031GA	none	6.67	H83C52N13O19S0	0.508524	0.325795	0.12247	0.0338923	0.00759069	0.513308	0.328859	0.123622	0.0342111	0.00766209	0.0691784														6.268
1	1	1	M	WEC000004	14-3-3 protein epsilon	P62259	143+EAAENSLVAYK	1193.59	27	2	1061GA	none	6.67	H83C52N13O19S0	0.508524	0.325795	0.12247	0.0338923	0.00759069	0.513308	0.328859	0.123622	0.0342111	0.00766209							0.067959														6.198
1	1	1	M	WEC000004	14-3-3 protein epsilon	P62259	143+EAAENSLVAYK	1193.59	27	2	1062GA	none	6.67	H83C52N13O19S0	0.508524	0.325795	0.12247	0.0338923	0.00759069	0.513308	0.328859	0.123622	0.0342111	0.00766209								0.136398														6.736
1	1	1	M	WEC000004	14-3-3 protein epsilon	P62259	143+EAAENSLVAYK	1193.59	27	2	1081GA	none	6.67	H83C52N13O19S0	0.508524	0.325795	0.12247	0.0338923	0.00759069	0.513308	0.328859	0.123622	0.0342111	0.00766209		0.0716251														6.211
1	1	1	M	WEC000004	14-3-3 protein epsilon	P62259	143+EAAENSLVAYK	1193.59	27	2	1082GA	none	6.67	H83C52N13O19S0	0.508524	0.325795	0.12247	0.0338923	0.00759069	0.513308	0.328859	0.123622	0.0342111	0.00766209			0.0517093														6.197
1	1	1	M	WEC000004	14-3-3 protein epsilon	P62259	143+EAAENSLVAYK	1193.59	27	2	1083GA	none	6.67	H83C52N13O19S0	0.508524	0.325795	0.12247	0.0338923	0.00759069	0.513308	0.328859	0.123622	0.0342111	0.00766209				0.0597165														6.294
1	1	1	M	WEC000004	14-3-3 protein epsilon	P62259	143+EAAENSLVAYK	1193.59	27	2	1111GA	none	6.67	H83C52N13O19S0	0.508524	0.325795	0.12247	0.0338923	0.00759069	0.513308	0.328859	0.123622	0.0342111	0.00766209										0.141079														6.677
1	1	1	M	WEC000004	14-3-3 protein epsilon	P62259	143+EAAENSLVAYK	1193.59	27	2	1113GA	none	6.67	H83C52N13O19S0	0.508524	0.325795	0.12247	0.0338923	0.00759069	0.513308	0.328859	0.123622	0.0342111	0.00766209												0.176222
1	1	1	M	WEC000004	14-3-3 protein epsilon	P62259	143+EAAENSLVAYK	1193.59	27	2	1115GA	none	6.67	H83C52N13O19S0	0.508524	0.325795	0.12247	0.0338923	0.00759069	0.513308	0.328859	0.123622	0.0342111	0.00766209														0.227294
1	1	1	M	WEC000004	14-3-3 protein epsilon	P62259	143+EAAENSLVAYK	1193.59	27	2	962GA	none	6.67	H83C52N13O19S0	0.508524	0.325795	0.12247	0.0338923	0.00759069	0.513308	0.328859	0.123622	0.0342111	0.00766209						0.0481546														6.177
1	2	2	M	WEC000004	14-3-3 protein epsilon	P62259	143+EAAENSLVAYK	1193.59	27	2	1063GA	none	6.67	H83C52N13O19S0	0.508524	0.325795	0.12247	0.0338923	0.00759069	0.513308	0.328859	0.123622	0.0342111	0.00766209									0.182616														6.617
1	2	2	M	WEC000004	14-3-3 protein epsilon	P62259	143+EAAENSLVAYK	1193.59	27	2	1112GA	none	6.67	H83C52N13O19S0	0.508524	0.325795	0.12247	0.0338923	0.00759069	0.513308	0.328859	0.123622	0.0342111	0.00766209											0.198698														6.529
1	2	2	M	WEC000004	14-3-3 protein epsilon	P62259	143+EAAENSLVAYK	1193.59	27	2	1114GA	none	6.67	H83C52N13O19S0	0.508524	0.325795	0.12247	0.0338923	0.00759069	0.513308	0.328859	0.123622	0.0342111	0.00766209													0.235562
1	1	1	M	WEC000004	14-3-3 protein epsilon	P62259	143+EAAENSLVAYK	1193.59	27	3	1031GA	none	6.67	H83C52N13O19S0	0.508524	0.325795	0.12247	0.0338923	0.00759069	0.513308	0.328859	0.123622	0.0342111	0.00766209	0.0436742														6.268
1	1	1	M	WEC000004	14-3-3 protein epsilon	P62259	143+EAAENSLVAYK	1193.59	27	3	1081GA	none	6.67	H83C52N13O19S0	0.508524	0.325795	0.12247	0.0338923	0.00759069	0.513308	0.328859	0.123622	0.0342111	0.00766209		0.0624099														6.211
1	1	1	M	WEC000004	14-3-3 protein epsilon	P62259	197+AAFDDAIAELDTLSEESYKDSTLIMQLLR	3257.6	58	3	1061GA	none	24.75	H228C142N34O51S1	0.150878	0.264324	0.252748	0.172321	0.0930353	0.16166	0.283213	0.270809	0.184635	0.0996835							0.084832														23.687
1	1	1	M	WEC000004	14-3-3 protein epsilon	P62259	197+AAFDDAIAELDTLSEESYKDSTLIMQLLR	3257.6	58	3	1063GA	none	24.75	H228C142N34O51S1	0.150878	0.264324	0.252748	0.172321	0.0930353	0.16166	0.283213	0.270809	0.184635	0.0996835									0.0345705														24.945
1	1	1	M	WEC000004	14-3-3 protein epsilon	P62259	197+AAFDDAIAELDTLSEESYKDSTLIMQLLR	3257.6	58	3	1082GA	none	24.75	H228C142N34O51S1	0.150878	0.264324	0.252748	0.172321	0.0930353	0.16166	0.283213	0.270809	0.184635	0.0996835			0.0215878														24.777
1	1	1	M	WEC000004	14-3-3 protein epsilon	P62259	197+AAFDDAIAELDTLSEESYKDSTLIMQLLR	3257.6	58	3	1083GA	none	24.75	H228C142N34O51S1	0.150878	0.264324	0.252748	0.172321	0.0930353	0.16166	0.283213	0.270809	0.184635	0.0996835				0.093557														23.643
1	1	1	M	WEC000004	14-3-3 protein epsilon	P62259	197+AAFDDAIAELDTLSEESYKDSTLIMQLLR	3257.6	58	3	1112GA	none	24.75	H228C142N34O51S1	0.150878	0.264324	0.252748	0.172321	0.0930353	0.16166	0.283213	0.270809	0.184635	0.0996835											0.0817933														23.822
1	1	1	M	WEC000004	14-3-3 protein epsilon	P62259	197+AAFDDAIAELDTLSEESYKDSTLIMQLLR	3257.6	58	3	1114GA	none	24.75	H228C142N34O51S1	0.150878	0.264324	0.252748	0.172321	0.0930353	0.16166	0.283213	0.270809	0.184635	0.0996835													0.0336413
1	1	1	M	WEC000004	14-3-3 protein epsilon	P62259	197+AAFDDAIAELDTLSEESYKDSTLIMQLLR	3257.6	58	3	1115GA	none	24.75	H228C142N34O51S1	0.150878	0.264324	0.252748	0.172321	0.0930353	0.16166	0.283213	0.270809	0.184635	0.0996835														0.030098
1	1	1	M	WEC000004	14-3-3 protein epsilon	P62259	197+AAFDDAIAELDTLSEESYKDSTLIMQLLR	3257.6	58	3	962GA	none	24.75	H228C142N34O51S1	0.150878	0.264324	0.252748	0.172321	0.0930353	0.16166	0.283213	0.270809	0.184635	0.0996835						0.0243658														24.786
1	3	3	M	WEC000004	14-3-3 protein epsilon	P62259	197+AAFDDAIAELDTLSEESYKDSTLIMQLLR	3257.6	58	3	1113GA	none	24.75	H228C142N34O51S1	0.150878	0.264324	0.252748	0.172321	0.0930353	0.16166	0.283213	0.270809	0.184635	0.0996835												0.0282177
1	1	1	M	WEC000004	14-3-3 protein epsilon	P62259	197+AAFDDAIAELDTLSEESYKDSTLIMQLLR	3257.6	58	4	1063GA	none	24.75	H228C142N34O51S1	0.150878	0.264324	0.252748	0.172321	0.0930353	0.16166	0.283213	0.270809	0.184635	0.0996835									0.047842														24.945
1	1	1	M	WEC000004	14-3-3 protein epsilon	P62259	197+AAFDDAIAELDTLSEESYKDSTLIMQLLR	3257.6	58	4	1082GA	none	24.75	H228C142N34O51S1	0.150878	0.264324	0.252748	0.172321	0.0930353	0.16166	0.283213	0.270809	0.184635	0.0996835			0.0273016														24.777
1	1	1	M	WEC000004	14-3-3 protein epsilon	P62259	197+AAFDDAIAELDTLSEESYKDSTLIMQLLR	3257.6	58	4	1115GA	none	24.75	H228C142N34O51S1	0.150878	0.264324	0.252748	0.172321	0.0930353	0.16166	0.283213	0.270809	0.184635	0.0996835														0.0329702
1	1	1	M	WEC000004	14-3-3 protein epsilon	P62259	197+AAFDDAIAELDTLSEESYKDSTLIMQLLR	3257.6	58	4	962GA	none	24.75	H228C142N34O51S1	0.150878	0.264324	0.252748	0.172321	0.0930353	0.16166	0.283213	0.270809	0.184635	0.0996835						0.0252771														24.786
1	2	2	M	WEC000004	14-3-3 protein epsilon	P62259	197+AAFDDAIAELDTLSEESYKDSTLIMQLLR	3257.6	58	4	1113GA	none	24.75	H228C142N34O51S1	0.150878	0.264324	0.252748	0.172321	0.0930353	0.16166	0.283213	0.270809	0.184635	0.0996835												0.0271888
1	1	1	M	WEC000004	14-3-3 protein gamma	P61982	13+LAEQAERYDDMAAAMK	1811.82	43	2	1031GA	none	7.86	H121C75N21O27S2	0.337272	0.31985	0.199163	0.0927493	0.0352798	0.355384	0.337027	0.209859	0.0977301	0.0371744	0.0572149														8.003
1	1	1	M	WEC000004	14-3-3 protein gamma	P61982	13+LAEQAERYDDMAAAMK	1811.82	43	2	1081GA	none	7.86	H121C75N21O27S2	0.337272	0.31985	0.199163	0.0927493	0.0352798	0.355384	0.337027	0.209859	0.0977301	0.0371744		0.0564968														7.946
1	1	1	M	WEC000004	14-3-3 protein gamma	P61982	13+LAEQAERYDDMAAAMK	1811.82	43	2	1082GA	none	7.86	H121C75N21O27S2	0.337272	0.31985	0.199163	0.0927493	0.0352798	0.355384	0.337027	0.209859	0.0977301	0.0371744			0.0438635														7.876
1	1	1	M	WEC000004	14-3-3 protein gamma	P61982	13+LAEQAERYDDMAAAMK	1811.82	43	2	1083GA	none	7.86	H121C75N21O27S2	0.337272	0.31985	0.199163	0.0927493	0.0352798	0.355384	0.337027	0.209859	0.0977301	0.0371744				0.0531792														8.085
1	1	1	M	WEC000004	14-3-3 protein gamma	P61982	13+LAEQAERYDDMAAAMK	1811.82	43	2	1112GA	none	7.86	H121C75N21O27S2	0.337272	0.31985	0.199163	0.0927493	0.0352798	0.355384	0.337027	0.209859	0.0977301	0.0371744											0.0561685														7.788
1	1	1	M	WEC000004	14-3-3 protein gamma	P61982	13+LAEQAERYDDMAAAMK	1811.82	43	2	1114GA	none	7.86	H121C75N21O27S2	0.337272	0.31985	0.199163	0.0927493	0.0352798	0.355384	0.337027	0.209859	0.0977301	0.0371744													0.0486718
1	1	1	M	WEC000004	14-3-3 protein gamma	P61982	13+LAEQAERYDDMAAAMK	1811.82	43	2	1115GA	none	7.86	H121C75N21O27S2	0.337272	0.31985	0.199163	0.0927493	0.0352798	0.355384	0.337027	0.209859	0.0977301	0.0371744														0.0525705
1	1	1	M	WEC000004	14-3-3 protein gamma	P61982	13+LAEQAERYDDMAAAMK	1811.82	43	2	962GA	none	7.86	H121C75N21O27S2	0.337272	0.31985	0.199163	0.0927493	0.0352798	0.355384	0.337027	0.209859	0.0977301	0.0371744						0.0459295														7.744
1	1	1	M	WEC000004	14-3-3 protein gamma	P61982	13+LAEQAERYDDMAAAMK	1811.82	43	3	1083GA	none	7.86	H121C75N21O27S2	0.337272	0.31985	0.199163	0.0927493	0.0352798	0.355384	0.337027	0.209859	0.0977301	0.0371744				0.0512986														8.085
1	1	1	M	WEC000004	14-3-3 protein gamma	P61982	13+LAEQAERYDDMAAAMK	1811.82	43	3	1112GA	none	7.86	H121C75N21O27S2	0.337272	0.31985	0.199163	0.0927493	0.0352798	0.355384	0.337027	0.209859	0.0977301	0.0371744											0.055203														7.788
1	1	1	M	WEC000004	14-3-3 protein gamma	P61982	13+LAEQAERYDDMAAAMK	1811.82	43	3	1115GA	none	7.86	H121C75N21O27S2	0.337272	0.31985	0.199163	0.0927493	0.0352798	0.355384	0.337027	0.209859	0.0977301	0.0371744														0.0552934
1	1	1	M	WEC000004	14-3-3 protein gamma	P61982	13+LAEQAERYDDMAAAMK	1811.82	43	3	962GA	none	7.86	H121C75N21O27S2	0.337272	0.31985	0.199163	0.0927493	0.0352798	0.355384	0.337027	0.209859	0.0977301	0.0371744						0.0452027														7.744
1	2	2	M	WEC000004	14-3-3 protein gamma	P61982	13+LAEQAERYDDMAAAMK	1811.82	43	3	1031GA	none	7.86	H121C75N21O27S2	0.337272	0.31985	0.199163	0.0927493	0.0352798	0.355384	0.337027	0.209859	0.0977301	0.0371744	0.0548347														8.003
1	2	2	M	WEC000004	14-3-3 protein gamma	P61982	13+LAEQAERYDDMAAAMK	1811.82	43	3	1081GA	none	7.86	H121C75N21O27S2	0.337272	0.31985	0.199163	0.0927493	0.0352798	0.355384	0.337027	0.209859	0.0977301	0.0371744		0.0531193														7.946
1	2	2	M	WEC000004	14-3-3 protein gamma	P61982	13+LAEQAERYDDMAAAMK	1811.82	43	3	1082GA	none	7.86	H121C75N21O27S2	0.337272	0.31985	0.199163	0.0927493	0.0352798	0.355384	0.337027	0.209859	0.0977301	0.0371744			0.0382018														7.876
1	2	2	M	WEC000004	14-3-3 protein gamma	P61982	13+LAEQAERYDDMAAAMK	1811.82	43	3	1114GA	none	7.86	H121C75N21O27S2	0.337272	0.31985	0.199163	0.0927493	0.0352798	0.355384	0.337027	0.209859	0.0977301	0.0371744													0.0435021
1	1	1	M	WEC000004	14-3-3 protein gamma	P61982	133+YLAEVATGEKR	1235.65	24	2	1061GA	none	5.22	H89C54N15O18S0	0.494603	0.331681	0.127745	0.035952	0.00814634	0.499609	0.335037	0.129038	0.0363158	0.00822878							0.105692														5.303
1	1	1	M	WEC000004	14-3-3 protein gamma	P61982	133+YLAEVATGEKR	1235.65	24	2	1083GA	none	5.22	H89C54N15O18S0	0.494603	0.331681	0.127745	0.035952	0.00814634	0.499609	0.335037	0.129038	0.0363158	0.00822878				0.102916														5.398
1	1	1	M	WEC000004	14-3-3 protein gamma	P61982	133+YLAEVATGEKR	1235.65	24	2	961GA	none	5.22	H89C54N15O18S0	0.494603	0.331681	0.127745	0.035952	0.00814634	0.499609	0.335037	0.129038	0.0363158	0.00822878					0.102137														5.228
1	1	1	M	WEC000004	14-3-3 protein gamma	P61982	133+YLAEVATGEKR	1235.65	24	2	962GA	none	5.22	H89C54N15O18S0	0.494603	0.331681	0.127745	0.035952	0.00814634	0.499609	0.335037	0.129038	0.0363158	0.00822878						0.105429														5.226
1	1	1	M	WEC000004	14-3-3 protein gamma	P61982	133+YLAEVATGEKR	1235.65	24	3	1031GA	none	5.22	H89C54N15O18S0	0.494603	0.331681	0.127745	0.035952	0.00814634	0.499609	0.335037	0.129038	0.0363158	0.00822878	0.0509735														5.289
1	1	1	M	WEC000004	14-3-3 protein gamma	P61982	133+YLAEVATGEKR	1235.65	24	3	1061GA	none	5.22	H89C54N15O18S0	0.494603	0.331681	0.127745	0.035952	0.00814634	0.499609	0.335037	0.129038	0.0363158	0.00822878							0.0543616														5.303
1	1	1	M	WEC000004	14-3-3 protein gamma	P61982	133+YLAEVATGEKR	1235.65	24	3	1062GA	none	5.22	H89C54N15O18S0	0.494603	0.331681	0.127745	0.035952	0.00814634	0.499609	0.335037	0.129038	0.0363158	0.00822878								0.0675675														5.393
1	1	1	M	WEC000004	14-3-3 protein gamma	P61982	133+YLAEVATGEKR	1235.65	24	3	1081GA	none	5.22	H89C54N15O18S0	0.494603	0.331681	0.127745	0.035952	0.00814634	0.499609	0.335037	0.129038	0.0363158	0.00822878		0.069869														5.147
1	1	1	M	WEC000004	14-3-3 protein gamma	P61982	133+YLAEVATGEKR	1235.65	24	3	1082GA	none	5.22	H89C54N15O18S0	0.494603	0.331681	0.127745	0.035952	0.00814634	0.499609	0.335037	0.129038	0.0363158	0.00822878			0.0817465														5.217
1	1	1	M	WEC000004	14-3-3 protein gamma	P61982	133+YLAEVATGEKR	1235.65	24	3	1113GA	none	5.22	H89C54N15O18S0	0.494603	0.331681	0.127745	0.035952	0.00814634	0.499609	0.335037	0.129038	0.0363158	0.00822878												0.0909702
1	1	1	M	WEC000004	14-3-3 protein gamma	P61982	133+YLAEVATGEKR	1235.65	24	3	1114GA	none	5.22	H89C54N15O18S0	0.494603	0.331681	0.127745	0.035952	0.00814634	0.499609	0.335037	0.129038	0.0363158	0.00822878													0.0761913
1	2	2	M	WEC000004	14-3-3 protein gamma	P61982	133+YLAEVATGEKR	1235.65	24	3	1083GA	none	5.22	H89C54N15O18S0	0.494603	0.331681	0.127745	0.035952	0.00814634	0.499609	0.335037	0.129038	0.0363158	0.00822878				0.0714784														5.398
1	2	2	M	WEC000004	14-3-3 protein gamma	P61982	133+YLAEVATGEKR	1235.65	24	3	961GA	none	5.22	H89C54N15O18S0	0.494603	0.331681	0.127745	0.035952	0.00814634	0.499609	0.335037	0.129038	0.0363158	0.00822878					0.0568441														5.228
1	2	2	M	WEC000004	14-3-3 protein gamma	P61982	133+YLAEVATGEKR	1235.65	24	3	962GA	none	5.22	H89C54N15O18S0	0.494603	0.331681	0.127745	0.035952	0.00814634	0.499609	0.335037	0.129038	0.0363158	0.00822878						0.0553798														5.226
1	1	1	M	WEC000004	14-3-3 protein gamma	P61982	199+TAFDDAIAELDTLNEDSYKDSTLIMQLLR	3300.61	52	3	1063GA	none	24.25	H229C143N35O52S1	0.148307	0.262076	0.252704	0.173712	0.0945544	0.159238	0.281393	0.27133	0.186516	0.101524									0.0390714														24.442
1	1	1	M	WEC000004	14-3-3 protein gamma	P61982	199+TAFDDAIAELDTLNEDSYKDSTLIMQLLR	3300.61	52	3	1114GA	none	24.25	H229C143N35O52S1	0.148307	0.262076	0.252704	0.173712	0.0945544	0.159238	0.281393	0.27133	0.186516	0.101524													0.0357516
1	1	1	M	WEC000004	14-3-3 protein gamma	P61982	199+TAFDDAIAELDTLNEDSYKDSTLIMQLLR	3300.61	52	3	1115GA	none	24.25	H229C143N35O52S1	0.148307	0.262076	0.252704	0.173712	0.0945544	0.159238	0.281393	0.27133	0.186516	0.101524														0.0393142
1	2	2	M	WEC000004	14-3-3 protein gamma	P61982	199+TAFDDAIAELDTLNEDSYKDSTLIMQLLR	3300.61	52	3	1082GA	none	24.25	H229C143N35O52S1	0.148307	0.262076	0.252704	0.173712	0.0945544	0.159238	0.281393	0.27133	0.186516	0.101524			0.028695														24.302
1	2	2	M	WEC000004	14-3-3 protein gamma	P61982	199+TAFDDAIAELDTLNEDSYKDSTLIMQLLR	3300.61	52	3	1113GA	none	24.25	H229C143N35O52S1	0.148307	0.262076	0.252704	0.173712	0.0945544	0.159238	0.281393	0.27133	0.186516	0.101524												0.0349155
1	2	2	M	WEC000004	14-3-3 protein gamma	P61982	199+TAFDDAIAELDTLNEDSYKDSTLIMQLLR	3300.61	52	3	962GA	none	24.25	H229C143N35O52S1	0.148307	0.262076	0.252704	0.173712	0.0945544	0.159238	0.281393	0.27133	0.186516	0.101524						0.0338706														24.282
1	1	1	M	WEC000004	14-3-3 protein gamma	P61982	199+TAFDDAIAELDTLNEDSYKDSTLIMQLLR	3300.61	52	4	1063GA	none	24.25	H229C143N35O52S1	0.148307	0.262076	0.252704	0.173712	0.0945544	0.159238	0.281393	0.27133	0.186516	0.101524									0.0445024														24.442
1	1	1	M	WEC000004	14-3-3 protein gamma	P61982	199+TAFDDAIAELDTLNEDSYKDSTLIMQLLR	3300.61	52	4	1082GA	none	24.25	H229C143N35O52S1	0.148307	0.262076	0.252704	0.173712	0.0945544	0.159238	0.281393	0.27133	0.186516	0.101524			0.0277208														24.302
1	1	1	M	WEC000004	14-3-3 protein gamma	P61982	199+TAFDDAIAELDTLNEDSYKDSTLIMQLLR	3300.61	52	4	1113GA	none	24.25	H229C143N35O52S1	0.148307	0.262076	0.252704	0.173712	0.0945544	0.159238	0.281393	0.27133	0.186516	0.101524												0.036027
1	1	1	M	WEC000004	14-3-3 protein gamma	P61982	199+TAFDDAIAELDTLNEDSYKDSTLIMQLLR	3300.61	52	4	1115GA	none	24.25	H229C143N35O52S1	0.148307	0.262076	0.252704	0.173712	0.0945544	0.159238	0.281393	0.27133	0.186516	0.101524														0.0400456
1	1	1	M	WEC000004	14-3-3 protein gamma	P61982	199+TAFDDAIAELDTLNEDSYKDSTLIMQLLR	3300.61	52	4	962GA	none	24.25	H229C143N35O52S1	0.148307	0.262076	0.252704	0.173712	0.0945544	0.159238	0.281393	0.27133	0.186516	0.101524						0.0357199														24.282
1	1	1	M	WEC000004	14-3-3 protein gamma	P61982	29+NVTELNEPLSNEER	1642.78	32	2	1031GA	none	7.44	H110C67N20O28S0	0.409767	0.343862	0.166017	0.0586039	0.0166766	0.418878	0.351507	0.169708	0.0599069	0.0170473	0.0469503														7.556
1	1	1	M	WEC000004	14-3-3 protein gamma	P61982	29+NVTELNEPLSNEER	1642.78	32	2	1061GA	none	7.44	H110C67N20O28S0	0.409767	0.343862	0.166017	0.0586039	0.0166766	0.418878	0.351507	0.169708	0.0599069	0.0170473							0.0538362														7.457
1	1	1	M	WEC000004	14-3-3 protein gamma	P61982	29+NVTELNEPLSNEER	1642.78	32	2	1062GA	none	7.44	H110C67N20O28S0	0.409767	0.343862	0.166017	0.0586039	0.0166766	0.418878	0.351507	0.169708	0.0599069	0.0170473								0.0712667														7.631
1	1	1	M	WEC000004	14-3-3 protein gamma	P61982	29+NVTELNEPLSNEER	1642.78	32	2	1063GA	none	7.44	H110C67N20O28S0	0.409767	0.343862	0.166017	0.0586039	0.0166766	0.418878	0.351507	0.169708	0.0599069	0.0170473									0.0660461														7.54
1	1	1	M	WEC000004	14-3-3 protein gamma	P61982	29+NVTELNEPLSNEER	1642.78	32	2	1081GA	none	7.44	H110C67N20O28S0	0.409767	0.343862	0.166017	0.0586039	0.0166766	0.418878	0.351507	0.169708	0.0599069	0.0170473		0.0677466														7.526
1	1	1	M	WEC000004	14-3-3 protein gamma	P61982	29+NVTELNEPLSNEER	1642.78	32	2	1082GA	none	7.44	H110C67N20O28S0	0.409767	0.343862	0.166017	0.0586039	0.0166766	0.418878	0.351507	0.169708	0.0599069	0.0170473			0.0564174														7.484
1	1	1	M	WEC000004	14-3-3 protein gamma	P61982	29+NVTELNEPLSNEER	1642.78	32	2	1083GA	none	7.44	H110C67N20O28S0	0.409767	0.343862	0.166017	0.0586039	0.0166766	0.418878	0.351507	0.169708	0.0599069	0.0170473				0.0590702														7.637
1	1	1	M	WEC000004	14-3-3 protein gamma	P61982	29+NVTELNEPLSNEER	1642.78	32	2	1111GA	none	7.44	H110C67N20O28S0	0.409767	0.343862	0.166017	0.0586039	0.0166766	0.418878	0.351507	0.169708	0.0599069	0.0170473										0.0555856														7.516
1	1	1	M	WEC000004	14-3-3 protein gamma	P61982	29+NVTELNEPLSNEER	1642.78	32	2	1112GA	none	7.44	H110C67N20O28S0	0.409767	0.343862	0.166017	0.0586039	0.0166766	0.418878	0.351507	0.169708	0.0599069	0.0170473											0.066566														7.48
1	1	1	M	WEC000004	14-3-3 protein gamma	P61982	29+NVTELNEPLSNEER	1642.78	32	2	1113GA	none	7.44	H110C67N20O28S0	0.409767	0.343862	0.166017	0.0586039	0.0166766	0.418878	0.351507	0.169708	0.0599069	0.0170473												0.0655621
1	1	1	M	WEC000004	14-3-3 protein gamma	P61982	29+NVTELNEPLSNEER	1642.78	32	2	1114GA	none	7.44	H110C67N20O28S0	0.409767	0.343862	0.166017	0.0586039	0.0166766	0.418878	0.351507	0.169708	0.0599069	0.0170473													0.0568268
1	1	1	M	WEC000004	14-3-3 protein gamma	P61982	29+NVTELNEPLSNEER	1642.78	32	2	1115GA	none	7.44	H110C67N20O28S0	0.409767	0.343862	0.166017	0.0586039	0.0166766	0.418878	0.351507	0.169708	0.0599069	0.0170473														0.0709467
1	1	1	M	WEC000004	14-3-3 protein gamma	P61982	29+NVTELNEPLSNEER	1642.78	32	2	962GA	none	7.44	H110C67N20O28S0	0.409767	0.343862	0.166017	0.0586039	0.0166766	0.418878	0.351507	0.169708	0.0599069	0.0170473						0.0499011														7.409
1	1	1	M	WEC000004	14-3-3 protein gamma	P61982	89+IEKELEAVCQDVLSLLDNYLIK	2604.37	37	3	1031GA	C:Carbamidomethylation	24.36	H193C116N27O38S1	0.213546	0.305255	0.242868	0.139183	0.0635145	0.221436	0.316534	0.251842	0.144326	0.0658613	0.0329704														24.401
1	1	1	M	WEC000004	14-3-3 protein gamma	P61982	89+IEKELEAVCQDVLSLLDNYLIK	2604.37	37	3	1061GA	C:Carbamidomethylation	24.36	H193C116N27O38S1	0.213546	0.305255	0.242868	0.139183	0.0635145	0.221436	0.316534	0.251842	0.144326	0.0658613							0.0404322														24.415
1	1	1	M	WEC000004	14-3-3 protein gamma	P61982	89+IEKELEAVCQDVLSLLDNYLIK	2604.37	37	3	1062GA	C:Carbamidomethylation	24.36	H193C116N27O38S1	0.213546	0.305255	0.242868	0.139183	0.0635145	0.221436	0.316534	0.251842	0.144326	0.0658613								0.042553														24.533
1	1	1	M	WEC000004	14-3-3 protein gamma	P61982	89+IEKELEAVCQDVLSLLDNYLIK	2604.37	37	3	1063GA	C:Carbamidomethylation	24.36	H193C116N27O38S1	0.213546	0.305255	0.242868	0.139183	0.0635145	0.221436	0.316534	0.251842	0.144326	0.0658613									0.0396266														24.526
1	1	1	M	WEC000004	14-3-3 protein gamma	P61982	89+IEKELEAVCQDVLSLLDNYLIK	2604.37	37	3	1081GA	C:Carbamidomethylation	24.36	H193C116N27O38S1	0.213546	0.305255	0.242868	0.139183	0.0635145	0.221436	0.316534	0.251842	0.144326	0.0658613		0.0398448														24.371
1	1	1	M	WEC000004	14-3-3 protein gamma	P61982	89+IEKELEAVCQDVLSLLDNYLIK	2604.37	37	3	1082GA	C:Carbamidomethylation	24.36	H193C116N27O38S1	0.213546	0.305255	0.242868	0.139183	0.0635145	0.221436	0.316534	0.251842	0.144326	0.0658613			0.0320722														24.386
1	1	1	M	WEC000004	14-3-3 protein gamma	P61982	89+IEKELEAVCQDVLSLLDNYLIK	2604.37	37	3	1083GA	C:Carbamidomethylation	24.36	H193C116N27O38S1	0.213546	0.305255	0.242868	0.139183	0.0635145	0.221436	0.316534	0.251842	0.144326	0.0658613				0.0396304														24.343
1	1	1	M	WEC000004	14-3-3 protein gamma	P61982	89+IEKELEAVCQDVLSLLDNYLIK	2604.37	37	3	1111GA	C:Carbamidomethylation	24.36	H193C116N27O38S1	0.213546	0.305255	0.242868	0.139183	0.0635145	0.221436	0.316534	0.251842	0.144326	0.0658613										0.0336927														24.53
1	1	1	M	WEC000004	14-3-3 protein gamma	P61982	89+IEKELEAVCQDVLSLLDNYLIK	2604.37	37	3	1112GA	C:Carbamidomethylation	24.36	H193C116N27O38S1	0.213546	0.305255	0.242868	0.139183	0.0635145	0.221436	0.316534	0.251842	0.144326	0.0658613											0.0384962														24.521
1	1	1	M	WEC000004	14-3-3 protein gamma	P61982	89+IEKELEAVCQDVLSLLDNYLIK	2604.37	37	3	1113GA	C:Carbamidomethylation	24.36	H193C116N27O38S1	0.213546	0.305255	0.242868	0.139183	0.0635145	0.221436	0.316534	0.251842	0.144326	0.0658613												0.0469134
1	1	1	M	WEC000004	14-3-3 protein gamma	P61982	89+IEKELEAVCQDVLSLLDNYLIK	2604.37	37	3	1114GA	C:Carbamidomethylation	24.36	H193C116N27O38S1	0.213546	0.305255	0.242868	0.139183	0.0635145	0.221436	0.316534	0.251842	0.144326	0.0658613													0.0328717
1	1	1	M	WEC000004	14-3-3 protein gamma	P61982	89+IEKELEAVCQDVLSLLDNYLIK	2604.37	37	3	1115GA	C:Carbamidomethylation	24.36	H193C116N27O38S1	0.213546	0.305255	0.242868	0.139183	0.0635145	0.221436	0.316534	0.251842	0.144326	0.0658613														0.04215
1	1	1	M	WEC000004	14-3-3 protein gamma	P61982	89+IEKELEAVCQDVLSLLDNYLIK	2604.37	37	3	961GA	C:Carbamidomethylation	24.36	H193C116N27O38S1	0.213546	0.305255	0.242868	0.139183	0.0635145	0.221436	0.316534	0.251842	0.144326	0.0658613					0.0310995														24.396
1	1	1	M	WEC000004	14-3-3 protein gamma	P61982	89+IEKELEAVCQDVLSLLDNYLIK	2604.37	37	3	962GA	C:Carbamidomethylation	24.36	H193C116N27O38S1	0.213546	0.305255	0.242868	0.139183	0.0635145	0.221436	0.316534	0.251842	0.144326	0.0658613						0.0370251														24.366
1	1	1	M	WEC000004	14-3-3 protein gamma	P61982	89+IEKELEAVCQDVLSLLDNYLIK	2604.37	37	4	1031GA	C:Carbamidomethylation	24.36	H193C116N27O38S1	0.213546	0.305255	0.242868	0.139183	0.0635145	0.221436	0.316534	0.251842	0.144326	0.0658613	0.036015														24.401
1	1	1	M	WEC000004	14-3-3 protein gamma	P61982	89+IEKELEAVCQDVLSLLDNYLIK	2604.37	37	4	1082GA	C:Carbamidomethylation	24.36	H193C116N27O38S1	0.213546	0.305255	0.242868	0.139183	0.0635145	0.221436	0.316534	0.251842	0.144326	0.0658613			0.0224951														24.386
1	1	1	M	WEC000004	14-3-3 protein gamma	P61982	89+IEKELEAVCQDVLSLLDNYLIK	2604.37	37	4	1083GA	C:Carbamidomethylation	24.36	H193C116N27O38S1	0.213546	0.305255	0.242868	0.139183	0.0635145	0.221436	0.316534	0.251842	0.144326	0.0658613				0.0243011														24.343
1	1	1	M	WEC000004	14-3-3 protein gamma	P61982	92+ELEAVCQDVLSLLDNYLIK	2234.15	32	2	1031GA	C:Carbamidomethylation	24.2	H163C99N23O33S1	0.26548	0.324132	0.226137	0.114949	0.0468086	0.285249	0.348268	0.242976	0.123508	0.0502941	0.0299675														24.233
1	1	1	M	WEC000004	14-3-3 protein gamma	P61982	92+ELEAVCQDVLSLLDNYLIK	2234.15	32	2	1062GA	C:Carbamidomethylation	24.2	H163C99N23O33S1	0.26548	0.324132	0.226137	0.114949	0.0468086	0.285249	0.348268	0.242976	0.123508	0.0502941								0.0362374														24.393
1	1	1	M	WEC000004	14-3-3 protein gamma	P61982	92+ELEAVCQDVLSLLDNYLIK	2234.15	32	2	1081GA	C:Carbamidomethylation	24.2	H163C99N23O33S1	0.26548	0.324132	0.226137	0.114949	0.0468086	0.285249	0.348268	0.242976	0.123508	0.0502941		0.0330653														24.204
1	1	1	M	WEC000004	14-3-3 protein gamma	P61982	92+ELEAVCQDVLSLLDNYLIK	2234.15	32	2	1082GA	C:Carbamidomethylation	24.2	H163C99N23O33S1	0.26548	0.324132	0.226137	0.114949	0.0468086	0.285249	0.348268	0.242976	0.123508	0.0502941			0.0317275														24.218
1	1	1	M	WEC000004	14-3-3 protein gamma	P61982	92+ELEAVCQDVLSLLDNYLIK	2234.15	32	2	1083GA	C:Carbamidomethylation	24.2	H163C99N23O33S1	0.26548	0.324132	0.226137	0.114949	0.0468086	0.285249	0.348268	0.242976	0.123508	0.0502941				0.0372502														24.203
1	1	1	M	WEC000004	14-3-3 protein gamma	P61982	92+ELEAVCQDVLSLLDNYLIK	2234.15	32	2	1111GA	C:Carbamidomethylation	24.2	H163C99N23O33S1	0.26548	0.324132	0.226137	0.114949	0.0468086	0.285249	0.348268	0.242976	0.123508	0.0502941										0.0382583														24.418
1	1	1	M	WEC000004	14-3-3 protein gamma	P61982	92+ELEAVCQDVLSLLDNYLIK	2234.15	32	2	1112GA	C:Carbamidomethylation	24.2	H163C99N23O33S1	0.26548	0.324132	0.226137	0.114949	0.0468086	0.285249	0.348268	0.242976	0.123508	0.0502941											0.0333061														24.381
1	1	1	M	WEC000004	14-3-3 protein gamma	P61982	92+ELEAVCQDVLSLLDNYLIK	2234.15	32	2	1114GA	C:Carbamidomethylation	24.2	H163C99N23O33S1	0.26548	0.324132	0.226137	0.114949	0.0468086	0.285249	0.348268	0.242976	0.123508	0.0502941													0.0535426
1	1	1	M	WEC000004	14-3-3 protein gamma	P61982	92+ELEAVCQDVLSLLDNYLIK	2234.15	32	2	1115GA	C:Carbamidomethylation	24.2	H163C99N23O33S1	0.26548	0.324132	0.226137	0.114949	0.0468086	0.285249	0.348268	0.242976	0.123508	0.0502941														0.043232
1	1	1	M	WEC000004	14-3-3 protein gamma	P61982	92+ELEAVCQDVLSLLDNYLIK	2234.15	32	2	961GA	C:Carbamidomethylation	24.2	H163C99N23O33S1	0.26548	0.324132	0.226137	0.114949	0.0468086	0.285249	0.348268	0.242976	0.123508	0.0502941					0.026448														24.229
1	1	1	M	WEC000004	14-3-3 protein gamma	P61982	92+ELEAVCQDVLSLLDNYLIK	2234.15	32	2	962GA	C:Carbamidomethylation	24.2	H163C99N23O33S1	0.26548	0.324132	0.226137	0.114949	0.0468086	0.285249	0.348268	0.242976	0.123508	0.0502941						0.0376676														24.198
1	1	1	M	WEC000004	14-3-3 protein gamma	P61982	92+ELEAVCQDVLSLLDNYLIK	2234.15	32	3	1031GA	C:Carbamidomethylation	24.2	H163C99N23O33S1	0.26548	0.324132	0.226137	0.114949	0.0468086	0.285249	0.348268	0.242976	0.123508	0.0502941	0.0408361														24.233
1	1	1	M	WEC000004	14-3-3 protein gamma	P61982	92+ELEAVCQDVLSLLDNYLIK	2234.15	32	3	1061GA	C:Carbamidomethylation	24.2	H163C99N23O33S1	0.26548	0.324132	0.226137	0.114949	0.0468086	0.285249	0.348268	0.242976	0.123508	0.0502941							0.0355732														24.275
1	1	1	M	WEC000004	14-3-3 protein gamma	P61982	92+ELEAVCQDVLSLLDNYLIK	2234.15	32	3	1062GA	C:Carbamidomethylation	24.2	H163C99N23O33S1	0.26548	0.324132	0.226137	0.114949	0.0468086	0.285249	0.348268	0.242976	0.123508	0.0502941								0.0342399														24.393
1	1	1	M	WEC000004	14-3-3 protein gamma	P61982	92+ELEAVCQDVLSLLDNYLIK	2234.15	32	3	1081GA	C:Carbamidomethylation	24.2	H163C99N23O33S1	0.26548	0.324132	0.226137	0.114949	0.0468086	0.285249	0.348268	0.242976	0.123508	0.0502941		0.0374117														24.204
1	1	1	M	WEC000004	14-3-3 protein gamma	P61982	92+ELEAVCQDVLSLLDNYLIK	2234.15	32	3	1082GA	C:Carbamidomethylation	24.2	H163C99N23O33S1	0.26548	0.324132	0.226137	0.114949	0.0468086	0.285249	0.348268	0.242976	0.123508	0.0502941			0.0382311														24.218
1	1	1	M	WEC000004	14-3-3 protein gamma	P61982	92+ELEAVCQDVLSLLDNYLIK	2234.15	32	3	1111GA	C:Carbamidomethylation	24.2	H163C99N23O33S1	0.26548	0.324132	0.226137	0.114949	0.0468086	0.285249	0.348268	0.242976	0.123508	0.0502941										0.026748														24.418
1	1	1	M	WEC000004	14-3-3 protein gamma	P61982	92+ELEAVCQDVLSLLDNYLIK	2234.15	32	3	1112GA	C:Carbamidomethylation	24.2	H163C99N23O33S1	0.26548	0.324132	0.226137	0.114949	0.0468086	0.285249	0.348268	0.242976	0.123508	0.0502941											0.0393421														24.381
1	1	1	M	WEC000004	14-3-3 protein gamma	P61982	92+ELEAVCQDVLSLLDNYLIK	2234.15	32	3	1113GA	C:Carbamidomethylation	24.2	H163C99N23O33S1	0.26548	0.324132	0.226137	0.114949	0.0468086	0.285249	0.348268	0.242976	0.123508	0.0502941												0.0394086
1	1	1	M	WEC000004	14-3-3 protein gamma	P61982	92+ELEAVCQDVLSLLDNYLIK	2234.15	32	3	1114GA	C:Carbamidomethylation	24.2	H163C99N23O33S1	0.26548	0.324132	0.226137	0.114949	0.0468086	0.285249	0.348268	0.242976	0.123508	0.0502941													0.0409617
1	1	1	M	WEC000004	14-3-3 protein gamma	P61982	92+ELEAVCQDVLSLLDNYLIK	2234.15	32	3	1115GA	C:Carbamidomethylation	24.2	H163C99N23O33S1	0.26548	0.324132	0.226137	0.114949	0.0468086	0.285249	0.348268	0.242976	0.123508	0.0502941														0.0398425
1	1	1	M	WEC000004	14-3-3 protein gamma	P61982	92+ELEAVCQDVLSLLDNYLIK	2234.15	32	3	962GA	C:Carbamidomethylation	24.2	H163C99N23O33S1	0.26548	0.324132	0.226137	0.114949	0.0468086	0.285249	0.348268	0.242976	0.123508	0.0502941						0.0421491														24.198
1	2	2	M	WEC000004	14-3-3 protein gamma	P61982	92+ELEAVCQDVLSLLDNYLIK	2234.15	32	3	1083GA	C:Carbamidomethylation	24.2	H163C99N23O33S1	0.26548	0.324132	0.226137	0.114949	0.0468086	0.285249	0.348268	0.242976	0.123508	0.0502941				0.0449343														24.203
1	2	2	M	WEC000004	14-3-3 protein gamma	P61982	92+ELEAVCQDVLSLLDNYLIK	2234.15	32	3	961GA	C:Carbamidomethylation	24.2	H163C99N23O33S1	0.26548	0.324132	0.226137	0.114949	0.0468086	0.285249	0.348268	0.242976	0.123508	0.0502941					0.0268955														24.229
1	1	1	M	WEC000004	14-3-3 protein zeta/delta	P63101	28+SVTEQGAELSNEER	1547.71	38	2	1061GA	none	5.73	H101C61N19O28S0	0.439839	0.337786	0.153203	0.0512519	0.0139081	0.447865	0.343949	0.155999	0.0521871	0.0141619							0.0702399														5.806
1	1	1	M	WEC000004	14-3-3 protein zeta/delta	P63101	28+SVTEQGAELSNEER	1547.71	38	2	1062GA	none	5.73	H101C61N19O28S0	0.439839	0.337786	0.153203	0.0512519	0.0139081	0.447865	0.343949	0.155999	0.0521871	0.0141619								0.0984285														5.84
1	1	1	M	WEC000004	14-3-3 protein zeta/delta	P63101	28+SVTEQGAELSNEER	1547.71	38	2	1063GA	none	5.73	H101C61N19O28S0	0.439839	0.337786	0.153203	0.0512519	0.0139081	0.447865	0.343949	0.155999	0.0521871	0.0141619									0.0917651														5.749
1	1	1	M	WEC000004	14-3-3 protein zeta/delta	P63101	28+SVTEQGAELSNEER	1547.71	38	2	1081GA	none	5.73	H101C61N19O28S0	0.439839	0.337786	0.153203	0.0512519	0.0139081	0.447865	0.343949	0.155999	0.0521871	0.0141619		0.116197														5.791
1	1	1	M	WEC000004	14-3-3 protein zeta/delta	P63101	28+SVTEQGAELSNEER	1547.71	38	2	1082GA	none	5.73	H101C61N19O28S0	0.439839	0.337786	0.153203	0.0512519	0.0139081	0.447865	0.343949	0.155999	0.0521871	0.0141619			0.107268														5.805
1	1	1	M	WEC000004	14-3-3 protein zeta/delta	P63101	28+SVTEQGAELSNEER	1547.71	38	2	1112GA	none	5.73	H101C61N19O28S0	0.439839	0.337786	0.153203	0.0512519	0.0139081	0.447865	0.343949	0.155999	0.0521871	0.0141619											0.104949														5.745
1	1	1	M	WEC000004	14-3-3 protein zeta/delta	P63101	28+SVTEQGAELSNEER	1547.71	38	2	1113GA	none	5.73	H101C61N19O28S0	0.439839	0.337786	0.153203	0.0512519	0.0139081	0.447865	0.343949	0.155999	0.0521871	0.0141619												0.105725
1	1	1	M	WEC000004	14-3-3 protein zeta/delta	P63101	28+SVTEQGAELSNEER	1547.71	38	2	1114GA	none	5.73	H101C61N19O28S0	0.439839	0.337786	0.153203	0.0512519	0.0139081	0.447865	0.343949	0.155999	0.0521871	0.0141619													0.079881
1	1	1	M	WEC000004	14-3-3 protein zeta/delta	P63101	86+IETELRDICNDVLSLLEK	2159.11	31	2	1082GA	C:Carbamidomethylation	22.38	H158C92N24O33S1	0.285826	0.327748	0.218461	0.106758	0.0419441	0.304461	0.349116	0.232704	0.113718	0.0446788			0.0544704														20.888
1	1	1	M	WEC000004	14-3-3 protein zeta/delta	P63101	86+IETELRDICNDVLSLLEK	2159.11	31	2	1111GA	C:Carbamidomethylation	22.38	H158C92N24O33S1	0.285826	0.327748	0.218461	0.106758	0.0419441	0.304461	0.349116	0.232704	0.113718	0.0446788										0.0610644														21.396
1	1	1	M	WEC000004	14-3-3 protein zeta/delta	P63101	86+IETELRDICNDVLSLLEK	2159.11	31	2	1114GA	C:Carbamidomethylation	22.38	H158C92N24O33S1	0.285826	0.327748	0.218461	0.106758	0.0419441	0.304461	0.349116	0.232704	0.113718	0.0446788													0.0932639
1	1	1	M	WEC000004	14-3-3 protein zeta/delta	P63101	86+IETELRDICNDVLSLLEK	2159.11	31	2	1115GA	C:Carbamidomethylation	22.38	H158C92N24O33S1	0.285826	0.327748	0.218461	0.106758	0.0419441	0.304461	0.349116	0.232704	0.113718	0.0446788														0.0588778
1	1	1	M	WEC000004	14-3-3 protein zeta/delta	P63101	86+IETELRDICNDVLSLLEK	2159.11	31	2	962GA	C:Carbamidomethylation	22.38	H158C92N24O33S1	0.285826	0.327748	0.218461	0.106758	0.0419441	0.304461	0.349116	0.232704	0.113718	0.0446788						0.0757685														21.176
1	1	1	M	WEC000004	14-3-3 protein zeta/delta	P63101	86+IETELRDICNDVLSLLEK	2159.11	31	3	1061GA	C:Carbamidomethylation	22.38	H158C92N24O33S1	0.285826	0.327748	0.218461	0.106758	0.0419441	0.304461	0.349116	0.232704	0.113718	0.0446788							0.0413608														22.54
1	1	1	M	WEC000004	14-3-3 protein zeta/delta	P63101	86+IETELRDICNDVLSLLEK	2159.11	31	3	1063GA	C:Carbamidomethylation	22.38	H158C92N24O33S1	0.285826	0.327748	0.218461	0.106758	0.0419441	0.304461	0.349116	0.232704	0.113718	0.0446788									0.0367185														20.888
1	1	1	M	WEC000004	14-3-3 protein zeta/delta	P63101	86+IETELRDICNDVLSLLEK	2159.11	31	3	1082GA	C:Carbamidomethylation	22.38	H158C92N24O33S1	0.285826	0.327748	0.218461	0.106758	0.0419441	0.304461	0.349116	0.232704	0.113718	0.0446788			0.0552102														20.888
1	1	1	M	WEC000004	14-3-3 protein zeta/delta	P63101	86+IETELRDICNDVLSLLEK	2159.11	31	3	1111GA	C:Carbamidomethylation	22.38	H158C92N24O33S1	0.285826	0.327748	0.218461	0.106758	0.0419441	0.304461	0.349116	0.232704	0.113718	0.0446788										0.0471084														21.396
1	1	1	M	WEC000004	14-3-3 protein zeta/delta	P63101	86+IETELRDICNDVLSLLEK	2159.11	31	3	1113GA	C:Carbamidomethylation	22.38	H158C92N24O33S1	0.285826	0.327748	0.218461	0.106758	0.0419441	0.304461	0.349116	0.232704	0.113718	0.0446788												0.0755762
1	1	1	M	WEC000004	14-3-3 protein zeta/delta	P63101	86+IETELRDICNDVLSLLEK	2159.11	31	3	962GA	C:Carbamidomethylation	22.38	H158C92N24O33S1	0.285826	0.327748	0.218461	0.106758	0.0419441	0.304461	0.349116	0.232704	0.113718	0.0446788						0.0612998														21.176
1	1	1	M	WEC000004	2-oxoglutarate dehydrogenase, mitochondrial	Q60597	1009+FLDTAFDLDAFKK	1529.78	17	2	1061GA	none	14.66	H107C73N15O21S0	0.39761	0.351449	0.170594	0.0592685	0.0163598	0.406172	0.359016	0.174268	0.0605447	0.0167121							0.0451459														13.753
1	1	1	M	WEC000004	2-oxoglutarate dehydrogenase, mitochondrial	Q60597	1009+FLDTAFDLDAFKK	1529.78	17	2	1062GA	none	14.66	H107C73N15O21S0	0.39761	0.351449	0.170594	0.0592685	0.0163598	0.406172	0.359016	0.174268	0.0605447	0.0167121								0.0774327														14.655
1	1	1	M	WEC000004	2-oxoglutarate dehydrogenase, mitochondrial	Q60597	1009+FLDTAFDLDAFKK	1529.78	17	2	1063GA	none	14.66	H107C73N15O21S0	0.39761	0.351449	0.170594	0.0592685	0.0163598	0.406172	0.359016	0.174268	0.0605447	0.0167121									0.0425467														13.696
1	1	1	M	WEC000004	2-oxoglutarate dehydrogenase, mitochondrial	Q60597	1009+FLDTAFDLDAFKK	1529.78	17	2	1082GA	none	14.66	H107C73N15O21S0	0.39761	0.351449	0.170594	0.0592685	0.0163598	0.406172	0.359016	0.174268	0.0605447	0.0167121			0.0635998														14.48
1	1	1	M	WEC000004	2-oxoglutarate dehydrogenase, mitochondrial	Q60597	1009+FLDTAFDLDAFKK	1529.78	17	2	1083GA	none	14.66	H107C73N15O21S0	0.39761	0.351449	0.170594	0.0592685	0.0163598	0.406172	0.359016	0.174268	0.0605447	0.0167121				0.0798847														14.717
1	1	1	M	WEC000004	2-oxoglutarate dehydrogenase, mitochondrial	Q60597	1009+FLDTAFDLDAFKK	1529.78	17	2	1111GA	none	14.66	H107C73N15O21S0	0.39761	0.351449	0.170594	0.0592685	0.0163598	0.406172	0.359016	0.174268	0.0605447	0.0167121										0.085421														14.568
1	1	1	M	WEC000004	2-oxoglutarate dehydrogenase, mitochondrial	Q60597	1009+FLDTAFDLDAFKK	1529.78	17	2	1115GA	none	14.66	H107C73N15O21S0	0.39761	0.351449	0.170594	0.0592685	0.0163598	0.406172	0.359016	0.174268	0.0605447	0.0167121														0.0441083
1	1	1	M	WEC000004	2-oxoglutarate dehydrogenase, mitochondrial	Q60597	1009+FLDTAFDLDAFKK	1529.78	17	3	1061GA	none	14.66	H107C73N15O21S0	0.39761	0.351449	0.170594	0.0592685	0.0163598	0.406172	0.359016	0.174268	0.0605447	0.0167121							0.0716868														13.753
1	1	1	M	WEC000004	2-oxoglutarate dehydrogenase, mitochondrial	Q60597	1009+FLDTAFDLDAFKK	1529.78	17	3	1062GA	none	14.66	H107C73N15O21S0	0.39761	0.351449	0.170594	0.0592685	0.0163598	0.406172	0.359016	0.174268	0.0605447	0.0167121								0.0661634														14.655
1	1	1	M	WEC000004	2-oxoglutarate dehydrogenase, mitochondrial	Q60597	1009+FLDTAFDLDAFKK	1529.78	17	3	1063GA	none	14.66	H107C73N15O21S0	0.39761	0.351449	0.170594	0.0592685	0.0163598	0.406172	0.359016	0.174268	0.0605447	0.0167121									0.0658533														13.696
1	1	1	M	WEC000004	2-oxoglutarate dehydrogenase, mitochondrial	Q60597	1009+FLDTAFDLDAFKK	1529.78	17	3	1082GA	none	14.66	H107C73N15O21S0	0.39761	0.351449	0.170594	0.0592685	0.0163598	0.406172	0.359016	0.174268	0.0605447	0.0167121			0.0574481														14.48
1	1	1	M	WEC000004	2-oxoglutarate dehydrogenase, mitochondrial	Q60597	1009+FLDTAFDLDAFKK	1529.78	17	3	1083GA	none	14.66	H107C73N15O21S0	0.39761	0.351449	0.170594	0.0592685	0.0163598	0.406172	0.359016	0.174268	0.0605447	0.0167121				0.0749548														14.717
1	1	1	M	WEC000004	2-oxoglutarate dehydrogenase, mitochondrial	Q60597	1009+FLDTAFDLDAFKK	1529.78	17	3	1111GA	none	14.66	H107C73N15O21S0	0.39761	0.351449	0.170594	0.0592685	0.0163598	0.406172	0.359016	0.174268	0.0605447	0.0167121										0.0640845														14.568
1	1	1	M	WEC000004	2-oxoglutarate dehydrogenase, mitochondrial	Q60597	1009+FLDTAFDLDAFKK	1529.78	17	3	1113GA	none	14.66	H107C73N15O21S0	0.39761	0.351449	0.170594	0.0592685	0.0163598	0.406172	0.359016	0.174268	0.0605447	0.0167121												0.0692144
1	1	1	M	WEC000004	2-oxoglutarate dehydrogenase, mitochondrial	Q60597	1009+FLDTAFDLDAFKK	1529.78	17	3	1115GA	none	14.66	H107C73N15O21S0	0.39761	0.351449	0.170594	0.0592685	0.0163598	0.406172	0.359016	0.174268	0.0605447	0.0167121														0.0659086
1	1	1	M	WEC000004	2-oxoglutarate dehydrogenase, mitochondrial	Q60597	1009+FLDTAFDLDAFKK	1529.78	17	3	962GA	none	14.66	H107C73N15O21S0	0.39761	0.351449	0.170594	0.0592685	0.0163598	0.406172	0.359016	0.174268	0.0605447	0.0167121						0.0623015														13.621
1	1	1	M	WEC000004	2-oxoglutarate dehydrogenase, mitochondrial	Q60597	278+FGLEGCEVLIPALK	1544.83	24	2	1061GA	C:Carbamidomethylation	17.11	H116C71N16O20S1	0.384796	0.336529	0.178572	0.0702402	0.0222324	0.396641	0.346888	0.184068	0.0724023	0.0229168							0.0596951														17.055
1	1	1	M	WEC000004	2-oxoglutarate dehydrogenase, mitochondrial	Q60597	278+FGLEGCEVLIPALK	1544.83	24	2	1062GA	C:Carbamidomethylation	17.11	H116C71N16O20S1	0.384796	0.336529	0.178572	0.0702402	0.0222324	0.396641	0.346888	0.184068	0.0724023	0.0229168								0.0719517														17.202
1	1	1	M	WEC000004	2-oxoglutarate dehydrogenase, mitochondrial	Q60597	278+FGLEGCEVLIPALK	1544.83	24	2	1063GA	C:Carbamidomethylation	17.11	H116C71N16O20S1	0.384796	0.336529	0.178572	0.0702402	0.0222324	0.396641	0.346888	0.184068	0.0724023	0.0229168									0.0788247														17.138
1	1	1	M	WEC000004	2-oxoglutarate dehydrogenase, mitochondrial	Q60597	278+FGLEGCEVLIPALK	1544.83	24	2	1083GA	C:Carbamidomethylation	17.11	H116C71N16O20S1	0.384796	0.336529	0.178572	0.0702402	0.0222324	0.396641	0.346888	0.184068	0.0724023	0.0229168				0.0611184														17.095
1	1	1	M	WEC000004	2-oxoglutarate dehydrogenase, mitochondrial	Q60597	278+FGLEGCEVLIPALK	1544.83	24	2	1111GA	C:Carbamidomethylation	17.11	H116C71N16O20S1	0.384796	0.336529	0.178572	0.0702402	0.0222324	0.396641	0.346888	0.184068	0.0724023	0.0229168										0.0776801														17.086
1	1	1	M	WEC000004	2-oxoglutarate dehydrogenase, mitochondrial	Q60597	278+FGLEGCEVLIPALK	1544.83	24	2	1112GA	C:Carbamidomethylation	17.11	H116C71N16O20S1	0.384796	0.336529	0.178572	0.0702402	0.0222324	0.396641	0.346888	0.184068	0.0724023	0.0229168											0.0584415														17.162
1	1	1	M	WEC000004	2-oxoglutarate dehydrogenase, mitochondrial	Q60597	278+FGLEGCEVLIPALK	1544.83	24	2	1114GA	C:Carbamidomethylation	17.11	H116C71N16O20S1	0.384796	0.336529	0.178572	0.0702402	0.0222324	0.396641	0.346888	0.184068	0.0724023	0.0229168													0.0749228
1	1	1	M	WEC000004	2-oxoglutarate dehydrogenase, mitochondrial	Q60597	467+VVNAPIFHVNSDDPEAVMYVCK	2503.19	38	3	1031GA	C:Carbamidomethylation	13.65	H170C111N28O34S2	0.2162	0.298562	0.23921	0.140398	0.0662388	0.225066	0.310805	0.249019	0.146155	0.068955	0.0477494														13.46
1	1	1	M	WEC000004	2-oxoglutarate dehydrogenase, mitochondrial	Q60597	467+VVNAPIFHVNSDDPEAVMYVCK	2503.19	38	3	1061GA	C:Carbamidomethylation	13.65	H170C111N28O34S2	0.2162	0.298562	0.23921	0.140398	0.0662388	0.225066	0.310805	0.249019	0.146155	0.068955							0.067163														13.474
1	1	1	M	WEC000004	2-oxoglutarate dehydrogenase, mitochondrial	Q60597	467+VVNAPIFHVNSDDPEAVMYVCK	2503.19	38	3	1062GA	C:Carbamidomethylation	13.65	H170C111N28O34S2	0.2162	0.298562	0.23921	0.140398	0.0662388	0.225066	0.310805	0.249019	0.146155	0.068955								0.0625666														13.508
1	1	1	M	WEC000004	2-oxoglutarate dehydrogenase, mitochondrial	Q60597	467+VVNAPIFHVNSDDPEAVMYVCK	2503.19	38	3	1063GA	C:Carbamidomethylation	13.65	H170C111N28O34S2	0.2162	0.298562	0.23921	0.140398	0.0662388	0.225066	0.310805	0.249019	0.146155	0.068955									0.0680877														13.444
1	1	1	M	WEC000004	2-oxoglutarate dehydrogenase, mitochondrial	Q60597	467+VVNAPIFHVNSDDPEAVMYVCK	2503.19	38	3	1081GA	C:Carbamidomethylation	13.65	H170C111N28O34S2	0.2162	0.298562	0.23921	0.140398	0.0662388	0.225066	0.310805	0.249019	0.146155	0.068955		0.0789119														13.402
1	1	1	M	WEC000004	2-oxoglutarate dehydrogenase, mitochondrial	Q60597	467+VVNAPIFHVNSDDPEAVMYVCK	2503.19	38	3	1082GA	C:Carbamidomethylation	13.65	H170C111N28O34S2	0.2162	0.298562	0.23921	0.140398	0.0662388	0.225066	0.310805	0.249019	0.146155	0.068955			0.0636404														13.36
1	1	1	M	WEC000004	2-oxoglutarate dehydrogenase, mitochondrial	Q60597	467+VVNAPIFHVNSDDPEAVMYVCK	2503.19	38	3	1083GA	C:Carbamidomethylation	13.65	H170C111N28O34S2	0.2162	0.298562	0.23921	0.140398	0.0662388	0.225066	0.310805	0.249019	0.146155	0.068955				0.0720362														13.513
1	1	1	M	WEC000004	2-oxoglutarate dehydrogenase, mitochondrial	Q60597	467+VVNAPIFHVNSDDPEAVMYVCK	2503.19	38	3	1112GA	C:Carbamidomethylation	13.65	H170C111N28O34S2	0.2162	0.298562	0.23921	0.140398	0.0662388	0.225066	0.310805	0.249019	0.146155	0.068955											0.0575942														13.328
1	1	1	M	WEC000004	2-oxoglutarate dehydrogenase, mitochondrial	Q60597	467+VVNAPIFHVNSDDPEAVMYVCK	2503.19	38	3	1113GA	C:Carbamidomethylation	13.65	H170C111N28O34S2	0.2162	0.298562	0.23921	0.140398	0.0662388	0.225066	0.310805	0.249019	0.146155	0.068955												0.0835087
1	1	1	M	WEC000004	2-oxoglutarate dehydrogenase, mitochondrial	Q60597	467+VVNAPIFHVNSDDPEAVMYVCK	2503.19	38	3	1114GA	C:Carbamidomethylation	13.65	H170C111N28O34S2	0.2162	0.298562	0.23921	0.140398	0.0662388	0.225066	0.310805	0.249019	0.146155	0.068955													0.0562773
1	1	1	M	WEC000004	2-oxoglutarate dehydrogenase, mitochondrial	Q60597	467+VVNAPIFHVNSDDPEAVMYVCK	2503.19	38	3	1115GA	C:Carbamidomethylation	13.65	H170C111N28O34S2	0.2162	0.298562	0.23921	0.140398	0.0662388	0.225066	0.310805	0.249019	0.146155	0.068955														0.0594178
1	1	1	M	WEC000004	2-oxoglutarate dehydrogenase, mitochondrial	Q60597	467+VVNAPIFHVNSDDPEAVMYVCK	2503.19	38	3	961GA	C:Carbamidomethylation	13.65	H170C111N28O34S2	0.2162	0.298562	0.23921	0.140398	0.0662388	0.225066	0.310805	0.249019	0.146155	0.068955					0.0814781														13.343
1	1	1	M	WEC000004	2-oxoglutarate dehydrogenase, mitochondrial	Q60597	467+VVNAPIFHVNSDDPEAVMYVCK	2503.19	38	3	962GA	C:Carbamidomethylation	13.65	H170C111N28O34S2	0.2162	0.298562	0.23921	0.140398	0.0662388	0.225066	0.310805	0.249019	0.146155	0.068955						0.06482														13.313
1	1	1	M	WEC000004	2-oxoglutarate dehydrogenase, mitochondrial	Q60597	583+HWLDSPWPGFFTLDGQPR	2155.03	31	3	1113GA	none	19.13	H138C103N26O26S0	0.270306	0.340989	0.227711	0.106383	0.0388637	0.28592	0.360686	0.240865	0.112529	0.0411087												0.06919
1	1	1	M	WEC000004	2-oxoglutarate dehydrogenase, mitochondrial	Q60597	82+NTNAGAPPGTAYQSPLSLSR	2000.99	45	2	1031GA	none	9.68	H136C85N26O30S0	0.326193	0.347169	0.203016	0.0849916	0.028283	0.339301	0.361119	0.211174	0.0884068	0.0294195	0.043303														9.878
1	1	1	M	WEC000004	2-oxoglutarate dehydrogenase, mitochondrial	Q60597	82+NTNAGAPPGTAYQSPLSLSR	2000.99	45	2	1063GA	none	9.68	H136C85N26O30S0	0.326193	0.347169	0.203016	0.0849916	0.028283	0.339301	0.361119	0.211174	0.0884068	0.0294195									0.0441173														9.639
1	1	1	M	WEC000004	2-oxoglutarate dehydrogenase, mitochondrial	Q60597	82+NTNAGAPPGTAYQSPLSLSR	2000.99	45	2	1082GA	none	9.68	H136C85N26O30S0	0.326193	0.347169	0.203016	0.0849916	0.028283	0.339301	0.361119	0.211174	0.0884068	0.0294195			0.0476644														9.499
1	1	1	M	WEC000004	2-oxoglutarate dehydrogenase, mitochondrial	Q60597	82+NTNAGAPPGTAYQSPLSLSR	2000.99	45	2	1111GA	none	9.68	H136C85N26O30S0	0.326193	0.347169	0.203016	0.0849916	0.028283	0.339301	0.361119	0.211174	0.0884068	0.0294195										0.033428														9.643
1	1	1	M	WEC000004	2-oxoglutarate dehydrogenase, mitochondrial	Q60597	82+NTNAGAPPGTAYQSPLSLSR	2000.99	45	2	1112GA	none	9.68	H136C85N26O30S0	0.326193	0.347169	0.203016	0.0849916	0.028283	0.339301	0.361119	0.211174	0.0884068	0.0294195											0.052775														9.579
1	1	1	M	WEC000004	2-oxoglutarate dehydrogenase, mitochondrial	Q60597	82+NTNAGAPPGTAYQSPLSLSR	2000.99	45	2	1114GA	none	9.68	H136C85N26O30S0	0.326193	0.347169	0.203016	0.0849916	0.028283	0.339301	0.361119	0.211174	0.0884068	0.0294195													0.0350577
1	1	1	M	WEC000004	2-oxoglutarate dehydrogenase, mitochondrial	Q60597	82+NTNAGAPPGTAYQSPLSLSR	2000.99	45	2	1115GA	none	9.68	H136C85N26O30S0	0.326193	0.347169	0.203016	0.0849916	0.028283	0.339301	0.361119	0.211174	0.0884068	0.0294195														0.0422876
1	1	1	M	WEC000004	2-oxoglutarate dehydrogenase, mitochondrial	Q60597	930+IEQLSPFPFDLLLK	1658.93	22	2	1083GA	none	23.29	H126C81N16O21S0	0.361829	0.354119	0.187005	0.0699652	0.0206531	0.371901	0.363976	0.192211	0.0719126	0.021228				0.0575472														23.307
1	1	1	M	WEC000004	2-oxoglutarate dehydrogenase, mitochondrial	Q60597	930+IEQLSPFPFDLLLK	1658.93	22	2	1113GA	none	23.29	H126C81N16O21S0	0.361829	0.354119	0.187005	0.0699652	0.0206531	0.371901	0.363976	0.192211	0.0719126	0.021228												0.0552395
1	1	1	M	WEC000004	2-oxoglutarate dehydrogenase, mitochondrial	Q60597	930+IEQLSPFPFDLLLK	1658.93	22	2	1115GA	none	23.29	H126C81N16O21S0	0.361829	0.354119	0.187005	0.0699652	0.0206531	0.371901	0.363976	0.192211	0.0719126	0.021228														0.0458471
1	1	1	M	WEC000004	2-oxoglutarate dehydrogenase, mitochondrial	Q60597	930+IEQLSPFPFDLLLK	1658.93	22	2	961GA	none	23.29	H126C81N16O21S0	0.361829	0.354119	0.187005	0.0699652	0.0206531	0.371901	0.363976	0.192211	0.0719126	0.021228					0.0545283														23.277
1	1	1	M	WEC000004	2-oxoglutarate dehydrogenase, mitochondrial	Q60597	930+IEQLSPFPFDLLLK	1658.93	22	2	962GA	none	23.29	H126C81N16O21S0	0.361829	0.354119	0.187005	0.0699652	0.0206531	0.371901	0.363976	0.192211	0.0719126	0.021228						0.0440681														23.135
1	2	2	M	WEC000004	2-oxoglutarate dehydrogenase, mitochondrial	Q60597	930+IEQLSPFPFDLLLK	1658.93	22	2	1031GA	none	23.29	H126C81N16O21S0	0.361829	0.354119	0.187005	0.0699652	0.0206531	0.371901	0.363976	0.192211	0.0719126	0.021228	0.0514789														23.282
1	2	2	M	WEC000004	2-oxoglutarate dehydrogenase, mitochondrial	Q60597	930+IEQLSPFPFDLLLK	1658.93	22	2	1061GA	none	23.29	H126C81N16O21S0	0.361829	0.354119	0.187005	0.0699652	0.0206531	0.371901	0.363976	0.192211	0.0719126	0.021228							0.0363683														23.296
1	2	2	M	WEC000004	2-oxoglutarate dehydrogenase, mitochondrial	Q60597	930+IEQLSPFPFDLLLK	1658.93	22	2	1063GA	none	23.29	H126C81N16O21S0	0.361829	0.354119	0.187005	0.0699652	0.0206531	0.371901	0.363976	0.192211	0.0719126	0.021228									0.0530402														23.406
1	2	2	M	WEC000004	2-oxoglutarate dehydrogenase, mitochondrial	Q60597	930+IEQLSPFPFDLLLK	1658.93	22	2	1081GA	none	23.29	H126C81N16O21S0	0.361829	0.354119	0.187005	0.0699652	0.0206531	0.371901	0.363976	0.192211	0.0719126	0.021228		0.0579152														23.196
1	2	2	M	WEC000004	2-oxoglutarate dehydrogenase, mitochondrial	Q60597	930+IEQLSPFPFDLLLK	1658.93	22	2	1082GA	none	23.29	H126C81N16O21S0	0.361829	0.354119	0.187005	0.0699652	0.0206531	0.371901	0.363976	0.192211	0.0719126	0.021228			0.0433246														23.21
1	2	2	M	WEC000004	2-oxoglutarate dehydrogenase, mitochondrial	Q60597	930+IEQLSPFPFDLLLK	1658.93	22	2	1111GA	none	23.29	H126C81N16O21S0	0.361829	0.354119	0.187005	0.0699652	0.0206531	0.371901	0.363976	0.192211	0.0719126	0.021228										0.0498591														23.438
1	2	2	M	WEC000004	2-oxoglutarate dehydrogenase, mitochondrial	Q60597	930+IEQLSPFPFDLLLK	1658.93	22	2	1114GA	none	23.29	H126C81N16O21S0	0.361829	0.354119	0.187005	0.0699652	0.0206531	0.371901	0.363976	0.192211	0.0719126	0.021228													0.0417751
1	3	3	M	WEC000004	2-oxoglutarate dehydrogenase, mitochondrial	Q60597	930+IEQLSPFPFDLLLK	1658.93	22	2	1062GA	none	23.29	H126C81N16O21S0	0.361829	0.354119	0.187005	0.0699652	0.0206531	0.371901	0.363976	0.192211	0.0719126	0.021228								0.0547271														23.414
1	3	3	M	WEC000004	2-oxoglutarate dehydrogenase, mitochondrial	Q60597	930+IEQLSPFPFDLLLK	1658.93	22	2	1112GA	none	23.29	H126C81N16O21S0	0.361829	0.354119	0.187005	0.0699652	0.0206531	0.371901	0.363976	0.192211	0.0719126	0.021228											0.0558714														23.402
1	1	1	M	WEC000004	2-oxoglutarate dehydrogenase, mitochondrial	Q60597	930+IEQLSPFPFDLLLK	1658.93	22	3	1061GA	none	23.29	H126C81N16O21S0	0.361829	0.354119	0.187005	0.0699652	0.0206531	0.371901	0.363976	0.192211	0.0719126	0.021228							0.018374														23.296
1	1	1	M	WEC000004	2-oxoglutarate dehydrogenase, mitochondrial	Q60597	930+IEQLSPFPFDLLLK	1658.93	22	3	1062GA	none	23.29	H126C81N16O21S0	0.361829	0.354119	0.187005	0.0699652	0.0206531	0.371901	0.363976	0.192211	0.0719126	0.021228								0.0408094														23.414
1	1	1	M	WEC000004	2-oxoglutarate dehydrogenase, mitochondrial	Q60597	930+IEQLSPFPFDLLLK	1658.93	22	3	1063GA	none	23.29	H126C81N16O21S0	0.361829	0.354119	0.187005	0.0699652	0.0206531	0.371901	0.363976	0.192211	0.0719126	0.021228									0.0240732														23.406
1	1	1	M	WEC000004	2-oxoglutarate dehydrogenase, mitochondrial	Q60597	930+IEQLSPFPFDLLLK	1658.93	22	3	1081GA	none	23.29	H126C81N16O21S0	0.361829	0.354119	0.187005	0.0699652	0.0206531	0.371901	0.363976	0.192211	0.0719126	0.021228		0.0429595														23.196
1	1	1	M	WEC000004	2-oxoglutarate dehydrogenase, mitochondrial	Q60597	930+IEQLSPFPFDLLLK	1658.93	22	3	1082GA	none	23.29	H126C81N16O21S0	0.361829	0.354119	0.187005	0.0699652	0.0206531	0.371901	0.363976	0.192211	0.0719126	0.021228			0.0242911														23.21
1	1	1	M	WEC000004	2-oxoglutarate dehydrogenase, mitochondrial	Q60597	930+IEQLSPFPFDLLLK	1658.93	22	3	1112GA	none	23.29	H126C81N16O21S0	0.361829	0.354119	0.187005	0.0699652	0.0206531	0.371901	0.363976	0.192211	0.0719126	0.021228											0.0401536														23.402
1	1	1	M	WEC000004	2-oxoglutarate dehydrogenase, mitochondrial	Q60597	930+IEQLSPFPFDLLLK	1658.93	22	3	1114GA	none	23.29	H126C81N16O21S0	0.361829	0.354119	0.187005	0.0699652	0.0206531	0.371901	0.363976	0.192211	0.0719126	0.021228													0.0168554
1	1	1	M	WEC000004	3-hydroxyacyl-CoA dehydrogenase type-2	O08756	193+VVTIAPGLFATPLLTTLPEK	2080.22	28	2	1062GA	none	21.43	H165C99N21O27S0	0.285731	0.343929	0.221007	0.099929	0.0354816	0.300581	0.361803	0.232493	0.105122	0.0373256								0.0334993														21.679
1	1	1	M	WEC000004	3-hydroxyacyl-CoA dehydrogenase type-2	O08756	193+VVTIAPGLFATPLLTTLPEK	2080.22	28	2	1063GA	none	21.43	H165C99N21O27S0	0.285731	0.343929	0.221007	0.099929	0.0354816	0.300581	0.361803	0.232493	0.105122	0.0373256									0.0285849														21.643
1	1	1	M	WEC000004	3-hydroxyacyl-CoA dehydrogenase type-2	O08756	193+VVTIAPGLFATPLLTTLPEK	2080.22	28	2	1111GA	none	21.43	H165C99N21O27S0	0.285731	0.343929	0.221007	0.099929	0.0354816	0.300581	0.361803	0.232493	0.105122	0.0373256										0.0291251														21.731
1	1	1	M	WEC000004	3-hydroxyacyl-CoA dehydrogenase type-2	O08756	193+VVTIAPGLFATPLLTTLPEK	2080.22	28	2	1112GA	none	21.43	H165C99N21O27S0	0.285731	0.343929	0.221007	0.099929	0.0354816	0.300581	0.361803	0.232493	0.105122	0.0373256											0.0310318														21.639
1	1	1	M	WEC000004	3-hydroxyacyl-CoA dehydrogenase type-2	O08756	193+VVTIAPGLFATPLLTTLPEK	2080.22	28	2	1113GA	none	21.43	H165C99N21O27S0	0.285731	0.343929	0.221007	0.099929	0.0354816	0.300581	0.361803	0.232493	0.105122	0.0373256												0.0497224
1	1	1	M	WEC000004	3-hydroxyacyl-CoA dehydrogenase type-2	O08756	193+VVTIAPGLFATPLLTTLPEK	2080.22	28	2	1114GA	none	21.43	H165C99N21O27S0	0.285731	0.343929	0.221007	0.099929	0.0354816	0.300581	0.361803	0.232493	0.105122	0.0373256													0.0253368
1	1	1	M	WEC000004	3-hydroxyacyl-CoA dehydrogenase type-2	O08756	193+VVTIAPGLFATPLLTTLPEK	2080.22	28	2	962GA	none	21.43	H165C99N21O27S0	0.285731	0.343929	0.221007	0.099929	0.0354816	0.300581	0.361803	0.232493	0.105122	0.0373256						0.0344788														21.176
1	1	1	M	WEC000004	3-hydroxyacyl-CoA dehydrogenase type-2	O08756	193+VVTIAPGLFATPLLTTLPEK	2080.22	28	3	1061GA	none	21.43	H165C99N21O27S0	0.285731	0.343929	0.221007	0.099929	0.0354816	0.300581	0.361803	0.232493	0.105122	0.0373256							0.0185645														21.393
1	1	1	M	WEC000004	3-hydroxyacyl-CoA dehydrogenase type-2	O08756	193+VVTIAPGLFATPLLTTLPEK	2080.22	28	3	1062GA	none	21.43	H165C99N21O27S0	0.285731	0.343929	0.221007	0.099929	0.0354816	0.300581	0.361803	0.232493	0.105122	0.0373256								0.028956														21.679
1	1	1	M	WEC000004	3-hydroxyacyl-CoA dehydrogenase type-2	O08756	193+VVTIAPGLFATPLLTTLPEK	2080.22	28	3	1063GA	none	21.43	H165C99N21O27S0	0.285731	0.343929	0.221007	0.099929	0.0354816	0.300581	0.361803	0.232493	0.105122	0.0373256									0.0266361														21.643
1	1	1	M	WEC000004	3-hydroxyacyl-CoA dehydrogenase type-2	O08756	193+VVTIAPGLFATPLLTTLPEK	2080.22	28	3	1083GA	none	21.43	H165C99N21O27S0	0.285731	0.343929	0.221007	0.099929	0.0354816	0.300581	0.361803	0.232493	0.105122	0.0373256				0.0866868														21.125
1	1	1	M	WEC000004	3-hydroxyacyl-CoA dehydrogenase type-2	O08756	193+VVTIAPGLFATPLLTTLPEK	2080.22	28	3	1111GA	none	21.43	H165C99N21O27S0	0.285731	0.343929	0.221007	0.099929	0.0354816	0.300581	0.361803	0.232493	0.105122	0.0373256										0.02903														21.731
1	1	1	M	WEC000004	3-hydroxyacyl-CoA dehydrogenase type-2	O08756	193+VVTIAPGLFATPLLTTLPEK	2080.22	28	3	1112GA	none	21.43	H165C99N21O27S0	0.285731	0.343929	0.221007	0.099929	0.0354816	0.300581	0.361803	0.232493	0.105122	0.0373256											0.0276311														21.639
1	1	1	M	WEC000004	3-hydroxyacyl-CoA dehydrogenase type-2	O08756	193+VVTIAPGLFATPLLTTLPEK	2080.22	28	3	1113GA	none	21.43	H165C99N21O27S0	0.285731	0.343929	0.221007	0.099929	0.0354816	0.300581	0.361803	0.232493	0.105122	0.0373256												0.0492202
1	1	1	M	WEC000004	3-hydroxyacyl-CoA dehydrogenase type-2	O08756	193+VVTIAPGLFATPLLTTLPEK	2080.22	28	3	1114GA	none	21.43	H165C99N21O27S0	0.285731	0.343929	0.221007	0.099929	0.0354816	0.300581	0.361803	0.232493	0.105122	0.0373256													0.02454
1	1	1	M	WEC000004	3-hydroxyacyl-CoA dehydrogenase type-2	O08756	193+VVTIAPGLFATPLLTTLPEK	2080.22	28	3	962GA	none	21.43	H165C99N21O27S0	0.285731	0.343929	0.221007	0.099929	0.0354816	0.300581	0.361803	0.232493	0.105122	0.0373256						0.0242122														21.176
1	1	1	M	WEC000004	3-hydroxyacyl-CoA dehydrogenase type-2	O08756	215+NFLASQVPFPSR	1361.71	25	2	1061GA	none	12.62	H95C63N17O17S0	0.445537	0.346482	0.148457	0.0456101	0.0111434	0.451824	0.351371	0.150552	0.0462536	0.0113006							0.0896529														12.578
1	1	1	M	WEC000004	3-hydroxyacyl-CoA dehydrogenase type-2	O08756	215+NFLASQVPFPSR	1361.71	25	2	1062GA	none	12.62	H95C63N17O17S0	0.445537	0.346482	0.148457	0.0456101	0.0111434	0.451824	0.351371	0.150552	0.0462536	0.0113006								0.0663762														12.584
1	1	1	M	WEC000004	3-hydroxyacyl-CoA dehydrogenase type-2	O08756	215+NFLASQVPFPSR	1361.71	25	2	1082GA	none	12.62	H95C63N17O17S0	0.445537	0.346482	0.148457	0.0456101	0.0111434	0.451824	0.351371	0.150552	0.0462536	0.0113006			0.0708431														12.521
1	1	1	M	WEC000004	3-hydroxyacyl-CoA dehydrogenase type-2	O08756	215+NFLASQVPFPSR	1361.71	25	2	1112GA	none	12.62	H95C63N17O17S0	0.445537	0.346482	0.148457	0.0456101	0.0111434	0.451824	0.351371	0.150552	0.0462536	0.0113006											0.0605984														12.461
1	1	1	M	WEC000004	3-hydroxyacyl-CoA dehydrogenase type-2	O08756	215+NFLASQVPFPSR	1361.71	25	2	1113GA	none	12.62	H95C63N17O17S0	0.445537	0.346482	0.148457	0.0456101	0.0111434	0.451824	0.351371	0.150552	0.0462536	0.0113006												0.0853646
1	1	1	M	WEC000004	3-hydroxyacyl-CoA dehydrogenase type-2	O08756	215+NFLASQVPFPSR	1361.71	25	2	1115GA	none	12.62	H95C63N17O17S0	0.445537	0.346482	0.148457	0.0456101	0.0111434	0.451824	0.351371	0.150552	0.0462536	0.0113006														0.0547235
1	1	1	M	WEC000004	3-ketoacyl-CoA thiolase, mitochondrial	Q8BWT1	15+TPFGAYGGLLK	1122.61	15	2	1061GA	none	12.6	H82C54N12O14S0	0.505461	0.332104	0.121874	0.0322929	0.00683261	0.509675	0.334873	0.12289	0.0325621	0.00688958							0.0506806														12.634
1	1	1	M	WEC000004	3-ketoacyl-CoA thiolase, mitochondrial	Q8BWT1	15+TPFGAYGGLLK	1122.61	15	2	1062GA	none	12.6	H82C54N12O14S0	0.505461	0.332104	0.121874	0.0322929	0.00683261	0.509675	0.334873	0.12289	0.0325621	0.00688958								0.0492705														12.584
1	1	1	M	WEC000004	3-ketoacyl-CoA thiolase, mitochondrial	Q8BWT1	15+TPFGAYGGLLK	1122.61	15	2	1063GA	none	12.6	H82C54N12O14S0	0.505461	0.332104	0.121874	0.0322929	0.00683261	0.509675	0.334873	0.12289	0.0325621	0.00688958									0.0518503														12.493
1	1	1	M	WEC000004	3-ketoacyl-CoA thiolase, mitochondrial	Q8BWT1	15+TPFGAYGGLLK	1122.61	15	2	1111GA	none	12.6	H82C54N12O14S0	0.505461	0.332104	0.121874	0.0322929	0.00683261	0.509675	0.334873	0.12289	0.0325621	0.00688958										0.0559476														12.469
1	1	1	M	WEC000004	3-ketoacyl-CoA thiolase, mitochondrial	Q8BWT1	15+TPFGAYGGLLK	1122.61	15	2	1112GA	none	12.6	H82C54N12O14S0	0.505461	0.332104	0.121874	0.0322929	0.00683261	0.509675	0.334873	0.12289	0.0325621	0.00688958											0.101955														12.377
1	1	1	M	WEC000004	3-ketoacyl-CoA thiolase, mitochondrial	Q8BWT1	15+TPFGAYGGLLK	1122.61	15	2	1113GA	none	12.6	H82C54N12O14S0	0.505461	0.332104	0.121874	0.0322929	0.00683261	0.509675	0.334873	0.12289	0.0325621	0.00688958												0.0977435
1	1	1	M	WEC000004	3-ketoacyl-CoA thiolase, mitochondrial	Q8BWT1	15+TPFGAYGGLLK	1122.61	15	2	1115GA	none	12.6	H82C54N12O14S0	0.505461	0.332104	0.121874	0.0322929	0.00683261	0.509675	0.334873	0.12289	0.0325621	0.00688958														0.0620811
1	1	1	M	WEC000004	3-ketoacyl-CoA thiolase, mitochondrial	Q8BWT1	159+LPMGMTAENLAAK	1345.67	27	2	1031GA	none	9.89	H99C57N15O18S2	0.430633	0.310586	0.165212	0.0649971	0.0210491	0.443299	0.319721	0.170072	0.0669088	0.0216682	0.0534065														9.99
1	1	1	M	WEC000004	3-ketoacyl-CoA thiolase, mitochondrial	Q8BWT1	159+LPMGMTAENLAAK	1345.67	27	2	1061GA	none	9.89	H99C57N15O18S2	0.430633	0.310586	0.165212	0.0649971	0.0210491	0.443299	0.319721	0.170072	0.0669088	0.0216682							0.0537786														10.004
1	1	1	M	WEC000004	3-ketoacyl-CoA thiolase, mitochondrial	Q8BWT1	159+LPMGMTAENLAAK	1345.67	27	2	1062GA	none	9.89	H99C57N15O18S2	0.430633	0.310586	0.165212	0.0649971	0.0210491	0.443299	0.319721	0.170072	0.0669088	0.0216682								0.0527172														9.814
1	1	1	M	WEC000004	3-ketoacyl-CoA thiolase, mitochondrial	Q8BWT1	159+LPMGMTAENLAAK	1345.67	27	2	1063GA	none	9.89	H99C57N15O18S2	0.430633	0.310586	0.165212	0.0649971	0.0210491	0.443299	0.319721	0.170072	0.0669088	0.0216682									0.079981														9.891
1	1	1	M	WEC000004	3-ketoacyl-CoA thiolase, mitochondrial	Q8BWT1	159+LPMGMTAENLAAK	1345.67	27	2	1081GA	none	9.89	H99C57N15O18S2	0.430633	0.310586	0.165212	0.0649971	0.0210491	0.443299	0.319721	0.170072	0.0669088	0.0216682		0.0402201														9.736
1	1	1	M	WEC000004	3-ketoacyl-CoA thiolase, mitochondrial	Q8BWT1	159+LPMGMTAENLAAK	1345.67	27	2	1082GA	none	9.89	H99C57N15O18S2	0.430633	0.310586	0.165212	0.0649971	0.0210491	0.443299	0.319721	0.170072	0.0669088	0.0216682			0.0438768														9.723
1	1	1	M	WEC000004	3-ketoacyl-CoA thiolase, mitochondrial	Q8BWT1	159+LPMGMTAENLAAK	1345.67	27	2	1083GA	none	9.89	H99C57N15O18S2	0.430633	0.310586	0.165212	0.0649971	0.0210491	0.443299	0.319721	0.170072	0.0669088	0.0216682				0.0576606														9.876
1	1	1	M	WEC000004	3-ketoacyl-CoA thiolase, mitochondrial	Q8BWT1	159+LPMGMTAENLAAK	1345.67	27	2	1113GA	none	9.89	H99C57N15O18S2	0.430633	0.310586	0.165212	0.0649971	0.0210491	0.443299	0.319721	0.170072	0.0669088	0.0216682												0.0781485
1	1	1	M	WEC000004	3-ketoacyl-CoA thiolase, mitochondrial	Q8BWT1	159+LPMGMTAENLAAK	1345.67	27	2	1114GA	none	9.89	H99C57N15O18S2	0.430633	0.310586	0.165212	0.0649971	0.0210491	0.443299	0.319721	0.170072	0.0669088	0.0216682													0.0367973
1	1	1	M	WEC000004	3-ketoacyl-CoA thiolase, mitochondrial	Q8BWT1	159+LPMGMTAENLAAK	1345.67	27	2	1115GA	none	9.89	H99C57N15O18S2	0.430633	0.310586	0.165212	0.0649971	0.0210491	0.443299	0.319721	0.170072	0.0669088	0.0216682														0.0386209
1	1	1	M	WEC000004	3-ketoacyl-CoA thiolase, mitochondrial	Q8BWT1	159+LPMGMTAENLAAK	1345.67	27	2	962GA	none	9.89	H99C57N15O18S2	0.430633	0.310586	0.165212	0.0649971	0.0210491	0.443299	0.319721	0.170072	0.0669088	0.0216682						0.0432682														9.843
1	2	2	M	WEC000004	3-ketoacyl-CoA thiolase, mitochondrial	Q8BWT1	159+LPMGMTAENLAAK	1345.67	27	2	1112GA	none	9.89	H99C57N15O18S2	0.430633	0.310586	0.165212	0.0649971	0.0210491	0.443299	0.319721	0.170072	0.0669088	0.0216682											0.0350848														9.635
1	1	1	M	WEC000004	3-ketoacyl-CoA thiolase, mitochondrial	Q8BWT1	192+AANEAGYFNEEMAPIEVK	1981.91	44	2	1062GA	none	12.76	H131C87N21O30S1	0.308772	0.332008	0.209707	0.097429	0.036434	0.325738	0.350251	0.221229	0.102782	0.0384359								0.042007														12.696
1	1	1	M	WEC000004	3-ketoacyl-CoA thiolase, mitochondrial	Q8BWT1	192+AANEAGYFNEEMAPIEVK	1981.91	44	2	1063GA	none	12.76	H131C87N21O30S1	0.308772	0.332008	0.209707	0.097429	0.036434	0.325738	0.350251	0.221229	0.102782	0.0384359									0.0464455														12.661
1	1	1	M	WEC000004	3-ketoacyl-CoA thiolase, mitochondrial	Q8BWT1	192+AANEAGYFNEEMAPIEVK	1981.91	44	2	1111GA	none	12.76	H131C87N21O30S1	0.308772	0.332008	0.209707	0.097429	0.036434	0.325738	0.350251	0.221229	0.102782	0.0384359										0.0118489														12.049
1	2	2	M	WEC000004	3-ketoacyl-CoA thiolase, mitochondrial	Q8BWT1	192+AANEAGYFNEEMAPIEVK	1981.91	44	2	1081GA	none	12.76	H131C87N21O30S1	0.308772	0.332008	0.209707	0.097429	0.036434	0.325738	0.350251	0.221229	0.102782	0.0384359		0.0192505														11.919
1	2	2	M	WEC000004	3-ketoacyl-CoA thiolase, mitochondrial	Q8BWT1	192+AANEAGYFNEEMAPIEVK	1981.91	44	2	1112GA	none	12.76	H131C87N21O30S1	0.308772	0.332008	0.209707	0.097429	0.036434	0.325738	0.350251	0.221229	0.102782	0.0384359											0.0364615														12.573
1	2	2	M	WEC000004	3-ketoacyl-CoA thiolase, mitochondrial	Q8BWT1	192+AANEAGYFNEEMAPIEVK	1981.91	44	2	1114GA	none	12.76	H131C87N21O30S1	0.308772	0.332008	0.209707	0.097429	0.036434	0.325738	0.350251	0.221229	0.102782	0.0384359													0.0117001
1	2	2	M	WEC000004	3-ketoacyl-CoA thiolase, mitochondrial	Q8BWT1	192+AANEAGYFNEEMAPIEVK	1981.91	44	2	961GA	none	12.76	H131C87N21O30S1	0.308772	0.332008	0.209707	0.097429	0.036434	0.325738	0.350251	0.221229	0.102782	0.0384359					0.00963495														11.916
1	3	3	M	WEC000004	3-ketoacyl-CoA thiolase, mitochondrial	Q8BWT1	192+AANEAGYFNEEMAPIEVK	1981.91	44	2	1031GA	none	12.76	H131C87N21O30S1	0.308772	0.332008	0.209707	0.097429	0.036434	0.325738	0.350251	0.221229	0.102782	0.0384359	0.0138548														12.033
1	3	3	M	WEC000004	3-ketoacyl-CoA thiolase, mitochondrial	Q8BWT1	192+AANEAGYFNEEMAPIEVK	1981.91	44	2	1061GA	none	12.76	H131C87N21O30S1	0.308772	0.332008	0.209707	0.097429	0.036434	0.325738	0.350251	0.221229	0.102782	0.0384359							0.00612334														11.963
1	3	3	M	WEC000004	3-ketoacyl-CoA thiolase, mitochondrial	Q8BWT1	192+AANEAGYFNEEMAPIEVK	1981.91	44	2	1082GA	none	12.76	H131C87N21O30S1	0.308772	0.332008	0.209707	0.097429	0.036434	0.325738	0.350251	0.221229	0.102782	0.0384359			0.00389831														11.933
1	3	3	M	WEC000004	3-ketoacyl-CoA thiolase, mitochondrial	Q8BWT1	192+AANEAGYFNEEMAPIEVK	1981.91	44	2	1083GA	none	12.76	H131C87N21O30S1	0.308772	0.332008	0.209707	0.097429	0.036434	0.325738	0.350251	0.221229	0.102782	0.0384359				0.0176275														12.002
1	3	3	M	WEC000004	3-ketoacyl-CoA thiolase, mitochondrial	Q8BWT1	192+AANEAGYFNEEMAPIEVK	1981.91	44	2	962GA	none	12.76	H131C87N21O30S1	0.308772	0.332008	0.209707	0.097429	0.036434	0.325738	0.350251	0.221229	0.102782	0.0384359						0.00378057														11.858
1	4	4	M	WEC000004	3-ketoacyl-CoA thiolase, mitochondrial	Q8BWT1	192+AANEAGYFNEEMAPIEVK	1981.91	44	2	1115GA	none	12.76	H131C87N21O30S1	0.308772	0.332008	0.209707	0.097429	0.036434	0.325738	0.350251	0.221229	0.102782	0.0384359														0.00449093
1	1	1	M	WEC000004	3-ketoacyl-CoA thiolase, mitochondrial	Q8BWT1	192+AANEAGYFNEEMAPIEVK	1981.91	44	3	1031GA	none	12.76	H131C87N21O30S1	0.308772	0.332008	0.209707	0.097429	0.036434	0.325738	0.350251	0.221229	0.102782	0.0384359	0.0277101														12.033
1	1	1	M	WEC000004	3-ketoacyl-CoA thiolase, mitochondrial	Q8BWT1	192+AANEAGYFNEEMAPIEVK	1981.91	44	3	1061GA	none	12.76	H131C87N21O30S1	0.308772	0.332008	0.209707	0.097429	0.036434	0.325738	0.350251	0.221229	0.102782	0.0384359							0.0179999														11.963
1	1	1	M	WEC000004	3-ketoacyl-CoA thiolase, mitochondrial	Q8BWT1	192+AANEAGYFNEEMAPIEVK	1981.91	44	3	1062GA	none	12.76	H131C87N21O30S1	0.308772	0.332008	0.209707	0.097429	0.036434	0.325738	0.350251	0.221229	0.102782	0.0384359								0.064804														12.696
1	1	1	M	WEC000004	3-ketoacyl-CoA thiolase, mitochondrial	Q8BWT1	192+AANEAGYFNEEMAPIEVK	1981.91	44	3	1063GA	none	12.76	H131C87N21O30S1	0.308772	0.332008	0.209707	0.097429	0.036434	0.325738	0.350251	0.221229	0.102782	0.0384359									0.0553016														12.661
1	1	1	M	WEC000004	3-ketoacyl-CoA thiolase, mitochondrial	Q8BWT1	192+AANEAGYFNEEMAPIEVK	1981.91	44	3	1081GA	none	12.76	H131C87N21O30S1	0.308772	0.332008	0.209707	0.097429	0.036434	0.325738	0.350251	0.221229	0.102782	0.0384359		0.0360256														11.919
1	1	1	M	WEC000004	3-ketoacyl-CoA thiolase, mitochondrial	Q8BWT1	192+AANEAGYFNEEMAPIEVK	1981.91	44	3	1082GA	none	12.76	H131C87N21O30S1	0.308772	0.332008	0.209707	0.097429	0.036434	0.325738	0.350251	0.221229	0.102782	0.0384359			0.0167835														11.933
1	1	1	M	WEC000004	3-ketoacyl-CoA thiolase, mitochondrial	Q8BWT1	192+AANEAGYFNEEMAPIEVK	1981.91	44	3	1083GA	none	12.76	H131C87N21O30S1	0.308772	0.332008	0.209707	0.097429	0.036434	0.325738	0.350251	0.221229	0.102782	0.0384359				0.0309561														12.002
1	1	1	M	WEC000004	3-ketoacyl-CoA thiolase, mitochondrial	Q8BWT1	192+AANEAGYFNEEMAPIEVK	1981.91	44	3	1111GA	none	12.76	H131C87N21O30S1	0.308772	0.332008	0.209707	0.097429	0.036434	0.325738	0.350251	0.221229	0.102782	0.0384359										0.0424545														12.049
1	1	1	M	WEC000004	3-ketoacyl-CoA thiolase, mitochondrial	Q8BWT1	192+AANEAGYFNEEMAPIEVK	1981.91	44	3	1112GA	none	12.76	H131C87N21O30S1	0.308772	0.332008	0.209707	0.097429	0.036434	0.325738	0.350251	0.221229	0.102782	0.0384359											0.055286														12.573
1	1	1	M	WEC000004	3-ketoacyl-CoA thiolase, mitochondrial	Q8BWT1	192+AANEAGYFNEEMAPIEVK	1981.91	44	3	1114GA	none	12.76	H131C87N21O30S1	0.308772	0.332008	0.209707	0.097429	0.036434	0.325738	0.350251	0.221229	0.102782	0.0384359													0.0255988
1	1	1	M	WEC000004	3-ketoacyl-CoA thiolase, mitochondrial	Q8BWT1	192+AANEAGYFNEEMAPIEVK	1981.91	44	3	1115GA	none	12.76	H131C87N21O30S1	0.308772	0.332008	0.209707	0.097429	0.036434	0.325738	0.350251	0.221229	0.102782	0.0384359														0.0125233
1	1	1	M	WEC000004	3-ketoacyl-CoA thiolase, mitochondrial	Q8BWT1	192+AANEAGYFNEEMAPIEVK	1981.91	44	3	961GA	none	12.76	H131C87N21O30S1	0.308772	0.332008	0.209707	0.097429	0.036434	0.325738	0.350251	0.221229	0.102782	0.0384359					0.0269231														11.916
1	1	1	M	WEC000004	3-ketoacyl-CoA thiolase, mitochondrial	Q8BWT1	192+AANEAGYFNEEMAPIEVK	1981.91	44	3	962GA	none	12.76	H131C87N21O30S1	0.308772	0.332008	0.209707	0.097429	0.036434	0.325738	0.350251	0.221229	0.102782	0.0384359						0.0152428														11.858
1	1	1	M	WEC000004	3-ketoacyl-CoA thiolase, mitochondrial	Q8BWT1	307+AGLSLKDMDLIDVNEAFAPQFLSVQK	2848.47	49	3	1083GA	none	20.28	H205C128N31O40S1	0.183279	0.289391	0.250274	0.154616	0.0756852	0.192268	0.303585	0.26255	0.1622	0.0793973				0.0197568														19.082
1	1	1	M	WEC000004	3-ketoacyl-CoA thiolase, mitochondrial	Q8BWT1	307+AGLSLKDMDLIDVNEAFAPQFLSVQK	2848.47	49	3	1114GA	none	20.28	H205C128N31O40S1	0.183279	0.289391	0.250274	0.154616	0.0756852	0.192268	0.303585	0.26255	0.1622	0.0793973													0.10461
1	1	1	M	WEC000004	3-ketoacyl-CoA thiolase, mitochondrial	Q8BWT1	307+AGLSLKDMDLIDVNEAFAPQFLSVQK	2848.47	49	3	1115GA	none	20.28	H205C128N31O40S1	0.183279	0.289391	0.250274	0.154616	0.0756852	0.192268	0.303585	0.26255	0.1622	0.0793973														0.101949
1	1	1	M	WEC000004	3-ketoacyl-CoA thiolase, mitochondrial	Q8BWT1	341+TNVSGGAIALGHPLGGSGSR	1806.93	42	2	1063GA	none	7.33	H126C75N26O26S0	0.36808	0.350066	0.184295	0.0697343	0.0210272	0.378615	0.360085	0.18957	0.0717301	0.0216291									0.0397584														7.428
1	1	1	M	WEC000004	3-ketoacyl-CoA thiolase, mitochondrial	Q8BWT1	341+TNVSGGAIALGHPLGGSGSR	1806.93	42	2	1111GA	none	7.33	H126C75N26O26S0	0.36808	0.350066	0.184295	0.0697343	0.0210272	0.378615	0.360085	0.18957	0.0717301	0.0216291										0.0297222														7.46
1	1	1	M	WEC000004	3-ketoacyl-CoA thiolase, mitochondrial	Q8BWT1	341+TNVSGGAIALGHPLGGSGSR	1806.93	42	2	1112GA	none	7.33	H126C75N26O26S0	0.36808	0.350066	0.184295	0.0697343	0.0210272	0.378615	0.360085	0.18957	0.0717301	0.0216291											0.0321519														7.396
1	1	1	M	WEC000004	3-ketoacyl-CoA thiolase, mitochondrial	Q8BWT1	341+TNVSGGAIALGHPLGGSGSR	1806.93	42	2	1113GA	none	7.33	H126C75N26O26S0	0.36808	0.350066	0.184295	0.0697343	0.0210272	0.378615	0.360085	0.18957	0.0717301	0.0216291												0.0747992
1	1	1	M	WEC000004	3-ketoacyl-CoA thiolase, mitochondrial	Q8BWT1	341+TNVSGGAIALGHPLGGSGSR	1806.93	42	2	1115GA	none	7.33	H126C75N26O26S0	0.36808	0.350066	0.184295	0.0697343	0.0210272	0.378615	0.360085	0.18957	0.0717301	0.0216291														0.0325777
1	1	1	M	WEC000004	3-ketoacyl-CoA thiolase, mitochondrial	Q8BWT1	341+TNVSGGAIALGHPLGGSGSR	1806.93	42	3	1061GA	none	7.33	H126C75N26O26S0	0.36808	0.350066	0.184295	0.0697343	0.0210272	0.378615	0.360085	0.18957	0.0717301	0.0216291							0.0617223														7.317
1	1	1	M	WEC000004	3-ketoacyl-CoA thiolase, mitochondrial	Q8BWT1	341+TNVSGGAIALGHPLGGSGSR	1806.93	42	3	1062GA	none	7.33	H126C75N26O26S0	0.36808	0.350066	0.184295	0.0697343	0.0210272	0.378615	0.360085	0.18957	0.0717301	0.0216291								0.0797813														7.547
1	1	1	M	WEC000004	3-ketoacyl-CoA thiolase, mitochondrial	Q8BWT1	341+TNVSGGAIALGHPLGGSGSR	1806.93	42	3	1063GA	none	7.33	H126C75N26O26S0	0.36808	0.350066	0.184295	0.0697343	0.0210272	0.378615	0.360085	0.18957	0.0717301	0.0216291									0.10569														7.428
1	1	1	M	WEC000004	3-ketoacyl-CoA thiolase, mitochondrial	Q8BWT1	341+TNVSGGAIALGHPLGGSGSR	1806.93	42	3	1112GA	none	7.33	H126C75N26O26S0	0.36808	0.350066	0.184295	0.0697343	0.0210272	0.378615	0.360085	0.18957	0.0717301	0.0216291											0.0896678														7.396
1	1	1	M	WEC000004	3-ketoacyl-CoA thiolase, mitochondrial	Q8BWT1	341+TNVSGGAIALGHPLGGSGSR	1806.93	42	3	1115GA	none	7.33	H126C75N26O26S0	0.36808	0.350066	0.184295	0.0697343	0.0210272	0.378615	0.360085	0.18957	0.0717301	0.0216291														0.148977
1	1	1	M	WEC000004	6-phosphogluconolactonase	Q9CQ60	186+VTLTLPVLNAAQSIIFVATGEGK	2341.33	38	2	1114GA	none	24.51	H180C107N26O32S0	0.253328	0.332962	0.233701	0.115438	0.0447869	0.270814	0.355946	0.249833	0.123407	0.0478784													0.018318
1	1	1	M	WEC000004	6-phosphogluconolactonase	Q9CQ60	186+VTLTLPVLNAAQSIIFVATGEGK	2341.33	38	2	1115GA	none	24.51	H180C107N26O32S0	0.253328	0.332962	0.233701	0.115438	0.0447869	0.270814	0.355946	0.249833	0.123407	0.0478784														0.024942
1	1	1	M	WEC000004	6-phosphogluconolactonase	Q9CQ60	186+VTLTLPVLNAAQSIIFVATGEGK	2341.33	38	3	1031GA	none	24.51	H180C107N26O32S0	0.253328	0.332962	0.233701	0.115438	0.0447869	0.270814	0.355946	0.249833	0.123407	0.0478784	0.0274383														24.513
1	1	1	M	WEC000004	6-phosphogluconolactonase	Q9CQ60	186+VTLTLPVLNAAQSIIFVATGEGK	2341.33	38	3	1061GA	none	24.51	H180C107N26O32S0	0.253328	0.332962	0.233701	0.115438	0.0447869	0.270814	0.355946	0.249833	0.123407	0.0478784							0.018929														24.527
1	1	1	M	WEC000004	6-phosphogluconolactonase	Q9CQ60	186+VTLTLPVLNAAQSIIFVATGEGK	2341.33	38	3	1062GA	none	24.51	H180C107N26O32S0	0.253328	0.332962	0.233701	0.115438	0.0447869	0.270814	0.355946	0.249833	0.123407	0.0478784								0.0320819														24.673
1	1	1	M	WEC000004	6-phosphogluconolactonase	Q9CQ60	186+VTLTLPVLNAAQSIIFVATGEGK	2341.33	38	3	1063GA	none	24.51	H180C107N26O32S0	0.253328	0.332962	0.233701	0.115438	0.0447869	0.270814	0.355946	0.249833	0.123407	0.0478784									0.0322058														24.666
1	1	1	M	WEC000004	6-phosphogluconolactonase	Q9CQ60	186+VTLTLPVLNAAQSIIFVATGEGK	2341.33	38	3	1081GA	none	24.51	H180C107N26O32S0	0.253328	0.332962	0.233701	0.115438	0.0447869	0.270814	0.355946	0.249833	0.123407	0.0478784		0.0265325														24.483
1	1	1	M	WEC000004	6-phosphogluconolactonase	Q9CQ60	186+VTLTLPVLNAAQSIIFVATGEGK	2341.33	38	3	1082GA	none	24.51	H180C107N26O32S0	0.253328	0.332962	0.233701	0.115438	0.0447869	0.270814	0.355946	0.249833	0.123407	0.0478784			0.0239528														24.498
1	1	1	M	WEC000004	6-phosphogluconolactonase	Q9CQ60	186+VTLTLPVLNAAQSIIFVATGEGK	2341.33	38	3	1083GA	none	24.51	H180C107N26O32S0	0.253328	0.332962	0.233701	0.115438	0.0447869	0.270814	0.355946	0.249833	0.123407	0.0478784				0.0284225														24.455
1	1	1	M	WEC000004	6-phosphogluconolactonase	Q9CQ60	186+VTLTLPVLNAAQSIIFVATGEGK	2341.33	38	3	1111GA	none	24.51	H180C107N26O32S0	0.253328	0.332962	0.233701	0.115438	0.0447869	0.270814	0.355946	0.249833	0.123407	0.0478784										0.0179288														24.698
1	1	1	M	WEC000004	6-phosphogluconolactonase	Q9CQ60	186+VTLTLPVLNAAQSIIFVATGEGK	2341.33	38	3	1112GA	none	24.51	H180C107N26O32S0	0.253328	0.332962	0.233701	0.115438	0.0447869	0.270814	0.355946	0.249833	0.123407	0.0478784											0.0277285														24.661
1	1	1	M	WEC000004	6-phosphogluconolactonase	Q9CQ60	186+VTLTLPVLNAAQSIIFVATGEGK	2341.33	38	3	1113GA	none	24.51	H180C107N26O32S0	0.253328	0.332962	0.233701	0.115438	0.0447869	0.270814	0.355946	0.249833	0.123407	0.0478784												0.0382654
1	1	1	M	WEC000004	6-phosphogluconolactonase	Q9CQ60	186+VTLTLPVLNAAQSIIFVATGEGK	2341.33	38	3	1114GA	none	24.51	H180C107N26O32S0	0.253328	0.332962	0.233701	0.115438	0.0447869	0.270814	0.355946	0.249833	0.123407	0.0478784													0.0192724
1	1	1	M	WEC000004	6-phosphogluconolactonase	Q9CQ60	186+VTLTLPVLNAAQSIIFVATGEGK	2341.33	38	3	1115GA	none	24.51	H180C107N26O32S0	0.253328	0.332962	0.233701	0.115438	0.0447869	0.270814	0.355946	0.249833	0.123407	0.0478784														0.0183218
1	1	1	M	WEC000004	6-phosphogluconolactonase	Q9CQ60	186+VTLTLPVLNAAQSIIFVATGEGK	2341.33	38	3	961GA	none	24.51	H180C107N26O32S0	0.253328	0.332962	0.233701	0.115438	0.0447869	0.270814	0.355946	0.249833	0.123407	0.0478784					0.0291086														24.508
1	1	1	M	WEC000004	6-phosphogluconolactonase	Q9CQ60	186+VTLTLPVLNAAQSIIFVATGEGK	2341.33	38	3	962GA	none	24.51	H180C107N26O32S0	0.253328	0.332962	0.233701	0.115438	0.0447869	0.270814	0.355946	0.249833	0.123407	0.0478784						0.0294458														24.478
1	1	1	M	WEC000004	60 kDa heat shock protein, mitochondrial	P63038	143+GVMLAVDAVIAELKK	1555.9	26	2	1031GA	none	19.62	H125C70N17O20S1	0.387073	0.336216	0.177641	0.0696104	0.021956	0.398822	0.346422	0.183033	0.0717234	0.0226224	0.0985989														19.364
1	1	1	M	WEC000004	60 kDa heat shock protein, mitochondrial	P63038	143+GVMLAVDAVIAELKK	1555.9	26	2	1061GA	none	19.62	H125C70N17O20S1	0.387073	0.336216	0.177641	0.0696104	0.021956	0.398822	0.346422	0.183033	0.0717234	0.0226224							0.0681737														19.462
1	1	1	M	WEC000004	60 kDa heat shock protein, mitochondrial	P63038	143+GVMLAVDAVIAELKK	1555.9	26	2	1063GA	none	19.62	H125C70N17O20S1	0.387073	0.336216	0.177641	0.0696104	0.021956	0.398822	0.346422	0.183033	0.0717234	0.0226224									0.0856175														19.601
1	1	1	M	WEC000004	60 kDa heat shock protein, mitochondrial	P63038	143+GVMLAVDAVIAELKK	1555.9	26	2	1081GA	none	19.62	H125C70N17O20S1	0.387073	0.336216	0.177641	0.0696104	0.021956	0.398822	0.346422	0.183033	0.0717234	0.0226224		0.0939276														19.279
1	1	1	M	WEC000004	60 kDa heat shock protein, mitochondrial	P63038	143+GVMLAVDAVIAELKK	1555.9	26	2	1082GA	none	19.62	H125C70N17O20S1	0.387073	0.336216	0.177641	0.0696104	0.021956	0.398822	0.346422	0.183033	0.0717234	0.0226224			0.106057														19.321
1	1	1	M	WEC000004	60 kDa heat shock protein, mitochondrial	P63038	143+GVMLAVDAVIAELKK	1555.9	26	2	1083GA	none	19.62	H125C70N17O20S1	0.387073	0.336216	0.177641	0.0696104	0.021956	0.398822	0.346422	0.183033	0.0717234	0.0226224				0.0905991														19.418
1	1	1	M	WEC000004	60 kDa heat shock protein, mitochondrial	P63038	143+GVMLAVDAVIAELKK	1555.9	26	2	1111GA	none	19.62	H125C70N17O20S1	0.387073	0.336216	0.177641	0.0696104	0.021956	0.398822	0.346422	0.183033	0.0717234	0.0226224										0.0763193														19.633
1	1	1	M	WEC000004	60 kDa heat shock protein, mitochondrial	P63038	143+GVMLAVDAVIAELKK	1555.9	26	2	1112GA	none	19.62	H125C70N17O20S1	0.387073	0.336216	0.177641	0.0696104	0.021956	0.398822	0.346422	0.183033	0.0717234	0.0226224											0.0816755														19.401
1	1	1	M	WEC000004	60 kDa heat shock protein, mitochondrial	P63038	143+GVMLAVDAVIAELKK	1555.9	26	2	1113GA	none	19.62	H125C70N17O20S1	0.387073	0.336216	0.177641	0.0696104	0.021956	0.398822	0.346422	0.183033	0.0717234	0.0226224												0.0922192
1	1	1	M	WEC000004	60 kDa heat shock protein, mitochondrial	P63038	143+GVMLAVDAVIAELKK	1555.9	26	2	1114GA	none	19.62	H125C70N17O20S1	0.387073	0.336216	0.177641	0.0696104	0.021956	0.398822	0.346422	0.183033	0.0717234	0.0226224													0.0904256
1	1	1	M	WEC000004	60 kDa heat shock protein, mitochondrial	P63038	143+GVMLAVDAVIAELKK	1555.9	26	2	961GA	none	19.62	H125C70N17O20S1	0.387073	0.336216	0.177641	0.0696104	0.021956	0.398822	0.346422	0.183033	0.0717234	0.0226224					0.0758532														19.471
1	1	1	M	WEC000004	60 kDa heat shock protein, mitochondrial	P63038	143+GVMLAVDAVIAELKK	1555.9	26	2	962GA	none	19.62	H125C70N17O20S1	0.387073	0.336216	0.177641	0.0696104	0.021956	0.398822	0.346422	0.183033	0.0717234	0.0226224						0.10039														19.273
1	1	1	M	WEC000004	60 kDa heat shock protein, mitochondrial	P63038	143+GVMLAVDAVIAELKK	1555.9	26	3	1112GA	none	19.62	H125C70N17O20S1	0.387073	0.336216	0.177641	0.0696104	0.021956	0.398822	0.346422	0.183033	0.0717234	0.0226224											0.0430796														19.401
1	1	1	M	WEC000004	60 kDa heat shock protein, mitochondrial	P63038	222+GYISPYFINTSK	1388.7	16	2	1061GA	none	11.21	H96C66N14O19S0	0.433716	0.347251	0.154083	0.0491728	0.0125062	0.440669	0.352817	0.156553	0.0499611	0.0127067							0.236469														11.375
1	1	1	M	WEC000004	60 kDa heat shock protein, mitochondrial	P63038	222+GYISPYFINTSK	1388.7	16	2	1062GA	none	11.21	H96C66N14O19S0	0.433716	0.347251	0.154083	0.0491728	0.0125062	0.440669	0.352817	0.156553	0.0499611	0.0127067								0.222009														12.416
1	1	1	M	WEC000004	60 kDa heat shock protein, mitochondrial	P63038	222+GYISPYFINTSK	1388.7	16	2	1063GA	none	11.21	H96C66N14O19S0	0.433716	0.347251	0.154083	0.0491728	0.0125062	0.440669	0.352817	0.156553	0.0499611	0.0127067									0.177719														10.814
1	1	1	M	WEC000004	60 kDa heat shock protein, mitochondrial	P63038	222+GYISPYFINTSK	1388.7	16	2	1081GA	none	11.21	H96C66N14O19S0	0.433716	0.347251	0.154083	0.0491728	0.0125062	0.440669	0.352817	0.156553	0.0499611	0.0127067		0.0712341														10.66
1	1	1	M	WEC000004	60 kDa heat shock protein, mitochondrial	P63038	222+GYISPYFINTSK	1388.7	16	2	1082GA	none	11.21	H96C66N14O19S0	0.433716	0.347251	0.154083	0.0491728	0.0125062	0.440669	0.352817	0.156553	0.0499611	0.0127067			0.174694														12.521
1	1	1	M	WEC000004	60 kDa heat shock protein, mitochondrial	P63038	222+GYISPYFINTSK	1388.7	16	2	1112GA	none	11.21	H96C66N14O19S0	0.433716	0.347251	0.154083	0.0491728	0.0125062	0.440669	0.352817	0.156553	0.0499611	0.0127067											0.0863673														11.23
1	1	1	M	WEC000004	60 kDa heat shock protein, mitochondrial	P63038	222+GYISPYFINTSK	1388.7	16	2	1113GA	none	11.21	H96C66N14O19S0	0.433716	0.347251	0.154083	0.0491728	0.0125062	0.440669	0.352817	0.156553	0.0499611	0.0127067												0.142769
1	1	1	M	WEC000004	60 kDa heat shock protein, mitochondrial	P63038	222+GYISPYFINTSK	1388.7	16	2	1114GA	none	11.21	H96C66N14O19S0	0.433716	0.347251	0.154083	0.0491728	0.0125062	0.440669	0.352817	0.156553	0.0499611	0.0127067													0.131412
1	1	1	M	WEC000004	60 kDa heat shock protein, mitochondrial	P63038	222+GYISPYFINTSK	1388.7	16	2	1115GA	none	11.21	H96C66N14O19S0	0.433716	0.347251	0.154083	0.0491728	0.0125062	0.440669	0.352817	0.156553	0.0499611	0.0127067														0.183091
1	1	1	M	WEC000004	60 kDa heat shock protein, mitochondrial	P63038	251+ISSVQSIVPALEIANAHR	1904.05	43	3	1114GA	none	13.54	H141C83N25O26S0	0.337626	0.350421	0.198042	0.0797251	0.0254215	0.349577	0.362824	0.205052	0.0825471	0.0263214													0.0951168
1	1	1	M	WEC000004	60 kDa heat shock protein, mitochondrial	P63038	345+VGEVIVTKDDAMLLK	1629.9	20	2	1112GA	none	10.9	H127C72N17O23S1	0.375832	0.335271	0.182506	0.0737424	0.0240403	0.388517	0.346587	0.188665	0.0762312	0.0248517											0.0960189														10.81
1	1	1	M	WEC000004	60 kDa heat shock protein, mitochondrial	P63038	345+VGEVIVTKDDAMLLK	1629.9	20	2	1114GA	none	10.9	H127C72N17O23S1	0.375832	0.335271	0.182506	0.0737424	0.0240403	0.388517	0.346587	0.188665	0.0762312	0.0248517													0.110433
1	1	1	M	WEC000004	60 kDa heat shock protein, mitochondrial	P63038	345+VGEVIVTKDDAMLLK	1629.9	20	3	1112GA	none	10.9	H127C72N17O23S1	0.375832	0.335271	0.182506	0.0737424	0.0240403	0.388517	0.346587	0.188665	0.0762312	0.0248517											0.0788847														10.81
1	1	1	M	WEC000004	60 kDa heat shock protein, mitochondrial	P63038	345+VGEVIVTKDDAMLLK	1629.9	20	3	1114GA	none	10.9	H127C72N17O23S1	0.375832	0.335271	0.182506	0.0737424	0.0240403	0.388517	0.346587	0.188665	0.0762312	0.0248517													0.0776985
1	2	2	M	WEC000004	60 kDa heat shock protein, mitochondrial	P63038	38+ALMLQGVDLLADAVAVTMGPK	2112.13	37	2	1063GA	none	24.25	H161C93N23O28S2	0.272502	0.316278	0.222176	0.115657	0.0486855	0.294084	0.341327	0.239772	0.124817	0.0525413									0.0146595														24.414
1	2	2	M	WEC000004	60 kDa heat shock protein, mitochondrial	P63038	38+ALMLQGVDLLADAVAVTMGPK	2112.13	37	2	1113GA	none	24.25	H161C93N23O28S2	0.272502	0.316278	0.222176	0.115657	0.0486855	0.294084	0.341327	0.239772	0.124817	0.0525413												0.0789613
1	3	3	M	WEC000004	60 kDa heat shock protein, mitochondrial	P63038	38+ALMLQGVDLLADAVAVTMGPK	2112.13	37	2	1031GA	none	24.25	H161C93N23O28S2	0.272502	0.316278	0.222176	0.115657	0.0486855	0.294084	0.341327	0.239772	0.124817	0.0525413	0.03433														24.289
1	3	3	M	WEC000004	60 kDa heat shock protein, mitochondrial	P63038	38+ALMLQGVDLLADAVAVTMGPK	2112.13	37	2	1061GA	none	24.25	H161C93N23O28S2	0.272502	0.316278	0.222176	0.115657	0.0486855	0.294084	0.341327	0.239772	0.124817	0.0525413							0.0566406														24.275
1	3	3	M	WEC000004	60 kDa heat shock protein, mitochondrial	P63038	38+ALMLQGVDLLADAVAVTMGPK	2112.13	37	2	1062GA	none	24.25	H161C93N23O28S2	0.272502	0.316278	0.222176	0.115657	0.0486855	0.294084	0.341327	0.239772	0.124817	0.0525413								0.033093														24.421
1	3	3	M	WEC000004	60 kDa heat shock protein, mitochondrial	P63038	38+ALMLQGVDLLADAVAVTMGPK	2112.13	37	2	1081GA	none	24.25	H161C93N23O28S2	0.272502	0.316278	0.222176	0.115657	0.0486855	0.294084	0.341327	0.239772	0.124817	0.0525413		0.0190504														24.26
1	3	3	M	WEC000004	60 kDa heat shock protein, mitochondrial	P63038	38+ALMLQGVDLLADAVAVTMGPK	2112.13	37	2	1111GA	none	24.25	H161C93N23O28S2	0.272502	0.316278	0.222176	0.115657	0.0486855	0.294084	0.341327	0.239772	0.124817	0.0525413										0.048661														24.446
1	3	3	M	WEC000004	60 kDa heat shock protein, mitochondrial	P63038	38+ALMLQGVDLLADAVAVTMGPK	2112.13	37	2	1115GA	none	24.25	H161C93N23O28S2	0.272502	0.316278	0.222176	0.115657	0.0486855	0.294084	0.341327	0.239772	0.124817	0.0525413														0.0211558
1	4	4	M	WEC000004	60 kDa heat shock protein, mitochondrial	P63038	38+ALMLQGVDLLADAVAVTMGPK	2112.13	37	2	1083GA	none	24.25	H161C93N23O28S2	0.272502	0.316278	0.222176	0.115657	0.0486855	0.294084	0.341327	0.239772	0.124817	0.0525413				0.0465752														24.231
1	4	4	M	WEC000004	60 kDa heat shock protein, mitochondrial	P63038	38+ALMLQGVDLLADAVAVTMGPK	2112.13	37	2	1112GA	none	24.25	H161C93N23O28S2	0.272502	0.316278	0.222176	0.115657	0.0486855	0.294084	0.341327	0.239772	0.124817	0.0525413											0.0133034														24.409
1	4	4	M	WEC000004	60 kDa heat shock protein, mitochondrial	P63038	38+ALMLQGVDLLADAVAVTMGPK	2112.13	37	2	1114GA	none	24.25	H161C93N23O28S2	0.272502	0.316278	0.222176	0.115657	0.0486855	0.294084	0.341327	0.239772	0.124817	0.0525413													0.0397542
1	1	1	M	WEC000004	60 kDa heat shock protein, mitochondrial	P63038	38+ALMLQGVDLLADAVAVTMGPK	2112.13	37	3	1113GA	none	24.25	H161C93N23O28S2	0.272502	0.316278	0.222176	0.115657	0.0486855	0.294084	0.341327	0.239772	0.124817	0.0525413												0.0240587
1	3	3	M	WEC000004	60 kDa heat shock protein, mitochondrial	P63038	38+ALMLQGVDLLADAVAVTMGPK	2112.13	37	3	1063GA	none	24.25	H161C93N23O28S2	0.272502	0.316278	0.222176	0.115657	0.0486855	0.294084	0.341327	0.239772	0.124817	0.0525413									0.030342														24.414
1	3	3	M	WEC000004	60 kDa heat shock protein, mitochondrial	P63038	38+ALMLQGVDLLADAVAVTMGPK	2112.13	37	3	1111GA	none	24.25	H161C93N23O28S2	0.272502	0.316278	0.222176	0.115657	0.0486855	0.294084	0.341327	0.239772	0.124817	0.0525413										0.0152436														24.446
1	4	4	M	WEC000004	60 kDa heat shock protein, mitochondrial	P63038	38+ALMLQGVDLLADAVAVTMGPK	2112.13	37	3	1031GA	none	24.25	H161C93N23O28S2	0.272502	0.316278	0.222176	0.115657	0.0486855	0.294084	0.341327	0.239772	0.124817	0.0525413	0.0208638														24.289
1	4	4	M	WEC000004	60 kDa heat shock protein, mitochondrial	P63038	38+ALMLQGVDLLADAVAVTMGPK	2112.13	37	3	1061GA	none	24.25	H161C93N23O28S2	0.272502	0.316278	0.222176	0.115657	0.0486855	0.294084	0.341327	0.239772	0.124817	0.0525413							0.0100032														24.275
1	4	4	M	WEC000004	60 kDa heat shock protein, mitochondrial	P63038	38+ALMLQGVDLLADAVAVTMGPK	2112.13	37	3	1062GA	none	24.25	H161C93N23O28S2	0.272502	0.316278	0.222176	0.115657	0.0486855	0.294084	0.341327	0.239772	0.124817	0.0525413								0.0214819														24.421
1	4	4	M	WEC000004	60 kDa heat shock protein, mitochondrial	P63038	38+ALMLQGVDLLADAVAVTMGPK	2112.13	37	3	1081GA	none	24.25	H161C93N23O28S2	0.272502	0.316278	0.222176	0.115657	0.0486855	0.294084	0.341327	0.239772	0.124817	0.0525413		0.0268147														24.26
1	4	4	M	WEC000004	60 kDa heat shock protein, mitochondrial	P63038	38+ALMLQGVDLLADAVAVTMGPK	2112.13	37	3	1083GA	none	24.25	H161C93N23O28S2	0.272502	0.316278	0.222176	0.115657	0.0486855	0.294084	0.341327	0.239772	0.124817	0.0525413				0.019161														24.231
1	4	4	M	WEC000004	60 kDa heat shock protein, mitochondrial	P63038	38+ALMLQGVDLLADAVAVTMGPK	2112.13	37	3	1112GA	none	24.25	H161C93N23O28S2	0.272502	0.316278	0.222176	0.115657	0.0486855	0.294084	0.341327	0.239772	0.124817	0.0525413											0.0328985														24.409
1	4	4	M	WEC000004	60 kDa heat shock protein, mitochondrial	P63038	38+ALMLQGVDLLADAVAVTMGPK	2112.13	37	3	1114GA	none	24.25	H161C93N23O28S2	0.272502	0.316278	0.222176	0.115657	0.0486855	0.294084	0.341327	0.239772	0.124817	0.0525413													0.0174114
1	4	4	M	WEC000004	60 kDa heat shock protein, mitochondrial	P63038	38+ALMLQGVDLLADAVAVTMGPK	2112.13	37	3	1115GA	none	24.25	H161C93N23O28S2	0.272502	0.316278	0.222176	0.115657	0.0486855	0.294084	0.341327	0.239772	0.124817	0.0525413														0.0199845
1	1	1	M	WEC000004	60 kDa heat shock protein, mitochondrial	P63038	494+ILQSSSEVGYDAMLGDFVNMVEK	2531.19	41	2	1061GA	none	22	H174C110N26O38S2	0.217936	0.297421	0.238071	0.140103	0.0664586	0.227019	0.309817	0.247994	0.145942	0.0692285							0.0270499														22.064
1	1	1	M	WEC000004	60 kDa heat shock protein, mitochondrial	P63038	494+ILQSSSEVGYDAMLGDFVNMVEK	2531.19	41	2	1081GA	none	22	H174C110N26O38S2	0.217936	0.297421	0.238071	0.140103	0.0664586	0.227019	0.309817	0.247994	0.145942	0.0692285		0.0303447														22.049
1	1	1	M	WEC000004	60 kDa heat shock protein, mitochondrial	P63038	494+ILQSSSEVGYDAMLGDFVNMVEK	2531.19	41	2	1083GA	none	22	H174C110N26O38S2	0.217936	0.297421	0.238071	0.140103	0.0664586	0.227019	0.309817	0.247994	0.145942	0.0692285				0.0330773														22.104
1	1	1	M	WEC000004	60 kDa heat shock protein, mitochondrial	P63038	494+ILQSSSEVGYDAMLGDFVNMVEK	2531.19	41	2	1112GA	none	22	H174C110N26O38S2	0.217936	0.297421	0.238071	0.140103	0.0664586	0.227019	0.309817	0.247994	0.145942	0.0692285											0.0303548														21.975
1	1	1	M	WEC000004	60 kDa heat shock protein, mitochondrial	P63038	494+ILQSSSEVGYDAMLGDFVNMVEK	2531.19	41	2	1114GA	none	22	H174C110N26O38S2	0.217936	0.297421	0.238071	0.140103	0.0664586	0.227019	0.309817	0.247994	0.145942	0.0692285													0.0240579
1	1	1	M	WEC000004	60 kDa heat shock protein, mitochondrial	P63038	494+ILQSSSEVGYDAMLGDFVNMVEK	2531.19	41	2	1115GA	none	22	H174C110N26O38S2	0.217936	0.297421	0.238071	0.140103	0.0664586	0.227019	0.309817	0.247994	0.145942	0.0692285														0.0228003
1	1	1	M	WEC000004	60 kDa heat shock protein, mitochondrial	P63038	494+ILQSSSEVGYDAMLGDFVNMVEK	2531.19	41	2	962GA	none	22	H174C110N26O38S2	0.217936	0.297421	0.238071	0.140103	0.0664586	0.227019	0.309817	0.247994	0.145942	0.0692285						0.0343614														21.904
1	1	1	M	WEC000004	60 kDa heat shock protein, mitochondrial	P63038	494+ILQSSSEVGYDAMLGDFVNMVEK	2531.19	41	3	1031GA	none	22	H174C110N26O38S2	0.217936	0.297421	0.238071	0.140103	0.0664586	0.227019	0.309817	0.247994	0.145942	0.0692285	0.0487854														21.939
1	1	1	M	WEC000004	60 kDa heat shock protein, mitochondrial	P63038	494+ILQSSSEVGYDAMLGDFVNMVEK	2531.19	41	3	1061GA	none	22	H174C110N26O38S2	0.217936	0.297421	0.238071	0.140103	0.0664586	0.227019	0.309817	0.247994	0.145942	0.0692285							0.0290719														22.064
1	1	1	M	WEC000004	60 kDa heat shock protein, mitochondrial	P63038	494+ILQSSSEVGYDAMLGDFVNMVEK	2531.19	41	3	1062GA	none	22	H174C110N26O38S2	0.217936	0.297421	0.238071	0.140103	0.0664586	0.227019	0.309817	0.247994	0.145942	0.0692285								0.0394968														22.043
1	1	1	M	WEC000004	60 kDa heat shock protein, mitochondrial	P63038	494+ILQSSSEVGYDAMLGDFVNMVEK	2531.19	41	3	1063GA	none	22	H174C110N26O38S2	0.217936	0.297421	0.238071	0.140103	0.0664586	0.227019	0.309817	0.247994	0.145942	0.0692285									0.0411763														22.035
1	1	1	M	WEC000004	60 kDa heat shock protein, mitochondrial	P63038	494+ILQSSSEVGYDAMLGDFVNMVEK	2531.19	41	3	1081GA	none	22	H174C110N26O38S2	0.217936	0.297421	0.238071	0.140103	0.0664586	0.227019	0.309817	0.247994	0.145942	0.0692285		0.0340076														22.049
1	1	1	M	WEC000004	60 kDa heat shock protein, mitochondrial	P63038	494+ILQSSSEVGYDAMLGDFVNMVEK	2531.19	41	3	1083GA	none	22	H174C110N26O38S2	0.217936	0.297421	0.238071	0.140103	0.0664586	0.227019	0.309817	0.247994	0.145942	0.0692285				0.0354981														22.104
1	1	1	M	WEC000004	60 kDa heat shock protein, mitochondrial	P63038	494+ILQSSSEVGYDAMLGDFVNMVEK	2531.19	41	3	1111GA	none	22	H174C110N26O38S2	0.217936	0.297421	0.238071	0.140103	0.0664586	0.227019	0.309817	0.247994	0.145942	0.0692285										0.0337967														22.067
1	1	1	M	WEC000004	60 kDa heat shock protein, mitochondrial	P63038	494+ILQSSSEVGYDAMLGDFVNMVEK	2531.19	41	3	1112GA	none	22	H174C110N26O38S2	0.217936	0.297421	0.238071	0.140103	0.0664586	0.227019	0.309817	0.247994	0.145942	0.0692285											0.0352489														21.975
1	1	1	M	WEC000004	60 kDa heat shock protein, mitochondrial	P63038	494+ILQSSSEVGYDAMLGDFVNMVEK	2531.19	41	3	1113GA	none	22	H174C110N26O38S2	0.217936	0.297421	0.238071	0.140103	0.0664586	0.227019	0.309817	0.247994	0.145942	0.0692285												0.0495905
1	1	1	M	WEC000004	60 kDa heat shock protein, mitochondrial	P63038	494+ILQSSSEVGYDAMLGDFVNMVEK	2531.19	41	3	1114GA	none	22	H174C110N26O38S2	0.217936	0.297421	0.238071	0.140103	0.0664586	0.227019	0.309817	0.247994	0.145942	0.0692285													0.0328266
1	1	1	M	WEC000004	60 kDa heat shock protein, mitochondrial	P63038	494+ILQSSSEVGYDAMLGDFVNMVEK	2531.19	41	3	1115GA	none	22	H174C110N26O38S2	0.217936	0.297421	0.238071	0.140103	0.0664586	0.227019	0.309817	0.247994	0.145942	0.0692285														0.0314132
1	1	1	M	WEC000004	60 kDa heat shock protein, mitochondrial	P63038	494+ILQSSSEVGYDAMLGDFVNMVEK	2531.19	41	3	961GA	none	22	H174C110N26O38S2	0.217936	0.297421	0.238071	0.140103	0.0664586	0.227019	0.309817	0.247994	0.145942	0.0692285					0.0422569														22.074
1	1	1	M	WEC000004	60 kDa heat shock protein, mitochondrial	P63038	494+ILQSSSEVGYDAMLGDFVNMVEK	2531.19	41	3	962GA	none	22	H174C110N26O38S2	0.217936	0.297421	0.238071	0.140103	0.0664586	0.227019	0.309817	0.247994	0.145942	0.0692285						0.0359223														21.904
1	1	1	M	WEC000004	60 kDa heat shock protein, mitochondrial	P63038	61+TVIIEQSWGSPK	1343.71	21	2	1062GA	none	9.5	H97C61N15O19S0	0.456403	0.34201	0.144139	0.0440009	0.010754	0.462624	0.346671	0.146104	0.0446006	0.0109006								0.088106														9.45
1	1	1	M	WEC000004	60 kDa heat shock protein, mitochondrial	P63038	61+TVIIEQSWGSPK	1343.71	21	2	1063GA	none	9.5	H97C61N15O19S0	0.456403	0.34201	0.144139	0.0440009	0.010754	0.462624	0.346671	0.146104	0.0446006	0.0109006									0.104341														9.415
1	1	1	M	WEC000004	60 kDa heat shock protein, mitochondrial	P63038	61+TVIIEQSWGSPK	1343.71	21	2	1111GA	none	9.5	H97C61N15O19S0	0.456403	0.34201	0.144139	0.0440009	0.010754	0.462624	0.346671	0.146104	0.0446006	0.0109006										0.100585														9.419
1	1	1	M	WEC000004	60 kDa heat shock protein, mitochondrial	P63038	61+TVIIEQSWGSPK	1343.71	21	2	1112GA	none	9.5	H97C61N15O19S0	0.456403	0.34201	0.144139	0.0440009	0.010754	0.462624	0.346671	0.146104	0.0446006	0.0109006											0.105023														9.271
1	1	1	M	WEC000004	60 kDa heat shock protein, mitochondrial	P63038	61+TVIIEQSWGSPK	1343.71	21	2	1113GA	none	9.5	H97C61N15O19S0	0.456403	0.34201	0.144139	0.0440009	0.010754	0.462624	0.346671	0.146104	0.0446006	0.0109006												0.10653
1	1	1	M	WEC000004	60 kDa heat shock protein, mitochondrial	P63038	61+TVIIEQSWGSPK	1343.71	21	2	1114GA	none	9.5	H97C61N15O19S0	0.456403	0.34201	0.144139	0.0440009	0.010754	0.462624	0.346671	0.146104	0.0446006	0.0109006													0.103657
1	1	1	M	WEC000004	60 kDa heat shock protein, mitochondrial	P63038	61+TVIIEQSWGSPK	1343.71	21	2	1115GA	none	9.5	H97C61N15O19S0	0.456403	0.34201	0.144139	0.0440009	0.010754	0.462624	0.346671	0.146104	0.0446006	0.0109006														0.0728081
1	1	1	M	WEC000004	60 kDa heat shock protein, mitochondrial	P63038	61+TVIIEQSWGSPK	1343.71	21	2	962GA	none	9.5	H97C61N15O19S0	0.456403	0.34201	0.144139	0.0440009	0.010754	0.462624	0.346671	0.146104	0.0446006	0.0109006						0.117343														9.256
1	1	1	M	WEC000004	60 kDa heat shock protein, mitochondrial	P63038	97+LVQDVANNTNEEAGDGTTTATVLAR	2559.24	49	3	1061GA	none	8.89	H174C104N32O43S0	0.249639	0.326133	0.233353	0.11932	0.0484484	0.255544	0.333847	0.238872	0.122142	0.0495944							0.042163														8.912
1	1	1	M	WEC000004	60 kDa heat shock protein, mitochondrial	P63038	97+LVQDVANNTNEEAGDGTTTATVLAR	2559.24	49	3	1062GA	none	8.89	H174C104N32O43S0	0.249639	0.326133	0.233353	0.11932	0.0484484	0.255544	0.333847	0.238872	0.122142	0.0495944								0.0520142														8.947
1	1	1	M	WEC000004	60 kDa heat shock protein, mitochondrial	P63038	97+LVQDVANNTNEEAGDGTTTATVLAR	2559.24	49	3	1063GA	none	8.89	H174C104N32O43S0	0.249639	0.326133	0.233353	0.11932	0.0484484	0.255544	0.333847	0.238872	0.122142	0.0495944									0.0527605														8.883
1	1	1	M	WEC000004	60 kDa heat shock protein, mitochondrial	P63038	97+LVQDVANNTNEEAGDGTTTATVLAR	2559.24	49	3	1112GA	none	8.89	H174C104N32O43S0	0.249639	0.326133	0.233353	0.11932	0.0484484	0.255544	0.333847	0.238872	0.122142	0.0495944											0.0620245														8.795
1	1	1	M	WEC000004	60 kDa heat shock protein, mitochondrial	P63038	97+LVQDVANNTNEEAGDGTTTATVLAR	2559.24	49	3	1113GA	none	8.89	H174C104N32O43S0	0.249639	0.326133	0.233353	0.11932	0.0484484	0.255544	0.333847	0.238872	0.122142	0.0495944												0.0471648
1	1	1	M	WEC000004	60 kDa heat shock protein, mitochondrial	P63038	97+LVQDVANNTNEEAGDGTTTATVLAR	2559.24	49	3	1114GA	none	8.89	H174C104N32O43S0	0.249639	0.326133	0.233353	0.11932	0.0484484	0.255544	0.333847	0.238872	0.122142	0.0495944													0.038014
1	1	1	M	WEC000004	60 kDa heat shock protein, mitochondrial	P63038	97+LVQDVANNTNEEAGDGTTTATVLAR	2559.24	49	3	1115GA	none	8.89	H174C104N32O43S0	0.249639	0.326133	0.233353	0.11932	0.0484484	0.255544	0.333847	0.238872	0.122142	0.0495944														0.0382343
1	2	2	M	WEC000004	60 kDa heat shock protein, mitochondrial	P63038	97+LVQDVANNTNEEAGDGTTTATVLAR	2559.24	49	4	1081GA	none	8.89	H174C104N32O43S0	0.249639	0.326133	0.233353	0.11932	0.0484484	0.255544	0.333847	0.238872	0.122142	0.0495944		0.066174														10.38
1	2	2	M	WEC000004	60 kDa heat shock protein, mitochondrial	P63038	97+LVQDVANNTNEEAGDGTTTATVLAR	2559.24	49	4	1113GA	none	8.89	H174C104N32O43S0	0.249639	0.326133	0.233353	0.11932	0.0484484	0.255544	0.333847	0.238872	0.122142	0.0495944												0.0412526
1	1	1	M	WEC000004	78 kDa glucose-regulated protein	P20029	51+VEIIANDQGNR	1227.62	26	2	1031GA	none	5.88	H85C50N17O19S0	0.512086	0.324454	0.121068	0.0332957	0.00741665	0.516787	0.327432	0.122179	0.0336013	0.00748473	0.144951														5.849
1	1	1	M	WEC000004	78 kDa glucose-regulated protein	P20029	51+VEIIANDQGNR	1227.62	26	2	1061GA	none	5.88	H85C50N17O19S0	0.512086	0.324454	0.121068	0.0332957	0.00741665	0.516787	0.327432	0.122179	0.0336013	0.00748473							0.0972535														5.834
1	1	1	M	WEC000004	78 kDa glucose-regulated protein	P20029	51+VEIIANDQGNR	1227.62	26	2	1062GA	none	5.88	H85C50N17O19S0	0.512086	0.324454	0.121068	0.0332957	0.00741665	0.516787	0.327432	0.122179	0.0336013	0.00748473								0.153271														5.952
1	1	1	M	WEC000004	78 kDa glucose-regulated protein	P20029	51+VEIIANDQGNR	1227.62	26	2	1081GA	none	5.88	H85C50N17O19S0	0.512086	0.324454	0.121068	0.0332957	0.00741665	0.516787	0.327432	0.122179	0.0336013	0.00748473		0.141787														5.791
1	1	1	M	WEC000004	78 kDa glucose-regulated protein	P20029	51+VEIIANDQGNR	1227.62	26	2	1082GA	none	5.88	H85C50N17O19S0	0.512086	0.324454	0.121068	0.0332957	0.00741665	0.516787	0.327432	0.122179	0.0336013	0.00748473			0.103289														5.805
1	1	1	M	WEC000004	78 kDa glucose-regulated protein	P20029	51+VEIIANDQGNR	1227.62	26	2	1083GA	none	5.88	H85C50N17O19S0	0.512086	0.324454	0.121068	0.0332957	0.00741665	0.516787	0.327432	0.122179	0.0336013	0.00748473				0.149566														5.874
1	1	1	M	WEC000004	78 kDa glucose-regulated protein	P20029	51+VEIIANDQGNR	1227.62	26	2	1114GA	none	5.88	H85C50N17O19S0	0.512086	0.324454	0.121068	0.0332957	0.00741665	0.516787	0.327432	0.122179	0.0336013	0.00748473													0.185721
1	1	1	M	WEC000004	78 kDa glucose-regulated protein	P20029	51+VEIIANDQGNR	1227.62	26	2	1115GA	none	5.88	H85C50N17O19S0	0.512086	0.324454	0.121068	0.0332957	0.00741665	0.516787	0.327432	0.122179	0.0336013	0.00748473														0.122344
1	1	1	M	WEC000004	78 kDa glucose-regulated protein	P20029	51+VEIIANDQGNR	1227.62	26	2	961GA	none	5.88	H85C50N17O19S0	0.512086	0.324454	0.121068	0.0332957	0.00741665	0.516787	0.327432	0.122179	0.0336013	0.00748473					0.145055														5.816
1	1	1	M	WEC000004	78 kDa glucose-regulated protein	P20029	51+VEIIANDQGNR	1227.62	26	2	962GA	none	5.88	H85C50N17O19S0	0.512086	0.324454	0.121068	0.0332957	0.00741665	0.516787	0.327432	0.122179	0.0336013	0.00748473						0.11189														5.814
1	2	2	M	WEC000004	78 kDa glucose-regulated protein	P20029	51+VEIIANDQGNR	1227.62	26	2	1063GA	none	5.88	H85C50N17O19S0	0.512086	0.324454	0.121068	0.0332957	0.00741665	0.516787	0.327432	0.122179	0.0336013	0.00748473									0.160888														5.861
1	1	1	M	WEC000004	78 kDa glucose-regulated protein	P20029	525+ITITNDQNR	1073.55	15	2	1031GA	none	4.23	H75C43N15O17S0	0.560546	0.306519	0.101771	0.0251033	0.00504414	0.563964	0.308388	0.102392	0.0252563	0.00507489	0.211147														2.771
1	1	1	M	WEC000004	78 kDa glucose-regulated protein	P20029	525+ITITNDQNR	1073.55	15	2	1063GA	none	4.23	H75C43N15O17S0	0.560546	0.306519	0.101771	0.0251033	0.00504414	0.563964	0.308388	0.102392	0.0252563	0.00507489									0.239094														4.098
1	1	1	M	WEC000004	78 kDa glucose-regulated protein	P20029	525+ITITNDQNR	1073.55	15	2	1081GA	none	4.23	H75C43N15O17S0	0.560546	0.306519	0.101771	0.0251033	0.00504414	0.563964	0.308388	0.102392	0.0252563	0.00507489		0.152813														3.049
1	1	1	M	WEC000004	78 kDa glucose-regulated protein	P20029	525+ITITNDQNR	1073.55	15	2	1111GA	none	4.23	H75C43N15O17S0	0.560546	0.306519	0.101771	0.0251033	0.00504414	0.563964	0.308388	0.102392	0.0252563	0.00507489										0.165272														3.179
1	1	1	M	WEC000004	78 kDa glucose-regulated protein	P20029	525+ITITNDQNR	1073.55	15	2	1114GA	none	4.23	H75C43N15O17S0	0.560546	0.306519	0.101771	0.0251033	0.00504414	0.563964	0.308388	0.102392	0.0252563	0.00507489													0.235803
1	1	1	M	WEC000004	78 kDa glucose-regulated protein	P20029	525+ITITNDQNR	1073.55	15	2	1115GA	none	4.23	H75C43N15O17S0	0.560546	0.306519	0.101771	0.0251033	0.00504414	0.563964	0.308388	0.102392	0.0252563	0.00507489														0.247412
1	1	1	M	WEC000004	78 kDa glucose-regulated protein	P20029	525+ITITNDQNR	1073.55	15	2	961GA	none	4.23	H75C43N15O17S0	0.560546	0.306519	0.101771	0.0251033	0.00504414	0.563964	0.308388	0.102392	0.0252563	0.00507489					0.165595														3.102
1	3	3	M	WEC000004	78 kDa glucose-regulated protein	P20029	525+ITITNDQNR	1073.55	15	2	1113GA	none	4.23	H75C43N15O17S0	0.560546	0.306519	0.101771	0.0251033	0.00504414	0.563964	0.308388	0.102392	0.0252563	0.00507489												0.112058
1	1	1	M	WEC000004	78 kDa glucose-regulated protein	P20029	525+ITITNDQNR	1073.55	15	3	1061GA	none	4.23	H75C43N15O17S0	0.560546	0.306519	0.101771	0.0251033	0.00504414	0.563964	0.308388	0.102392	0.0252563	0.00507489							0.147329														2.756
1	1	1	M	WEC000004	78 kDa glucose-regulated protein	P20029	525+ITITNDQNR	1073.55	15	3	1081GA	none	4.23	H75C43N15O17S0	0.560546	0.306519	0.101771	0.0251033	0.00504414	0.563964	0.308388	0.102392	0.0252563	0.00507489		0.208488														3.049
1	1	1	M	WEC000004	78 kDa glucose-regulated protein	P20029	525+ITITNDQNR	1073.55	15	3	1112GA	none	4.23	H75C43N15O17S0	0.560546	0.306519	0.101771	0.0251033	0.00504414	0.563964	0.308388	0.102392	0.0252563	0.00507489											0.169763														2.891
1	1	1	M	WEC000004	78 kDa glucose-regulated protein	P20029	525+ITITNDQNR	1073.55	15	3	1113GA	none	4.23	H75C43N15O17S0	0.560546	0.306519	0.101771	0.0251033	0.00504414	0.563964	0.308388	0.102392	0.0252563	0.00507489												0.206807
1	1	1	M	WEC000004	78 kDa glucose-regulated protein	P20029	525+ITITNDQNR	1073.55	15	3	961GA	none	4.23	H75C43N15O17S0	0.560546	0.306519	0.101771	0.0251033	0.00504414	0.563964	0.308388	0.102392	0.0252563	0.00507489					0.0725773														3.102
1	2	2	M	WEC000004	78 kDa glucose-regulated protein	P20029	525+ITITNDQNR	1073.55	15	3	1031GA	none	4.23	H75C43N15O17S0	0.560546	0.306519	0.101771	0.0251033	0.00504414	0.563964	0.308388	0.102392	0.0252563	0.00507489	0.116844														2.771
1	1	1	M	WEC000004	ADP/ATP translocase 1	P48962	11+DFLAGGIAAAVSK	1218.66	28	2	1031GA	none	13.6	H90C55N14O17S0	0.492114	0.333526	0.128439	0.0359877	0.00809483	0.497051	0.336872	0.129728	0.0363488	0.00817605	0.0635937														13.544
1	1	1	M	WEC000004	ADP/ATP translocase 1	P48962	11+DFLAGGIAAAVSK	1218.66	28	2	1062GA	none	13.6	H90C55N14O17S0	0.492114	0.333526	0.128439	0.0359877	0.00809483	0.497051	0.336872	0.129728	0.0363488	0.00817605								0.0531684														13.564
1	1	1	M	WEC000004	ADP/ATP translocase 1	P48962	11+DFLAGGIAAAVSK	1218.66	28	2	1063GA	none	13.6	H90C55N14O17S0	0.492114	0.333526	0.128439	0.0359877	0.00809483	0.497051	0.336872	0.129728	0.0363488	0.00817605									0.0489544														13.472
1	1	1	M	WEC000004	ADP/ATP translocase 1	P48962	11+DFLAGGIAAAVSK	1218.66	28	2	1081GA	none	13.6	H90C55N14O17S0	0.492114	0.333526	0.128439	0.0359877	0.00809483	0.497051	0.336872	0.129728	0.0363488	0.00817605		0.0553929														13.486
1	1	1	M	WEC000004	ADP/ATP translocase 1	P48962	11+DFLAGGIAAAVSK	1218.66	28	2	1112GA	none	13.6	H90C55N14O17S0	0.492114	0.333526	0.128439	0.0359877	0.00809483	0.497051	0.336872	0.129728	0.0363488	0.00817605											0.047463														13.356
1	1	1	M	WEC000004	ADP/ATP translocase 1	P48962	11+DFLAGGIAAAVSK	1218.66	28	2	1113GA	none	13.6	H90C55N14O17S0	0.492114	0.333526	0.128439	0.0359877	0.00809483	0.497051	0.336872	0.129728	0.0363488	0.00817605												0.110173
1	1	1	M	WEC000004	ADP/ATP translocase 1	P48962	112+YFAGNLASGGAAGATSLCFVYPLDFAR	2795.34	53	2	1112GA	C:Carbamidomethylation	20.35	H186C128N32O37S1	0.184483	0.291216	0.250665	0.15374	0.0745769	0.19324	0.30504	0.262564	0.161038	0.0781172											0.0324883														20.352
1	1	1	M	WEC000004	ADP/ATP translocase 1	P48962	112+YFAGNLASGGAAGATSLCFVYPLDFAR	2795.34	53	2	1114GA	C:Carbamidomethylation	20.35	H186C128N32O37S1	0.184483	0.291216	0.250665	0.15374	0.0745769	0.19324	0.30504	0.262564	0.161038	0.0781172													0.0221719
1	1	1	M	WEC000004	ADP/ATP translocase 1	P48962	112+YFAGNLASGGAAGATSLCFVYPLDFAR	2795.34	53	3	1081GA	C:Carbamidomethylation	20.35	H186C128N32O37S1	0.184483	0.291216	0.250665	0.15374	0.0745769	0.19324	0.30504	0.262564	0.161038	0.0781172		0.151321														21.629
1	1	1	M	WEC000004	ADP/ATP translocase 1	P48962	112+YFAGNLASGGAAGATSLCFVYPLDFAR	2795.34	53	3	1083GA	C:Carbamidomethylation	20.35	H186C128N32O37S1	0.184483	0.291216	0.250665	0.15374	0.0745769	0.19324	0.30504	0.262564	0.161038	0.0781172				0.160006														21.656
1	1	1	M	WEC000004	ADP/ATP translocase 1	P48962	112+YFAGNLASGGAAGATSLCFVYPLDFAR	2795.34	53	3	1114GA	C:Carbamidomethylation	20.35	H186C128N32O37S1	0.184483	0.291216	0.250665	0.15374	0.0745769	0.19324	0.30504	0.262564	0.161038	0.0781172													0.0168748
1	1	1	M	WEC000004	ADP/ATP translocase 1	P48962	112+YFAGNLASGGAAGATSLCFVYPLDFAR	2795.34	53	3	1115GA	C:Carbamidomethylation	20.35	H186C128N32O37S1	0.184483	0.291216	0.250665	0.15374	0.0745769	0.19324	0.30504	0.262564	0.161038	0.0781172														0.0235995
1	2	2	M	WEC000004	ADP/ATP translocase 1	P48962	112+YFAGNLASGGAAGATSLCFVYPLDFAR	2795.34	53	3	1112GA	C:Carbamidomethylation	20.35	H186C128N32O37S1	0.184483	0.291216	0.250665	0.15374	0.0745769	0.19324	0.30504	0.262564	0.161038	0.0781172											0.0350745														20.352
1	1	1	M	WEC000004	ADP/ATP translocase 1	P48962	153+EFNGLGDCLTK	1252.58	16	2	1083GA	C:Carbamidomethylation	9.18	H84C53N14O19S1	0.475663	0.315608	0.14309	0.0484592	0.0133254	0.483977	0.321125	0.145591	0.0493063	0.0135583				0.0578944														9.092
1	1	1	M	WEC000004	ADP/ATP translocase 1	P48962	153+EFNGLGDCLTK	1252.58	16	2	1114GA	C:Carbamidomethylation	9.18	H84C53N14O19S1	0.475663	0.315608	0.14309	0.0484592	0.0133254	0.483977	0.321125	0.145591	0.0493063	0.0135583													0.0264948
1	1	1	M	WEC000004	ADP/ATP translocase 1	P48962	153+EFNGLGDCLTK	1252.58	16	2	961GA	C:Carbamidomethylation	9.18	H84C53N14O19S1	0.475663	0.315608	0.14309	0.0484592	0.0133254	0.483977	0.321125	0.145591	0.0493063	0.0135583					0.0436265														9.09
1	1	1	M	WEC000004	ADP/ATP translocase 1	P48962	153+EFNGLGDCLTK	1252.58	16	2	962GA	C:Carbamidomethylation	9.18	H84C53N14O19S1	0.475663	0.315608	0.14309	0.0484592	0.0133254	0.483977	0.321125	0.145591	0.0493063	0.0135583						0.034951														8.948
1	2	2	M	WEC000004	ADP/ATP translocase 1	P48962	153+EFNGLGDCLTK	1252.58	16	2	1081GA	C:Carbamidomethylation	9.18	H84C53N14O19S1	0.475663	0.315608	0.14309	0.0484592	0.0133254	0.483977	0.321125	0.145591	0.0493063	0.0135583		0.0372398														9.037
1	3	3	M	WEC000004	ADP/ATP translocase 1	P48962	153+EFNGLGDCLTK	1252.58	16	2	1112GA	C:Carbamidomethylation	9.18	H84C53N14O19S1	0.475663	0.315608	0.14309	0.0484592	0.0133254	0.483977	0.321125	0.145591	0.0493063	0.0135583											0.0319886														8.991
1	4	4	M	WEC000004	ADP/ATP translocase 1	P48962	153+EFNGLGDCLTK	1252.58	16	2	1031GA	C:Carbamidomethylation	9.18	H84C53N14O19S1	0.475663	0.315608	0.14309	0.0484592	0.0133254	0.483977	0.321125	0.145591	0.0493063	0.0135583	0.032246														7.835
1	2	2	M	WEC000004	ADP/ATP translocase 1	P48962	24+TAVAPIER	855.482	20	2	1031GA	none	4.84	H65C37N11O12S0	0.6158	0.28489	0.0795811	0.0164966	0.00277808	0.617797	0.285814	0.0798392	0.0165501	0.00278709	0.0467075														4.785
1	3	3	M	WEC000004	ADP/ATP translocase 1	P48962	24+TAVAPIER	855.482	20	2	1061GA	none	4.84	H65C37N11O12S0	0.6158	0.28489	0.0795811	0.0164966	0.00277808	0.617797	0.285814	0.0798392	0.0165501	0.00278709							0.0329039														4.771
1	3	3	M	WEC000004	ADP/ATP translocase 1	P48962	24+TAVAPIER	855.482	20	2	1063GA	none	4.84	H65C37N11O12S0	0.6158	0.28489	0.0795811	0.0164966	0.00277808	0.617797	0.285814	0.0798392	0.0165501	0.00278709									0.0677307														4.994
1	3	3	M	WEC000004	ADP/ATP translocase 1	P48962	24+TAVAPIER	855.482	20	2	1082GA	none	4.84	H65C37N11O12S0	0.6158	0.28489	0.0795811	0.0164966	0.00277808	0.617797	0.285814	0.0798392	0.0165501	0.00278709			0.0269423														4.658
1	3	3	M	WEC000004	ADP/ATP translocase 1	P48962	24+TAVAPIER	855.482	20	2	1113GA	none	4.84	H65C37N11O12S0	0.6158	0.28489	0.0795811	0.0164966	0.00277808	0.617797	0.285814	0.0798392	0.0165501	0.00278709												0.0588587
1	3	3	M	WEC000004	ADP/ATP translocase 1	P48962	24+TAVAPIER	855.482	20	2	1114GA	none	4.84	H65C37N11O12S0	0.6158	0.28489	0.0795811	0.0164966	0.00277808	0.617797	0.285814	0.0798392	0.0165501	0.00278709													0.0430496
1	3	3	M	WEC000004	ADP/ATP translocase 1	P48962	24+TAVAPIER	855.482	20	2	1115GA	none	4.84	H65C37N11O12S0	0.6158	0.28489	0.0795811	0.0164966	0.00277808	0.617797	0.285814	0.0798392	0.0165501	0.00278709														0.0509664
1	3	3	M	WEC000004	ADP/ATP translocase 1	P48962	24+TAVAPIER	855.482	20	2	961GA	none	4.84	H65C37N11O12S0	0.6158	0.28489	0.0795811	0.0164966	0.00277808	0.617797	0.285814	0.0798392	0.0165501	0.00278709					0.0641511														4.697
1	3	3	M	WEC000004	ADP/ATP translocase 1	P48962	24+TAVAPIER	855.482	20	2	962GA	none	4.84	H65C37N11O12S0	0.6158	0.28489	0.0795811	0.0164966	0.00277808	0.617797	0.285814	0.0798392	0.0165501	0.00278709						0.0391852														4.75
1	4	4	M	WEC000004	ADP/ATP translocase 1	P48962	24+TAVAPIER	855.482	20	2	1062GA	none	4.84	H65C37N11O12S0	0.6158	0.28489	0.0795811	0.0164966	0.00277808	0.617797	0.285814	0.0798392	0.0165501	0.00278709								0.057079														5.057
1	4	4	M	WEC000004	ADP/ATP translocase 1	P48962	24+TAVAPIER	855.482	20	2	1081GA	none	4.84	H65C37N11O12S0	0.6158	0.28489	0.0795811	0.0164966	0.00277808	0.617797	0.285814	0.0798392	0.0165501	0.00278709		0.0459978														4.616
1	4	4	M	WEC000004	ADP/ATP translocase 1	P48962	24+TAVAPIER	855.482	20	2	1112GA	none	4.84	H65C37N11O12S0	0.6158	0.28489	0.0795811	0.0164966	0.00277808	0.617797	0.285814	0.0798392	0.0165501	0.00278709											0.0500697														5.073
1	1	1	M	WEC000004	ADP/ATP translocase 1	P48962	273+GAWSNVLR	901.477	15	2	1031GA	none	8.16	H63C40N13O11S0	0.593154	0.297964	0.0866885	0.0184896	0.00317632	0.595359	0.299072	0.0870108	0.0185583	0.00318813	0.0459816														8.367
1	1	1	M	WEC000004	ADP/ATP translocase 1	P48962	273+GAWSNVLR	901.477	15	2	1061GA	none	8.16	H63C40N13O11S0	0.593154	0.297964	0.0866885	0.0184896	0.00317632	0.595359	0.299072	0.0870108	0.0185583	0.00318813							0.0406992														8.073
1	1	1	M	WEC000004	ADP/ATP translocase 1	P48962	273+GAWSNVLR	901.477	15	2	1062GA	none	8.16	H63C40N13O11S0	0.593154	0.297964	0.0866885	0.0184896	0.00317632	0.595359	0.299072	0.0870108	0.0185583	0.00318813								0.0321116														8.359
1	1	1	M	WEC000004	ADP/ATP translocase 1	P48962	273+GAWSNVLR	901.477	15	2	1063GA	none	8.16	H63C40N13O11S0	0.593154	0.297964	0.0866885	0.0184896	0.00317632	0.595359	0.299072	0.0870108	0.0185583	0.00318813									0.131156														8.184
1	1	1	M	WEC000004	ADP/ATP translocase 1	P48962	273+GAWSNVLR	901.477	15	2	1081GA	none	8.16	H63C40N13O11S0	0.593154	0.297964	0.0866885	0.0184896	0.00317632	0.595359	0.299072	0.0870108	0.0185583	0.00318813		0.0443609														8.197
1	1	1	M	WEC000004	ADP/ATP translocase 1	P48962	273+GAWSNVLR	901.477	15	2	1082GA	none	8.16	H63C40N13O11S0	0.593154	0.297964	0.0866885	0.0184896	0.00317632	0.595359	0.299072	0.0870108	0.0185583	0.00318813			0.043972														8.128
1	1	1	M	WEC000004	ADP/ATP translocase 1	P48962	273+GAWSNVLR	901.477	15	2	1083GA	none	8.16	H63C40N13O11S0	0.593154	0.297964	0.0866885	0.0184896	0.00317632	0.595359	0.299072	0.0870108	0.0185583	0.00318813				0.0778962														8.448
1	1	1	M	WEC000004	ADP/ATP translocase 1	P48962	273+GAWSNVLR	901.477	15	2	1111GA	none	8.16	H63C40N13O11S0	0.593154	0.297964	0.0866885	0.0184896	0.00317632	0.595359	0.299072	0.0870108	0.0185583	0.00318813										0.097932														8.244
1	1	1	M	WEC000004	ADP/ATP translocase 1	P48962	273+GAWSNVLR	901.477	15	2	1113GA	none	8.16	H63C40N13O11S0	0.593154	0.297964	0.0866885	0.0184896	0.00317632	0.595359	0.299072	0.0870108	0.0185583	0.00318813												0.109105
1	1	1	M	WEC000004	ADP/ATP translocase 1	P48962	273+GAWSNVLR	901.477	15	2	1114GA	none	8.16	H63C40N13O11S0	0.593154	0.297964	0.0866885	0.0184896	0.00317632	0.595359	0.299072	0.0870108	0.0185583	0.00318813													0.0467259
1	1	1	M	WEC000004	ADP/ATP translocase 1	P48962	273+GAWSNVLR	901.477	15	2	1115GA	none	8.16	H63C40N13O11S0	0.593154	0.297964	0.0866885	0.0184896	0.00317632	0.595359	0.299072	0.0870108	0.0185583	0.00318813														0.0716976
1	1	1	M	WEC000004	ADP/ATP translocase 1	P48962	273+GAWSNVLR	901.477	15	2	961GA	none	8.16	H63C40N13O11S0	0.593154	0.297964	0.0866885	0.0184896	0.00317632	0.595359	0.299072	0.0870108	0.0185583	0.00318813					0.0759922														8.306
1	1	1	M	WEC000004	ADP/ATP translocase 1	P48962	273+GAWSNVLR	901.477	15	2	962GA	none	8.16	H63C40N13O11S0	0.593154	0.297964	0.0866885	0.0184896	0.00317632	0.595359	0.299072	0.0870108	0.0185583	0.00318813						0.0607595														8.024
1	2	2	M	WEC000004	ADP/ATP translocase 1	P48962	273+GAWSNVLR	901.477	15	2	1112GA	none	8.16	H63C40N13O11S0	0.593154	0.297964	0.0866885	0.0184896	0.00317632	0.595359	0.299072	0.0870108	0.0185583	0.00318813											0.0379131														8.068
1	1	1	M	WEC000004	ADP/ATP translocase 1	P48962	64+EQGFLSFWR	1168.57	17	2	1031GA	none	16.24	H76C56N14O14S0	0.491358	0.336808	0.127784	0.0348476	0.00756669	0.495921	0.339936	0.128971	0.0351713	0.00763696	0.0352188														16.314
1	1	1	M	WEC000004	ADP/ATP translocase 1	P48962	64+EQGFLSFWR	1168.57	17	2	1061GA	none	16.24	H76C56N14O14S0	0.491358	0.336808	0.127784	0.0348476	0.00756669	0.495921	0.339936	0.128971	0.0351713	0.00763696							0.0181299														16.216
1	1	1	M	WEC000004	ADP/ATP translocase 1	P48962	64+EQGFLSFWR	1168.57	17	2	1081GA	none	16.24	H76C56N14O14S0	0.491358	0.336808	0.127784	0.0348476	0.00756669	0.495921	0.339936	0.128971	0.0351713	0.00763696		0.0346767														16.2
1	1	1	M	WEC000004	ADP/ATP translocase 1	P48962	64+EQGFLSFWR	1168.57	17	2	1082GA	none	16.24	H76C56N14O14S0	0.491358	0.336808	0.127784	0.0348476	0.00756669	0.495921	0.339936	0.128971	0.0351713	0.00763696			0.0236184														16.187
1	1	1	M	WEC000004	ADP/ATP translocase 1	P48962	64+EQGFLSFWR	1168.57	17	2	1083GA	none	16.24	H76C56N14O14S0	0.491358	0.336808	0.127784	0.0348476	0.00756669	0.495921	0.339936	0.128971	0.0351713	0.00763696				0.0385346														16.48
1	1	1	M	WEC000004	ADP/ATP translocase 1	P48962	64+EQGFLSFWR	1168.57	17	2	1111GA	none	16.24	H76C56N14O14S0	0.491358	0.336808	0.127784	0.0348476	0.00756669	0.495921	0.339936	0.128971	0.0351713	0.00763696										0.0288544														15.939
1	1	1	M	WEC000004	ADP/ATP translocase 1	P48962	64+EQGFLSFWR	1168.57	17	2	1113GA	none	16.24	H76C56N14O14S0	0.491358	0.336808	0.127784	0.0348476	0.00756669	0.495921	0.339936	0.128971	0.0351713	0.00763696												0.0243629
1	1	1	M	WEC000004	ADP/ATP translocase 1	P48962	64+EQGFLSFWR	1168.57	17	2	1115GA	none	16.24	H76C56N14O14S0	0.491358	0.336808	0.127784	0.0348476	0.00756669	0.495921	0.339936	0.128971	0.0351713	0.00763696														0.0210717
1	1	1	M	WEC000004	ADP/ATP translocase 1	P48962	64+EQGFLSFWR	1168.57	17	2	961GA	none	16.24	H76C56N14O14S0	0.491358	0.336808	0.127784	0.0348476	0.00756669	0.495921	0.339936	0.128971	0.0351713	0.00763696					0.0321574														16.309
1	1	1	M	WEC000004	ADP/ATP translocase 1	P48962	64+EQGFLSFWR	1168.57	17	2	962GA	none	16.24	H76C56N14O14S0	0.491358	0.336808	0.127784	0.0348476	0.00756669	0.495921	0.339936	0.128971	0.0351713	0.00763696						0.0208193														16.139
1	2	2	M	WEC000004	ADP/ATP translocase 1	P48962	64+EQGFLSFWR	1168.57	17	2	1062GA	none	16.24	H76C56N14O14S0	0.491358	0.336808	0.127784	0.0348476	0.00756669	0.495921	0.339936	0.128971	0.0351713	0.00763696								0.031556														16.082
1	2	2	M	WEC000004	ADP/ATP translocase 1	P48962	64+EQGFLSFWR	1168.57	17	2	1063GA	none	16.24	H76C56N14O14S0	0.491358	0.336808	0.127784	0.0348476	0.00756669	0.495921	0.339936	0.128971	0.0351713	0.00763696									0.0292236														16.019
1	2	2	M	WEC000004	ADP/ATP translocase 1	P48962	64+EQGFLSFWR	1168.57	17	2	1112GA	none	16.24	H76C56N14O14S0	0.491358	0.336808	0.127784	0.0348476	0.00756669	0.495921	0.339936	0.128971	0.0351713	0.00763696											0.0294152														15.847
1	2	2	M	WEC000004	ADP/ATP translocase 1	P48962	64+EQGFLSFWR	1168.57	17	2	1114GA	none	16.24	H76C56N14O14S0	0.491358	0.336808	0.127784	0.0348476	0.00756669	0.495921	0.339936	0.128971	0.0351713	0.00763696													0.0150078
1	1	1	M	WEC000004	ADP/ATP translocase 1	P48962	73+GNLANVIR	855.493	15	2	1083GA	none	6.65	H65C36N13O11S0	0.619543	0.284103	0.0776674	0.0157065	0.00257319	0.621394	0.284953	0.0778995	0.0157534	0.00258088				0.0575713														6.798
1	1	1	M	WEC000004	ADP/ATP translocase 1	P48962	73+GNLANVIR	855.493	15	2	1111GA	none	6.65	H65C36N13O11S0	0.619543	0.284103	0.0776674	0.0157065	0.00257319	0.621394	0.284953	0.0778995	0.0157534	0.00258088										0.0461268														6.845
1	2	2	M	WEC000004	ADP/ATP translocase 1	P48962	73+GNLANVIR	855.493	15	2	1031GA	none	6.65	H65C36N13O11S0	0.619543	0.284103	0.0776674	0.0157065	0.00257319	0.621394	0.284953	0.0778995	0.0157534	0.00258088	0.0408931														6.716
1	2	2	M	WEC000004	ADP/ATP translocase 1	P48962	73+GNLANVIR	855.493	15	2	1061GA	none	6.65	H65C36N13O11S0	0.619543	0.284103	0.0776674	0.0157065	0.00257319	0.621394	0.284953	0.0778995	0.0157534	0.00258088							0.036756														6.702
1	2	2	M	WEC000004	ADP/ATP translocase 1	P48962	73+GNLANVIR	855.493	15	2	1063GA	none	6.65	H65C36N13O11S0	0.619543	0.284103	0.0776674	0.0157065	0.00257319	0.621394	0.284953	0.0778995	0.0157534	0.00258088									0.076546														6.757
1	2	2	M	WEC000004	ADP/ATP translocase 1	P48962	73+GNLANVIR	855.493	15	2	1081GA	none	6.65	H65C36N13O11S0	0.619543	0.284103	0.0776674	0.0157065	0.00257319	0.621394	0.284953	0.0778995	0.0157534	0.00258088		0.0429443														6.686
1	2	2	M	WEC000004	ADP/ATP translocase 1	P48962	73+GNLANVIR	855.493	15	2	1082GA	none	6.65	H65C36N13O11S0	0.619543	0.284103	0.0776674	0.0157065	0.00257319	0.621394	0.284953	0.0778995	0.0157534	0.00258088			0.0349021														6.673
1	2	2	M	WEC000004	ADP/ATP translocase 1	P48962	73+GNLANVIR	855.493	15	2	1114GA	none	6.65	H65C36N13O11S0	0.619543	0.284103	0.0776674	0.0157065	0.00257319	0.621394	0.284953	0.0778995	0.0157534	0.00258088													0.0423962
1	3	3	M	WEC000004	ADP/ATP translocase 1	P48962	73+GNLANVIR	855.493	15	2	1062GA	none	6.65	H65C36N13O11S0	0.619543	0.284103	0.0776674	0.0157065	0.00257319	0.621394	0.284953	0.0778995	0.0157534	0.00258088								0.031529														6.876
1	3	3	M	WEC000004	ADP/ATP translocase 1	P48962	73+GNLANVIR	855.493	15	2	1112GA	none	6.65	H65C36N13O11S0	0.619543	0.284103	0.0776674	0.0157065	0.00257319	0.621394	0.284953	0.0778995	0.0157534	0.00258088											0.0398359														6.668
1	3	3	M	WEC000004	ADP/ATP translocase 1	P48962	73+GNLANVIR	855.493	15	2	962GA	none	6.65	H65C36N13O11S0	0.619543	0.284103	0.0776674	0.0157065	0.00257319	0.621394	0.284953	0.0778995	0.0157534	0.00258088						0.0262251														6.625
1	4	4	M	WEC000004	ADP/ATP translocase 1	P48962	73+GNLANVIR	855.493	15	2	1113GA	none	6.65	H65C36N13O11S0	0.619543	0.284103	0.0776674	0.0157065	0.00257319	0.621394	0.284953	0.0778995	0.0157534	0.00258088												0.0577624
1	1	1	M	WEC000004	AMP deaminase 1	Q3V1D3	166+NIDGEALVGNESFYPVFTPPPK	2390.18	39	2	1031GA	none	16.63	H163C111N25O34S0	0.242822	0.328504	0.237414	0.120781	0.0482716	0.261233	0.353412	0.255416	0.129939	0.0519317	0.0369166														16.594
1	1	1	M	WEC000004	AMP deaminase 1	Q3V1D3	166+NIDGEALVGNESFYPVFTPPPK	2390.18	39	2	1061GA	none	16.63	H163C111N25O34S0	0.242822	0.328504	0.237414	0.120781	0.0482716	0.261233	0.353412	0.255416	0.129939	0.0519317							0.0336386														16.636
1	1	1	M	WEC000004	AMP deaminase 1	Q3V1D3	166+NIDGEALVGNESFYPVFTPPPK	2390.18	39	2	1062GA	none	16.63	H163C111N25O34S0	0.242822	0.328504	0.237414	0.120781	0.0482716	0.261233	0.353412	0.255416	0.129939	0.0519317								0.0409137														16.754
1	1	1	M	WEC000004	AMP deaminase 1	Q3V1D3	166+NIDGEALVGNESFYPVFTPPPK	2390.18	39	2	1063GA	none	16.63	H163C111N25O34S0	0.242822	0.328504	0.237414	0.120781	0.0482716	0.261233	0.353412	0.255416	0.129939	0.0519317									0.0499057														16.718
1	1	1	M	WEC000004	AMP deaminase 1	Q3V1D3	166+NIDGEALVGNESFYPVFTPPPK	2390.18	39	2	1111GA	none	16.63	H163C111N25O34S0	0.242822	0.328504	0.237414	0.120781	0.0482716	0.261233	0.353412	0.255416	0.129939	0.0519317										0.0395479														16.639
1	1	1	M	WEC000004	AMP deaminase 1	Q3V1D3	166+NIDGEALVGNESFYPVFTPPPK	2390.18	39	2	1112GA	none	16.63	H163C111N25O34S0	0.242822	0.328504	0.237414	0.120781	0.0482716	0.261233	0.353412	0.255416	0.129939	0.0519317											0.0448844														16.658
1	1	1	M	WEC000004	AMP deaminase 1	Q3V1D3	166+NIDGEALVGNESFYPVFTPPPK	2390.18	39	2	1114GA	none	16.63	H163C111N25O34S0	0.242822	0.328504	0.237414	0.120781	0.0482716	0.261233	0.353412	0.255416	0.129939	0.0519317													0.0374424
1	1	1	M	WEC000004	AMP deaminase 1	Q3V1D3	166+NIDGEALVGNESFYPVFTPPPK	2390.18	39	2	961GA	none	16.63	H163C111N25O34S0	0.242822	0.328504	0.237414	0.120781	0.0482716	0.261233	0.353412	0.255416	0.129939	0.0519317					0.0366973														16.645
1	1	1	M	WEC000004	AMP deaminase 1	Q3V1D3	166+NIDGEALVGNESFYPVFTPPPK	2390.18	39	2	962GA	none	16.63	H163C111N25O34S0	0.242822	0.328504	0.237414	0.120781	0.0482716	0.261233	0.353412	0.255416	0.129939	0.0519317						0.0351085														16.503
1	1	1	M	WEC000004	AMP deaminase 1	Q3V1D3	166+NIDGEALVGNESFYPVFTPPPK	2390.18	39	3	1031GA	none	16.63	H163C111N25O34S0	0.242822	0.328504	0.237414	0.120781	0.0482716	0.261233	0.353412	0.255416	0.129939	0.0519317	0.0414293														16.594
1	1	1	M	WEC000004	AMP deaminase 1	Q3V1D3	166+NIDGEALVGNESFYPVFTPPPK	2390.18	39	3	1061GA	none	16.63	H163C111N25O34S0	0.242822	0.328504	0.237414	0.120781	0.0482716	0.261233	0.353412	0.255416	0.129939	0.0519317							0.0491824														16.636
1	1	1	M	WEC000004	AMP deaminase 1	Q3V1D3	166+NIDGEALVGNESFYPVFTPPPK	2390.18	39	3	1062GA	none	16.63	H163C111N25O34S0	0.242822	0.328504	0.237414	0.120781	0.0482716	0.261233	0.353412	0.255416	0.129939	0.0519317								0.0550204														16.754
1	1	1	M	WEC000004	AMP deaminase 1	Q3V1D3	166+NIDGEALVGNESFYPVFTPPPK	2390.18	39	3	1063GA	none	16.63	H163C111N25O34S0	0.242822	0.328504	0.237414	0.120781	0.0482716	0.261233	0.353412	0.255416	0.129939	0.0519317									0.0639085														16.718
1	1	1	M	WEC000004	AMP deaminase 1	Q3V1D3	166+NIDGEALVGNESFYPVFTPPPK	2390.18	39	3	1111GA	none	16.63	H163C111N25O34S0	0.242822	0.328504	0.237414	0.120781	0.0482716	0.261233	0.353412	0.255416	0.129939	0.0519317										0.070246														16.639
1	1	1	M	WEC000004	AMP deaminase 1	Q3V1D3	166+NIDGEALVGNESFYPVFTPPPK	2390.18	39	3	1112GA	none	16.63	H163C111N25O34S0	0.242822	0.328504	0.237414	0.120781	0.0482716	0.261233	0.353412	0.255416	0.129939	0.0519317											0.0601625														16.658
1	1	1	M	WEC000004	AMP deaminase 1	Q3V1D3	166+NIDGEALVGNESFYPVFTPPPK	2390.18	39	3	1114GA	none	16.63	H163C111N25O34S0	0.242822	0.328504	0.237414	0.120781	0.0482716	0.261233	0.353412	0.255416	0.129939	0.0519317													0.048988
1	1	1	M	WEC000004	AMP deaminase 1	Q3V1D3	166+NIDGEALVGNESFYPVFTPPPK	2390.18	39	3	1115GA	none	16.63	H163C111N25O34S0	0.242822	0.328504	0.237414	0.120781	0.0482716	0.261233	0.353412	0.255416	0.129939	0.0519317														0.0663476
1	1	1	M	WEC000004	AMP deaminase 1	Q3V1D3	166+NIDGEALVGNESFYPVFTPPPK	2390.18	39	3	961GA	none	16.63	H163C111N25O34S0	0.242822	0.328504	0.237414	0.120781	0.0482716	0.261233	0.353412	0.255416	0.129939	0.0519317					0.0474089														16.645
1	1	1	M	WEC000004	AMP deaminase 1	Q3V1D3	166+NIDGEALVGNESFYPVFTPPPK	2390.18	39	3	962GA	none	16.63	H163C111N25O34S0	0.242822	0.328504	0.237414	0.120781	0.0482716	0.261233	0.353412	0.255416	0.129939	0.0519317						0.0443532														16.503
1	1	1	M	WEC000004	AMP deaminase 1	Q3V1D3	188+KGEDPFRTEDLPANLGYHLK	2299.16	37	3	1031GA	none	10.85	H158C103N28O32S0	0.263655	0.335941	0.229576	0.110723	0.0420294	0.280516	0.357424	0.244257	0.117804	0.0447171	0.120583														10.914
1	1	1	M	WEC000004	AMP deaminase 1	Q3V1D3	188+KGEDPFRTEDLPANLGYHLK	2299.16	37	3	1113GA	none	10.85	H158C103N28O32S0	0.263655	0.335941	0.229576	0.110723	0.0420294	0.280516	0.357424	0.244257	0.117804	0.0447171												0.112056
1	1	1	M	WEC000004	AMP deaminase 1	Q3V1D3	188+KGEDPFRTEDLPANLGYHLK	2299.16	37	3	1114GA	none	10.85	H158C103N28O32S0	0.263655	0.335941	0.229576	0.110723	0.0420294	0.280516	0.357424	0.244257	0.117804	0.0447171													0.113661
1	1	1	M	WEC000004	AMP deaminase 1	Q3V1D3	188+KGEDPFRTEDLPANLGYHLK	2299.16	37	4	1031GA	none	10.85	H158C103N28O32S0	0.263655	0.335941	0.229576	0.110723	0.0420294	0.280516	0.357424	0.244257	0.117804	0.0447171	0.04698														10.914
1	1	1	M	WEC000004	AMP deaminase 1	Q3V1D3	188+KGEDPFRTEDLPANLGYHLK	2299.16	37	4	1062GA	none	10.85	H158C103N28O32S0	0.263655	0.335941	0.229576	0.110723	0.0420294	0.280516	0.357424	0.244257	0.117804	0.0447171								0.06371														10.905
1	1	1	M	WEC000004	AMP deaminase 1	Q3V1D3	188+KGEDPFRTEDLPANLGYHLK	2299.16	37	4	1063GA	none	10.85	H158C103N28O32S0	0.263655	0.335941	0.229576	0.110723	0.0420294	0.280516	0.357424	0.244257	0.117804	0.0447171									0.0554709														10.87
1	1	1	M	WEC000004	AMP deaminase 1	Q3V1D3	188+KGEDPFRTEDLPANLGYHLK	2299.16	37	4	1081GA	none	10.85	H158C103N28O32S0	0.263655	0.335941	0.229576	0.110723	0.0420294	0.280516	0.357424	0.244257	0.117804	0.0447171		0.0815128														10.856
1	1	1	M	WEC000004	AMP deaminase 1	Q3V1D3	188+KGEDPFRTEDLPANLGYHLK	2299.16	37	4	1111GA	none	10.85	H158C103N28O32S0	0.263655	0.335941	0.229576	0.110723	0.0420294	0.280516	0.357424	0.244257	0.117804	0.0447171										0.0486505														10.902
1	1	1	M	WEC000004	AMP deaminase 1	Q3V1D3	188+KGEDPFRTEDLPANLGYHLK	2299.16	37	4	1112GA	none	10.85	H158C103N28O32S0	0.263655	0.335941	0.229576	0.110723	0.0420294	0.280516	0.357424	0.244257	0.117804	0.0447171											0.0510163														10.726
1	1	1	M	WEC000004	AMP deaminase 1	Q3V1D3	188+KGEDPFRTEDLPANLGYHLK	2299.16	37	4	1113GA	none	10.85	H158C103N28O32S0	0.263655	0.335941	0.229576	0.110723	0.0420294	0.280516	0.357424	0.244257	0.117804	0.0447171												0.0527936
1	1	1	M	WEC000004	AMP deaminase 1	Q3V1D3	188+KGEDPFRTEDLPANLGYHLK	2299.16	37	4	1114GA	none	10.85	H158C103N28O32S0	0.263655	0.335941	0.229576	0.110723	0.0420294	0.280516	0.357424	0.244257	0.117804	0.0447171													0.0447467
1	1	1	M	WEC000004	AMP deaminase 1	Q3V1D3	188+KGEDPFRTEDLPANLGYHLK	2299.16	37	4	1115GA	none	10.85	H158C103N28O32S0	0.263655	0.335941	0.229576	0.110723	0.0420294	0.280516	0.357424	0.244257	0.117804	0.0447171														0.0577132
1	1	1	M	WEC000004	AMP deaminase 1	Q3V1D3	269+FQVHQMLNEMDELKELK	2131.04	32	3	1031GA	none	13.32	H150C93N24O29S2	0.271318	0.315533	0.222495	0.116311	0.0491937	0.293109	0.340875	0.240364	0.125653	0.0531446	0.0492291														13.572
1	1	1	M	WEC000004	AMP deaminase 1	Q3V1D3	269+FQVHQMLNEMDELKELK	2131.04	32	3	1061GA	none	13.32	H150C93N24O29S2	0.271318	0.315533	0.222495	0.116311	0.0491937	0.293109	0.340875	0.240364	0.125653	0.0531446							0.0772502														13.082
1	1	1	M	WEC000004	AMP deaminase 1	Q3V1D3	269+FQVHQMLNEMDELKELK	2131.04	32	3	1062GA	none	13.32	H150C93N24O29S2	0.271318	0.315533	0.222495	0.116311	0.0491937	0.293109	0.340875	0.240364	0.125653	0.0531446								0.05093														13.536
1	1	1	M	WEC000004	AMP deaminase 1	Q3V1D3	269+FQVHQMLNEMDELKELK	2131.04	32	3	1063GA	none	13.32	H150C93N24O29S2	0.271318	0.315533	0.222495	0.116311	0.0491937	0.293109	0.340875	0.240364	0.125653	0.0531446									0.0698018														13.444
1	1	1	M	WEC000004	AMP deaminase 1	Q3V1D3	269+FQVHQMLNEMDELKELK	2131.04	32	3	1081GA	none	13.32	H150C93N24O29S2	0.271318	0.315533	0.222495	0.116311	0.0491937	0.293109	0.340875	0.240364	0.125653	0.0531446		0.0664271														13.486
1	1	1	M	WEC000004	AMP deaminase 1	Q3V1D3	269+FQVHQMLNEMDELKELK	2131.04	32	3	1082GA	none	13.32	H150C93N24O29S2	0.271318	0.315533	0.222495	0.116311	0.0491937	0.293109	0.340875	0.240364	0.125653	0.0531446			0.0822644														13.081
1	1	1	M	WEC000004	AMP deaminase 1	Q3V1D3	269+FQVHQMLNEMDELKELK	2131.04	32	3	1083GA	none	13.32	H150C93N24O29S2	0.271318	0.315533	0.222495	0.116311	0.0491937	0.293109	0.340875	0.240364	0.125653	0.0531446				0.0622017														13.653
1	1	1	M	WEC000004	AMP deaminase 1	Q3V1D3	269+FQVHQMLNEMDELKELK	2131.04	32	3	1113GA	none	13.32	H150C93N24O29S2	0.271318	0.315533	0.222495	0.116311	0.0491937	0.293109	0.340875	0.240364	0.125653	0.0531446												0.0558037
1	1	1	M	WEC000004	AMP deaminase 1	Q3V1D3	269+FQVHQMLNEMDELKELK	2131.04	32	3	1114GA	none	13.32	H150C93N24O29S2	0.271318	0.315533	0.222495	0.116311	0.0491937	0.293109	0.340875	0.240364	0.125653	0.0531446													0.0476798
1	1	1	M	WEC000004	AMP deaminase 1	Q3V1D3	269+FQVHQMLNEMDELKELK	2131.04	32	3	1115GA	none	13.32	H150C93N24O29S2	0.271318	0.315533	0.222495	0.116311	0.0491937	0.293109	0.340875	0.240364	0.125653	0.0531446														0.0545621
1	1	1	M	WEC000004	AMP deaminase 1	Q3V1D3	269+FQVHQMLNEMDELKELK	2131.04	32	3	961GA	none	13.32	H150C93N24O29S2	0.271318	0.315533	0.222495	0.116311	0.0491937	0.293109	0.340875	0.240364	0.125653	0.0531446					0.0869487														13.175
1	1	1	M	WEC000004	AMP deaminase 1	Q3V1D3	269+FQVHQMLNEMDELKELK	2131.04	32	3	962GA	none	13.32	H150C93N24O29S2	0.271318	0.315533	0.222495	0.116311	0.0491937	0.293109	0.340875	0.240364	0.125653	0.0531446						0.0535907														13.397
1	1	1	M	WEC000004	AMP deaminase 1	Q3V1D3	269+FQVHQMLNEMDELKELK	2131.04	32	4	1031GA	none	13.32	H150C93N24O29S2	0.271318	0.315533	0.222495	0.116311	0.0491937	0.293109	0.340875	0.240364	0.125653	0.0531446	0.0417408														13.572
1	1	1	M	WEC000004	AMP deaminase 1	Q3V1D3	269+FQVHQMLNEMDELKELK	2131.04	32	4	1062GA	none	13.32	H150C93N24O29S2	0.271318	0.315533	0.222495	0.116311	0.0491937	0.293109	0.340875	0.240364	0.125653	0.0531446								0.0601527														13.536
1	1	1	M	WEC000004	AMP deaminase 1	Q3V1D3	269+FQVHQMLNEMDELKELK	2131.04	32	4	1063GA	none	13.32	H150C93N24O29S2	0.271318	0.315533	0.222495	0.116311	0.0491937	0.293109	0.340875	0.240364	0.125653	0.0531446									0.0709973														13.444
1	1	1	M	WEC000004	AMP deaminase 1	Q3V1D3	269+FQVHQMLNEMDELKELK	2131.04	32	4	1114GA	none	13.32	H150C93N24O29S2	0.271318	0.315533	0.222495	0.116311	0.0491937	0.293109	0.340875	0.240364	0.125653	0.0531446													0.0364103
1	1	1	M	WEC000004	AMP deaminase 1	Q3V1D3	269+FQVHQMLNEMDELKELK	2131.04	32	4	1115GA	none	13.32	H150C93N24O29S2	0.271318	0.315533	0.222495	0.116311	0.0491937	0.293109	0.340875	0.240364	0.125653	0.0531446														0.0467049
1	1	1	M	WEC000004	AMP deaminase 1	Q3V1D3	269+FQVHQMLNEMDELKELK	2131.04	32	4	962GA	none	13.32	H150C93N24O29S2	0.271318	0.315533	0.222495	0.116311	0.0491937	0.293109	0.340875	0.240364	0.125653	0.0531446						0.0417535														13.397
1	1	1	M	WEC000004	AMP deaminase 1	Q3V1D3	346+LNMHPYDLTVDSLDVHAGR	2152.04	33	3	1111GA	none	12.07	H145C93N27O30S1	0.282229	0.328949	0.220115	0.107499	0.0420733	0.30063	0.350396	0.234466	0.114507	0.0448164										0.139504														11.322
1	1	1	M	WEC000004	AMP deaminase 1	Q3V1D3	346+LNMHPYDLTVDSLDVHAGR	2152.04	33	3	1114GA	none	12.07	H145C93N27O30S1	0.282229	0.328949	0.220115	0.107499	0.0420733	0.30063	0.350396	0.234466	0.114507	0.0448164													0.0686504
1	1	1	M	WEC000004	AMP deaminase 1	Q3V1D3	346+LNMHPYDLTVDSLDVHAGR	2152.04	33	4	1031GA	none	12.07	H145C93N27O30S1	0.282229	0.328949	0.220115	0.107499	0.0420733	0.30063	0.350396	0.234466	0.114507	0.0448164	0.0667086														12.005
1	1	1	M	WEC000004	AMP deaminase 1	Q3V1D3	346+LNMHPYDLTVDSLDVHAGR	2152.04	33	4	1112GA	none	12.07	H145C93N27O30S1	0.282229	0.328949	0.220115	0.107499	0.0420733	0.30063	0.350396	0.234466	0.114507	0.0448164											0.0498356														11.901
1	1	1	M	WEC000004	AMP deaminase 1	Q3V1D3	346+LNMHPYDLTVDSLDVHAGR	2152.04	33	4	1113GA	none	12.07	H145C93N27O30S1	0.282229	0.328949	0.220115	0.107499	0.0420733	0.30063	0.350396	0.234466	0.114507	0.0448164												0.0605819
1	1	1	M	WEC000004	AMP deaminase 1	Q3V1D3	346+LNMHPYDLTVDSLDVHAGR	2152.04	33	4	1114GA	none	12.07	H145C93N27O30S1	0.282229	0.328949	0.220115	0.107499	0.0420733	0.30063	0.350396	0.234466	0.114507	0.0448164													0.0410027
1	1	1	M	WEC000004	AMP deaminase 1	Q3V1D3	446+IYCPNMTWMIQVPR	1807.86	22	2	1031GA	C:Carbamidomethylation	16.63	H125C81N21O20S3	0.304712	0.310958	0.210868	0.10692	0.0443412	0.326433	0.333125	0.225899	0.114542	0.0475021	0.0249615														16.678
1	1	1	M	WEC000004	AMP deaminase 1	Q3V1D3	446+IYCPNMTWMIQVPR	1807.86	22	2	1061GA	C:Carbamidomethylation	16.63	H125C81N21O20S3	0.304712	0.310958	0.210868	0.10692	0.0443412	0.326433	0.333125	0.225899	0.114542	0.0475021							0.0278752														16.72
1	1	1	M	WEC000004	AMP deaminase 1	Q3V1D3	446+IYCPNMTWMIQVPR	1807.86	22	2	1062GA	C:Carbamidomethylation	16.63	H125C81N21O20S3	0.304712	0.310958	0.210868	0.10692	0.0443412	0.326433	0.333125	0.225899	0.114542	0.0475021								0.0407593														16.754
1	1	1	M	WEC000004	AMP deaminase 1	Q3V1D3	446+IYCPNMTWMIQVPR	1807.86	22	2	1063GA	C:Carbamidomethylation	16.63	H125C81N21O20S3	0.304712	0.310958	0.210868	0.10692	0.0443412	0.326433	0.333125	0.225899	0.114542	0.0475021									0.0300475														16.718
1	1	1	M	WEC000004	AMP deaminase 1	Q3V1D3	446+IYCPNMTWMIQVPR	1807.86	22	2	1081GA	C:Carbamidomethylation	16.63	H125C81N21O20S3	0.304712	0.310958	0.210868	0.10692	0.0443412	0.326433	0.333125	0.225899	0.114542	0.0475021		0.0293289														16.62
1	1	1	M	WEC000004	AMP deaminase 1	Q3V1D3	446+IYCPNMTWMIQVPR	1807.86	22	2	1082GA	C:Carbamidomethylation	16.63	H125C81N21O20S3	0.304712	0.310958	0.210868	0.10692	0.0443412	0.326433	0.333125	0.225899	0.114542	0.0475021			0.0240887														16.578
1	1	1	M	WEC000004	AMP deaminase 1	Q3V1D3	446+IYCPNMTWMIQVPR	1807.86	22	2	1083GA	C:Carbamidomethylation	16.63	H125C81N21O20S3	0.304712	0.310958	0.210868	0.10692	0.0443412	0.326433	0.333125	0.225899	0.114542	0.0475021				0.0322942														16.731
1	1	1	M	WEC000004	AMP deaminase 1	Q3V1D3	446+IYCPNMTWMIQVPR	1807.86	22	2	1111GA	C:Carbamidomethylation	16.63	H125C81N21O20S3	0.304712	0.310958	0.210868	0.10692	0.0443412	0.326433	0.333125	0.225899	0.114542	0.0475021										0.0349786														16.667
1	1	1	M	WEC000004	AMP deaminase 1	Q3V1D3	446+IYCPNMTWMIQVPR	1807.86	22	2	1112GA	C:Carbamidomethylation	16.63	H125C81N21O20S3	0.304712	0.310958	0.210868	0.10692	0.0443412	0.326433	0.333125	0.225899	0.114542	0.0475021											0.0292781														16.658
1	1	1	M	WEC000004	AMP deaminase 1	Q3V1D3	446+IYCPNMTWMIQVPR	1807.86	22	2	1114GA	C:Carbamidomethylation	16.63	H125C81N21O20S3	0.304712	0.310958	0.210868	0.10692	0.0443412	0.326433	0.333125	0.225899	0.114542	0.0475021													0.0171563
1	1	1	M	WEC000004	AMP deaminase 1	Q3V1D3	446+IYCPNMTWMIQVPR	1807.86	22	2	1115GA	C:Carbamidomethylation	16.63	H125C81N21O20S3	0.304712	0.310958	0.210868	0.10692	0.0443412	0.326433	0.333125	0.225899	0.114542	0.0475021														0.0358847
1	1	1	M	WEC000004	AMP deaminase 1	Q3V1D3	446+IYCPNMTWMIQVPR	1807.86	22	2	961GA	C:Carbamidomethylation	16.63	H125C81N21O20S3	0.304712	0.310958	0.210868	0.10692	0.0443412	0.326433	0.333125	0.225899	0.114542	0.0475021					0.022927														16.673
1	1	1	M	WEC000004	AMP deaminase 1	Q3V1D3	446+IYCPNMTWMIQVPR	1807.86	22	2	962GA	C:Carbamidomethylation	16.63	H125C81N21O20S3	0.304712	0.310958	0.210868	0.10692	0.0443412	0.326433	0.333125	0.225899	0.114542	0.0475021						0.0238344														16.531
1	1	1	M	WEC000004	AMP deaminase 1	Q3V1D3	446+IYCPNMTWMIQVPR	1807.86	22	3	1031GA	C:Carbamidomethylation	16.63	H125C81N21O20S3	0.304712	0.310958	0.210868	0.10692	0.0443412	0.326433	0.333125	0.225899	0.114542	0.0475021	0.0257244														16.678
1	1	1	M	WEC000004	AMP deaminase 1	Q3V1D3	446+IYCPNMTWMIQVPR	1807.86	22	3	1061GA	C:Carbamidomethylation	16.63	H125C81N21O20S3	0.304712	0.310958	0.210868	0.10692	0.0443412	0.326433	0.333125	0.225899	0.114542	0.0475021							0.0122208														16.72
1	1	1	M	WEC000004	AMP deaminase 1	Q3V1D3	446+IYCPNMTWMIQVPR	1807.86	22	3	1063GA	C:Carbamidomethylation	16.63	H125C81N21O20S3	0.304712	0.310958	0.210868	0.10692	0.0443412	0.326433	0.333125	0.225899	0.114542	0.0475021									0.0337278														16.718
1	1	1	M	WEC000004	AMP deaminase 1	Q3V1D3	446+IYCPNMTWMIQVPR	1807.86	22	3	1081GA	C:Carbamidomethylation	16.63	H125C81N21O20S3	0.304712	0.310958	0.210868	0.10692	0.0443412	0.326433	0.333125	0.225899	0.114542	0.0475021		0.0287659														16.62
1	1	1	M	WEC000004	AMP deaminase 1	Q3V1D3	446+IYCPNMTWMIQVPR	1807.86	22	3	1082GA	C:Carbamidomethylation	16.63	H125C81N21O20S3	0.304712	0.310958	0.210868	0.10692	0.0443412	0.326433	0.333125	0.225899	0.114542	0.0475021			0.0120448														16.578
1	1	1	M	WEC000004	AMP deaminase 1	Q3V1D3	446+IYCPNMTWMIQVPR	1807.86	22	3	1083GA	C:Carbamidomethylation	16.63	H125C81N21O20S3	0.304712	0.310958	0.210868	0.10692	0.0443412	0.326433	0.333125	0.225899	0.114542	0.0475021				0.0295354														16.731
1	1	1	M	WEC000004	AMP deaminase 1	Q3V1D3	446+IYCPNMTWMIQVPR	1807.86	22	3	1111GA	C:Carbamidomethylation	16.63	H125C81N21O20S3	0.304712	0.310958	0.210868	0.10692	0.0443412	0.326433	0.333125	0.225899	0.114542	0.0475021										0.0309971														16.667
1	1	1	M	WEC000004	AMP deaminase 1	Q3V1D3	446+IYCPNMTWMIQVPR	1807.86	22	3	1112GA	C:Carbamidomethylation	16.63	H125C81N21O20S3	0.304712	0.310958	0.210868	0.10692	0.0443412	0.326433	0.333125	0.225899	0.114542	0.0475021											0.0345936														16.658
1	1	1	M	WEC000004	AMP deaminase 1	Q3V1D3	446+IYCPNMTWMIQVPR	1807.86	22	3	1114GA	C:Carbamidomethylation	16.63	H125C81N21O20S3	0.304712	0.310958	0.210868	0.10692	0.0443412	0.326433	0.333125	0.225899	0.114542	0.0475021													0.0214084
1	1	1	M	WEC000004	AMP deaminase 1	Q3V1D3	446+IYCPNMTWMIQVPR	1807.86	22	3	961GA	C:Carbamidomethylation	16.63	H125C81N21O20S3	0.304712	0.310958	0.210868	0.10692	0.0443412	0.326433	0.333125	0.225899	0.114542	0.0475021					0.0180622														16.673
1	1	1	M	WEC000004	AMP deaminase 1	Q3V1D3	446+IYCPNMTWMIQVPR	1807.86	22	3	962GA	C:Carbamidomethylation	16.63	H125C81N21O20S3	0.304712	0.310958	0.210868	0.10692	0.0443412	0.326433	0.333125	0.225899	0.114542	0.0475021						0.0198956														16.531
1	1	1	M	WEC000004	AMP deaminase 1	Q3V1D3	476+MLENIFLPVFEATINPQAHPDLSVFLK	3082.62	47	3	1061GA	none	23.91	H223C145N33O39S1	0.150955	0.268108	0.255582	0.171974	0.090968	0.161004	0.285955	0.272596	0.183422	0.0970236							0.0344511														23.939
1	1	1	M	WEC000004	AMP deaminase 1	Q3V1D3	476+MLENIFLPVFEATINPQAHPDLSVFLK	3082.62	47	3	1062GA	none	23.91	H223C145N33O39S1	0.150955	0.268108	0.255582	0.171974	0.090968	0.161004	0.285955	0.272596	0.183422	0.0970236								0.0333086														24.085
1	1	1	M	WEC000004	AMP deaminase 1	Q3V1D3	476+MLENIFLPVFEATINPQAHPDLSVFLK	3082.62	47	3	1063GA	none	23.91	H223C145N33O39S1	0.150955	0.268108	0.255582	0.171974	0.090968	0.161004	0.285955	0.272596	0.183422	0.0970236									0.0363732														24.05
1	1	1	M	WEC000004	AMP deaminase 1	Q3V1D3	476+MLENIFLPVFEATINPQAHPDLSVFLK	3082.62	47	3	1081GA	none	23.91	H223C145N33O39S1	0.150955	0.268108	0.255582	0.171974	0.090968	0.161004	0.285955	0.272596	0.183422	0.0970236		0.0421832														23.896
1	1	1	M	WEC000004	AMP deaminase 1	Q3V1D3	476+MLENIFLPVFEATINPQAHPDLSVFLK	3082.62	47	3	1082GA	none	23.91	H223C145N33O39S1	0.150955	0.268108	0.255582	0.171974	0.090968	0.161004	0.285955	0.272596	0.183422	0.0970236			0.0384643														23.91
1	1	1	M	WEC000004	AMP deaminase 1	Q3V1D3	476+MLENIFLPVFEATINPQAHPDLSVFLK	3082.62	47	3	1111GA	none	23.91	H223C145N33O39S1	0.150955	0.268108	0.255582	0.171974	0.090968	0.161004	0.285955	0.272596	0.183422	0.0970236										0.0313432														24.082
1	1	1	M	WEC000004	AMP deaminase 1	Q3V1D3	476+MLENIFLPVFEATINPQAHPDLSVFLK	3082.62	47	3	1112GA	none	23.91	H223C145N33O39S1	0.150955	0.268108	0.255582	0.171974	0.090968	0.161004	0.285955	0.272596	0.183422	0.0970236											0.0380592														24.074
1	1	1	M	WEC000004	AMP deaminase 1	Q3V1D3	476+MLENIFLPVFEATINPQAHPDLSVFLK	3082.62	47	3	1113GA	none	23.91	H223C145N33O39S1	0.150955	0.268108	0.255582	0.171974	0.090968	0.161004	0.285955	0.272596	0.183422	0.0970236												0.0359287
1	1	1	M	WEC000004	AMP deaminase 1	Q3V1D3	476+MLENIFLPVFEATINPQAHPDLSVFLK	3082.62	47	3	1114GA	none	23.91	H223C145N33O39S1	0.150955	0.268108	0.255582	0.171974	0.090968	0.161004	0.285955	0.272596	0.183422	0.0970236													0.0321806
1	1	1	M	WEC000004	AMP deaminase 1	Q3V1D3	476+MLENIFLPVFEATINPQAHPDLSVFLK	3082.62	47	3	1115GA	none	23.91	H223C145N33O39S1	0.150955	0.268108	0.255582	0.171974	0.090968	0.161004	0.285955	0.272596	0.183422	0.0970236														0.0438113
1	1	1	M	WEC000004	AMP deaminase 1	Q3V1D3	476+MLENIFLPVFEATINPQAHPDLSVFLK	3082.62	47	3	962GA	none	23.91	H223C145N33O39S1	0.150955	0.268108	0.255582	0.171974	0.090968	0.161004	0.285955	0.272596	0.183422	0.0970236						0.030528														23.863
1	2	2	M	WEC000004	AMP deaminase 1	Q3V1D3	476+MLENIFLPVFEATINPQAHPDLSVFLK	3082.62	47	3	1031GA	none	23.91	H223C145N33O39S1	0.150955	0.268108	0.255582	0.171974	0.090968	0.161004	0.285955	0.272596	0.183422	0.0970236	0.0330351														23.898
1	2	2	M	WEC000004	AMP deaminase 1	Q3V1D3	476+MLENIFLPVFEATINPQAHPDLSVFLK	3082.62	47	3	1083GA	none	23.91	H223C145N33O39S1	0.150955	0.268108	0.255582	0.171974	0.090968	0.161004	0.285955	0.272596	0.183422	0.0970236				0.042609														23.839
1	2	2	M	WEC000004	AMP deaminase 1	Q3V1D3	476+MLENIFLPVFEATINPQAHPDLSVFLK	3082.62	47	3	961GA	none	23.91	H223C145N33O39S1	0.150955	0.268108	0.255582	0.171974	0.090968	0.161004	0.285955	0.272596	0.183422	0.0970236					0.0276708														23.893
1	1	1	M	WEC000004	AMP deaminase 1	Q3V1D3	476+MLENIFLPVFEATINPQAHPDLSVFLK	3082.62	47	4	1031GA	none	23.91	H223C145N33O39S1	0.150955	0.268108	0.255582	0.171974	0.090968	0.161004	0.285955	0.272596	0.183422	0.0970236	0.0385182														23.898
1	1	1	M	WEC000004	AMP deaminase 1	Q3V1D3	476+MLENIFLPVFEATINPQAHPDLSVFLK	3082.62	47	4	1061GA	none	23.91	H223C145N33O39S1	0.150955	0.268108	0.255582	0.171974	0.090968	0.161004	0.285955	0.272596	0.183422	0.0970236							0.0285883														23.939
1	1	1	M	WEC000004	AMP deaminase 1	Q3V1D3	476+MLENIFLPVFEATINPQAHPDLSVFLK	3082.62	47	4	1062GA	none	23.91	H223C145N33O39S1	0.150955	0.268108	0.255582	0.171974	0.090968	0.161004	0.285955	0.272596	0.183422	0.0970236								0.0327163														24.085
1	1	1	M	WEC000004	AMP deaminase 1	Q3V1D3	476+MLENIFLPVFEATINPQAHPDLSVFLK	3082.62	47	4	1063GA	none	23.91	H223C145N33O39S1	0.150955	0.268108	0.255582	0.171974	0.090968	0.161004	0.285955	0.272596	0.183422	0.0970236									0.0379125														24.05
1	1	1	M	WEC000004	AMP deaminase 1	Q3V1D3	476+MLENIFLPVFEATINPQAHPDLSVFLK	3082.62	47	4	1081GA	none	23.91	H223C145N33O39S1	0.150955	0.268108	0.255582	0.171974	0.090968	0.161004	0.285955	0.272596	0.183422	0.0970236		0.0473585														23.896
1	1	1	M	WEC000004	AMP deaminase 1	Q3V1D3	476+MLENIFLPVFEATINPQAHPDLSVFLK	3082.62	47	4	1082GA	none	23.91	H223C145N33O39S1	0.150955	0.268108	0.255582	0.171974	0.090968	0.161004	0.285955	0.272596	0.183422	0.0970236			0.0497058														23.91
1	1	1	M	WEC000004	AMP deaminase 1	Q3V1D3	476+MLENIFLPVFEATINPQAHPDLSVFLK	3082.62	47	4	1083GA	none	23.91	H223C145N33O39S1	0.150955	0.268108	0.255582	0.171974	0.090968	0.161004	0.285955	0.272596	0.183422	0.0970236				0.0424283														23.839
1	1	1	M	WEC000004	AMP deaminase 1	Q3V1D3	476+MLENIFLPVFEATINPQAHPDLSVFLK	3082.62	47	4	1111GA	none	23.91	H223C145N33O39S1	0.150955	0.268108	0.255582	0.171974	0.090968	0.161004	0.285955	0.272596	0.183422	0.0970236										0.0343995														24.082
1	1	1	M	WEC000004	AMP deaminase 1	Q3V1D3	476+MLENIFLPVFEATINPQAHPDLSVFLK	3082.62	47	4	1112GA	none	23.91	H223C145N33O39S1	0.150955	0.268108	0.255582	0.171974	0.090968	0.161004	0.285955	0.272596	0.183422	0.0970236											0.039964														24.074
1	1	1	M	WEC000004	AMP deaminase 1	Q3V1D3	476+MLENIFLPVFEATINPQAHPDLSVFLK	3082.62	47	4	1113GA	none	23.91	H223C145N33O39S1	0.150955	0.268108	0.255582	0.171974	0.090968	0.161004	0.285955	0.272596	0.183422	0.0970236												0.0372642
1	1	1	M	WEC000004	AMP deaminase 1	Q3V1D3	476+MLENIFLPVFEATINPQAHPDLSVFLK	3082.62	47	4	1114GA	none	23.91	H223C145N33O39S1	0.150955	0.268108	0.255582	0.171974	0.090968	0.161004	0.285955	0.272596	0.183422	0.0970236													0.0399138
1	1	1	M	WEC000004	AMP deaminase 1	Q3V1D3	476+MLENIFLPVFEATINPQAHPDLSVFLK	3082.62	47	4	1115GA	none	23.91	H223C145N33O39S1	0.150955	0.268108	0.255582	0.171974	0.090968	0.161004	0.285955	0.272596	0.183422	0.0970236														0.0540819
1	1	1	M	WEC000004	AMP deaminase 1	Q3V1D3	476+MLENIFLPVFEATINPQAHPDLSVFLK	3082.62	47	4	961GA	none	23.91	H223C145N33O39S1	0.150955	0.268108	0.255582	0.171974	0.090968	0.161004	0.285955	0.272596	0.183422	0.0970236					0.0270809														23.893
1	1	1	M	WEC000004	AMP deaminase 1	Q3V1D3	476+MLENIFLPVFEATINPQAHPDLSVFLK	3082.62	47	4	962GA	none	23.91	H223C145N33O39S1	0.150955	0.268108	0.255582	0.171974	0.090968	0.161004	0.285955	0.272596	0.183422	0.0970236						0.0299402														23.863
1	1	1	M	WEC000004	AMP deaminase 1	Q3V1D3	94+LSHIEEFISSSPTYESVPDFQR	2567.22	47	3	1031GA	none	13.48	H170C115N28O39S0	0.226866	0.320081	0.242262	0.129426	0.0544291	0.233146	0.328941	0.248968	0.133009	0.0559358	0.0524632														13.6
1	1	1	M	WEC000004	AMP deaminase 1	Q3V1D3	94+LSHIEEFISSSPTYESVPDFQR	2567.22	47	3	1061GA	none	13.48	H170C115N28O39S0	0.226866	0.320081	0.242262	0.129426	0.0544291	0.233146	0.328941	0.248968	0.133009	0.0559358							0.0550045														13.558
1	1	1	M	WEC000004	AMP deaminase 1	Q3V1D3	94+LSHIEEFISSSPTYESVPDFQR	2567.22	47	3	1062GA	none	13.48	H170C115N28O39S0	0.226866	0.320081	0.242262	0.129426	0.0544291	0.233146	0.328941	0.248968	0.133009	0.0559358								0.0572883														13.592
1	1	1	M	WEC000004	AMP deaminase 1	Q3V1D3	94+LSHIEEFISSSPTYESVPDFQR	2567.22	47	3	1063GA	none	13.48	H170C115N28O39S0	0.226866	0.320081	0.242262	0.129426	0.0544291	0.233146	0.328941	0.248968	0.133009	0.0559358									0.0621156														13.5
1	1	1	M	WEC000004	AMP deaminase 1	Q3V1D3	94+LSHIEEFISSSPTYESVPDFQR	2567.22	47	3	1081GA	none	13.48	H170C115N28O39S0	0.226866	0.320081	0.242262	0.129426	0.0544291	0.233146	0.328941	0.248968	0.133009	0.0559358		0.0771686														13.542
1	1	1	M	WEC000004	AMP deaminase 1	Q3V1D3	94+LSHIEEFISSSPTYESVPDFQR	2567.22	47	3	1083GA	none	13.48	H170C115N28O39S0	0.226866	0.320081	0.242262	0.129426	0.0544291	0.233146	0.328941	0.248968	0.133009	0.0559358				0.0842707														13.681
1	1	1	M	WEC000004	AMP deaminase 1	Q3V1D3	94+LSHIEEFISSSPTYESVPDFQR	2567.22	47	3	1111GA	none	13.48	H170C115N28O39S0	0.226866	0.320081	0.242262	0.129426	0.0544291	0.233146	0.328941	0.248968	0.133009	0.0559358										0.0531685														13.533
1	1	1	M	WEC000004	AMP deaminase 1	Q3V1D3	94+LSHIEEFISSSPTYESVPDFQR	2567.22	47	3	1112GA	none	13.48	H170C115N28O39S0	0.226866	0.320081	0.242262	0.129426	0.0544291	0.233146	0.328941	0.248968	0.133009	0.0559358											0.0635957														13.412
1	1	1	M	WEC000004	AMP deaminase 1	Q3V1D3	94+LSHIEEFISSSPTYESVPDFQR	2567.22	47	3	1113GA	none	13.48	H170C115N28O39S0	0.226866	0.320081	0.242262	0.129426	0.0544291	0.233146	0.328941	0.248968	0.133009	0.0559358												0.0749506
1	1	1	M	WEC000004	AMP deaminase 1	Q3V1D3	94+LSHIEEFISSSPTYESVPDFQR	2567.22	47	3	1114GA	none	13.48	H170C115N28O39S0	0.226866	0.320081	0.242262	0.129426	0.0544291	0.233146	0.328941	0.248968	0.133009	0.0559358													0.0472833
1	1	1	M	WEC000004	AMP deaminase 1	Q3V1D3	94+LSHIEEFISSSPTYESVPDFQR	2567.22	47	3	1115GA	none	13.48	H170C115N28O39S0	0.226866	0.320081	0.242262	0.129426	0.0544291	0.233146	0.328941	0.248968	0.133009	0.0559358														0.0631005
1	1	1	M	WEC000004	AMP deaminase 1	Q3V1D3	94+LSHIEEFISSSPTYESVPDFQR	2567.22	47	3	961GA	none	13.48	H170C115N28O39S0	0.226866	0.320081	0.242262	0.129426	0.0544291	0.233146	0.328941	0.248968	0.133009	0.0559358					0.0490329														13.539
1	1	1	M	WEC000004	AMP deaminase 1	Q3V1D3	94+LSHIEEFISSSPTYESVPDFQR	2567.22	47	3	962GA	none	13.48	H170C115N28O39S0	0.226866	0.320081	0.242262	0.129426	0.0544291	0.233146	0.328941	0.248968	0.133009	0.0559358						0.0579431														13.425
1	1	1	M	WEC000004	ATP synthase F(0) complex subunit B1, mitochondrial	Q9CQQ7	56+LGLIPEEFFQFLYPK	1839.98	24	2	1031GA	none	24.13	H133C93N17O22S0	0.314975	0.351531	0.208519	0.0867735	0.0282926	0.327485	0.365493	0.216801	0.09022	0.0294163	0.0233393														24.149
1	1	1	M	WEC000004	ATP synthase F(0) complex subunit B1, mitochondrial	Q9CQQ7	56+LGLIPEEFFQFLYPK	1839.98	24	2	1061GA	none	24.13	H133C93N17O22S0	0.314975	0.351531	0.208519	0.0867735	0.0282926	0.327485	0.365493	0.216801	0.09022	0.0294163							0.0178977														24.135
1	1	1	M	WEC000004	ATP synthase F(0) complex subunit B1, mitochondrial	Q9CQQ7	56+LGLIPEEFFQFLYPK	1839.98	24	2	1081GA	none	24.13	H133C93N17O22S0	0.314975	0.351531	0.208519	0.0867735	0.0282926	0.327485	0.365493	0.216801	0.09022	0.0294163		0.0325469														24.204
1	1	1	M	WEC000004	ATP synthase F(0) complex subunit B1, mitochondrial	Q9CQQ7	56+LGLIPEEFFQFLYPK	1839.98	24	2	1083GA	none	24.13	H133C93N17O22S0	0.314975	0.351531	0.208519	0.0867735	0.0282926	0.327485	0.365493	0.216801	0.09022	0.0294163				0.0354027														24.035
1	1	1	M	WEC000004	ATP synthase F(0) complex subunit B1, mitochondrial	Q9CQQ7	56+LGLIPEEFFQFLYPK	1839.98	24	2	1111GA	none	24.13	H133C93N17O22S0	0.314975	0.351531	0.208519	0.0867735	0.0282926	0.327485	0.365493	0.216801	0.09022	0.0294163										0.0223904														24.306
1	1	1	M	WEC000004	ATP synthase F(0) complex subunit B1, mitochondrial	Q9CQQ7	56+LGLIPEEFFQFLYPK	1839.98	24	2	1113GA	none	24.13	H133C93N17O22S0	0.314975	0.351531	0.208519	0.0867735	0.0282926	0.327485	0.365493	0.216801	0.09022	0.0294163												0.0275654
1	1	1	M	WEC000004	ATP synthase F(0) complex subunit B1, mitochondrial	Q9CQQ7	56+LGLIPEEFFQFLYPK	1839.98	24	2	1114GA	none	24.13	H133C93N17O22S0	0.314975	0.351531	0.208519	0.0867735	0.0282926	0.327485	0.365493	0.216801	0.09022	0.0294163													0.0178049
1	1	1	M	WEC000004	ATP synthase F(0) complex subunit B1, mitochondrial	Q9CQQ7	56+LGLIPEEFFQFLYPK	1839.98	24	2	1115GA	none	24.13	H133C93N17O22S0	0.314975	0.351531	0.208519	0.0867735	0.0282926	0.327485	0.365493	0.216801	0.09022	0.0294163														0.0152236
1	1	1	M	WEC000004	ATP synthase F(0) complex subunit B1, mitochondrial	Q9CQQ7	56+LGLIPEEFFQFLYPK	1839.98	24	2	961GA	none	24.13	H133C93N17O22S0	0.314975	0.351531	0.208519	0.0867735	0.0282926	0.327485	0.365493	0.216801	0.09022	0.0294163					0.0372371														24.089
1	1	1	M	WEC000004	ATP synthase F(0) complex subunit B1, mitochondrial	Q9CQQ7	56+LGLIPEEFFQFLYPK	1839.98	24	2	962GA	none	24.13	H133C93N17O22S0	0.314975	0.351531	0.208519	0.0867735	0.0282926	0.327485	0.365493	0.216801	0.09022	0.0294163						0.0168082														24.058
1	2	2	M	WEC000004	ATP synthase F(0) complex subunit B1, mitochondrial	Q9CQQ7	56+LGLIPEEFFQFLYPK	1839.98	24	2	1062GA	none	24.13	H133C93N17O22S0	0.314975	0.351531	0.208519	0.0867735	0.0282926	0.327485	0.365493	0.216801	0.09022	0.0294163								0.0920864														24.309
1	2	2	M	WEC000004	ATP synthase F(0) complex subunit B1, mitochondrial	Q9CQQ7	56+LGLIPEEFFQFLYPK	1839.98	24	2	1063GA	none	24.13	H133C93N17O22S0	0.314975	0.351531	0.208519	0.0867735	0.0282926	0.327485	0.365493	0.216801	0.09022	0.0294163									0.0869066														24.274
1	2	2	M	WEC000004	ATP synthase F(0) complex subunit B1, mitochondrial	Q9CQQ7	56+LGLIPEEFFQFLYPK	1839.98	24	2	1082GA	none	24.13	H133C93N17O22S0	0.314975	0.351531	0.208519	0.0867735	0.0282926	0.327485	0.365493	0.216801	0.09022	0.0294163			0.0179848														24.106
1	3	3	M	WEC000004	ATP synthase F(0) complex subunit B1, mitochondrial	Q9CQQ7	56+LGLIPEEFFQFLYPK	1839.98	24	2	1112GA	none	24.13	H133C93N17O22S0	0.314975	0.351531	0.208519	0.0867735	0.0282926	0.327485	0.365493	0.216801	0.09022	0.0294163											0.0204277														24.298
1	1	1	M	WEC000004	ATP synthase F(0) complex subunit B1, mitochondrial	Q9CQQ7	56+LGLIPEEFFQFLYPK	1839.98	24	3	1031GA	none	24.13	H133C93N17O22S0	0.314975	0.351531	0.208519	0.0867735	0.0282926	0.327485	0.365493	0.216801	0.09022	0.0294163	0.0318878														24.149
1	1	1	M	WEC000004	ATP synthase F(0) complex subunit B1, mitochondrial	Q9CQQ7	56+LGLIPEEFFQFLYPK	1839.98	24	3	1062GA	none	24.13	H133C93N17O22S0	0.314975	0.351531	0.208519	0.0867735	0.0282926	0.327485	0.365493	0.216801	0.09022	0.0294163								0.0364891														24.309
1	1	1	M	WEC000004	ATP synthase F(0) complex subunit B1, mitochondrial	Q9CQQ7	56+LGLIPEEFFQFLYPK	1839.98	24	3	1063GA	none	24.13	H133C93N17O22S0	0.314975	0.351531	0.208519	0.0867735	0.0282926	0.327485	0.365493	0.216801	0.09022	0.0294163									0.0334349														24.274
1	1	1	M	WEC000004	ATP synthase F(0) complex subunit B1, mitochondrial	Q9CQQ7	56+LGLIPEEFFQFLYPK	1839.98	24	3	1082GA	none	24.13	H133C93N17O22S0	0.314975	0.351531	0.208519	0.0867735	0.0282926	0.327485	0.365493	0.216801	0.09022	0.0294163			0.00710828														24.106
1	1	1	M	WEC000004	ATP synthase F(0) complex subunit B1, mitochondrial	Q9CQQ7	56+LGLIPEEFFQFLYPK	1839.98	24	3	1112GA	none	24.13	H133C93N17O22S0	0.314975	0.351531	0.208519	0.0867735	0.0282926	0.327485	0.365493	0.216801	0.09022	0.0294163											0.0301324														24.298
1	1	1	M	WEC000004	ATP synthase F(0) complex subunit B1, mitochondrial	Q9CQQ7	56+LGLIPEEFFQFLYPK	1839.98	24	3	1115GA	none	24.13	H133C93N17O22S0	0.314975	0.351531	0.208519	0.0867735	0.0282926	0.327485	0.365493	0.216801	0.09022	0.0294163														0.0194974
1	1	1	M	WEC000004	ATP synthase subunit O, mitochondrial	Q9DB20	118+LGNTQGIISAFSTIMSVHR	2031.06	34	3	1031GA	none	18.93	H146C88N26O27S1	0.301346	0.333234	0.212831	0.0994191	0.0372324	0.318268	0.351947	0.224783	0.105002	0.0393232	0.0476544														18.161
1	1	1	M	WEC000004	ATP synthase subunit O, mitochondrial	Q9DB20	118+LGNTQGIISAFSTIMSVHR	2031.06	34	3	1061GA	none	18.93	H146C88N26O27S1	0.301346	0.333234	0.212831	0.0994191	0.0372324	0.318268	0.351947	0.224783	0.105002	0.0393232							0.055034														18.315
1	1	1	M	WEC000004	ATP synthase subunit O, mitochondrial	Q9DB20	118+LGNTQGIISAFSTIMSVHR	2031.06	34	3	1063GA	none	18.93	H146C88N26O27S1	0.301346	0.333234	0.212831	0.0994191	0.0372324	0.318268	0.351947	0.224783	0.105002	0.0393232									0.0406937														18.369
1	1	1	M	WEC000004	ATP synthase subunit O, mitochondrial	Q9DB20	118+LGNTQGIISAFSTIMSVHR	2031.06	34	3	1081GA	none	18.93	H146C88N26O27S1	0.301346	0.333234	0.212831	0.0994191	0.0372324	0.318268	0.351947	0.224783	0.105002	0.0393232		0.0459874														18.103
1	1	1	M	WEC000004	ATP synthase subunit O, mitochondrial	Q9DB20	118+LGNTQGIISAFSTIMSVHR	2031.06	34	3	1082GA	none	18.93	H146C88N26O27S1	0.301346	0.333234	0.212831	0.0994191	0.0372324	0.318268	0.351947	0.224783	0.105002	0.0393232			0.0459843														18.118
1	1	1	M	WEC000004	ATP synthase subunit O, mitochondrial	Q9DB20	118+LGNTQGIISAFSTIMSVHR	2031.06	34	3	1083GA	none	18.93	H146C88N26O27S1	0.301346	0.333234	0.212831	0.0994191	0.0372324	0.318268	0.351947	0.224783	0.105002	0.0393232				0.0528874														18.27
1	1	1	M	WEC000004	ATP synthase subunit O, mitochondrial	Q9DB20	118+LGNTQGIISAFSTIMSVHR	2031.06	34	3	1112GA	none	18.93	H146C88N26O27S1	0.301346	0.333234	0.212831	0.0994191	0.0372324	0.318268	0.351947	0.224783	0.105002	0.0393232											0.0373438														18.113
1	1	1	M	WEC000004	ATP synthase subunit O, mitochondrial	Q9DB20	118+LGNTQGIISAFSTIMSVHR	2031.06	34	3	1113GA	none	18.93	H146C88N26O27S1	0.301346	0.333234	0.212831	0.0994191	0.0372324	0.318268	0.351947	0.224783	0.105002	0.0393232												0.0297516
1	1	1	M	WEC000004	ATP synthase subunit O, mitochondrial	Q9DB20	118+LGNTQGIISAFSTIMSVHR	2031.06	34	3	1114GA	none	18.93	H146C88N26O27S1	0.301346	0.333234	0.212831	0.0994191	0.0372324	0.318268	0.351947	0.224783	0.105002	0.0393232													0.0453696
1	1	1	M	WEC000004	ATP synthase subunit O, mitochondrial	Q9DB20	118+LGNTQGIISAFSTIMSVHR	2031.06	34	3	1115GA	none	18.93	H146C88N26O27S1	0.301346	0.333234	0.212831	0.0994191	0.0372324	0.318268	0.351947	0.224783	0.105002	0.0393232														0.045758
1	1	1	M	WEC000004	ATP synthase subunit O, mitochondrial	Q9DB20	118+LGNTQGIISAFSTIMSVHR	2031.06	34	3	962GA	none	18.93	H146C88N26O27S1	0.301346	0.333234	0.212831	0.0994191	0.0372324	0.318268	0.351947	0.224783	0.105002	0.0393232						0.0540186														18.098
1	1	1	M	WEC000004	ATP synthase subunit O, mitochondrial	Q9DB20	118+LGNTQGIISAFSTIMSVHR	2031.06	34	4	1031GA	none	18.93	H146C88N26O27S1	0.301346	0.333234	0.212831	0.0994191	0.0372324	0.318268	0.351947	0.224783	0.105002	0.0393232	0.0541055														18.161
1	1	1	M	WEC000004	ATP synthase subunit O, mitochondrial	Q9DB20	118+LGNTQGIISAFSTIMSVHR	2031.06	34	4	1061GA	none	18.93	H146C88N26O27S1	0.301346	0.333234	0.212831	0.0994191	0.0372324	0.318268	0.351947	0.224783	0.105002	0.0393232							0.0756759														18.315
1	1	1	M	WEC000004	ATP synthase subunit O, mitochondrial	Q9DB20	118+LGNTQGIISAFSTIMSVHR	2031.06	34	4	1063GA	none	18.93	H146C88N26O27S1	0.301346	0.333234	0.212831	0.0994191	0.0372324	0.318268	0.351947	0.224783	0.105002	0.0393232									0.0543126														18.369
1	1	1	M	WEC000004	ATP synthase subunit O, mitochondrial	Q9DB20	118+LGNTQGIISAFSTIMSVHR	2031.06	34	4	1081GA	none	18.93	H146C88N26O27S1	0.301346	0.333234	0.212831	0.0994191	0.0372324	0.318268	0.351947	0.224783	0.105002	0.0393232		0.0551185														18.103
1	1	1	M	WEC000004	ATP synthase subunit O, mitochondrial	Q9DB20	118+LGNTQGIISAFSTIMSVHR	2031.06	34	4	1082GA	none	18.93	H146C88N26O27S1	0.301346	0.333234	0.212831	0.0994191	0.0372324	0.318268	0.351947	0.224783	0.105002	0.0393232			0.0745648														18.118
1	1	1	M	WEC000004	ATP synthase subunit O, mitochondrial	Q9DB20	118+LGNTQGIISAFSTIMSVHR	2031.06	34	4	1083GA	none	18.93	H146C88N26O27S1	0.301346	0.333234	0.212831	0.0994191	0.0372324	0.318268	0.351947	0.224783	0.105002	0.0393232				0.059832														18.27
1	1	1	M	WEC000004	ATP synthase subunit O, mitochondrial	Q9DB20	118+LGNTQGIISAFSTIMSVHR	2031.06	34	4	1112GA	none	18.93	H146C88N26O27S1	0.301346	0.333234	0.212831	0.0994191	0.0372324	0.318268	0.351947	0.224783	0.105002	0.0393232											0.0694498														18.113
1	1	1	M	WEC000004	ATP synthase subunit O, mitochondrial	Q9DB20	118+LGNTQGIISAFSTIMSVHR	2031.06	34	4	1113GA	none	18.93	H146C88N26O27S1	0.301346	0.333234	0.212831	0.0994191	0.0372324	0.318268	0.351947	0.224783	0.105002	0.0393232												0.037252
1	1	1	M	WEC000004	ATP synthase subunit O, mitochondrial	Q9DB20	118+LGNTQGIISAFSTIMSVHR	2031.06	34	4	1114GA	none	18.93	H146C88N26O27S1	0.301346	0.333234	0.212831	0.0994191	0.0372324	0.318268	0.351947	0.224783	0.105002	0.0393232													0.0578959
1	1	1	M	WEC000004	ATP synthase subunit O, mitochondrial	Q9DB20	118+LGNTQGIISAFSTIMSVHR	2031.06	34	4	962GA	none	18.93	H146C88N26O27S1	0.301346	0.333234	0.212831	0.0994191	0.0372324	0.318268	0.351947	0.224783	0.105002	0.0393232						0.066244														18.098
1	1	1	M	WEC000004	ATP synthase subunit O, mitochondrial	Q9DB20	177+TDPSIMGGMIVR	1275.63	20	2	1031GA	none	11.53	H93C53N15O17S2	0.451441	0.305104	0.158069	0.0600549	0.018862	0.463174	0.313033	0.162177	0.0616158	0.0193522	0.0636668														11.333
1	1	1	M	WEC000004	ATP synthase subunit O, mitochondrial	Q9DB20	177+TDPSIMGGMIVR	1275.63	20	2	1062GA	none	11.53	H93C53N15O17S2	0.451441	0.305104	0.158069	0.0600549	0.018862	0.463174	0.313033	0.162177	0.0616158	0.0193522								0.0910248														11.409
1	1	1	M	WEC000004	ATP synthase subunit O, mitochondrial	Q9DB20	177+TDPSIMGGMIVR	1275.63	20	2	1063GA	none	11.53	H93C53N15O17S2	0.451441	0.305104	0.158069	0.0600549	0.018862	0.463174	0.313033	0.162177	0.0616158	0.0193522									0.0377405														11.682
1	1	1	M	WEC000004	ATP synthase subunit O, mitochondrial	Q9DB20	177+TDPSIMGGMIVR	1275.63	20	2	1081GA	none	11.53	H93C53N15O17S2	0.451441	0.305104	0.158069	0.0600549	0.018862	0.463174	0.313033	0.162177	0.0616158	0.0193522		0.0530451														11.304
1	1	1	M	WEC000004	ATP synthase subunit O, mitochondrial	Q9DB20	177+TDPSIMGGMIVR	1275.63	20	2	1083GA	none	11.53	H93C53N15O17S2	0.451441	0.305104	0.158069	0.0600549	0.018862	0.463174	0.313033	0.162177	0.0616158	0.0193522				0.0800186														11.387
1	1	1	M	WEC000004	ATP synthase subunit O, mitochondrial	Q9DB20	177+TDPSIMGGMIVR	1275.63	20	2	1112GA	none	11.53	H93C53N15O17S2	0.451441	0.305104	0.158069	0.0600549	0.018862	0.463174	0.313033	0.162177	0.0616158	0.0193522											0.0955461														12.265
1	1	1	M	WEC000004	ATP synthase subunit O, mitochondrial	Q9DB20	177+TDPSIMGGMIVR	1275.63	20	2	1113GA	none	11.53	H93C53N15O17S2	0.451441	0.305104	0.158069	0.0600549	0.018862	0.463174	0.313033	0.162177	0.0616158	0.0193522												0.135944
1	1	1	M	WEC000004	ATP synthase subunit O, mitochondrial	Q9DB20	177+TDPSIMGGMIVR	1275.63	20	2	1115GA	none	11.53	H93C53N15O17S2	0.451441	0.305104	0.158069	0.0600549	0.018862	0.463174	0.313033	0.162177	0.0616158	0.0193522														0.142527
1	1	1	M	WEC000004	ATP synthase subunit O, mitochondrial	Q9DB20	27+LVRPPVQVYGIEGR	1581.9	28	3	1031GA	none	9.59	H119C72N21O19S0	0.394432	0.353408	0.17187	0.0594287	0.0162518	0.402836	0.360938	0.175532	0.0606949	0.016598	0.0296594														9.374
1	1	1	M	WEC000004	ATP synthase subunit O, mitochondrial	Q9DB20	27+LVRPPVQVYGIEGR	1581.9	28	3	1062GA	none	9.59	H119C72N21O19S0	0.394432	0.353408	0.17187	0.0594287	0.0162518	0.402836	0.360938	0.175532	0.0606949	0.016598								0.0346147														9.534
1	1	1	M	WEC000004	ATP synthase subunit O, mitochondrial	Q9DB20	27+LVRPPVQVYGIEGR	1581.9	28	3	1063GA	none	9.59	H119C72N21O19S0	0.394432	0.353408	0.17187	0.0594287	0.0162518	0.402836	0.360938	0.175532	0.0606949	0.016598									0.0426534														9.527
1	1	1	M	WEC000004	ATP synthase subunit O, mitochondrial	Q9DB20	27+LVRPPVQVYGIEGR	1581.9	28	3	1081GA	none	9.59	H119C72N21O19S0	0.394432	0.353408	0.17187	0.0594287	0.0162518	0.402836	0.360938	0.175532	0.0606949	0.016598		0.0316349														9.289
1	1	1	M	WEC000004	ATP synthase subunit O, mitochondrial	Q9DB20	27+LVRPPVQVYGIEGR	1581.9	28	3	1082GA	none	9.59	H119C72N21O19S0	0.394432	0.353408	0.17187	0.0594287	0.0162518	0.402836	0.360938	0.175532	0.0606949	0.016598			0.0339195														9.331
1	1	1	M	WEC000004	ATP synthase subunit O, mitochondrial	Q9DB20	27+LVRPPVQVYGIEGR	1581.9	28	3	1112GA	none	9.59	H119C72N21O19S0	0.394432	0.353408	0.17187	0.0594287	0.0162518	0.402836	0.360938	0.175532	0.0606949	0.016598											0.0335784														9.411
1	1	1	M	WEC000004	ATP synthase subunit O, mitochondrial	Q9DB20	27+LVRPPVQVYGIEGR	1581.9	28	3	1114GA	none	9.59	H119C72N21O19S0	0.394432	0.353408	0.17187	0.0594287	0.0162518	0.402836	0.360938	0.175532	0.0606949	0.016598													0.0190746
1	1	1	M	WEC000004	ATP synthase subunit O, mitochondrial	Q9DB20	27+LVRPPVQVYGIEGR	1581.9	28	3	1115GA	none	9.59	H119C72N21O19S0	0.394432	0.353408	0.17187	0.0594287	0.0162518	0.402836	0.360938	0.175532	0.0606949	0.016598														0.0114218
1	2	2	M	WEC000004	ATP synthase subunit O, mitochondrial	Q9DB20	74+VSLAVLNPYIK	1215.72	15	2	1062GA	none	14.11	H97C58N13O15S0	0.479729	0.339403	0.133044	0.0375063	0.00842268	0.48473	0.342941	0.134431	0.0378973	0.00851049								0.0225349														14.179
1	2	2	M	WEC000004	ATP synthase subunit O, mitochondrial	Q9DB20	74+VSLAVLNPYIK	1215.72	15	2	1063GA	none	14.11	H97C58N13O15S0	0.479729	0.339403	0.133044	0.0375063	0.00842268	0.48473	0.342941	0.134431	0.0378973	0.00851049									0.0290627														14.088
1	2	2	M	WEC000004	ATP synthase subunit O, mitochondrial	Q9DB20	74+VSLAVLNPYIK	1215.72	15	2	1112GA	none	14.11	H97C58N13O15S0	0.479729	0.339403	0.133044	0.0375063	0.00842268	0.48473	0.342941	0.134431	0.0378973	0.00851049											0.0490918														14
1	2	2	M	WEC000004	ATP synthase subunit O, mitochondrial	Q9DB20	74+VSLAVLNPYIK	1215.72	15	2	1115GA	none	14.11	H97C58N13O15S0	0.479729	0.339403	0.133044	0.0375063	0.00842268	0.48473	0.342941	0.134431	0.0378973	0.00851049														0.0138079
1	1	1	M	WEC000004	ATP synthase subunit alpha, mitochondrial	Q03265	104+GMSLNLEPDNVGVVVFGNDK	2103.03	30	2	1081GA	none	16.97	H146C91N24O31S1	0.290918	0.32962	0.21666	0.104331	0.0403567	0.308985	0.35009	0.230115	0.11081	0.0428629		0.0449354														16.984
1	1	1	M	WEC000004	ATP synthase subunit alpha, mitochondrial	Q03265	104+GMSLNLEPDNVGVVVFGNDK	2103.03	30	2	1082GA	none	16.97	H146C91N24O31S1	0.290918	0.32962	0.21666	0.104331	0.0403567	0.308985	0.35009	0.230115	0.11081	0.0428629			0.0310812														16.942
1	1	1	M	WEC000004	ATP synthase subunit alpha, mitochondrial	Q03265	104+GMSLNLEPDNVGVVVFGNDK	2103.03	30	2	1083GA	none	16.97	H146C91N24O31S1	0.290918	0.32962	0.21666	0.104331	0.0403567	0.308985	0.35009	0.230115	0.11081	0.0428629				0.047673														17.067
1	1	1	M	WEC000004	ATP synthase subunit alpha, mitochondrial	Q03265	104+GMSLNLEPDNVGVVVFGNDK	2103.03	30	2	1115GA	none	16.97	H146C91N24O31S1	0.290918	0.32962	0.21666	0.104331	0.0403567	0.308985	0.35009	0.230115	0.11081	0.0428629														0.0234709
1	1	1	M	WEC000004	ATP synthase subunit alpha, mitochondrial	Q03265	104+GMSLNLEPDNVGVVVFGNDK	2103.03	30	3	1115GA	none	16.97	H146C91N24O31S1	0.290918	0.32962	0.21666	0.104331	0.0403567	0.308985	0.35009	0.230115	0.11081	0.0428629														0.0872899
1	2	2	M	WEC000004	ATP synthase subunit alpha, mitochondrial	Q03265	134+TGAIVDVPVGEELLGR	1623.88	30	2	1031GA	none	15.1	H121C71N19O24S0	0.396764	0.349078	0.171272	0.0606223	0.0171402	0.405799	0.357027	0.175172	0.0620027	0.0175304	0.0390844														14.971
1	2	2	M	WEC000004	ATP synthase subunit alpha, mitochondrial	Q03265	134+TGAIVDVPVGEELLGR	1623.88	30	2	1062GA	none	15.1	H121C71N19O24S0	0.396764	0.349078	0.171272	0.0606223	0.0171402	0.405799	0.357027	0.175172	0.0620027	0.0175304								0.0420332														15.159
1	2	2	M	WEC000004	ATP synthase subunit alpha, mitochondrial	Q03265	134+TGAIVDVPVGEELLGR	1623.88	30	2	1063GA	none	15.1	H121C71N19O24S0	0.396764	0.349078	0.171272	0.0606223	0.0171402	0.405799	0.357027	0.175172	0.0620027	0.0175304									0.047949														15.067
1	2	2	M	WEC000004	ATP synthase subunit alpha, mitochondrial	Q03265	134+TGAIVDVPVGEELLGR	1623.88	30	2	1111GA	none	15.1	H121C71N19O24S0	0.396764	0.349078	0.171272	0.0606223	0.0171402	0.405799	0.357027	0.175172	0.0620027	0.0175304										0.0352459														15.1
1	2	2	M	WEC000004	ATP synthase subunit alpha, mitochondrial	Q03265	134+TGAIVDVPVGEELLGR	1623.88	30	2	1112GA	none	15.1	H121C71N19O24S0	0.396764	0.349078	0.171272	0.0606223	0.0171402	0.405799	0.357027	0.175172	0.0620027	0.0175304											0.0463592														15.007
1	2	2	M	WEC000004	ATP synthase subunit alpha, mitochondrial	Q03265	134+TGAIVDVPVGEELLGR	1623.88	30	2	1113GA	none	15.1	H121C71N19O24S0	0.396764	0.349078	0.171272	0.0606223	0.0171402	0.405799	0.357027	0.175172	0.0620027	0.0175304												0.0293705
1	2	2	M	WEC000004	ATP synthase subunit alpha, mitochondrial	Q03265	134+TGAIVDVPVGEELLGR	1623.88	30	2	1114GA	none	15.1	H121C71N19O24S0	0.396764	0.349078	0.171272	0.0606223	0.0171402	0.405799	0.357027	0.175172	0.0620027	0.0175304													0.0207733
1	2	2	M	WEC000004	ATP synthase subunit alpha, mitochondrial	Q03265	134+TGAIVDVPVGEELLGR	1623.88	30	2	961GA	none	15.1	H121C71N19O24S0	0.396764	0.349078	0.171272	0.0606223	0.0171402	0.405799	0.357027	0.175172	0.0620027	0.0175304					0.0327717														14.882
1	3	3	M	WEC000004	ATP synthase subunit alpha, mitochondrial	Q03265	134+TGAIVDVPVGEELLGR	1623.88	30	2	1081GA	none	15.1	H121C71N19O24S0	0.396764	0.349078	0.171272	0.0606223	0.0171402	0.405799	0.357027	0.175172	0.0620027	0.0175304		0.0329357														14.885
1	3	3	M	WEC000004	ATP synthase subunit alpha, mitochondrial	Q03265	134+TGAIVDVPVGEELLGR	1623.88	30	2	1082GA	none	15.1	H121C71N19O24S0	0.396764	0.349078	0.171272	0.0606223	0.0171402	0.405799	0.357027	0.175172	0.0620027	0.0175304			0.0124246														14.816
1	3	3	M	WEC000004	ATP synthase subunit alpha, mitochondrial	Q03265	134+TGAIVDVPVGEELLGR	1623.88	30	2	962GA	none	15.1	H121C71N19O24S0	0.396764	0.349078	0.171272	0.0606223	0.0171402	0.405799	0.357027	0.175172	0.0620027	0.0175304						0.0158886														14.796
1	4	4	M	WEC000004	ATP synthase subunit alpha, mitochondrial	Q03265	134+TGAIVDVPVGEELLGR	1623.88	30	2	1061GA	none	15.1	H121C71N19O24S0	0.396764	0.349078	0.171272	0.0606223	0.0171402	0.405799	0.357027	0.175172	0.0620027	0.0175304							0.0123479														14.957
1	4	4	M	WEC000004	ATP synthase subunit alpha, mitochondrial	Q03265	134+TGAIVDVPVGEELLGR	1623.88	30	2	1115GA	none	15.1	H121C71N19O24S0	0.396764	0.349078	0.171272	0.0606223	0.0171402	0.405799	0.357027	0.175172	0.0620027	0.0175304														0.02051
1	1	1	M	WEC000004	ATP synthase subunit alpha, mitochondrial	Q03265	134+TGAIVDVPVGEELLGR	1623.88	30	3	1061GA	none	15.1	H121C71N19O24S0	0.396764	0.349078	0.171272	0.0606223	0.0171402	0.405799	0.357027	0.175172	0.0620027	0.0175304							0.0365452														14.957
1	1	1	M	WEC000004	ATP synthase subunit alpha, mitochondrial	Q03265	134+TGAIVDVPVGEELLGR	1623.88	30	3	1082GA	none	15.1	H121C71N19O24S0	0.396764	0.349078	0.171272	0.0606223	0.0171402	0.405799	0.357027	0.175172	0.0620027	0.0175304			0.0502484														14.816
1	1	1	M	WEC000004	ATP synthase subunit alpha, mitochondrial	Q03265	134+TGAIVDVPVGEELLGR	1623.88	30	3	1115GA	none	15.1	H121C71N19O24S0	0.396764	0.349078	0.171272	0.0606223	0.0171402	0.405799	0.357027	0.175172	0.0620027	0.0175304														0.0310085
1	1	1	M	WEC000004	ATP synthase subunit alpha, mitochondrial	Q03265	134+TGAIVDVPVGEELLGRVVDALGNAIDGKGPIGSK	3315.8	62	4	1031GA	none	23.99	H246C145N40O48S0	0.151126	0.272123	0.258459	0.171295	0.0886119	0.160497	0.288996	0.274485	0.181916	0.0941064	0.0271525														24.037
1	1	1	M	WEC000004	ATP synthase subunit alpha, mitochondrial	Q03265	134+TGAIVDVPVGEELLGRVVDALGNAIDGKGPIGSK	3315.8	62	4	1081GA	none	23.99	H246C145N40O48S0	0.151126	0.272123	0.258459	0.171295	0.0886119	0.160497	0.288996	0.274485	0.181916	0.0941064		0.0363908														24.008
1	1	1	M	WEC000004	ATP synthase subunit alpha, mitochondrial	Q03265	134+TGAIVDVPVGEELLGRVVDALGNAIDGKGPIGSK	3315.8	62	4	1112GA	none	23.99	H246C145N40O48S0	0.151126	0.272123	0.258459	0.171295	0.0886119	0.160497	0.288996	0.274485	0.181916	0.0941064											0.0485874														24.158
1	1	1	M	WEC000004	ATP synthase subunit alpha, mitochondrial	Q03265	134+TGAIVDVPVGEELLGRVVDALGNAIDGKGPIGSK	3315.8	62	4	1115GA	none	23.99	H246C145N40O48S0	0.151126	0.272123	0.258459	0.171295	0.0886119	0.160497	0.288996	0.274485	0.181916	0.0941064														0.033804
1	2	2	M	WEC000004	ATP synthase subunit alpha, mitochondrial	Q03265	150+VVDALGNAIDGK	1170.62	21	2	1063GA	none	7.96	H86C50N14O18S0	0.518905	0.32296	0.117978	0.0317313	0.00690636	0.523314	0.325704	0.11898	0.032001	0.00696505									0.0720089														8.044
1	2	2	M	WEC000004	ATP synthase subunit alpha, mitochondrial	Q03265	150+VVDALGNAIDGK	1170.62	21	2	1115GA	none	7.96	H86C50N14O18S0	0.518905	0.32296	0.117978	0.0317313	0.00690636	0.523314	0.325704	0.11898	0.032001	0.00696505														0.0365067
1	3	3	M	WEC000004	ATP synthase subunit alpha, mitochondrial	Q03265	150+VVDALGNAIDGK	1170.62	21	2	1112GA	none	7.96	H86C50N14O18S0	0.518905	0.32296	0.117978	0.0317313	0.00690636	0.523314	0.325704	0.11898	0.032001	0.00696505											0.0506498														7.984
1	4	4	M	WEC000004	ATP synthase subunit alpha, mitochondrial	Q03265	150+VVDALGNAIDGK	1170.62	21	2	1031GA	none	7.96	H86C50N14O18S0	0.518905	0.32296	0.117978	0.0317313	0.00690636	0.523314	0.325704	0.11898	0.032001	0.00696505	0.0352831														8.843
1	4	4	M	WEC000004	ATP synthase subunit alpha, mitochondrial	Q03265	150+VVDALGNAIDGK	1170.62	21	2	1061GA	none	7.96	H86C50N14O18S0	0.518905	0.32296	0.117978	0.0317313	0.00690636	0.523314	0.325704	0.11898	0.032001	0.00696505							0.0146385														8.828
1	4	4	M	WEC000004	ATP synthase subunit alpha, mitochondrial	Q03265	150+VVDALGNAIDGK	1170.62	21	2	1062GA	none	7.96	H86C50N14O18S0	0.518905	0.32296	0.117978	0.0317313	0.00690636	0.523314	0.325704	0.11898	0.032001	0.00696505								0.040319														9.003
1	4	4	M	WEC000004	ATP synthase subunit alpha, mitochondrial	Q03265	150+VVDALGNAIDGK	1170.62	21	2	1081GA	none	7.96	H86C50N14O18S0	0.518905	0.32296	0.117978	0.0317313	0.00690636	0.523314	0.325704	0.11898	0.032001	0.00696505		0.0598239														8.701
1	4	4	M	WEC000004	ATP synthase subunit alpha, mitochondrial	Q03265	150+VVDALGNAIDGK	1170.62	21	2	1082GA	none	7.96	H86C50N14O18S0	0.518905	0.32296	0.117978	0.0317313	0.00690636	0.523314	0.325704	0.11898	0.032001	0.00696505			0.0217229														8.715
1	4	4	M	WEC000004	ATP synthase subunit alpha, mitochondrial	Q03265	150+VVDALGNAIDGK	1170.62	21	2	1083GA	none	7.96	H86C50N14O18S0	0.518905	0.32296	0.117978	0.0317313	0.00690636	0.523314	0.325704	0.11898	0.032001	0.00696505				0.0441292														8.756
1	4	4	M	WEC000004	ATP synthase subunit alpha, mitochondrial	Q03265	150+VVDALGNAIDGK	1170.62	21	2	1111GA	none	7.96	H86C50N14O18S0	0.518905	0.32296	0.117978	0.0317313	0.00690636	0.523314	0.325704	0.11898	0.032001	0.00696505										0.025162														8.971
1	4	4	M	WEC000004	ATP synthase subunit alpha, mitochondrial	Q03265	150+VVDALGNAIDGK	1170.62	21	2	1113GA	none	7.96	H86C50N14O18S0	0.518905	0.32296	0.117978	0.0317313	0.00690636	0.523314	0.325704	0.11898	0.032001	0.00696505												0.02223
1	4	4	M	WEC000004	ATP synthase subunit alpha, mitochondrial	Q03265	150+VVDALGNAIDGK	1170.62	21	2	1114GA	none	7.96	H86C50N14O18S0	0.518905	0.32296	0.117978	0.0317313	0.00690636	0.523314	0.325704	0.11898	0.032001	0.00696505													0.0166268
1	4	4	M	WEC000004	ATP synthase subunit alpha, mitochondrial	Q03265	150+VVDALGNAIDGK	1170.62	21	2	961GA	none	7.96	H86C50N14O18S0	0.518905	0.32296	0.117978	0.0317313	0.00690636	0.523314	0.325704	0.11898	0.032001	0.00696505					0.0250019														8.866
1	4	4	M	WEC000004	ATP synthase subunit alpha, mitochondrial	Q03265	150+VVDALGNAIDGK	1170.62	21	2	962GA	none	7.96	H86C50N14O18S0	0.518905	0.32296	0.117978	0.0317313	0.00690636	0.523314	0.325704	0.11898	0.032001	0.00696505						0.0115936														8.724
1	1	1	M	WEC000004	ATP synthase subunit alpha, mitochondrial	Q03265	150+VVDALGNAIDGK	1170.62	21	3	1081GA	none	7.96	H86C50N14O18S0	0.518905	0.32296	0.117978	0.0317313	0.00690636	0.523314	0.325704	0.11898	0.032001	0.00696505		0.0668028														8.701
1	1	1	M	WEC000004	ATP synthase subunit alpha, mitochondrial	Q03265	150+VVDALGNAIDGK	1170.62	21	3	1111GA	none	7.96	H86C50N14O18S0	0.518905	0.32296	0.117978	0.0317313	0.00690636	0.523314	0.325704	0.11898	0.032001	0.00696505										0.0286228														8.971
1	1	1	M	WEC000004	ATP synthase subunit alpha, mitochondrial	Q03265	150+VVDALGNAIDGK	1170.62	21	3	1114GA	none	7.96	H86C50N14O18S0	0.518905	0.32296	0.117978	0.0317313	0.00690636	0.523314	0.325704	0.11898	0.032001	0.00696505													0.0143088
1	1	1	M	WEC000004	ATP synthase subunit alpha, mitochondrial	Q03265	150+VVDALGNAIDGKGPIGSK	1709.93	32	2	1031GA	none	9.17	H127C74N21O25S0	0.379859	0.350043	0.178942	0.0658187	0.019306	0.389734	0.359143	0.183593	0.0675298	0.0198079	0.0385815														9.095
1	1	1	M	WEC000004	ATP synthase subunit alpha, mitochondrial	Q03265	150+VVDALGNAIDGKGPIGSK	1709.93	32	2	1061GA	none	9.17	H127C74N21O25S0	0.379859	0.350043	0.178942	0.0658187	0.019306	0.389734	0.359143	0.183593	0.0675298	0.0198079							0.0325908														9.024
1	1	1	M	WEC000004	ATP synthase subunit alpha, mitochondrial	Q03265	150+VVDALGNAIDGKGPIGSK	1709.93	32	2	1081GA	none	9.17	H127C74N21O25S0	0.379859	0.350043	0.178942	0.0658187	0.019306	0.389734	0.359143	0.183593	0.0675298	0.0198079		0.0447071														8.953
1	1	1	M	WEC000004	ATP synthase subunit alpha, mitochondrial	Q03265	150+VVDALGNAIDGKGPIGSK	1709.93	32	2	1082GA	none	9.17	H127C74N21O25S0	0.379859	0.350043	0.178942	0.0658187	0.019306	0.389734	0.359143	0.183593	0.0675298	0.0198079			0.0287196														8.967
1	1	1	M	WEC000004	ATP synthase subunit alpha, mitochondrial	Q03265	150+VVDALGNAIDGKGPIGSK	1709.93	32	2	1083GA	none	9.17	H127C74N21O25S0	0.379859	0.350043	0.178942	0.0658187	0.019306	0.389734	0.359143	0.183593	0.0675298	0.0198079				0.0696002														8.113
1	1	1	M	WEC000004	ATP synthase subunit alpha, mitochondrial	Q03265	150+VVDALGNAIDGKGPIGSK	1709.93	32	2	1112GA	none	9.17	H127C74N21O25S0	0.379859	0.350043	0.178942	0.0658187	0.019306	0.389734	0.359143	0.183593	0.0675298	0.0198079											0.0607276														8.935
1	1	1	M	WEC000004	ATP synthase subunit alpha, mitochondrial	Q03265	150+VVDALGNAIDGKGPIGSK	1709.93	32	2	1114GA	none	9.17	H127C74N21O25S0	0.379859	0.350043	0.178942	0.0658187	0.019306	0.389734	0.359143	0.183593	0.0675298	0.0198079													0.0356067
1	1	1	M	WEC000004	ATP synthase subunit alpha, mitochondrial	Q03265	150+VVDALGNAIDGKGPIGSK	1709.93	32	2	1115GA	none	9.17	H127C74N21O25S0	0.379859	0.350043	0.178942	0.0658187	0.019306	0.389734	0.359143	0.183593	0.0675298	0.0198079														0.0288242
1	1	1	M	WEC000004	ATP synthase subunit alpha, mitochondrial	Q03265	150+VVDALGNAIDGKGPIGSK	1709.93	32	2	962GA	none	9.17	H127C74N21O25S0	0.379859	0.350043	0.178942	0.0658187	0.019306	0.389734	0.359143	0.183593	0.0675298	0.0198079						0.0303523														8.836
1	1	1	M	WEC000004	ATP synthase subunit alpha, mitochondrial	Q03265	150+VVDALGNAIDGKGPIGSK	1709.93	32	3	1062GA	none	9.17	H127C74N21O25S0	0.379859	0.350043	0.178942	0.0658187	0.019306	0.389734	0.359143	0.183593	0.0675298	0.0198079								0.0457911														9.058
1	1	1	M	WEC000004	ATP synthase subunit alpha, mitochondrial	Q03265	150+VVDALGNAIDGKGPIGSK	1709.93	32	3	1063GA	none	9.17	H127C74N21O25S0	0.379859	0.350043	0.178942	0.0658187	0.019306	0.389734	0.359143	0.183593	0.0675298	0.0198079									0.0746643														9.051
1	1	1	M	WEC000004	ATP synthase subunit alpha, mitochondrial	Q03265	150+VVDALGNAIDGKGPIGSK	1709.93	32	3	1113GA	none	9.17	H127C74N21O25S0	0.379859	0.350043	0.178942	0.0658187	0.019306	0.389734	0.359143	0.183593	0.0675298	0.0198079												0.0451133
1	2	2	M	WEC000004	ATP synthase subunit alpha, mitochondrial	Q03265	150+VVDALGNAIDGKGPIGSK	1709.93	32	3	1061GA	none	9.17	H127C74N21O25S0	0.379859	0.350043	0.178942	0.0658187	0.019306	0.389734	0.359143	0.183593	0.0675298	0.0198079							0.0260065														9.024
1	2	2	M	WEC000004	ATP synthase subunit alpha, mitochondrial	Q03265	150+VVDALGNAIDGKGPIGSK	1709.93	32	3	1083GA	none	9.17	H127C74N21O25S0	0.379859	0.350043	0.178942	0.0658187	0.019306	0.389734	0.359143	0.183593	0.0675298	0.0198079				0.0448312														8.113
1	2	2	M	WEC000004	ATP synthase subunit alpha, mitochondrial	Q03265	150+VVDALGNAIDGKGPIGSK	1709.93	32	3	1111GA	none	9.17	H127C74N21O25S0	0.379859	0.350043	0.178942	0.0658187	0.019306	0.389734	0.359143	0.183593	0.0675298	0.0198079										0.10549														7.684
1	2	2	M	WEC000004	ATP synthase subunit alpha, mitochondrial	Q03265	150+VVDALGNAIDGKGPIGSK	1709.93	32	3	1112GA	none	9.17	H127C74N21O25S0	0.379859	0.350043	0.178942	0.0658187	0.019306	0.389734	0.359143	0.183593	0.0675298	0.0198079											0.050549														8.935
1	2	2	M	WEC000004	ATP synthase subunit alpha, mitochondrial	Q03265	150+VVDALGNAIDGKGPIGSK	1709.93	32	3	1114GA	none	9.17	H127C74N21O25S0	0.379859	0.350043	0.178942	0.0658187	0.019306	0.389734	0.359143	0.183593	0.0675298	0.0198079													0.0385764
1	2	2	M	WEC000004	ATP synthase subunit alpha, mitochondrial	Q03265	150+VVDALGNAIDGKGPIGSK	1709.93	32	3	1115GA	none	9.17	H127C74N21O25S0	0.379859	0.350043	0.178942	0.0658187	0.019306	0.389734	0.359143	0.183593	0.0675298	0.0198079														0.0279334
1	2	2	M	WEC000004	ATP synthase subunit alpha, mitochondrial	Q03265	150+VVDALGNAIDGKGPIGSK	1709.93	32	3	962GA	none	9.17	H127C74N21O25S0	0.379859	0.350043	0.178942	0.0658187	0.019306	0.389734	0.359143	0.183593	0.0675298	0.0198079						0.0360365														8.836
1	3	3	M	WEC000004	ATP synthase subunit alpha, mitochondrial	Q03265	150+VVDALGNAIDGKGPIGSK	1709.93	32	3	1031GA	none	9.17	H127C74N21O25S0	0.379859	0.350043	0.178942	0.0658187	0.019306	0.389734	0.359143	0.183593	0.0675298	0.0198079	0.0397237														9.095
1	3	3	M	WEC000004	ATP synthase subunit alpha, mitochondrial	Q03265	150+VVDALGNAIDGKGPIGSK	1709.93	32	3	1082GA	none	9.17	H127C74N21O25S0	0.379859	0.350043	0.178942	0.0658187	0.019306	0.389734	0.359143	0.183593	0.0675298	0.0198079			0.0314851														8.967
1	4	4	M	WEC000004	ATP synthase subunit alpha, mitochondrial	Q03265	150+VVDALGNAIDGKGPIGSK	1709.93	32	3	1081GA	none	9.17	H127C74N21O25S0	0.379859	0.350043	0.178942	0.0658187	0.019306	0.389734	0.359143	0.183593	0.0675298	0.0198079		0.0404953														8.953
1	1	1	M	WEC000004	ATP synthase subunit alpha, mitochondrial	Q03265	172+VGLKAPGIIPR	1119.71	20	2	1031GA	none	7.64	H93C52N15O12S0	0.512617	0.331642	0.118187	0.0301994	0.00613249	0.516415	0.334099	0.119063	0.0304231	0.00617793	0.0423769														8.087
1	1	1	M	WEC000004	ATP synthase subunit alpha, mitochondrial	Q03265	172+VGLKAPGIIPR	1119.71	20	2	1114GA	none	7.64	H93C52N15O12S0	0.512617	0.331642	0.118187	0.0301994	0.00613249	0.516415	0.334099	0.119063	0.0304231	0.00617793													0.0432785
1	1	1	M	WEC000004	ATP synthase subunit alpha, mitochondrial	Q03265	172+VGLKAPGIIPR	1119.71	20	2	1115GA	none	7.64	H93C52N15O12S0	0.512617	0.331642	0.118187	0.0301994	0.00613249	0.516415	0.334099	0.119063	0.0304231	0.00617793														0.0163858
1	1	1	M	WEC000004	ATP synthase subunit alpha, mitochondrial	Q03265	172+VGLKAPGIIPR	1119.71	20	2	962GA	none	7.64	H93C52N15O12S0	0.512617	0.331642	0.118187	0.0301994	0.00613249	0.516415	0.334099	0.119063	0.0304231	0.00617793						0.0346659														7.661
1	1	1	M	WEC000004	ATP synthase subunit alpha, mitochondrial	Q03265	172+VGLKAPGIIPR	1119.71	20	3	1061GA	none	7.64	H93C52N15O12S0	0.512617	0.331642	0.118187	0.0301994	0.00613249	0.516415	0.334099	0.119063	0.0304231	0.00617793							0.0157365														7.793
1	1	1	M	WEC000004	ATP synthase subunit alpha, mitochondrial	Q03265	172+VGLKAPGIIPR	1119.71	20	3	1082GA	none	7.64	H93C52N15O12S0	0.512617	0.331642	0.118187	0.0301994	0.00613249	0.516415	0.334099	0.119063	0.0304231	0.00617793			0.020357														7.876
1	1	1	M	WEC000004	ATP synthase subunit alpha, mitochondrial	Q03265	172+VGLKAPGIIPR	1119.71	20	3	1115GA	none	7.64	H93C52N15O12S0	0.512617	0.331642	0.118187	0.0301994	0.00613249	0.516415	0.334099	0.119063	0.0304231	0.00617793														0.0193471
1	1	1	M	WEC000004	ATP synthase subunit alpha, mitochondrial	Q03265	172+VGLKAPGIIPR	1119.71	20	3	962GA	none	7.64	H93C52N15O12S0	0.512617	0.331642	0.118187	0.0301994	0.00613249	0.516415	0.334099	0.119063	0.0304231	0.00617793						0.0223597														7.661
1	2	2	M	WEC000004	ATP synthase subunit alpha, mitochondrial	Q03265	172+VGLKAPGIIPR	1119.71	20	3	1031GA	none	7.64	H93C52N15O12S0	0.512617	0.331642	0.118187	0.0301994	0.00613249	0.516415	0.334099	0.119063	0.0304231	0.00617793	0.0196714														8.087
1	2	2	M	WEC000004	ATP synthase subunit alpha, mitochondrial	Q03265	172+VGLKAPGIIPR	1119.71	20	3	1081GA	none	7.64	H93C52N15O12S0	0.512617	0.331642	0.118187	0.0301994	0.00613249	0.516415	0.334099	0.119063	0.0304231	0.00617793		0.0391942														7.946
1	2	2	M	WEC000004	ATP synthase subunit alpha, mitochondrial	Q03265	172+VGLKAPGIIPR	1119.71	20	3	1114GA	none	7.64	H93C52N15O12S0	0.512617	0.331642	0.118187	0.0301994	0.00613249	0.516415	0.334099	0.119063	0.0304231	0.00617793													0.021263
1	1	1	M	WEC000004	ATP synthase subunit alpha, mitochondrial	Q03265	183+ISVREPMQTGIK	1357.74	23	2	1031GA	none	6.65	H103C58N17O18S1	0.44514	0.32593	0.15419	0.054497	0.0155528	0.454337	0.332664	0.157376	0.055623	0.0158741	0.0761799														6.604
1	1	1	M	WEC000004	ATP synthase subunit alpha, mitochondrial	Q03265	183+ISVREPMQTGIK	1357.74	23	2	1112GA	none	6.65	H103C58N17O18S1	0.44514	0.32593	0.15419	0.054497	0.0155528	0.454337	0.332664	0.157376	0.055623	0.0158741											0.0719027														6.529
1	1	1	M	WEC000004	ATP synthase subunit alpha, mitochondrial	Q03265	183+ISVREPMQTGIK	1357.74	23	2	1114GA	none	6.65	H103C58N17O18S1	0.44514	0.32593	0.15419	0.054497	0.0155528	0.454337	0.332664	0.157376	0.055623	0.0158741													0.145875
1	2	2	M	WEC000004	ATP synthase subunit alpha, mitochondrial	Q03265	183+ISVREPMQTGIK	1357.74	23	2	1081GA	none	6.65	H103C58N17O18S1	0.44514	0.32593	0.15419	0.054497	0.0155528	0.454337	0.332664	0.157376	0.055623	0.0158741		0.0572192														6.574
1	1	1	M	WEC000004	ATP synthase subunit alpha, mitochondrial	Q03265	183+ISVREPMQTGIK	1357.74	23	3	1031GA	none	6.65	H103C58N17O18S1	0.44514	0.32593	0.15419	0.054497	0.0155528	0.454337	0.332664	0.157376	0.055623	0.0158741	0.0709506														6.604
1	1	1	M	WEC000004	ATP synthase subunit alpha, mitochondrial	Q03265	183+ISVREPMQTGIK	1357.74	23	3	1112GA	none	6.65	H103C58N17O18S1	0.44514	0.32593	0.15419	0.054497	0.0155528	0.454337	0.332664	0.157376	0.055623	0.0158741											0.0858935														6.529
1	1	1	M	WEC000004	ATP synthase subunit alpha, mitochondrial	Q03265	183+ISVREPMQTGIK	1357.74	23	3	1114GA	none	6.65	H103C58N17O18S1	0.44514	0.32593	0.15419	0.054497	0.0155528	0.454337	0.332664	0.157376	0.055623	0.0158741													0.117571
1	2	2	M	WEC000004	ATP synthase subunit alpha, mitochondrial	Q03265	183+ISVREPMQTGIK	1357.74	23	3	1081GA	none	6.65	H103C58N17O18S1	0.44514	0.32593	0.15419	0.054497	0.0155528	0.454337	0.332664	0.157376	0.055623	0.0158741		0.0644349														6.574
1	1	1	M	WEC000004	ATP synthase subunit alpha, mitochondrial	Q03265	195+AVDSLVPIGR	1025.59	19	2	1083GA	none	9.76	H79C45N13O14S0	0.556084	0.31199	0.101872	0.0244248	0.00472628	0.559233	0.313756	0.102448	0.024563	0.00475303				0.0503696														9.512
1	1	1	M	WEC000004	ATP synthase subunit alpha, mitochondrial	Q03265	195+AVDSLVPIGR	1025.59	19	2	1111GA	none	9.76	H79C45N13O14S0	0.556084	0.31199	0.101872	0.0244248	0.00472628	0.559233	0.313756	0.102448	0.024563	0.00475303										0.0682391														9.839
1	1	1	M	WEC000004	ATP synthase subunit alpha, mitochondrial	Q03265	195+AVDSLVPIGR	1025.59	19	2	961GA	none	9.76	H79C45N13O14S0	0.556084	0.31199	0.101872	0.0244248	0.00472628	0.559233	0.313756	0.102448	0.024563	0.00475303					0.0460239														9.538
1	2	2	M	WEC000004	ATP synthase subunit alpha, mitochondrial	Q03265	195+AVDSLVPIGR	1025.59	19	2	1031GA	none	9.76	H79C45N13O14S0	0.556084	0.31199	0.101872	0.0244248	0.00472628	0.559233	0.313756	0.102448	0.024563	0.00475303	0.0447301														9.57
1	2	2	M	WEC000004	ATP synthase subunit alpha, mitochondrial	Q03265	195+AVDSLVPIGR	1025.59	19	2	1061GA	none	9.76	H79C45N13O14S0	0.556084	0.31199	0.101872	0.0244248	0.00472628	0.559233	0.313756	0.102448	0.024563	0.00475303							0.0204194														9.864
1	2	2	M	WEC000004	ATP synthase subunit alpha, mitochondrial	Q03265	195+AVDSLVPIGR	1025.59	19	2	1062GA	none	9.76	H79C45N13O14S0	0.556084	0.31199	0.101872	0.0244248	0.00472628	0.559233	0.313756	0.102448	0.024563	0.00475303								0.0434469														9.758
1	2	2	M	WEC000004	ATP synthase subunit alpha, mitochondrial	Q03265	195+AVDSLVPIGR	1025.59	19	2	1063GA	none	9.76	H79C45N13O14S0	0.556084	0.31199	0.101872	0.0244248	0.00472628	0.559233	0.313756	0.102448	0.024563	0.00475303									0.0484546														9.779
1	2	2	M	WEC000004	ATP synthase subunit alpha, mitochondrial	Q03265	195+AVDSLVPIGR	1025.59	19	2	1113GA	none	9.76	H79C45N13O14S0	0.556084	0.31199	0.101872	0.0244248	0.00472628	0.559233	0.313756	0.102448	0.024563	0.00475303												0.0362388
1	2	2	M	WEC000004	ATP synthase subunit alpha, mitochondrial	Q03265	195+AVDSLVPIGR	1025.59	19	2	1114GA	none	9.76	H79C45N13O14S0	0.556084	0.31199	0.101872	0.0244248	0.00472628	0.559233	0.313756	0.102448	0.024563	0.00475303													0.034178
1	2	2	M	WEC000004	ATP synthase subunit alpha, mitochondrial	Q03265	195+AVDSLVPIGR	1025.59	19	2	1115GA	none	9.76	H79C45N13O14S0	0.556084	0.31199	0.101872	0.0244248	0.00472628	0.559233	0.313756	0.102448	0.024563	0.00475303														0.0250447
1	2	2	M	WEC000004	ATP synthase subunit alpha, mitochondrial	Q03265	195+AVDSLVPIGR	1025.59	19	2	962GA	none	9.76	H79C45N13O14S0	0.556084	0.31199	0.101872	0.0244248	0.00472628	0.559233	0.313756	0.102448	0.024563	0.00475303						0.0282322														9.423
1	3	3	M	WEC000004	ATP synthase subunit alpha, mitochondrial	Q03265	195+AVDSLVPIGR	1025.59	19	2	1081GA	none	9.76	H79C45N13O14S0	0.556084	0.31199	0.101872	0.0244248	0.00472628	0.559233	0.313756	0.102448	0.024563	0.00475303		0.0376255														9.485
1	3	3	M	WEC000004	ATP synthase subunit alpha, mitochondrial	Q03265	195+AVDSLVPIGR	1025.59	19	2	1082GA	none	9.76	H79C45N13O14S0	0.556084	0.31199	0.101872	0.0244248	0.00472628	0.559233	0.313756	0.102448	0.024563	0.00475303			0.0314419														9.499
1	3	3	M	WEC000004	ATP synthase subunit alpha, mitochondrial	Q03265	195+AVDSLVPIGR	1025.59	19	2	1112GA	none	9.76	H79C45N13O14S0	0.556084	0.31199	0.101872	0.0244248	0.00472628	0.559233	0.313756	0.102448	0.024563	0.00475303											0.0413761														9.663
1	1	1	M	WEC000004	ATP synthase subunit alpha, mitochondrial	Q03265	219+TSIAIDTIINQK	1315.73	19	2	1112GA	none	11.62	H101C57N15O20S0	0.475411	0.33577	0.136322	0.0404556	0.00967059	0.481205	0.339863	0.137983	0.0409487	0.00978846											0.0761843														11.593
1	1	1	M	WEC000004	ATP synthase subunit alpha, mitochondrial	Q03265	219+TSIAIDTIINQKR	1471.84	23	2	1114GA	none	10.46	H113C63N19O21S0	0.436814	0.344774	0.153094	0.0492453	0.0126856	0.44395	0.350406	0.155595	0.0500497	0.0128928													0.0877544
1	1	1	M	WEC000004	ATP synthase subunit alpha, mitochondrial	Q03265	219+TSIAIDTIINQKR	1471.84	23	2	1115GA	none	10.46	H113C63N19O21S0	0.436814	0.344774	0.153094	0.0492453	0.0126856	0.44395	0.350406	0.155595	0.0500497	0.0128928														0.0534311
1	1	1	M	WEC000004	ATP synthase subunit alpha, mitochondrial	Q03265	219+TSIAIDTIINQKR	1471.84	23	3	1062GA	none	10.46	H113C63N19O21S0	0.436814	0.344774	0.153094	0.0492453	0.0126856	0.44395	0.350406	0.155595	0.0500497	0.0128928								0.0622573														10.318
1	1	1	M	WEC000004	ATP synthase subunit alpha, mitochondrial	Q03265	219+TSIAIDTIINQKR	1471.84	23	3	1063GA	none	10.46	H113C63N19O21S0	0.436814	0.344774	0.153094	0.0492453	0.0126856	0.44395	0.350406	0.155595	0.0500497	0.0128928									0.0838936														10.338
1	1	1	M	WEC000004	ATP synthase subunit alpha, mitochondrial	Q03265	219+TSIAIDTIINQKR	1471.84	23	3	1114GA	none	10.46	H113C63N19O21S0	0.436814	0.344774	0.153094	0.0492453	0.0126856	0.44395	0.350406	0.155595	0.0500497	0.0128928													0.0485332
1	1	1	M	WEC000004	ATP synthase subunit alpha, mitochondrial	Q03265	219+TSIAIDTIINQKR	1471.84	23	3	1115GA	none	10.46	H113C63N19O21S0	0.436814	0.344774	0.153094	0.0492453	0.0126856	0.44395	0.350406	0.155595	0.0500497	0.0128928														0.035959
1	1	1	M	WEC000004	ATP synthase subunit alpha, mitochondrial	Q03265	335+EAYPGDVFYLHSR	1552.73	26	2	1031GA	none	10.79	H100C72N18O21S0	0.398041	0.351383	0.170401	0.0591554	0.0163179	0.406587	0.358927	0.17406	0.0604256	0.0166682	0.0474628														10.774
1	1	1	M	WEC000004	ATP synthase subunit alpha, mitochondrial	Q03265	335+EAYPGDVFYLHSR	1552.73	26	2	1062GA	none	10.79	H100C72N18O21S0	0.398041	0.351383	0.170401	0.0591554	0.0163179	0.406587	0.358927	0.17406	0.0604256	0.0166682								0.0730036														10.654
1	1	1	M	WEC000004	ATP synthase subunit alpha, mitochondrial	Q03265	335+EAYPGDVFYLHSR	1552.73	26	2	1063GA	none	10.79	H100C72N18O21S0	0.398041	0.351383	0.170401	0.0591554	0.0163179	0.406587	0.358927	0.17406	0.0604256	0.0166682									0.0938933														10.646
1	1	1	M	WEC000004	ATP synthase subunit alpha, mitochondrial	Q03265	335+EAYPGDVFYLHSR	1552.73	26	2	1113GA	none	10.79	H100C72N18O21S0	0.398041	0.351383	0.170401	0.0591554	0.0163179	0.406587	0.358927	0.17406	0.0604256	0.0166682												0.0751555
1	1	1	M	WEC000004	ATP synthase subunit alpha, mitochondrial	Q03265	335+EAYPGDVFYLHSR	1552.73	26	2	1114GA	none	10.79	H100C72N18O21S0	0.398041	0.351383	0.170401	0.0591554	0.0163179	0.406587	0.358927	0.17406	0.0604256	0.0166682													0.050505
1	2	2	M	WEC000004	ATP synthase subunit alpha, mitochondrial	Q03265	335+EAYPGDVFYLHSR	1552.73	26	2	1083GA	none	10.79	H100C72N18O21S0	0.398041	0.351383	0.170401	0.0591554	0.0163179	0.406587	0.358927	0.17406	0.0604256	0.0166682				0.0632387														10.911
1	2	2	M	WEC000004	ATP synthase subunit alpha, mitochondrial	Q03265	335+EAYPGDVFYLHSR	1552.73	26	2	1115GA	none	10.79	H100C72N18O21S0	0.398041	0.351383	0.170401	0.0591554	0.0163179	0.406587	0.358927	0.17406	0.0604256	0.0166682														0.039024
1	3	3	M	WEC000004	ATP synthase subunit alpha, mitochondrial	Q03265	335+EAYPGDVFYLHSR	1552.73	26	2	961GA	none	10.79	H100C72N18O21S0	0.398041	0.351383	0.170401	0.0591554	0.0163179	0.406587	0.358927	0.17406	0.0604256	0.0166682					0.0550135														10.881
1	4	4	M	WEC000004	ATP synthase subunit alpha, mitochondrial	Q03265	335+EAYPGDVFYLHSR	1552.73	26	2	1061GA	none	10.79	H100C72N18O21S0	0.398041	0.351383	0.170401	0.0591554	0.0163179	0.406587	0.358927	0.17406	0.0604256	0.0166682							0.0496795														10.927
1	4	4	M	WEC000004	ATP synthase subunit alpha, mitochondrial	Q03265	335+EAYPGDVFYLHSR	1552.73	26	2	1081GA	none	10.79	H100C72N18O21S0	0.398041	0.351383	0.170401	0.0591554	0.0163179	0.406587	0.358927	0.17406	0.0604256	0.0166682		0.0498109														10.856
1	4	4	M	WEC000004	ATP synthase subunit alpha, mitochondrial	Q03265	335+EAYPGDVFYLHSR	1552.73	26	2	1082GA	none	10.79	H100C72N18O21S0	0.398041	0.351383	0.170401	0.0591554	0.0163179	0.406587	0.358927	0.17406	0.0604256	0.0166682			0.0226133														10.87
1	4	4	M	WEC000004	ATP synthase subunit alpha, mitochondrial	Q03265	335+EAYPGDVFYLHSR	1552.73	26	2	1111GA	none	10.79	H100C72N18O21S0	0.398041	0.351383	0.170401	0.0591554	0.0163179	0.406587	0.358927	0.17406	0.0604256	0.0166682										0.0471897														10.902
1	4	4	M	WEC000004	ATP synthase subunit alpha, mitochondrial	Q03265	335+EAYPGDVFYLHSR	1552.73	26	2	1112GA	none	10.79	H100C72N18O21S0	0.398041	0.351383	0.170401	0.0591554	0.0163179	0.406587	0.358927	0.17406	0.0604256	0.0166682											0.0487671														10.726
1	4	4	M	WEC000004	ATP synthase subunit alpha, mitochondrial	Q03265	335+EAYPGDVFYLHSR	1552.73	26	2	962GA	none	10.79	H100C72N18O21S0	0.398041	0.351383	0.170401	0.0591554	0.0163179	0.406587	0.358927	0.17406	0.0604256	0.0166682						0.0304104														10.879
1	1	1	M	WEC000004	ATP synthase subunit alpha, mitochondrial	Q03265	335+EAYPGDVFYLHSR	1552.73	26	3	1061GA	none	10.79	H100C72N18O21S0	0.398041	0.351383	0.170401	0.0591554	0.0163179	0.406587	0.358927	0.17406	0.0604256	0.0166682							0.078607														10.927
1	1	1	M	WEC000004	ATP synthase subunit alpha, mitochondrial	Q03265	335+EAYPGDVFYLHSR	1552.73	26	3	1081GA	none	10.79	H100C72N18O21S0	0.398041	0.351383	0.170401	0.0591554	0.0163179	0.406587	0.358927	0.17406	0.0604256	0.0166682		0.0681029														10.856
1	1	1	M	WEC000004	ATP synthase subunit alpha, mitochondrial	Q03265	335+EAYPGDVFYLHSR	1552.73	26	3	1082GA	none	10.79	H100C72N18O21S0	0.398041	0.351383	0.170401	0.0591554	0.0163179	0.406587	0.358927	0.17406	0.0604256	0.0166682			0.0482595														10.87
1	1	1	M	WEC000004	ATP synthase subunit alpha, mitochondrial	Q03265	335+EAYPGDVFYLHSR	1552.73	26	3	1111GA	none	10.79	H100C72N18O21S0	0.398041	0.351383	0.170401	0.0591554	0.0163179	0.406587	0.358927	0.17406	0.0604256	0.0166682										0.0972005														10.902
1	1	1	M	WEC000004	ATP synthase subunit alpha, mitochondrial	Q03265	335+EAYPGDVFYLHSR	1552.73	26	3	1112GA	none	10.79	H100C72N18O21S0	0.398041	0.351383	0.170401	0.0591554	0.0163179	0.406587	0.358927	0.17406	0.0604256	0.0166682											0.0592526														10.726
1	1	1	M	WEC000004	ATP synthase subunit alpha, mitochondrial	Q03265	335+EAYPGDVFYLHSR	1552.73	26	3	1113GA	none	10.79	H100C72N18O21S0	0.398041	0.351383	0.170401	0.0591554	0.0163179	0.406587	0.358927	0.17406	0.0604256	0.0166682												0.0594396
1	1	1	M	WEC000004	ATP synthase subunit alpha, mitochondrial	Q03265	335+EAYPGDVFYLHSR	1552.73	26	3	961GA	none	10.79	H100C72N18O21S0	0.398041	0.351383	0.170401	0.0591554	0.0163179	0.406587	0.358927	0.17406	0.0604256	0.0166682					0.0632286														10.881
1	1	1	M	WEC000004	ATP synthase subunit alpha, mitochondrial	Q03265	335+EAYPGDVFYLHSR	1552.73	26	3	962GA	none	10.79	H100C72N18O21S0	0.398041	0.351383	0.170401	0.0591554	0.0163179	0.406587	0.358927	0.17406	0.0604256	0.0166682						0.0653404														10.879
1	2	2	M	WEC000004	ATP synthase subunit alpha, mitochondrial	Q03265	335+EAYPGDVFYLHSR	1552.73	26	3	1031GA	none	10.79	H100C72N18O21S0	0.398041	0.351383	0.170401	0.0591554	0.0163179	0.406587	0.358927	0.17406	0.0604256	0.0166682	0.0454617														10.774
1	2	2	M	WEC000004	ATP synthase subunit alpha, mitochondrial	Q03265	335+EAYPGDVFYLHSR	1552.73	26	3	1062GA	none	10.79	H100C72N18O21S0	0.398041	0.351383	0.170401	0.0591554	0.0163179	0.406587	0.358927	0.17406	0.0604256	0.0166682								0.049708														10.654
1	2	2	M	WEC000004	ATP synthase subunit alpha, mitochondrial	Q03265	335+EAYPGDVFYLHSR	1552.73	26	3	1063GA	none	10.79	H100C72N18O21S0	0.398041	0.351383	0.170401	0.0591554	0.0163179	0.406587	0.358927	0.17406	0.0604256	0.0166682									0.0514356														10.646
1	2	2	M	WEC000004	ATP synthase subunit alpha, mitochondrial	Q03265	335+EAYPGDVFYLHSR	1552.73	26	3	1114GA	none	10.79	H100C72N18O21S0	0.398041	0.351383	0.170401	0.0591554	0.0163179	0.406587	0.358927	0.17406	0.0604256	0.0166682													0.034905
1	2	2	M	WEC000004	ATP synthase subunit alpha, mitochondrial	Q03265	335+EAYPGDVFYLHSR	1552.73	26	3	1115GA	none	10.79	H100C72N18O21S0	0.398041	0.351383	0.170401	0.0591554	0.0163179	0.406587	0.358927	0.17406	0.0604256	0.0166682														0.0332515
1	1	1	M	WEC000004	ATP synthase subunit alpha, mitochondrial	Q03265	403+GIRPAINVGLSVSR	1437.84	28	2	1112GA	none	9.25	H111C62N21O18S0	0.441733	0.346395	0.15035	0.0469042	0.0116555	0.448286	0.351534	0.15258	0.0476	0.0118285											0.194428														9.103
1	1	1	M	WEC000004	ATP synthase subunit alpha, mitochondrial	Q03265	403+GIRPAINVGLSVSR	1437.84	28	3	1112GA	none	9.25	H111C62N21O18S0	0.441733	0.346395	0.15035	0.0469042	0.0116555	0.448286	0.351534	0.15258	0.0476	0.0118285											0.0485616														9.103
1	1	1	M	WEC000004	ATP synthase subunit alpha, mitochondrial	Q03265	442+EVAAFAQFGSDLDAATQQLLSR	2337.16	53	2	1062GA	none	22.42	H160C102N28O35S0	0.264555	0.334549	0.228776	0.110979	0.0425271	0.281784	0.356336	0.243675	0.118206	0.0452965								0.0374902														22.406
1	1	1	M	WEC000004	ATP synthase subunit alpha, mitochondrial	Q03265	442+EVAAFAQFGSDLDAATQQLLSR	2337.16	53	2	1082GA	none	22.42	H160C102N28O35S0	0.264555	0.334549	0.228776	0.110979	0.0425271	0.281784	0.356336	0.243675	0.118206	0.0452965			0.0206135														22.483
1	1	1	M	WEC000004	ATP synthase subunit alpha, mitochondrial	Q03265	442+EVAAFAQFGSDLDAATQQLLSR	2337.16	53	2	1112GA	none	22.42	H160C102N28O35S0	0.264555	0.334549	0.228776	0.110979	0.0425271	0.281784	0.356336	0.243675	0.118206	0.0452965											0.0713425														20.94
1	1	1	M	WEC000004	ATP synthase subunit alpha, mitochondrial	Q03265	442+EVAAFAQFGSDLDAATQQLLSR	2337.16	53	2	1115GA	none	22.42	H160C102N28O35S0	0.264555	0.334549	0.228776	0.110979	0.0425271	0.281784	0.356336	0.243675	0.118206	0.0452965														0.0340483
1	1	1	M	WEC000004	ATP synthase subunit alpha, mitochondrial	Q03265	442+EVAAFAQFGSDLDAATQQLLSR	2337.16	53	2	962GA	none	22.42	H160C102N28O35S0	0.264555	0.334549	0.228776	0.110979	0.0425271	0.281784	0.356336	0.243675	0.118206	0.0452965						0.0282401														22.407
1	2	2	M	WEC000004	ATP synthase subunit alpha, mitochondrial	Q03265	442+EVAAFAQFGSDLDAATQQLLSR	2337.16	53	2	1031GA	none	22.42	H160C102N28O35S0	0.264555	0.334549	0.228776	0.110979	0.0425271	0.281784	0.356336	0.243675	0.118206	0.0452965	0.0441952														22.331
1	2	2	M	WEC000004	ATP synthase subunit alpha, mitochondrial	Q03265	442+EVAAFAQFGSDLDAATQQLLSR	2337.16	53	2	1111GA	none	22.42	H160C102N28O35S0	0.264555	0.334549	0.228776	0.110979	0.0425271	0.281784	0.356336	0.243675	0.118206	0.0452965										0.0318902														22.515
1	2	2	M	WEC000004	ATP synthase subunit alpha, mitochondrial	Q03265	442+EVAAFAQFGSDLDAATQQLLSR	2337.16	53	2	1113GA	none	22.42	H160C102N28O35S0	0.264555	0.334549	0.228776	0.110979	0.0425271	0.281784	0.356336	0.243675	0.118206	0.0452965												0.0299898
1	2	2	M	WEC000004	ATP synthase subunit alpha, mitochondrial	Q03265	442+EVAAFAQFGSDLDAATQQLLSR	2337.16	53	2	961GA	none	22.42	H160C102N28O35S0	0.264555	0.334549	0.228776	0.110979	0.0425271	0.281784	0.356336	0.243675	0.118206	0.0452965					0.0348485														22.438
1	3	3	M	WEC000004	ATP synthase subunit alpha, mitochondrial	Q03265	442+EVAAFAQFGSDLDAATQQLLSR	2337.16	53	2	1061GA	none	22.42	H160C102N28O35S0	0.264555	0.334549	0.228776	0.110979	0.0425271	0.281784	0.356336	0.243675	0.118206	0.0452965							0.0286455														22.456
1	3	3	M	WEC000004	ATP synthase subunit alpha, mitochondrial	Q03265	442+EVAAFAQFGSDLDAATQQLLSR	2337.16	53	2	1063GA	none	22.42	H160C102N28O35S0	0.264555	0.334549	0.228776	0.110979	0.0425271	0.281784	0.356336	0.243675	0.118206	0.0452965									0.0447735														22.483
1	3	3	M	WEC000004	ATP synthase subunit alpha, mitochondrial	Q03265	442+EVAAFAQFGSDLDAATQQLLSR	2337.16	53	2	1081GA	none	22.42	H160C102N28O35S0	0.264555	0.334549	0.228776	0.110979	0.0425271	0.281784	0.356336	0.243675	0.118206	0.0452965		0.0433135														22.329
1	3	3	M	WEC000004	ATP synthase subunit alpha, mitochondrial	Q03265	442+EVAAFAQFGSDLDAATQQLLSR	2337.16	53	2	1083GA	none	22.42	H160C102N28O35S0	0.264555	0.334549	0.228776	0.110979	0.0425271	0.281784	0.356336	0.243675	0.118206	0.0452965				0.047194														22.356
1	4	4	M	WEC000004	ATP synthase subunit alpha, mitochondrial	Q03265	442+EVAAFAQFGSDLDAATQQLLSR	2337.16	53	2	1114GA	none	22.42	H160C102N28O35S0	0.264555	0.334549	0.228776	0.110979	0.0425271	0.281784	0.356336	0.243675	0.118206	0.0452965													0.0362726
1	1	1	M	WEC000004	ATP synthase subunit alpha, mitochondrial	Q03265	442+EVAAFAQFGSDLDAATQQLLSR	2337.16	53	3	962GA	none	22.42	H160C102N28O35S0	0.264555	0.334549	0.228776	0.110979	0.0425271	0.281784	0.356336	0.243675	0.118206	0.0452965						0.0276001														22.407
1	2	2	M	WEC000004	ATP synthase subunit alpha, mitochondrial	Q03265	442+EVAAFAQFGSDLDAATQQLLSR	2337.16	53	3	1062GA	none	22.42	H160C102N28O35S0	0.264555	0.334549	0.228776	0.110979	0.0425271	0.281784	0.356336	0.243675	0.118206	0.0452965								0.0544026														22.406
1	2	2	M	WEC000004	ATP synthase subunit alpha, mitochondrial	Q03265	442+EVAAFAQFGSDLDAATQQLLSR	2337.16	53	3	1082GA	none	22.42	H160C102N28O35S0	0.264555	0.334549	0.228776	0.110979	0.0425271	0.281784	0.356336	0.243675	0.118206	0.0452965			0.0236413														22.483
1	2	2	M	WEC000004	ATP synthase subunit alpha, mitochondrial	Q03265	442+EVAAFAQFGSDLDAATQQLLSR	2337.16	53	3	1115GA	none	22.42	H160C102N28O35S0	0.264555	0.334549	0.228776	0.110979	0.0425271	0.281784	0.356336	0.243675	0.118206	0.0452965														0.047738
1	3	3	M	WEC000004	ATP synthase subunit alpha, mitochondrial	Q03265	442+EVAAFAQFGSDLDAATQQLLSR	2337.16	53	3	961GA	none	22.42	H160C102N28O35S0	0.264555	0.334549	0.228776	0.110979	0.0425271	0.281784	0.356336	0.243675	0.118206	0.0452965					0.0453883														22.438
1	4	4	M	WEC000004	ATP synthase subunit alpha, mitochondrial	Q03265	442+EVAAFAQFGSDLDAATQQLLSR	2337.16	53	3	1031GA	none	22.42	H160C102N28O35S0	0.264555	0.334549	0.228776	0.110979	0.0425271	0.281784	0.356336	0.243675	0.118206	0.0452965	0.048888														22.331
1	4	4	M	WEC000004	ATP synthase subunit alpha, mitochondrial	Q03265	442+EVAAFAQFGSDLDAATQQLLSR	2337.16	53	3	1061GA	none	22.42	H160C102N28O35S0	0.264555	0.334549	0.228776	0.110979	0.0425271	0.281784	0.356336	0.243675	0.118206	0.0452965							0.0359455														22.456
1	4	4	M	WEC000004	ATP synthase subunit alpha, mitochondrial	Q03265	442+EVAAFAQFGSDLDAATQQLLSR	2337.16	53	3	1063GA	none	22.42	H160C102N28O35S0	0.264555	0.334549	0.228776	0.110979	0.0425271	0.281784	0.356336	0.243675	0.118206	0.0452965									0.0528723														22.483
1	4	4	M	WEC000004	ATP synthase subunit alpha, mitochondrial	Q03265	442+EVAAFAQFGSDLDAATQQLLSR	2337.16	53	3	1081GA	none	22.42	H160C102N28O35S0	0.264555	0.334549	0.228776	0.110979	0.0425271	0.281784	0.356336	0.243675	0.118206	0.0452965		0.0471325														22.329
1	4	4	M	WEC000004	ATP synthase subunit alpha, mitochondrial	Q03265	442+EVAAFAQFGSDLDAATQQLLSR	2337.16	53	3	1083GA	none	22.42	H160C102N28O35S0	0.264555	0.334549	0.228776	0.110979	0.0425271	0.281784	0.356336	0.243675	0.118206	0.0452965				0.052747														22.356
1	4	4	M	WEC000004	ATP synthase subunit alpha, mitochondrial	Q03265	442+EVAAFAQFGSDLDAATQQLLSR	2337.16	53	3	1111GA	none	22.42	H160C102N28O35S0	0.264555	0.334549	0.228776	0.110979	0.0425271	0.281784	0.356336	0.243675	0.118206	0.0452965										0.0382247														22.515
1	4	4	M	WEC000004	ATP synthase subunit alpha, mitochondrial	Q03265	442+EVAAFAQFGSDLDAATQQLLSR	2337.16	53	3	1113GA	none	22.42	H160C102N28O35S0	0.264555	0.334549	0.228776	0.110979	0.0425271	0.281784	0.356336	0.243675	0.118206	0.0452965												0.0384797
1	4	4	M	WEC000004	ATP synthase subunit alpha, mitochondrial	Q03265	442+EVAAFAQFGSDLDAATQQLLSR	2337.16	53	3	1114GA	none	22.42	H160C102N28O35S0	0.264555	0.334549	0.228776	0.110979	0.0425271	0.281784	0.356336	0.243675	0.118206	0.0452965													0.0421791
1	1	1	M	WEC000004	ATP synthase subunit alpha, mitochondrial	Q03265	46+TGTAEMSSILEER	1422.67	30	2	1031GA	none	10.4	H98C57N16O24S1	0.445549	0.320332	0.155549	0.0564821	0.0167362	0.455613	0.327567	0.159062	0.0577578	0.0171143	0.0453993														10.466
1	2	2	M	WEC000004	ATP synthase subunit alpha, mitochondrial	Q03265	46+TGTAEMSSILEER	1422.67	30	2	1081GA	none	10.4	H98C57N16O24S1	0.445549	0.320332	0.155549	0.0564821	0.0167362	0.455613	0.327567	0.159062	0.0577578	0.0171143		0.0473117														10.352
1	3	3	M	WEC000004	ATP synthase subunit alpha, mitochondrial	Q03265	46+TGTAEMSSILEER	1422.67	30	2	1062GA	none	10.4	H98C57N16O24S1	0.445549	0.320332	0.155549	0.0564821	0.0167362	0.455613	0.327567	0.159062	0.0577578	0.0171143								0.0380688														10.318
1	3	3	M	WEC000004	ATP synthase subunit alpha, mitochondrial	Q03265	46+TGTAEMSSILEER	1422.67	30	2	1082GA	none	10.4	H98C57N16O24S1	0.445549	0.320332	0.155549	0.0564821	0.0167362	0.455613	0.327567	0.159062	0.0577578	0.0171143			0.0218946														10.394
1	3	3	M	WEC000004	ATP synthase subunit alpha, mitochondrial	Q03265	46+TGTAEMSSILEER	1422.67	30	2	1114GA	none	10.4	H98C57N16O24S1	0.445549	0.320332	0.155549	0.0564821	0.0167362	0.455613	0.327567	0.159062	0.0577578	0.0171143													0.0174727
1	4	4	M	WEC000004	ATP synthase subunit alpha, mitochondrial	Q03265	46+TGTAEMSSILEER	1422.67	30	2	1112GA	none	10.4	H98C57N16O24S1	0.445549	0.320332	0.155549	0.0564821	0.0167362	0.455613	0.327567	0.159062	0.0577578	0.0171143											0.0299438														10.054
1	4	4	M	WEC000004	ATP synthase subunit alpha, mitochondrial	Q03265	46+TGTAEMSSILEER	1422.67	30	2	1115GA	none	10.4	H98C57N16O24S1	0.445549	0.320332	0.155549	0.0564821	0.0167362	0.455613	0.327567	0.159062	0.0577578	0.0171143														0.018295
1	1	1	M	WEC000004	ATP synthase subunit alpha, mitochondrial	Q03265	507+FENAFLSHVISQHQSLLGNIR	2409.26	44	3	1031GA	none	15.25	H168C108N32O31S0	0.246181	0.331141	0.236649	0.118611	0.0465755	0.251422	0.33819	0.241686	0.121136	0.0475669	0.0837732														15.335
1	1	1	M	WEC000004	ATP synthase subunit alpha, mitochondrial	Q03265	507+FENAFLSHVISQHQSLLGNIR	2409.26	44	3	1062GA	none	15.25	H168C108N32O31S0	0.246181	0.331141	0.236649	0.118611	0.0465755	0.251422	0.33819	0.241686	0.121136	0.0475669								0.0550103														15.215
1	1	1	M	WEC000004	ATP synthase subunit alpha, mitochondrial	Q03265	507+FENAFLSHVISQHQSLLGNIR	2409.26	44	3	1081GA	none	15.25	H168C108N32O31S0	0.246181	0.331141	0.236649	0.118611	0.0465755	0.251422	0.33819	0.241686	0.121136	0.0475669		0.0735618														15.193
1	1	1	M	WEC000004	ATP synthase subunit alpha, mitochondrial	Q03265	507+FENAFLSHVISQHQSLLGNIR	2409.26	44	3	1111GA	none	15.25	H168C108N32O31S0	0.246181	0.331141	0.236649	0.118611	0.0465755	0.251422	0.33819	0.241686	0.121136	0.0475669										0.0610843														15.128
1	1	1	M	WEC000004	ATP synthase subunit alpha, mitochondrial	Q03265	507+FENAFLSHVISQHQSLLGNIR	2409.26	44	3	1114GA	none	15.25	H168C108N32O31S0	0.246181	0.331141	0.236649	0.118611	0.0465755	0.251422	0.33819	0.241686	0.121136	0.0475669													0.038231
1	1	1	M	WEC000004	ATP synthase subunit alpha, mitochondrial	Q03265	507+FENAFLSHVISQHQSLLGNIR	2409.26	44	3	1115GA	none	15.25	H168C108N32O31S0	0.246181	0.331141	0.236649	0.118611	0.0465755	0.251422	0.33819	0.241686	0.121136	0.0475669														0.0516929
1	1	1	M	WEC000004	ATP synthase subunit alpha, mitochondrial	Q03265	507+FENAFLSHVISQHQSLLGNIR	2409.26	44	3	961GA	none	15.25	H168C108N32O31S0	0.246181	0.331141	0.236649	0.118611	0.0465755	0.251422	0.33819	0.241686	0.121136	0.0475669					0.0820617														15.19
1	1	1	M	WEC000004	ATP synthase subunit alpha, mitochondrial	Q03265	507+FENAFLSHVISQHQSLLGNIR	2409.26	44	3	962GA	none	15.25	H168C108N32O31S0	0.246181	0.331141	0.236649	0.118611	0.0465755	0.251422	0.33819	0.241686	0.121136	0.0475669						0.0533335														15.132
1	2	2	M	WEC000004	ATP synthase subunit alpha, mitochondrial	Q03265	507+FENAFLSHVISQHQSLLGNIR	2409.26	44	3	1061GA	none	15.25	H168C108N32O31S0	0.246181	0.331141	0.236649	0.118611	0.0465755	0.251422	0.33819	0.241686	0.121136	0.0475669							0.0400638														15.237
1	2	2	M	WEC000004	ATP synthase subunit alpha, mitochondrial	Q03265	507+FENAFLSHVISQHQSLLGNIR	2409.26	44	3	1082GA	none	15.25	H168C108N32O31S0	0.246181	0.331141	0.236649	0.118611	0.0465755	0.251422	0.33819	0.241686	0.121136	0.0475669			0.0415904														15.179
1	2	2	M	WEC000004	ATP synthase subunit alpha, mitochondrial	Q03265	507+FENAFLSHVISQHQSLLGNIR	2409.26	44	3	1112GA	none	15.25	H168C108N32O31S0	0.246181	0.331141	0.236649	0.118611	0.0465755	0.251422	0.33819	0.241686	0.121136	0.0475669											0.0585964														15.035
1	1	1	M	WEC000004	ATP synthase subunit alpha, mitochondrial	Q03265	507+FENAFLSHVISQHQSLLGNIR	2409.26	44	4	1031GA	none	15.25	H168C108N32O31S0	0.246181	0.331141	0.236649	0.118611	0.0465755	0.251422	0.33819	0.241686	0.121136	0.0475669	0.0577354														15.335
1	1	1	M	WEC000004	ATP synthase subunit alpha, mitochondrial	Q03265	507+FENAFLSHVISQHQSLLGNIR	2409.26	44	4	1063GA	none	15.25	H168C108N32O31S0	0.246181	0.331141	0.236649	0.118611	0.0465755	0.251422	0.33819	0.241686	0.121136	0.0475669									0.0495026														15.179
1	1	1	M	WEC000004	ATP synthase subunit alpha, mitochondrial	Q03265	507+FENAFLSHVISQHQSLLGNIR	2409.26	44	4	961GA	none	15.25	H168C108N32O31S0	0.246181	0.331141	0.236649	0.118611	0.0465755	0.251422	0.33819	0.241686	0.121136	0.0475669					0.0693109														15.19
1	2	2	M	WEC000004	ATP synthase subunit alpha, mitochondrial	Q03265	507+FENAFLSHVISQHQSLLGNIR	2409.26	44	4	1062GA	none	15.25	H168C108N32O31S0	0.246181	0.331141	0.236649	0.118611	0.0465755	0.251422	0.33819	0.241686	0.121136	0.0475669								0.0428169														15.215
1	2	2	M	WEC000004	ATP synthase subunit alpha, mitochondrial	Q03265	507+FENAFLSHVISQHQSLLGNIR	2409.26	44	4	1081GA	none	15.25	H168C108N32O31S0	0.246181	0.331141	0.236649	0.118611	0.0465755	0.251422	0.33819	0.241686	0.121136	0.0475669		0.0712796														15.193
1	2	2	M	WEC000004	ATP synthase subunit alpha, mitochondrial	Q03265	507+FENAFLSHVISQHQSLLGNIR	2409.26	44	4	1111GA	none	15.25	H168C108N32O31S0	0.246181	0.331141	0.236649	0.118611	0.0465755	0.251422	0.33819	0.241686	0.121136	0.0475669										0.037965														15.128
1	2	2	M	WEC000004	ATP synthase subunit alpha, mitochondrial	Q03265	507+FENAFLSHVISQHQSLLGNIR	2409.26	44	4	1113GA	none	15.25	H168C108N32O31S0	0.246181	0.331141	0.236649	0.118611	0.0465755	0.251422	0.33819	0.241686	0.121136	0.0475669												0.0445656
1	2	2	M	WEC000004	ATP synthase subunit alpha, mitochondrial	Q03265	507+FENAFLSHVISQHQSLLGNIR	2409.26	44	4	962GA	none	15.25	H168C108N32O31S0	0.246181	0.331141	0.236649	0.118611	0.0465755	0.251422	0.33819	0.241686	0.121136	0.0475669						0.0360477														15.132
1	3	3	M	WEC000004	ATP synthase subunit alpha, mitochondrial	Q03265	507+FENAFLSHVISQHQSLLGNIR	2409.26	44	4	1061GA	none	15.25	H168C108N32O31S0	0.246181	0.331141	0.236649	0.118611	0.0465755	0.251422	0.33819	0.241686	0.121136	0.0475669							0.0320921														15.237
1	3	3	M	WEC000004	ATP synthase subunit alpha, mitochondrial	Q03265	507+FENAFLSHVISQHQSLLGNIR	2409.26	44	4	1082GA	none	15.25	H168C108N32O31S0	0.246181	0.331141	0.236649	0.118611	0.0465755	0.251422	0.33819	0.241686	0.121136	0.0475669			0.0406863														15.179
1	3	3	M	WEC000004	ATP synthase subunit alpha, mitochondrial	Q03265	507+FENAFLSHVISQHQSLLGNIR	2409.26	44	4	1114GA	none	15.25	H168C108N32O31S0	0.246181	0.331141	0.236649	0.118611	0.0465755	0.251422	0.33819	0.241686	0.121136	0.0475669													0.0324395
1	3	3	M	WEC000004	ATP synthase subunit alpha, mitochondrial	Q03265	507+FENAFLSHVISQHQSLLGNIR	2409.26	44	4	1115GA	none	15.25	H168C108N32O31S0	0.246181	0.331141	0.236649	0.118611	0.0465755	0.251422	0.33819	0.241686	0.121136	0.0475669														0.0347323
1	4	4	M	WEC000004	ATP synthase subunit alpha, mitochondrial	Q03265	507+FENAFLSHVISQHQSLLGNIR	2409.26	44	4	1112GA	none	15.25	H168C108N32O31S0	0.246181	0.331141	0.236649	0.118611	0.0465755	0.251422	0.33819	0.241686	0.121136	0.0475669											0.0429744														15.035
1	1	1	M	WEC000004	ATP synthase subunit alpha, mitochondrial	Q03265	540+LKEIVTNFLAGFEP	1576.85	23	2	1113GA	none	19.02	H116C75N16O21S0	0.387026	0.352585	0.175419	0.0622742	0.0175282	0.396014	0.360773	0.179493	0.0637204	0.0179352												0.0482269
1	2	2	M	WEC000004	ATP synthase subunit alpha, mitochondrial	Q03265	540+LKEIVTNFLAGFEP	1576.85	23	2	1062GA	none	19.02	H116C75N16O21S0	0.387026	0.352585	0.175419	0.0622742	0.0175282	0.396014	0.360773	0.179493	0.0637204	0.0179352								0.0904537														18.349
1	2	2	M	WEC000004	ATP synthase subunit alpha, mitochondrial	Q03265	540+LKEIVTNFLAGFEP	1576.85	23	2	1083GA	none	19.02	H116C75N16O21S0	0.387026	0.352585	0.175419	0.0622742	0.0175282	0.396014	0.360773	0.179493	0.0637204	0.0179352				0.0875731														18.047
1	3	3	M	WEC000004	ATP synthase subunit alpha, mitochondrial	Q03265	540+LKEIVTNFLAGFEP	1576.85	23	2	1063GA	none	19.02	H116C75N16O21S0	0.387026	0.352585	0.175419	0.0622742	0.0175282	0.396014	0.360773	0.179493	0.0637204	0.0179352									0.0951849														18.286
1	3	3	M	WEC000004	ATP synthase subunit alpha, mitochondrial	Q03265	540+LKEIVTNFLAGFEP	1576.85	23	2	1112GA	none	19.02	H116C75N16O21S0	0.387026	0.352585	0.175419	0.0622742	0.0175282	0.396014	0.360773	0.179493	0.0637204	0.0179352											0.0961034														18.085
1	3	3	M	WEC000004	ATP synthase subunit alpha, mitochondrial	Q03265	540+LKEIVTNFLAGFEP	1576.85	23	2	1114GA	none	19.02	H116C75N16O21S0	0.387026	0.352585	0.175419	0.0622742	0.0175282	0.396014	0.360773	0.179493	0.0637204	0.0179352													0.052218
1	3	3	M	WEC000004	ATP synthase subunit alpha, mitochondrial	Q03265	540+LKEIVTNFLAGFEP	1576.85	23	2	1115GA	none	19.02	H116C75N16O21S0	0.387026	0.352585	0.175419	0.0622742	0.0175282	0.396014	0.360773	0.179493	0.0637204	0.0179352														0.0699591
1	3	3	M	WEC000004	ATP synthase subunit alpha, mitochondrial	Q03265	540+LKEIVTNFLAGFEP	1576.85	23	2	961GA	none	19.02	H116C75N16O21S0	0.387026	0.352585	0.175419	0.0622742	0.0175282	0.396014	0.360773	0.179493	0.0637204	0.0179352					0.0879555														18.128
1	4	4	M	WEC000004	ATP synthase subunit alpha, mitochondrial	Q03265	540+LKEIVTNFLAGFEP	1576.85	23	2	1031GA	none	19.02	H116C75N16O21S0	0.387026	0.352585	0.175419	0.0622742	0.0175282	0.396014	0.360773	0.179493	0.0637204	0.0179352	0.0197181														17.741
1	4	4	M	WEC000004	ATP synthase subunit alpha, mitochondrial	Q03265	540+LKEIVTNFLAGFEP	1576.85	23	2	1061GA	none	19.02	H116C75N16O21S0	0.387026	0.352585	0.175419	0.0622742	0.0175282	0.396014	0.360773	0.179493	0.0637204	0.0179352							0.0607526														17.867
1	4	4	M	WEC000004	ATP synthase subunit alpha, mitochondrial	Q03265	540+LKEIVTNFLAGFEP	1576.85	23	2	1081GA	none	19.02	H116C75N16O21S0	0.387026	0.352585	0.175419	0.0622742	0.0175282	0.396014	0.360773	0.179493	0.0637204	0.0179352		0.0148276														17.795
1	4	4	M	WEC000004	ATP synthase subunit alpha, mitochondrial	Q03265	540+LKEIVTNFLAGFEP	1576.85	23	2	1082GA	none	19.02	H116C75N16O21S0	0.387026	0.352585	0.175419	0.0622742	0.0175282	0.396014	0.360773	0.179493	0.0637204	0.0179352			0.0607361														17.726
1	4	4	M	WEC000004	ATP synthase subunit alpha, mitochondrial	Q03265	540+LKEIVTNFLAGFEP	1576.85	23	2	962GA	none	19.02	H116C75N16O21S0	0.387026	0.352585	0.175419	0.0622742	0.0175282	0.396014	0.360773	0.179493	0.0637204	0.0179352						0.0550244														17.65
1	1	1	M	WEC000004	ATP synthase subunit alpha, mitochondrial	Q03265	59+ILGADTSVDLEETGR	1574.78	29	2	1031GA	none	10.28	H110C65N18O27S0	0.422942	0.34234	0.16018	0.0548935	0.0151823	0.431417	0.3492	0.163389	0.0559935	0.0154865	0.0682812														10.326
1	1	1	M	WEC000004	ATP synthase subunit alpha, mitochondrial	Q03265	59+ILGADTSVDLEETGR	1574.78	29	2	1062GA	none	10.28	H110C65N18O27S0	0.422942	0.34234	0.16018	0.0548935	0.0151823	0.431417	0.3492	0.163389	0.0559935	0.0154865								0.0606979														10.178
1	1	1	M	WEC000004	ATP synthase subunit alpha, mitochondrial	Q03265	59+ILGADTSVDLEETGR	1574.78	29	2	1063GA	none	10.28	H110C65N18O27S0	0.422942	0.34234	0.16018	0.0548935	0.0151823	0.431417	0.3492	0.163389	0.0559935	0.0154865									0.06648														10.198
1	1	1	M	WEC000004	ATP synthase subunit alpha, mitochondrial	Q03265	59+ILGADTSVDLEETGR	1574.78	29	2	1081GA	none	10.28	H110C65N18O27S0	0.422942	0.34234	0.16018	0.0548935	0.0151823	0.431417	0.3492	0.163389	0.0559935	0.0154865		0.0629082														10.212
1	1	1	M	WEC000004	ATP synthase subunit alpha, mitochondrial	Q03265	59+ILGADTSVDLEETGR	1574.78	29	2	1082GA	none	10.28	H110C65N18O27S0	0.422942	0.34234	0.16018	0.0548935	0.0151823	0.431417	0.3492	0.163389	0.0559935	0.0154865			0.102199														10.198
1	1	1	M	WEC000004	ATP synthase subunit alpha, mitochondrial	Q03265	59+ILGADTSVDLEETGR	1574.78	29	2	1083GA	none	10.28	H110C65N18O27S0	0.422942	0.34234	0.16018	0.0548935	0.0151823	0.431417	0.3492	0.163389	0.0559935	0.0154865				0.183073														10.183
1	1	1	M	WEC000004	ATP synthase subunit alpha, mitochondrial	Q03265	59+ILGADTSVDLEETGR	1574.78	29	2	1111GA	none	10.28	H110C65N18O27S0	0.422942	0.34234	0.16018	0.0548935	0.0151823	0.431417	0.3492	0.163389	0.0559935	0.0154865										0.0563674														10.203
1	1	1	M	WEC000004	ATP synthase subunit alpha, mitochondrial	Q03265	59+ILGADTSVDLEETGR	1574.78	29	2	1112GA	none	10.28	H110C65N18O27S0	0.422942	0.34234	0.16018	0.0548935	0.0151823	0.431417	0.3492	0.163389	0.0559935	0.0154865											0.0693747														9.998
1	1	1	M	WEC000004	ATP synthase subunit alpha, mitochondrial	Q03265	59+ILGADTSVDLEETGR	1574.78	29	2	1113GA	none	10.28	H110C65N18O27S0	0.422942	0.34234	0.16018	0.0548935	0.0151823	0.431417	0.3492	0.163389	0.0559935	0.0154865												0.0472788
1	1	1	M	WEC000004	ATP synthase subunit alpha, mitochondrial	Q03265	59+ILGADTSVDLEETGR	1574.78	29	2	1114GA	none	10.28	H110C65N18O27S0	0.422942	0.34234	0.16018	0.0548935	0.0151823	0.431417	0.3492	0.163389	0.0559935	0.0154865													0.157171
1	1	1	M	WEC000004	ATP synthase subunit alpha, mitochondrial	Q03265	59+ILGADTSVDLEETGR	1574.78	29	2	962GA	none	10.28	H110C65N18O27S0	0.422942	0.34234	0.16018	0.0548935	0.0151823	0.431417	0.3492	0.163389	0.0559935	0.0154865						0.0558217														10.151
1	2	2	M	WEC000004	ATP synthase subunit alpha, mitochondrial	Q03265	59+ILGADTSVDLEETGR	1574.78	29	2	1061GA	none	10.28	H110C65N18O27S0	0.422942	0.34234	0.16018	0.0548935	0.0151823	0.431417	0.3492	0.163389	0.0559935	0.0154865							0.0395967														10.256
1	2	2	M	WEC000004	ATP synthase subunit alpha, mitochondrial	Q03265	59+ILGADTSVDLEETGR	1574.78	29	2	1115GA	none	10.28	H110C65N18O27S0	0.422942	0.34234	0.16018	0.0548935	0.0151823	0.431417	0.3492	0.163389	0.0559935	0.0154865														0.0363383
1	1	1	M	WEC000004	ATP synthase subunit alpha, mitochondrial	Q03265	59+ILGADTSVDLEETGR	1574.78	29	3	1061GA	none	10.28	H110C65N18O27S0	0.422942	0.34234	0.16018	0.0548935	0.0151823	0.431417	0.3492	0.163389	0.0559935	0.0154865							0.168767														10.256
1	1	1	M	WEC000004	ATP synthase subunit alpha, mitochondrial	Q03265	59+ILGADTSVDLEETGR	1574.78	29	3	1063GA	none	10.28	H110C65N18O27S0	0.422942	0.34234	0.16018	0.0548935	0.0151823	0.431417	0.3492	0.163389	0.0559935	0.0154865									0.20463														10.198
1	1	1	M	WEC000004	ATP synthase subunit alpha, mitochondrial	Q03265	59+ILGADTSVDLEETGR	1574.78	29	3	1081GA	none	10.28	H110C65N18O27S0	0.422942	0.34234	0.16018	0.0548935	0.0151823	0.431417	0.3492	0.163389	0.0559935	0.0154865		0.167201														10.212
1	1	1	M	WEC000004	ATP synthase subunit alpha, mitochondrial	Q03265	59+ILGADTSVDLEETGR	1574.78	29	3	1112GA	none	10.28	H110C65N18O27S0	0.422942	0.34234	0.16018	0.0548935	0.0151823	0.431417	0.3492	0.163389	0.0559935	0.0154865											0.17125														9.998
1	1	1	M	WEC000004	ATP synthase subunit alpha, mitochondrial	Q03265	59+ILGADTSVDLEETGR	1574.78	29	3	962GA	none	10.28	H110C65N18O27S0	0.422942	0.34234	0.16018	0.0548935	0.0151823	0.431417	0.3492	0.163389	0.0559935	0.0154865						0.223888														10.151
1	1	1	M	WEC000004	ATP synthase subunit alpha, mitochondrial	Q03265	74+VLSIGDGIAR	999.572	19	2	1031GA	none	8.42	H77C43N13O14S0	0.568585	0.306294	0.0972424	0.0227609	0.00431128	0.57151	0.30787	0.0977426	0.022878	0.00433345	0.0834519														8.423
1	1	1	M	WEC000004	ATP synthase subunit alpha, mitochondrial	Q03265	74+VLSIGDGIAR	999.572	19	2	1061GA	none	8.42	H77C43N13O14S0	0.568585	0.306294	0.0972424	0.0227609	0.00431128	0.57151	0.30787	0.0977426	0.022878	0.00433345							0.0896341														9.136
1	1	1	M	WEC000004	ATP synthase subunit alpha, mitochondrial	Q03265	74+VLSIGDGIAR	999.572	19	2	1111GA	none	8.42	H77C43N13O14S0	0.568585	0.306294	0.0972424	0.0227609	0.00431128	0.57151	0.30787	0.0977426	0.022878	0.00433345										0.158105														8.524
1	1	1	M	WEC000004	ATP synthase subunit alpha, mitochondrial	Q03265	74+VLSIGDGIAR	999.572	19	2	1112GA	none	8.42	H77C43N13O14S0	0.568585	0.306294	0.0972424	0.0227609	0.00431128	0.57151	0.30787	0.0977426	0.022878	0.00433345											0.0989446														9.131
1	1	1	M	WEC000004	ATP synthase subunit alpha, mitochondrial	Q03265	74+VLSIGDGIAR	999.572	19	2	1115GA	none	8.42	H77C43N13O14S0	0.568585	0.306294	0.0972424	0.0227609	0.00431128	0.57151	0.30787	0.0977426	0.022878	0.00433345														0.109468
1	1	1	M	WEC000004	ATP synthase subunit alpha, mitochondrial	Q03265	74+VLSIGDGIAR	999.572	19	2	961GA	none	8.42	H77C43N13O14S0	0.568585	0.306294	0.0972424	0.0227609	0.00431128	0.57151	0.30787	0.0977426	0.022878	0.00433345					0.108591														9.174
1	1	1	M	WEC000004	ATP synthase subunit alpha, mitochondrial	Q03265	74+VLSIGDGIAR	999.572	19	2	962GA	none	8.42	H77C43N13O14S0	0.568585	0.306294	0.0972424	0.0227609	0.00431128	0.57151	0.30787	0.0977426	0.022878	0.00433345						0.0958707														8.92
1	1	1	M	WEC000004	ATP synthase subunit beta, mitochondrial	P56480	110+TIAMDGTEGLVR	1261.63	21	2	1082GA	none	8.91	H91C52N15O19S1	0.478627	0.314576	0.142027	0.0478821	0.0131133	0.486848	0.31998	0.144467	0.0487046	0.0133386			0.0789835														8.995
1	1	1	M	WEC000004	ATP synthase subunit beta, mitochondrial	P56480	110+TIAMDGTEGLVR	1261.63	21	2	1111GA	none	8.91	H91C52N15O19S1	0.478627	0.314576	0.142027	0.0478821	0.0131133	0.486848	0.31998	0.144467	0.0487046	0.0133386										0.0760569														8.999
1	1	1	M	WEC000004	ATP synthase subunit beta, mitochondrial	P56480	110+TIAMDGTEGLVR	1261.63	21	2	1113GA	none	8.91	H91C52N15O19S1	0.478627	0.314576	0.142027	0.0478821	0.0131133	0.486848	0.31998	0.144467	0.0487046	0.0133386												0.0559016
1	2	2	M	WEC000004	ATP synthase subunit beta, mitochondrial	P56480	110+TIAMDGTEGLVR	1261.63	21	2	1031GA	none	8.91	H91C52N15O19S1	0.478627	0.314576	0.142027	0.0478821	0.0131133	0.486848	0.31998	0.144467	0.0487046	0.0133386	0.0361328														9.011
1	2	2	M	WEC000004	ATP synthase subunit beta, mitochondrial	P56480	110+TIAMDGTEGLVR	1261.63	21	2	1062GA	none	8.91	H91C52N15O19S1	0.478627	0.314576	0.142027	0.0478821	0.0131133	0.486848	0.31998	0.144467	0.0487046	0.0133386								0.0355022														9.03
1	2	2	M	WEC000004	ATP synthase subunit beta, mitochondrial	P56480	110+TIAMDGTEGLVR	1261.63	21	2	1063GA	none	8.91	H91C52N15O19S1	0.478627	0.314576	0.142027	0.0478821	0.0131133	0.486848	0.31998	0.144467	0.0487046	0.0133386									0.0446														8.967
1	2	2	M	WEC000004	ATP synthase subunit beta, mitochondrial	P56480	110+TIAMDGTEGLVR	1261.63	21	2	1114GA	none	8.91	H91C52N15O19S1	0.478627	0.314576	0.142027	0.0478821	0.0131133	0.486848	0.31998	0.144467	0.0487046	0.0133386													0.0301472
1	3	3	M	WEC000004	ATP synthase subunit beta, mitochondrial	P56480	110+TIAMDGTEGLVR	1261.63	21	2	1061GA	none	8.91	H91C52N15O19S1	0.478627	0.314576	0.142027	0.0478821	0.0131133	0.486848	0.31998	0.144467	0.0487046	0.0133386							0.0203665														8.968
1	3	3	M	WEC000004	ATP synthase subunit beta, mitochondrial	P56480	110+TIAMDGTEGLVR	1261.63	21	2	1081GA	none	8.91	H91C52N15O19S1	0.478627	0.314576	0.142027	0.0478821	0.0131133	0.486848	0.31998	0.144467	0.0487046	0.0133386		0.0257333														8.953
1	3	3	M	WEC000004	ATP synthase subunit beta, mitochondrial	P56480	110+TIAMDGTEGLVR	1261.63	21	2	1115GA	none	8.91	H91C52N15O19S1	0.478627	0.314576	0.142027	0.0478821	0.0131133	0.486848	0.31998	0.144467	0.0487046	0.0133386														0.0135549
1	3	3	M	WEC000004	ATP synthase subunit beta, mitochondrial	P56480	110+TIAMDGTEGLVR	1261.63	21	2	962GA	none	8.91	H91C52N15O19S1	0.478627	0.314576	0.142027	0.0478821	0.0131133	0.486848	0.31998	0.144467	0.0487046	0.0133386						0.0226426														8.78
1	4	4	M	WEC000004	ATP synthase subunit beta, mitochondrial	P56480	110+TIAMDGTEGLVR	1261.63	21	2	1112GA	none	8.91	H91C52N15O19S1	0.478627	0.314576	0.142027	0.0478821	0.0131133	0.486848	0.31998	0.144467	0.0487046	0.0133386											0.0330507														8.851
1	1	1	M	WEC000004	ATP synthase subunit beta, mitochondrial	P56480	125+VLDSGAPIKIPVGPETLGR	1918.09	35	2	1031GA	none	12.87	H147C86N23O26S0	0.328796	0.350025	0.202025	0.0828473	0.0268633	0.341183	0.363212	0.209636	0.0859686	0.0278754	0.0651458														12.9
1	1	1	M	WEC000004	ATP synthase subunit beta, mitochondrial	P56480	125+VLDSGAPIKIPVGPETLGR	1918.09	35	2	1062GA	none	12.87	H147C86N23O26S0	0.328796	0.350025	0.202025	0.0828473	0.0268633	0.341183	0.363212	0.209636	0.0859686	0.0278754								0.0480547														12.892
1	1	1	M	WEC000004	ATP synthase subunit beta, mitochondrial	P56480	125+VLDSGAPIKIPVGPETLGR	1918.09	35	2	1063GA	none	12.87	H147C86N23O26S0	0.328796	0.350025	0.202025	0.0828473	0.0268633	0.341183	0.363212	0.209636	0.0859686	0.0278754									0.0651571														12.829
1	1	1	M	WEC000004	ATP synthase subunit beta, mitochondrial	P56480	125+VLDSGAPIKIPVGPETLGR	1918.09	35	2	1082GA	none	12.87	H147C86N23O26S0	0.328796	0.350025	0.202025	0.0828473	0.0268633	0.341183	0.363212	0.209636	0.0859686	0.0278754			0.0288811														12.773
1	1	1	M	WEC000004	ATP synthase subunit beta, mitochondrial	P56480	125+VLDSGAPIKIPVGPETLGR	1918.09	35	2	1083GA	none	12.87	H147C86N23O26S0	0.328796	0.350025	0.202025	0.0828473	0.0268633	0.341183	0.363212	0.209636	0.0859686	0.0278754				0.0368054														12.87
1	1	1	M	WEC000004	ATP synthase subunit beta, mitochondrial	P56480	125+VLDSGAPIKIPVGPETLGR	1918.09	35	2	1113GA	none	12.87	H147C86N23O26S0	0.328796	0.350025	0.202025	0.0828473	0.0268633	0.341183	0.363212	0.209636	0.0859686	0.0278754												0.0421181
1	1	1	M	WEC000004	ATP synthase subunit beta, mitochondrial	P56480	125+VLDSGAPIKIPVGPETLGR	1918.09	35	2	1114GA	none	12.87	H147C86N23O26S0	0.328796	0.350025	0.202025	0.0828473	0.0268633	0.341183	0.363212	0.209636	0.0859686	0.0278754													0.0237408
1	2	2	M	WEC000004	ATP synthase subunit beta, mitochondrial	P56480	125+VLDSGAPIKIPVGPETLGR	1918.09	35	2	1061GA	none	12.87	H147C86N23O26S0	0.328796	0.350025	0.202025	0.0828473	0.0268633	0.341183	0.363212	0.209636	0.0859686	0.0278754							0.0194615														12.802
1	2	2	M	WEC000004	ATP synthase subunit beta, mitochondrial	P56480	125+VLDSGAPIKIPVGPETLGR	1918.09	35	2	1112GA	none	12.87	H147C86N23O26S0	0.328796	0.350025	0.202025	0.0828473	0.0268633	0.341183	0.363212	0.209636	0.0859686	0.0278754											0.0333999														12.797
1	2	2	M	WEC000004	ATP synthase subunit beta, mitochondrial	P56480	125+VLDSGAPIKIPVGPETLGR	1918.09	35	2	1115GA	none	12.87	H147C86N23O26S0	0.328796	0.350025	0.202025	0.0828473	0.0268633	0.341183	0.363212	0.209636	0.0859686	0.0278754														0.0237508
1	3	3	M	WEC000004	ATP synthase subunit beta, mitochondrial	P56480	125+VLDSGAPIKIPVGPETLGR	1918.09	35	2	1081GA	none	12.87	H147C86N23O26S0	0.328796	0.350025	0.202025	0.0828473	0.0268633	0.341183	0.363212	0.209636	0.0859686	0.0278754		0.0324504														12.703
1	1	1	M	WEC000004	ATP synthase subunit beta, mitochondrial	P56480	125+VLDSGAPIKIPVGPETLGR	1918.09	35	3	1031GA	none	12.87	H147C86N23O26S0	0.328796	0.350025	0.202025	0.0828473	0.0268633	0.341183	0.363212	0.209636	0.0859686	0.0278754	0.0279793														12.9
1	2	2	M	WEC000004	ATP synthase subunit beta, mitochondrial	P56480	125+VLDSGAPIKIPVGPETLGR	1918.09	35	3	1082GA	none	12.87	H147C86N23O26S0	0.328796	0.350025	0.202025	0.0828473	0.0268633	0.341183	0.363212	0.209636	0.0859686	0.0278754			0.0162932														12.773
1	2	2	M	WEC000004	ATP synthase subunit beta, mitochondrial	P56480	125+VLDSGAPIKIPVGPETLGR	1918.09	35	3	1083GA	none	12.87	H147C86N23O26S0	0.328796	0.350025	0.202025	0.0828473	0.0268633	0.341183	0.363212	0.209636	0.0859686	0.0278754				0.0374778														12.87
1	2	2	M	WEC000004	ATP synthase subunit beta, mitochondrial	P56480	125+VLDSGAPIKIPVGPETLGR	1918.09	35	3	1111GA	none	12.87	H147C86N23O26S0	0.328796	0.350025	0.202025	0.0828473	0.0268633	0.341183	0.363212	0.209636	0.0859686	0.0278754										0.0278957														12.861
1	2	2	M	WEC000004	ATP synthase subunit beta, mitochondrial	P56480	125+VLDSGAPIKIPVGPETLGR	1918.09	35	3	1113GA	none	12.87	H147C86N23O26S0	0.328796	0.350025	0.202025	0.0828473	0.0268633	0.341183	0.363212	0.209636	0.0859686	0.0278754												0.0319907
1	3	3	M	WEC000004	ATP synthase subunit beta, mitochondrial	P56480	125+VLDSGAPIKIPVGPETLGR	1918.09	35	3	1062GA	none	12.87	H147C86N23O26S0	0.328796	0.350025	0.202025	0.0828473	0.0268633	0.341183	0.363212	0.209636	0.0859686	0.0278754								0.0316871														12.892
1	3	3	M	WEC000004	ATP synthase subunit beta, mitochondrial	P56480	125+VLDSGAPIKIPVGPETLGR	1918.09	35	3	1063GA	none	12.87	H147C86N23O26S0	0.328796	0.350025	0.202025	0.0828473	0.0268633	0.341183	0.363212	0.209636	0.0859686	0.0278754									0.039107														12.829
1	3	3	M	WEC000004	ATP synthase subunit beta, mitochondrial	P56480	125+VLDSGAPIKIPVGPETLGR	1918.09	35	3	1114GA	none	12.87	H147C86N23O26S0	0.328796	0.350025	0.202025	0.0828473	0.0268633	0.341183	0.363212	0.209636	0.0859686	0.0278754													0.0193354
1	4	4	M	WEC000004	ATP synthase subunit beta, mitochondrial	P56480	125+VLDSGAPIKIPVGPETLGR	1918.09	35	3	1061GA	none	12.87	H147C86N23O26S0	0.328796	0.350025	0.202025	0.0828473	0.0268633	0.341183	0.363212	0.209636	0.0859686	0.0278754							0.0133945														12.802
1	4	4	M	WEC000004	ATP synthase subunit beta, mitochondrial	P56480	125+VLDSGAPIKIPVGPETLGR	1918.09	35	3	1081GA	none	12.87	H147C86N23O26S0	0.328796	0.350025	0.202025	0.0828473	0.0268633	0.341183	0.363212	0.209636	0.0859686	0.0278754		0.067412														12.703
1	4	4	M	WEC000004	ATP synthase subunit beta, mitochondrial	P56480	125+VLDSGAPIKIPVGPETLGR	1918.09	35	3	1112GA	none	12.87	H147C86N23O26S0	0.328796	0.350025	0.202025	0.0828473	0.0268633	0.341183	0.363212	0.209636	0.0859686	0.0278754											0.0332655														12.797
1	4	4	M	WEC000004	ATP synthase subunit beta, mitochondrial	P56480	125+VLDSGAPIKIPVGPETLGR	1918.09	35	3	1115GA	none	12.87	H147C86N23O26S0	0.328796	0.350025	0.202025	0.0828473	0.0268633	0.341183	0.363212	0.209636	0.0859686	0.0278754														0.0232108
1	1	1	M	WEC000004	ATP synthase subunit beta, mitochondrial	P56480	144+IMNVIGEPIDER	1384.7	24	2	1111GA	none	10.79	H100C59N16O20S1	0.439979	0.325509	0.156649	0.0563507	0.0164144	0.449652	0.332665	0.160093	0.0575896	0.0167752										0.0516457														10.818
1	2	2	M	WEC000004	ATP synthase subunit beta, mitochondrial	P56480	144+IMNVIGEPIDER	1384.7	24	2	1031GA	none	10.79	H100C59N16O20S1	0.439979	0.325509	0.156649	0.0563507	0.0164144	0.449652	0.332665	0.160093	0.0575896	0.0167752	0.039337														10.774
1	2	2	M	WEC000004	ATP synthase subunit beta, mitochondrial	P56480	144+IMNVIGEPIDER	1384.7	24	2	1062GA	none	10.79	H100C59N16O20S1	0.439979	0.325509	0.156649	0.0563507	0.0164144	0.449652	0.332665	0.160093	0.0575896	0.0167752								0.0352845														10.793
1	2	2	M	WEC000004	ATP synthase subunit beta, mitochondrial	P56480	144+IMNVIGEPIDER	1384.7	24	2	1063GA	none	10.79	H100C59N16O20S1	0.439979	0.325509	0.156649	0.0563507	0.0164144	0.449652	0.332665	0.160093	0.0575896	0.0167752									0.0347232														10.814
1	2	2	M	WEC000004	ATP synthase subunit beta, mitochondrial	P56480	144+IMNVIGEPIDER	1384.7	24	2	1113GA	none	10.79	H100C59N16O20S1	0.439979	0.325509	0.156649	0.0563507	0.0164144	0.449652	0.332665	0.160093	0.0575896	0.0167752												0.0359379
1	2	2	M	WEC000004	ATP synthase subunit beta, mitochondrial	P56480	144+IMNVIGEPIDER	1384.7	24	2	1114GA	none	10.79	H100C59N16O20S1	0.439979	0.325509	0.156649	0.0563507	0.0164144	0.449652	0.332665	0.160093	0.0575896	0.0167752													0.0234345
1	3	3	M	WEC000004	ATP synthase subunit beta, mitochondrial	P56480	144+IMNVIGEPIDER	1384.7	24	2	1081GA	none	10.79	H100C59N16O20S1	0.439979	0.325509	0.156649	0.0563507	0.0164144	0.449652	0.332665	0.160093	0.0575896	0.0167752		0.0311117														10.66
1	3	3	M	WEC000004	ATP synthase subunit beta, mitochondrial	P56480	144+IMNVIGEPIDER	1384.7	24	2	1115GA	none	10.79	H100C59N16O20S1	0.439979	0.325509	0.156649	0.0563507	0.0164144	0.449652	0.332665	0.160093	0.0575896	0.0167752														0.0176214
1	4	4	M	WEC000004	ATP synthase subunit beta, mitochondrial	P56480	144+IMNVIGEPIDER	1384.7	24	2	1061GA	none	10.79	H100C59N16O20S1	0.439979	0.325509	0.156649	0.0563507	0.0164144	0.449652	0.332665	0.160093	0.0575896	0.0167752							0.0134208														10.787
1	4	4	M	WEC000004	ATP synthase subunit beta, mitochondrial	P56480	144+IMNVIGEPIDER	1384.7	24	2	1082GA	none	10.79	H100C59N16O20S1	0.439979	0.325509	0.156649	0.0563507	0.0164144	0.449652	0.332665	0.160093	0.0575896	0.0167752			0.0168164														10.73
1	1	1	M	WEC000004	ATP synthase subunit beta, mitochondrial	P56480	144+IMNVIGEPIDERGPIK	1779.96	31	2	1031GA	none	10.78	H133C78N21O24S1	0.345643	0.336712	0.194891	0.0832241	0.0285922	0.359869	0.35057	0.202912	0.0866493	0.029769	0.0405511														10.774
1	1	1	M	WEC000004	ATP synthase subunit beta, mitochondrial	P56480	144+IMNVIGEPIDERGPIK	1779.96	31	2	1061GA	none	10.78	H133C78N21O24S1	0.345643	0.336712	0.194891	0.0832241	0.0285922	0.359869	0.35057	0.202912	0.0866493	0.029769							0.0271403														10.787
1	1	1	M	WEC000004	ATP synthase subunit beta, mitochondrial	P56480	144+IMNVIGEPIDERGPIK	1779.96	31	2	1062GA	none	10.78	H133C78N21O24S1	0.345643	0.336712	0.194891	0.0832241	0.0285922	0.359869	0.35057	0.202912	0.0866493	0.029769								0.0397442														10.849
1	1	1	M	WEC000004	ATP synthase subunit beta, mitochondrial	P56480	144+IMNVIGEPIDERGPIK	1779.96	31	2	1063GA	none	10.78	H133C78N21O24S1	0.345643	0.336712	0.194891	0.0832241	0.0285922	0.359869	0.35057	0.202912	0.0866493	0.029769									0.0556335														10.814
1	1	1	M	WEC000004	ATP synthase subunit beta, mitochondrial	P56480	144+IMNVIGEPIDERGPIK	1779.96	31	2	1082GA	none	10.78	H133C78N21O24S1	0.345643	0.336712	0.194891	0.0832241	0.0285922	0.359869	0.35057	0.202912	0.0866493	0.029769			0.0212154														10.73
1	1	1	M	WEC000004	ATP synthase subunit beta, mitochondrial	P56480	144+IMNVIGEPIDERGPIK	1779.96	31	2	1083GA	none	10.78	H133C78N21O24S1	0.345643	0.336712	0.194891	0.0832241	0.0285922	0.359869	0.35057	0.202912	0.0866493	0.029769				0.0352345														10.743
1	1	1	M	WEC000004	ATP synthase subunit beta, mitochondrial	P56480	144+IMNVIGEPIDERGPIK	1779.96	31	2	1114GA	none	10.78	H133C78N21O24S1	0.345643	0.336712	0.194891	0.0832241	0.0285922	0.359869	0.35057	0.202912	0.0866493	0.029769													0.0234349
1	2	2	M	WEC000004	ATP synthase subunit beta, mitochondrial	P56480	144+IMNVIGEPIDERGPIK	1779.96	31	2	1081GA	none	10.78	H133C78N21O24S1	0.345643	0.336712	0.194891	0.0832241	0.0285922	0.359869	0.35057	0.202912	0.0866493	0.029769		0.0341078														10.66
1	2	2	M	WEC000004	ATP synthase subunit beta, mitochondrial	P56480	144+IMNVIGEPIDERGPIK	1779.96	31	2	1112GA	none	10.78	H133C78N21O24S1	0.345643	0.336712	0.194891	0.0832241	0.0285922	0.359869	0.35057	0.202912	0.0866493	0.029769											0.040419														10.698
1	2	2	M	WEC000004	ATP synthase subunit beta, mitochondrial	P56480	144+IMNVIGEPIDERGPIK	1779.96	31	2	1115GA	none	10.78	H133C78N21O24S1	0.345643	0.336712	0.194891	0.0832241	0.0285922	0.359869	0.35057	0.202912	0.0866493	0.029769														0.0227389
1	3	3	M	WEC000004	ATP synthase subunit beta, mitochondrial	P56480	144+IMNVIGEPIDERGPIK	1779.96	31	2	962GA	none	10.78	H133C78N21O24S1	0.345643	0.336712	0.194891	0.0832241	0.0285922	0.359869	0.35057	0.202912	0.0866493	0.029769						0.105779														12.278
1	1	1	M	WEC000004	ATP synthase subunit beta, mitochondrial	P56480	144+IMNVIGEPIDERGPIK	1779.96	31	3	1063GA	none	10.78	H133C78N21O24S1	0.345643	0.336712	0.194891	0.0832241	0.0285922	0.359869	0.35057	0.202912	0.0866493	0.029769									0.0449793														10.814
1	1	1	M	WEC000004	ATP synthase subunit beta, mitochondrial	P56480	144+IMNVIGEPIDERGPIK	1779.96	31	3	1113GA	none	10.78	H133C78N21O24S1	0.345643	0.336712	0.194891	0.0832241	0.0285922	0.359869	0.35057	0.202912	0.0866493	0.029769												0.0364245
1	2	2	M	WEC000004	ATP synthase subunit beta, mitochondrial	P56480	144+IMNVIGEPIDERGPIK	1779.96	31	3	1061GA	none	10.78	H133C78N21O24S1	0.345643	0.336712	0.194891	0.0832241	0.0285922	0.359869	0.35057	0.202912	0.0866493	0.029769							0.0188264														10.787
1	2	2	M	WEC000004	ATP synthase subunit beta, mitochondrial	P56480	144+IMNVIGEPIDERGPIK	1779.96	31	3	1062GA	none	10.78	H133C78N21O24S1	0.345643	0.336712	0.194891	0.0832241	0.0285922	0.359869	0.35057	0.202912	0.0866493	0.029769								0.0340816														10.849
1	2	2	M	WEC000004	ATP synthase subunit beta, mitochondrial	P56480	144+IMNVIGEPIDERGPIK	1779.96	31	3	1083GA	none	10.78	H133C78N21O24S1	0.345643	0.336712	0.194891	0.0832241	0.0285922	0.359869	0.35057	0.202912	0.0866493	0.029769				0.0379039														10.743
1	3	3	M	WEC000004	ATP synthase subunit beta, mitochondrial	P56480	144+IMNVIGEPIDERGPIK	1779.96	31	3	1031GA	none	10.78	H133C78N21O24S1	0.345643	0.336712	0.194891	0.0832241	0.0285922	0.359869	0.35057	0.202912	0.0866493	0.029769	0.0360072														10.774
1	3	3	M	WEC000004	ATP synthase subunit beta, mitochondrial	P56480	144+IMNVIGEPIDERGPIK	1779.96	31	3	1082GA	none	10.78	H133C78N21O24S1	0.345643	0.336712	0.194891	0.0832241	0.0285922	0.359869	0.35057	0.202912	0.0866493	0.029769			0.0209276														10.73
1	3	3	M	WEC000004	ATP synthase subunit beta, mitochondrial	P56480	144+IMNVIGEPIDERGPIK	1779.96	31	3	1112GA	none	10.78	H133C78N21O24S1	0.345643	0.336712	0.194891	0.0832241	0.0285922	0.359869	0.35057	0.202912	0.0866493	0.029769											0.0341638														10.698
1	3	3	M	WEC000004	ATP synthase subunit beta, mitochondrial	P56480	144+IMNVIGEPIDERGPIK	1779.96	31	3	1114GA	none	10.78	H133C78N21O24S1	0.345643	0.336712	0.194891	0.0832241	0.0285922	0.359869	0.35057	0.202912	0.0866493	0.029769													0.0242054
1	4	4	M	WEC000004	ATP synthase subunit beta, mitochondrial	P56480	144+IMNVIGEPIDERGPIK	1779.96	31	3	1081GA	none	10.78	H133C78N21O24S1	0.345643	0.336712	0.194891	0.0832241	0.0285922	0.359869	0.35057	0.202912	0.0866493	0.029769		0.032103														10.66
1	4	4	M	WEC000004	ATP synthase subunit beta, mitochondrial	P56480	144+IMNVIGEPIDERGPIK	1779.96	31	3	1115GA	none	10.78	H133C78N21O24S1	0.345643	0.336712	0.194891	0.0832241	0.0285922	0.359869	0.35057	0.202912	0.0866493	0.029769														0.021187
1	2	2	M	WEC000004	ATP synthase subunit beta, mitochondrial	P56480	189+VVDLLAPYAK	1087.63	16	2	1113GA	none	11.78	H85C52N11O14S0	0.518313	0.327469	0.11661	0.0301088	0.00622422	0.522229	0.329943	0.117491	0.0303363	0.00627126												0.0375997
1	3	3	M	WEC000004	ATP synthase subunit beta, mitochondrial	P56480	189+VVDLLAPYAK	1087.63	16	2	1111GA	none	11.78	H85C52N11O14S0	0.518313	0.327469	0.11661	0.0301088	0.00622422	0.522229	0.329943	0.117491	0.0303363	0.00627126										0.0238353														11.798
1	4	4	M	WEC000004	ATP synthase subunit beta, mitochondrial	P56480	189+VVDLLAPYAK	1087.63	16	2	1031GA	none	11.78	H85C52N11O14S0	0.518313	0.327469	0.11661	0.0301088	0.00622422	0.522229	0.329943	0.117491	0.0303363	0.00627126	0.0273965														11.725
1	4	4	M	WEC000004	ATP synthase subunit beta, mitochondrial	P56480	189+VVDLLAPYAK	1087.63	16	2	1061GA	none	11.78	H85C52N11O14S0	0.518313	0.327469	0.11661	0.0301088	0.00622422	0.522229	0.329943	0.117491	0.0303363	0.00627126							0.0139723														11.851
1	4	4	M	WEC000004	ATP synthase subunit beta, mitochondrial	P56480	189+VVDLLAPYAK	1087.63	16	2	1062GA	none	11.78	H85C52N11O14S0	0.518313	0.327469	0.11661	0.0301088	0.00622422	0.522229	0.329943	0.117491	0.0303363	0.00627126								0.0271977														11.857
1	4	4	M	WEC000004	ATP synthase subunit beta, mitochondrial	P56480	189+VVDLLAPYAK	1087.63	16	2	1063GA	none	11.78	H85C52N11O14S0	0.518313	0.327469	0.11661	0.0301088	0.00622422	0.522229	0.329943	0.117491	0.0303363	0.00627126									0.0280702														11.794
1	4	4	M	WEC000004	ATP synthase subunit beta, mitochondrial	P56480	189+VVDLLAPYAK	1087.63	16	2	1081GA	none	11.78	H85C52N11O14S0	0.518313	0.327469	0.11661	0.0301088	0.00622422	0.522229	0.329943	0.117491	0.0303363	0.00627126		0.0349697														11.723
1	4	4	M	WEC000004	ATP synthase subunit beta, mitochondrial	P56480	189+VVDLLAPYAK	1087.63	16	2	1082GA	none	11.78	H85C52N11O14S0	0.518313	0.327469	0.11661	0.0301088	0.00622422	0.522229	0.329943	0.117491	0.0303363	0.00627126			0.021838														11.709
1	4	4	M	WEC000004	ATP synthase subunit beta, mitochondrial	P56480	189+VVDLLAPYAK	1087.63	16	2	1112GA	none	11.78	H85C52N11O14S0	0.518313	0.327469	0.11661	0.0301088	0.00622422	0.522229	0.329943	0.117491	0.0303363	0.00627126											0.113445														11.034
1	4	4	M	WEC000004	ATP synthase subunit beta, mitochondrial	P56480	189+VVDLLAPYAK	1087.63	16	2	1114GA	none	11.78	H85C52N11O14S0	0.518313	0.327469	0.11661	0.0301088	0.00622422	0.522229	0.329943	0.117491	0.0303363	0.00627126													0.0229519
1	4	4	M	WEC000004	ATP synthase subunit beta, mitochondrial	P56480	189+VVDLLAPYAK	1087.63	16	2	1115GA	none	11.78	H85C52N11O14S0	0.518313	0.327469	0.11661	0.0301088	0.00622422	0.522229	0.329943	0.117491	0.0303363	0.00627126														0.016129
1	4	4	M	WEC000004	ATP synthase subunit beta, mitochondrial	P56480	189+VVDLLAPYAK	1087.63	16	2	962GA	none	11.78	H85C52N11O14S0	0.518313	0.327469	0.11661	0.0301088	0.00622422	0.522229	0.329943	0.117491	0.0303363	0.00627126						0.0226664														11.746
1	1	1	M	WEC000004	ATP synthase subunit beta, mitochondrial	P56480	202+IGLFGGAGVGK	974.555	17	2	1111GA	none	10.6	H74C45N12O12S0	0.561259	0.311983	0.0989028	0.0228501	0.00423813	0.564082	0.313552	0.0994003	0.0229651	0.00425945										0.0305793														10.566
1	1	1	M	WEC000004	ATP synthase subunit beta, mitochondrial	P56480	202+IGLFGGAGVGK	974.555	17	2	961GA	none	10.6	H74C45N12O12S0	0.561259	0.311983	0.0989028	0.0228501	0.00423813	0.564082	0.313552	0.0994003	0.0229651	0.00425945					0.0382677														10.489
1	2	2	M	WEC000004	ATP synthase subunit beta, mitochondrial	P56480	202+IGLFGGAGVGK	974.555	17	2	1031GA	none	10.6	H74C45N12O12S0	0.561259	0.311983	0.0989028	0.0228501	0.00423813	0.564082	0.313552	0.0994003	0.0229651	0.00425945	0.0431825														10.606
1	2	2	M	WEC000004	ATP synthase subunit beta, mitochondrial	P56480	202+IGLFGGAGVGK	974.555	17	2	1063GA	none	10.6	H74C45N12O12S0	0.561259	0.311983	0.0989028	0.0228501	0.00423813	0.564082	0.313552	0.0994003	0.0229651	0.00425945									0.0344561														10.534
1	2	2	M	WEC000004	ATP synthase subunit beta, mitochondrial	P56480	202+IGLFGGAGVGK	974.555	17	2	1081GA	none	10.6	H74C45N12O12S0	0.561259	0.311983	0.0989028	0.0228501	0.00423813	0.564082	0.313552	0.0994003	0.0229651	0.00425945		0.0440744														10.492
1	2	2	M	WEC000004	ATP synthase subunit beta, mitochondrial	P56480	202+IGLFGGAGVGK	974.555	17	2	1113GA	none	10.6	H74C45N12O12S0	0.561259	0.311983	0.0989028	0.0228501	0.00423813	0.564082	0.313552	0.0994003	0.0229651	0.00425945												0.0311908
1	2	2	M	WEC000004	ATP synthase subunit beta, mitochondrial	P56480	202+IGLFGGAGVGK	974.555	17	2	1114GA	none	10.6	H74C45N12O12S0	0.561259	0.311983	0.0989028	0.0228501	0.00423813	0.564082	0.313552	0.0994003	0.0229651	0.00425945													0.02078
1	2	2	M	WEC000004	ATP synthase subunit beta, mitochondrial	P56480	202+IGLFGGAGVGK	974.555	17	2	962GA	none	10.6	H74C45N12O12S0	0.561259	0.311983	0.0989028	0.0228501	0.00423813	0.564082	0.313552	0.0994003	0.0229651	0.00425945						0.020321														10.515
1	3	3	M	WEC000004	ATP synthase subunit beta, mitochondrial	P56480	202+IGLFGGAGVGK	974.555	17	2	1061GA	none	10.6	H74C45N12O12S0	0.561259	0.311983	0.0989028	0.0228501	0.00423813	0.564082	0.313552	0.0994003	0.0229651	0.00425945							0.0126714														10.619
1	3	3	M	WEC000004	ATP synthase subunit beta, mitochondrial	P56480	202+IGLFGGAGVGK	974.555	17	2	1062GA	none	10.6	H74C45N12O12S0	0.561259	0.311983	0.0989028	0.0228501	0.00423813	0.564082	0.313552	0.0994003	0.0229651	0.00425945								0.0322639														10.542
1	3	3	M	WEC000004	ATP synthase subunit beta, mitochondrial	P56480	202+IGLFGGAGVGK	974.555	17	2	1082GA	none	10.6	H74C45N12O12S0	0.561259	0.311983	0.0989028	0.0228501	0.00423813	0.564082	0.313552	0.0994003	0.0229651	0.00425945			0.0208842														10.506
1	3	3	M	WEC000004	ATP synthase subunit beta, mitochondrial	P56480	202+IGLFGGAGVGK	974.555	17	2	1112GA	none	10.6	H74C45N12O12S0	0.561259	0.311983	0.0989028	0.0228501	0.00423813	0.564082	0.313552	0.0994003	0.0229651	0.00425945											0.0342312														10.334
1	3	3	M	WEC000004	ATP synthase subunit beta, mitochondrial	P56480	202+IGLFGGAGVGK	974.555	17	2	1115GA	none	10.6	H74C45N12O12S0	0.561259	0.311983	0.0989028	0.0228501	0.00423813	0.564082	0.313552	0.0994003	0.0229651	0.00425945														0.0186698
1	1	1	M	WEC000004	ATP synthase subunit beta, mitochondrial	P56480	213+TVLIMELINNVAK	1456.83	18	2	1031GA	none	21.44	H116C65N16O19S1	0.411943	0.33288	0.167433	0.0627004	0.0189246	0.422524	0.341431	0.171734	0.0643109	0.0194107	0.0384485														21.519
1	1	1	M	WEC000004	ATP synthase subunit beta, mitochondrial	P56480	213+TVLIMELINNVAK	1456.83	18	2	1063GA	none	21.44	H116C65N16O19S1	0.411943	0.33288	0.167433	0.0627004	0.0189246	0.422524	0.341431	0.171734	0.0643109	0.0194107									0.0249999														21.42
1	1	1	M	WEC000004	ATP synthase subunit beta, mitochondrial	P56480	213+TVLIMELINNVAK	1456.83	18	2	1081GA	none	21.44	H116C65N16O19S1	0.411943	0.33288	0.167433	0.0627004	0.0189246	0.422524	0.341431	0.171734	0.0643109	0.0194107		0.037139														21.517
1	1	1	M	WEC000004	ATP synthase subunit beta, mitochondrial	P56480	213+TVLIMELINNVAK	1456.83	18	2	1082GA	none	21.44	H116C65N16O19S1	0.411943	0.33288	0.167433	0.0627004	0.0189246	0.422524	0.341431	0.171734	0.0643109	0.0194107			0.0253191														21.14
1	1	1	M	WEC000004	ATP synthase subunit beta, mitochondrial	P56480	213+TVLIMELINNVAK	1456.83	18	2	1083GA	none	21.44	H116C65N16O19S1	0.411943	0.33288	0.167433	0.0627004	0.0189246	0.422524	0.341431	0.171734	0.0643109	0.0194107				0.0332798														21.349
1	1	1	M	WEC000004	ATP synthase subunit beta, mitochondrial	P56480	213+TVLIMELINNVAK	1456.83	18	2	1111GA	none	21.44	H116C65N16O19S1	0.411943	0.33288	0.167433	0.0627004	0.0189246	0.422524	0.341431	0.171734	0.0643109	0.0194107										0.0241884														21.508
1	1	1	M	WEC000004	ATP synthase subunit beta, mitochondrial	P56480	213+TVLIMELINNVAK	1456.83	18	2	1112GA	none	21.44	H116C65N16O19S1	0.411943	0.33288	0.167433	0.0627004	0.0189246	0.422524	0.341431	0.171734	0.0643109	0.0194107											0.0284493														21.303
1	1	1	M	WEC000004	ATP synthase subunit beta, mitochondrial	P56480	213+TVLIMELINNVAK	1456.83	18	2	1114GA	none	21.44	H116C65N16O19S1	0.411943	0.33288	0.167433	0.0627004	0.0189246	0.422524	0.341431	0.171734	0.0643109	0.0194107													0.0173364
1	1	1	M	WEC000004	ATP synthase subunit beta, mitochondrial	P56480	213+TVLIMELINNVAK	1456.83	18	2	961GA	none	21.44	H116C65N16O19S1	0.411943	0.33288	0.167433	0.0627004	0.0189246	0.422524	0.341431	0.171734	0.0643109	0.0194107					0.0344732														21.346
1	1	1	M	WEC000004	ATP synthase subunit beta, mitochondrial	P56480	213+TVLIMELINNVAK	1456.83	18	2	962GA	none	21.44	H116C65N16O19S1	0.411943	0.33288	0.167433	0.0627004	0.0189246	0.422524	0.341431	0.171734	0.0643109	0.0194107						0.0217548														21.456
1	2	2	M	WEC000004	ATP synthase subunit beta, mitochondrial	P56480	213+TVLIMELINNVAK	1456.83	18	2	1061GA	none	21.44	H116C65N16O19S1	0.411943	0.33288	0.167433	0.0627004	0.0189246	0.422524	0.341431	0.171734	0.0643109	0.0194107							0.010065														21.309
1	2	2	M	WEC000004	ATP synthase subunit beta, mitochondrial	P56480	213+TVLIMELINNVAK	1456.83	18	2	1062GA	none	21.44	H116C65N16O19S1	0.411943	0.33288	0.167433	0.0627004	0.0189246	0.422524	0.341431	0.171734	0.0643109	0.0194107								0.0195682														21.539
1	2	2	M	WEC000004	ATP synthase subunit beta, mitochondrial	P56480	213+TVLIMELINNVAK	1456.83	18	2	1115GA	none	21.44	H116C65N16O19S1	0.411943	0.33288	0.167433	0.0627004	0.0189246	0.422524	0.341431	0.171734	0.0643109	0.0194107														0.0110672
1	3	3	M	WEC000004	ATP synthase subunit beta, mitochondrial	P56480	213+TVLIMELINNVAK	1456.83	18	2	1113GA	none	21.44	H116C65N16O19S1	0.411943	0.33288	0.167433	0.0627004	0.0189246	0.422524	0.341431	0.171734	0.0643109	0.0194107												0.0246299
1	1	1	M	WEC000004	ATP synthase subunit beta, mitochondrial	P56480	213+TVLIMELINNVAK	1456.83	18	3	1113GA	none	21.44	H116C65N16O19S1	0.411943	0.33288	0.167433	0.0627004	0.0189246	0.422524	0.341431	0.171734	0.0643109	0.0194107												0.0398954
1	1	1	M	WEC000004	ATP synthase subunit beta, mitochondrial	P56480	213+TVLIMELINNVAK	1456.83	18	3	1115GA	none	21.44	H116C65N16O19S1	0.411943	0.33288	0.167433	0.0627004	0.0189246	0.422524	0.341431	0.171734	0.0643109	0.0194107														0.0240989
1	2	2	M	WEC000004	ATP synthase subunit beta, mitochondrial	P56480	265+VALVYGQMNEPPGAR	1600.8	34	2	1113GA	none	9.3	H112C70N20O21S1	0.382703	0.335992	0.179529	0.0711583	0.0227198	0.39479	0.346604	0.1852	0.0734058	0.0234374												0.0220017
1	2	2	M	WEC000004	ATP synthase subunit beta, mitochondrial	P56480	265+VALVYGQMNEPPGAR	1600.8	34	2	961GA	none	9.3	H112C70N20O21S1	0.382703	0.335992	0.179529	0.0711583	0.0227198	0.39479	0.346604	0.1852	0.0734058	0.0234374					0.017407														9.118
1	3	3	M	WEC000004	ATP synthase subunit beta, mitochondrial	P56480	265+VALVYGQMNEPPGAR	1600.8	34	2	1062GA	none	9.3	H112C70N20O21S1	0.382703	0.335992	0.179529	0.0711583	0.0227198	0.39479	0.346604	0.1852	0.0734058	0.0234374								0.024959														9.086
1	3	3	M	WEC000004	ATP synthase subunit beta, mitochondrial	P56480	265+VALVYGQMNEPPGAR	1600.8	34	2	1063GA	none	9.3	H112C70N20O21S1	0.382703	0.335992	0.179529	0.0711583	0.0227198	0.39479	0.346604	0.1852	0.0734058	0.0234374									0.0264696														9.023
1	3	3	M	WEC000004	ATP synthase subunit beta, mitochondrial	P56480	265+VALVYGQMNEPPGAR	1600.8	34	2	1111GA	none	9.3	H112C70N20O21S1	0.382703	0.335992	0.179529	0.0711583	0.0227198	0.39479	0.346604	0.1852	0.0734058	0.0234374										0.0180069														9.027
1	3	3	M	WEC000004	ATP synthase subunit beta, mitochondrial	P56480	265+VALVYGQMNEPPGAR	1600.8	34	2	1114GA	none	9.3	H112C70N20O21S1	0.382703	0.335992	0.179529	0.0711583	0.0227198	0.39479	0.346604	0.1852	0.0734058	0.0234374													0.0140626
1	3	3	M	WEC000004	ATP synthase subunit beta, mitochondrial	P56480	265+VALVYGQMNEPPGAR	1600.8	34	2	1115GA	none	9.3	H112C70N20O21S1	0.382703	0.335992	0.179529	0.0711583	0.0227198	0.39479	0.346604	0.1852	0.0734058	0.0234374														0.0137275
1	3	3	M	WEC000004	ATP synthase subunit beta, mitochondrial	P56480	265+VALVYGQMNEPPGAR	1600.8	34	2	962GA	none	9.3	H112C70N20O21S1	0.382703	0.335992	0.179529	0.0711583	0.0227198	0.39479	0.346604	0.1852	0.0734058	0.0234374						0.0220073														8.836
1	4	4	M	WEC000004	ATP synthase subunit beta, mitochondrial	P56480	265+VALVYGQMNEPPGAR	1600.8	34	2	1031GA	none	9.3	H112C70N20O21S1	0.382703	0.335992	0.179529	0.0711583	0.0227198	0.39479	0.346604	0.1852	0.0734058	0.0234374	0.0229744														9.095
1	4	4	M	WEC000004	ATP synthase subunit beta, mitochondrial	P56480	265+VALVYGQMNEPPGAR	1600.8	34	2	1061GA	none	9.3	H112C70N20O21S1	0.382703	0.335992	0.179529	0.0711583	0.0227198	0.39479	0.346604	0.1852	0.0734058	0.0234374							0.0111243														9.052
1	4	4	M	WEC000004	ATP synthase subunit beta, mitochondrial	P56480	265+VALVYGQMNEPPGAR	1600.8	34	2	1081GA	none	9.3	H112C70N20O21S1	0.382703	0.335992	0.179529	0.0711583	0.0227198	0.39479	0.346604	0.1852	0.0734058	0.0234374		0.0250752														8.981
1	4	4	M	WEC000004	ATP synthase subunit beta, mitochondrial	P56480	265+VALVYGQMNEPPGAR	1600.8	34	2	1082GA	none	9.3	H112C70N20O21S1	0.382703	0.335992	0.179529	0.0711583	0.0227198	0.39479	0.346604	0.1852	0.0734058	0.0234374			0.0186199														8.995
1	4	4	M	WEC000004	ATP synthase subunit beta, mitochondrial	P56480	265+VALVYGQMNEPPGAR	1600.8	34	2	1112GA	none	9.3	H112C70N20O21S1	0.382703	0.335992	0.179529	0.0711583	0.0227198	0.39479	0.346604	0.1852	0.0734058	0.0234374											0.0272868														8.935
1	1	1	M	WEC000004	ATP synthase subunit beta, mitochondrial	P56480	265+VALVYGQMNEPPGAR	1600.8	34	3	1031GA	none	9.3	H112C70N20O21S1	0.382703	0.335992	0.179529	0.0711583	0.0227198	0.39479	0.346604	0.1852	0.0734058	0.0234374	0.0440727														9.095
1	1	1	M	WEC000004	ATP synthase subunit beta, mitochondrial	P56480	265+VALVYGQMNEPPGAR	1600.8	34	3	1061GA	none	9.3	H112C70N20O21S1	0.382703	0.335992	0.179529	0.0711583	0.0227198	0.39479	0.346604	0.1852	0.0734058	0.0234374							0.0394719														9.052
1	1	1	M	WEC000004	ATP synthase subunit beta, mitochondrial	P56480	265+VALVYGQMNEPPGAR	1600.8	34	3	1062GA	none	9.3	H112C70N20O21S1	0.382703	0.335992	0.179529	0.0711583	0.0227198	0.39479	0.346604	0.1852	0.0734058	0.0234374								0.0594332														9.086
1	1	1	M	WEC000004	ATP synthase subunit beta, mitochondrial	P56480	265+VALVYGQMNEPPGAR	1600.8	34	3	1063GA	none	9.3	H112C70N20O21S1	0.382703	0.335992	0.179529	0.0711583	0.0227198	0.39479	0.346604	0.1852	0.0734058	0.0234374									0.0695885														9.023
1	1	1	M	WEC000004	ATP synthase subunit beta, mitochondrial	P56480	265+VALVYGQMNEPPGAR	1600.8	34	3	1081GA	none	9.3	H112C70N20O21S1	0.382703	0.335992	0.179529	0.0711583	0.0227198	0.39479	0.346604	0.1852	0.0734058	0.0234374		0.0448773														8.981
1	1	1	M	WEC000004	ATP synthase subunit beta, mitochondrial	P56480	265+VALVYGQMNEPPGAR	1600.8	34	3	1111GA	none	9.3	H112C70N20O21S1	0.382703	0.335992	0.179529	0.0711583	0.0227198	0.39479	0.346604	0.1852	0.0734058	0.0234374										0.0749759														9.027
1	1	1	M	WEC000004	ATP synthase subunit beta, mitochondrial	P56480	265+VALVYGQMNEPPGAR	1600.8	34	3	1112GA	none	9.3	H112C70N20O21S1	0.382703	0.335992	0.179529	0.0711583	0.0227198	0.39479	0.346604	0.1852	0.0734058	0.0234374											0.0649725														8.935
1	1	1	M	WEC000004	ATP synthase subunit beta, mitochondrial	P56480	265+VALVYGQMNEPPGAR	1600.8	34	3	1113GA	none	9.3	H112C70N20O21S1	0.382703	0.335992	0.179529	0.0711583	0.0227198	0.39479	0.346604	0.1852	0.0734058	0.0234374												0.115739
1	1	1	M	WEC000004	ATP synthase subunit beta, mitochondrial	P56480	265+VALVYGQMNEPPGAR	1600.8	34	3	1114GA	none	9.3	H112C70N20O21S1	0.382703	0.335992	0.179529	0.0711583	0.0227198	0.39479	0.346604	0.1852	0.0734058	0.0234374													0.0796375
1	1	1	M	WEC000004	ATP synthase subunit beta, mitochondrial	P56480	265+VALVYGQMNEPPGAR	1600.8	34	3	1115GA	none	9.3	H112C70N20O21S1	0.382703	0.335992	0.179529	0.0711583	0.0227198	0.39479	0.346604	0.1852	0.0734058	0.0234374														0.0387481
1	1	1	M	WEC000004	ATP synthase subunit beta, mitochondrial	P56480	265+VALVYGQMNEPPGAR	1600.8	34	3	961GA	none	9.3	H112C70N20O21S1	0.382703	0.335992	0.179529	0.0711583	0.0227198	0.39479	0.346604	0.1852	0.0734058	0.0234374					0.0896501														9.118
1	1	1	M	WEC000004	ATP synthase subunit beta, mitochondrial	P56480	265+VALVYGQMNEPPGAR	1600.8	34	3	962GA	none	9.3	H112C70N20O21S1	0.382703	0.335992	0.179529	0.0711583	0.0227198	0.39479	0.346604	0.1852	0.0734058	0.0234374						0.0767546														8.836
1	2	2	M	WEC000004	ATP synthase subunit beta, mitochondrial	P56480	265+VALVYGQMNEPPGAR	1600.8	34	3	1082GA	none	9.3	H112C70N20O21S1	0.382703	0.335992	0.179529	0.0711583	0.0227198	0.39479	0.346604	0.1852	0.0734058	0.0234374			0.0409567														8.995
1	1	1	M	WEC000004	ATP synthase subunit beta, mitochondrial	P56480	282+VALTGLTVAEYFR	1438.78	21	2	1062GA	none	16.85	H106C67N16O19S0	0.425199	0.348896	0.157887	0.0512566	0.0132391	0.432448	0.354844	0.160578	0.0521304	0.0134648								0.0571895														16.866
1	1	1	M	WEC000004	ATP synthase subunit beta, mitochondrial	P56480	282+VALTGLTVAEYFR	1438.78	21	2	1063GA	none	16.85	H106C67N16O19S0	0.425199	0.348896	0.157887	0.0512566	0.0132391	0.432448	0.354844	0.160578	0.0521304	0.0134648									0.0522077														16.83
1	1	1	M	WEC000004	ATP synthase subunit beta, mitochondrial	P56480	282+VALTGLTVAEYFR	1438.78	21	2	1112GA	none	16.85	H106C67N16O19S0	0.425199	0.348896	0.157887	0.0512566	0.0132391	0.432448	0.354844	0.160578	0.0521304	0.0134648											0.0448519														16.798
1	1	1	M	WEC000004	ATP synthase subunit beta, mitochondrial	P56480	282+VALTGLTVAEYFR	1438.78	21	2	1113GA	none	16.85	H106C67N16O19S0	0.425199	0.348896	0.157887	0.0512566	0.0132391	0.432448	0.354844	0.160578	0.0521304	0.0134648												0.0749541
1	1	1	M	WEC000004	ATP synthase subunit beta, mitochondrial	P56480	282+VALTGLTVAEYFR	1438.78	21	2	1115GA	none	16.85	H106C67N16O19S0	0.425199	0.348896	0.157887	0.0512566	0.0132391	0.432448	0.354844	0.160578	0.0521304	0.0134648														0.0384721
1	1	1	M	WEC000004	ATP synthase subunit beta, mitochondrial	P56480	295+DQEGQDVLLFIDNIFR	1920.96	29	2	1062GA	none	24.17	H132C86N22O28S0	0.329181	0.348703	0.201771	0.0833129	0.027283	0.34184	0.362113	0.20953	0.0865169	0.0283323								0.0596174														24.393
1	1	1	M	WEC000004	ATP synthase subunit beta, mitochondrial	P56480	295+DQEGQDVLLFIDNIFR	1920.96	29	2	1082GA	none	24.17	H132C86N22O28S0	0.329181	0.348703	0.201771	0.0833129	0.027283	0.34184	0.362113	0.20953	0.0865169	0.0283323			0.0388139														24.246
1	1	1	M	WEC000004	ATP synthase subunit beta, mitochondrial	P56480	295+DQEGQDVLLFIDNIFR	1920.96	29	2	962GA	none	24.17	H132C86N22O28S0	0.329181	0.348703	0.201771	0.0833129	0.027283	0.34184	0.362113	0.20953	0.0865169	0.0283323						0.0438714														24.198
1	2	2	M	WEC000004	ATP synthase subunit beta, mitochondrial	P56480	311+FTQAGSEVSALLGR	1434.75	31	2	1063GA	none	12.6	H102C62N18O21S0	0.444007	0.343169	0.149957	0.0475739	0.0121042	0.450903	0.348499	0.152286	0.0483127	0.0122922									0.0451028														12.437
1	2	2	M	WEC000004	ATP synthase subunit beta, mitochondrial	P56480	311+FTQAGSEVSALLGR	1434.75	31	2	1111GA	none	12.6	H102C62N18O21S0	0.444007	0.343169	0.149957	0.0475739	0.0121042	0.450903	0.348499	0.152286	0.0483127	0.0122922										0.0337891														12.385
1	2	2	M	WEC000004	ATP synthase subunit beta, mitochondrial	P56480	311+FTQAGSEVSALLGR	1434.75	31	2	1113GA	none	12.6	H102C62N18O21S0	0.444007	0.343169	0.149957	0.0475739	0.0121042	0.450903	0.348499	0.152286	0.0483127	0.0122922												0.0395193
1	3	3	M	WEC000004	ATP synthase subunit beta, mitochondrial	P56480	311+FTQAGSEVSALLGR	1434.75	31	2	962GA	none	12.6	H102C62N18O21S0	0.444007	0.343169	0.149957	0.0475739	0.0121042	0.450903	0.348499	0.152286	0.0483127	0.0122922						0.0259825														12.446
1	4	4	M	WEC000004	ATP synthase subunit beta, mitochondrial	P56480	311+FTQAGSEVSALLGR	1434.75	31	2	1062GA	none	12.6	H102C62N18O21S0	0.444007	0.343169	0.149957	0.0475739	0.0121042	0.450903	0.348499	0.152286	0.0483127	0.0122922								0.0347432														12.528
1	4	4	M	WEC000004	ATP synthase subunit beta, mitochondrial	P56480	311+FTQAGSEVSALLGR	1434.75	31	2	1082GA	none	12.6	H102C62N18O21S0	0.444007	0.343169	0.149957	0.0475739	0.0121042	0.450903	0.348499	0.152286	0.0483127	0.0122922			0.0273061														12.549
1	4	4	M	WEC000004	ATP synthase subunit beta, mitochondrial	P56480	311+FTQAGSEVSALLGR	1434.75	31	2	1112GA	none	12.6	H102C62N18O21S0	0.444007	0.343169	0.149957	0.0475739	0.0121042	0.450903	0.348499	0.152286	0.0483127	0.0122922											0.0404626														12.349
1	4	4	M	WEC000004	ATP synthase subunit beta, mitochondrial	P56480	311+FTQAGSEVSALLGR	1434.75	31	2	1115GA	none	12.6	H102C62N18O21S0	0.444007	0.343169	0.149957	0.0475739	0.0121042	0.450903	0.348499	0.152286	0.0483127	0.0122922														0.016838
1	1	1	M	WEC000004	ATP synthase subunit beta, mitochondrial	P56480	311+FTQAGSEVSALLGR	1434.75	31	3	1062GA	none	12.6	H102C62N18O21S0	0.444007	0.343169	0.149957	0.0475739	0.0121042	0.450903	0.348499	0.152286	0.0483127	0.0122922								0.0495224														12.528
1	1	1	M	WEC000004	ATP synthase subunit beta, mitochondrial	P56480	311+FTQAGSEVSALLGR	1434.75	31	3	1082GA	none	12.6	H102C62N18O21S0	0.444007	0.343169	0.149957	0.0475739	0.0121042	0.450903	0.348499	0.152286	0.0483127	0.0122922			0.0821733														12.549
1	1	1	M	WEC000004	ATP synthase subunit beta, mitochondrial	P56480	311+FTQAGSEVSALLGR	1434.75	31	3	1112GA	none	12.6	H102C62N18O21S0	0.444007	0.343169	0.149957	0.0475739	0.0121042	0.450903	0.348499	0.152286	0.0483127	0.0122922											0.0581157														12.349
1	1	1	M	WEC000004	ATP synthase subunit beta, mitochondrial	P56480	311+FTQAGSEVSALLGR	1434.75	31	3	1115GA	none	12.6	H102C62N18O21S0	0.444007	0.343169	0.149957	0.0475739	0.0121042	0.450903	0.348499	0.152286	0.0483127	0.0122922														0.0726056
1	1	1	M	WEC000004	ATP synthase subunit beta, mitochondrial	P56480	311+FTQAGSEVSALLGR	1434.75	31	3	962GA	none	12.6	H102C62N18O21S0	0.444007	0.343169	0.149957	0.0475739	0.0121042	0.450903	0.348499	0.152286	0.0483127	0.0122922						0.0919677														12.446
1	2	2	M	WEC000004	ATP synthase subunit beta, mitochondrial	P56480	311+FTQAGSEVSALLGR	1434.75	31	3	1031GA	none	12.6	H102C62N18O21S0	0.444007	0.343169	0.149957	0.0475739	0.0121042	0.450903	0.348499	0.152286	0.0483127	0.0122922	0.0366871														13.236
1	2	2	M	WEC000004	ATP synthase subunit beta, mitochondrial	P56480	311+FTQAGSEVSALLGR	1434.75	31	3	1061GA	none	12.6	H102C62N18O21S0	0.444007	0.343169	0.149957	0.0475739	0.0121042	0.450903	0.348499	0.152286	0.0483127	0.0122922							0.0320774														13.306
1	2	2	M	WEC000004	ATP synthase subunit beta, mitochondrial	P56480	311+FTQAGSEVSALLGR	1434.75	31	3	1114GA	none	12.6	H102C62N18O21S0	0.444007	0.343169	0.149957	0.0475739	0.0121042	0.450903	0.348499	0.152286	0.0483127	0.0122922													0.0317731
1	1	1	M	WEC000004	ATP synthase subunit beta, mitochondrial	P56480	388+AIAELGIYPAVDPLDSTSR	1987.03	40	2	1063GA	none	16.01	H142C88N22O30S0	0.319994	0.34676	0.205755	0.0872392	0.0293644	0.333414	0.361303	0.214385	0.090898	0.0305959									0.0355406														16.131
1	1	1	M	WEC000004	ATP synthase subunit beta, mitochondrial	P56480	388+AIAELGIYPAVDPLDSTSR	1987.03	40	2	1111GA	none	16.01	H142C88N22O30S0	0.319994	0.34676	0.205755	0.0872392	0.0293644	0.333414	0.361303	0.214385	0.090898	0.0305959										0.0190424														16.163
1	1	1	M	WEC000004	ATP synthase subunit beta, mitochondrial	P56480	388+AIAELGIYPAVDPLDSTSR	1987.03	40	2	961GA	none	16.01	H142C88N22O30S0	0.319994	0.34676	0.205755	0.0872392	0.0293644	0.333414	0.361303	0.214385	0.090898	0.0305959					0.032461														16.002
1	2	2	M	WEC000004	ATP synthase subunit beta, mitochondrial	P56480	388+AIAELGIYPAVDPLDSTSR	1987.03	40	2	1114GA	none	16.01	H142C88N22O30S0	0.319994	0.34676	0.205755	0.0872392	0.0293644	0.333414	0.361303	0.214385	0.090898	0.0305959													0.0164757
1	3	3	M	WEC000004	ATP synthase subunit beta, mitochondrial	P56480	388+AIAELGIYPAVDPLDSTSR	1987.03	40	2	1112GA	none	16.01	H142C88N22O30S0	0.319994	0.34676	0.205755	0.0872392	0.0293644	0.333414	0.361303	0.214385	0.090898	0.0305959											0.0320142														16.183
1	1	1	M	WEC000004	ATP synthase subunit beta, mitochondrial	P56480	388+AIAELGIYPAVDPLDSTSR	1987.03	40	3	1063GA	none	16.01	H142C88N22O30S0	0.319994	0.34676	0.205755	0.0872392	0.0293644	0.333414	0.361303	0.214385	0.090898	0.0305959									0.0625452														16.131
1	1	1	M	WEC000004	ATP synthase subunit beta, mitochondrial	P56480	388+AIAELGIYPAVDPLDSTSR	1987.03	40	3	1111GA	none	16.01	H142C88N22O30S0	0.319994	0.34676	0.205755	0.0872392	0.0293644	0.333414	0.361303	0.214385	0.090898	0.0305959										0.0631643														16.163
1	1	1	M	WEC000004	ATP synthase subunit beta, mitochondrial	P56480	388+AIAELGIYPAVDPLDSTSR	1987.03	40	3	1112GA	none	16.01	H142C88N22O30S0	0.319994	0.34676	0.205755	0.0872392	0.0293644	0.333414	0.361303	0.214385	0.090898	0.0305959											0.115893														16.183
1	1	1	M	WEC000004	ATP synthase subunit beta, mitochondrial	P56480	388+AIAELGIYPAVDPLDSTSR	1987.03	40	3	1114GA	none	16.01	H142C88N22O30S0	0.319994	0.34676	0.205755	0.0872392	0.0293644	0.333414	0.361303	0.214385	0.090898	0.0305959													0.109471
1	1	1	M	WEC000004	ATP synthase subunit beta, mitochondrial	P56480	407+IMDPNIVGNEHYDVAR	1841.87	31	2	1031GA	none	8.89	H123C79N23O26S1	0.338278	0.335466	0.197925	0.0861917	0.0302305	0.35316	0.350224	0.206632	0.0899836	0.0315605	0.0328686														8.815
1	1	1	M	WEC000004	ATP synthase subunit beta, mitochondrial	P56480	407+IMDPNIVGNEHYDVAR	1841.87	31	2	1061GA	none	8.89	H123C79N23O26S1	0.338278	0.335466	0.197925	0.0861917	0.0302305	0.35316	0.350224	0.206632	0.0899836	0.0315605							0.0270217														8.828
1	1	1	M	WEC000004	ATP synthase subunit beta, mitochondrial	P56480	407+IMDPNIVGNEHYDVAR	1841.87	31	2	1062GA	none	8.89	H123C79N23O26S1	0.338278	0.335466	0.197925	0.0861917	0.0302305	0.35316	0.350224	0.206632	0.0899836	0.0315605								0.0404592														8.891
1	1	1	M	WEC000004	ATP synthase subunit beta, mitochondrial	P56480	407+IMDPNIVGNEHYDVAR	1841.87	31	2	1063GA	none	8.89	H123C79N23O26S1	0.338278	0.335466	0.197925	0.0861917	0.0302305	0.35316	0.350224	0.206632	0.0899836	0.0315605									0.0437278														8.827
1	1	1	M	WEC000004	ATP synthase subunit beta, mitochondrial	P56480	407+IMDPNIVGNEHYDVAR	1841.87	31	2	1081GA	none	8.89	H123C79N23O26S1	0.338278	0.335466	0.197925	0.0861917	0.0302305	0.35316	0.350224	0.206632	0.0899836	0.0315605		0.0411611														8.645
1	1	1	M	WEC000004	ATP synthase subunit beta, mitochondrial	P56480	407+IMDPNIVGNEHYDVAR	1841.87	31	2	1082GA	none	8.89	H123C79N23O26S1	0.338278	0.335466	0.197925	0.0861917	0.0302305	0.35316	0.350224	0.206632	0.0899836	0.0315605			0.0308792														8.687
1	1	1	M	WEC000004	ATP synthase subunit beta, mitochondrial	P56480	407+IMDPNIVGNEHYDVAR	1841.87	31	2	1083GA	none	8.89	H123C79N23O26S1	0.338278	0.335466	0.197925	0.0861917	0.0302305	0.35316	0.350224	0.206632	0.0899836	0.0315605				0.0378724														8.756
1	1	1	M	WEC000004	ATP synthase subunit beta, mitochondrial	P56480	407+IMDPNIVGNEHYDVAR	1841.87	31	2	1113GA	none	8.89	H123C79N23O26S1	0.338278	0.335466	0.197925	0.0861917	0.0302305	0.35316	0.350224	0.206632	0.0899836	0.0315605												0.0502582
1	1	1	M	WEC000004	ATP synthase subunit beta, mitochondrial	P56480	407+IMDPNIVGNEHYDVAR	1841.87	31	2	1114GA	none	8.89	H123C79N23O26S1	0.338278	0.335466	0.197925	0.0861917	0.0302305	0.35316	0.350224	0.206632	0.0899836	0.0315605													0.0232306
1	1	1	M	WEC000004	ATP synthase subunit beta, mitochondrial	P56480	407+IMDPNIVGNEHYDVAR	1841.87	31	2	1115GA	none	8.89	H123C79N23O26S1	0.338278	0.335466	0.197925	0.0861917	0.0302305	0.35316	0.350224	0.206632	0.0899836	0.0315605														0.0172419
1	1	1	M	WEC000004	ATP synthase subunit beta, mitochondrial	P56480	407+IMDPNIVGNEHYDVAR	1841.87	31	2	962GA	none	8.89	H123C79N23O26S1	0.338278	0.335466	0.197925	0.0861917	0.0302305	0.35316	0.350224	0.206632	0.0899836	0.0315605						0.0415165														8.584
1	2	2	M	WEC000004	ATP synthase subunit beta, mitochondrial	P56480	407+IMDPNIVGNEHYDVAR	1841.87	31	2	1112GA	none	8.89	H123C79N23O26S1	0.338278	0.335466	0.197925	0.0861917	0.0302305	0.35316	0.350224	0.206632	0.0899836	0.0315605											0.0331149														8.711
1	1	1	M	WEC000004	ATP synthase subunit beta, mitochondrial	P56480	407+IMDPNIVGNEHYDVAR	1841.87	31	3	961GA	none	8.89	H123C79N23O26S1	0.338278	0.335466	0.197925	0.0861917	0.0302305	0.35316	0.350224	0.206632	0.0899836	0.0315605					0.0485748														8.726
1	2	2	M	WEC000004	ATP synthase subunit beta, mitochondrial	P56480	407+IMDPNIVGNEHYDVAR	1841.87	31	3	1031GA	none	8.89	H123C79N23O26S1	0.338278	0.335466	0.197925	0.0861917	0.0302305	0.35316	0.350224	0.206632	0.0899836	0.0315605	0.0447572														8.815
1	2	2	M	WEC000004	ATP synthase subunit beta, mitochondrial	P56480	407+IMDPNIVGNEHYDVAR	1841.87	31	3	1063GA	none	8.89	H123C79N23O26S1	0.338278	0.335466	0.197925	0.0861917	0.0302305	0.35316	0.350224	0.206632	0.0899836	0.0315605									0.0358661														8.827
1	2	2	M	WEC000004	ATP synthase subunit beta, mitochondrial	P56480	407+IMDPNIVGNEHYDVAR	1841.87	31	3	1082GA	none	8.89	H123C79N23O26S1	0.338278	0.335466	0.197925	0.0861917	0.0302305	0.35316	0.350224	0.206632	0.0899836	0.0315605			0.0238662														8.687
1	2	2	M	WEC000004	ATP synthase subunit beta, mitochondrial	P56480	407+IMDPNIVGNEHYDVAR	1841.87	31	3	1083GA	none	8.89	H123C79N23O26S1	0.338278	0.335466	0.197925	0.0861917	0.0302305	0.35316	0.350224	0.206632	0.0899836	0.0315605				0.04772														8.756
1	2	2	M	WEC000004	ATP synthase subunit beta, mitochondrial	P56480	407+IMDPNIVGNEHYDVAR	1841.87	31	3	1113GA	none	8.89	H123C79N23O26S1	0.338278	0.335466	0.197925	0.0861917	0.0302305	0.35316	0.350224	0.206632	0.0899836	0.0315605												0.0333221
1	2	2	M	WEC000004	ATP synthase subunit beta, mitochondrial	P56480	407+IMDPNIVGNEHYDVAR	1841.87	31	3	962GA	none	8.89	H123C79N23O26S1	0.338278	0.335466	0.197925	0.0861917	0.0302305	0.35316	0.350224	0.206632	0.0899836	0.0315605						0.0266808														8.584
1	3	3	M	WEC000004	ATP synthase subunit beta, mitochondrial	P56480	407+IMDPNIVGNEHYDVAR	1841.87	31	3	1061GA	none	8.89	H123C79N23O26S1	0.338278	0.335466	0.197925	0.0861917	0.0302305	0.35316	0.350224	0.206632	0.0899836	0.0315605							0.0314868														8.828
1	3	3	M	WEC000004	ATP synthase subunit beta, mitochondrial	P56480	407+IMDPNIVGNEHYDVAR	1841.87	31	3	1062GA	none	8.89	H123C79N23O26S1	0.338278	0.335466	0.197925	0.0861917	0.0302305	0.35316	0.350224	0.206632	0.0899836	0.0315605								0.0314371														8.891
1	3	3	M	WEC000004	ATP synthase subunit beta, mitochondrial	P56480	407+IMDPNIVGNEHYDVAR	1841.87	31	3	1081GA	none	8.89	H123C79N23O26S1	0.338278	0.335466	0.197925	0.0861917	0.0302305	0.35316	0.350224	0.206632	0.0899836	0.0315605		0.0382256														8.645
1	3	3	M	WEC000004	ATP synthase subunit beta, mitochondrial	P56480	407+IMDPNIVGNEHYDVAR	1841.87	31	3	1114GA	none	8.89	H123C79N23O26S1	0.338278	0.335466	0.197925	0.0861917	0.0302305	0.35316	0.350224	0.206632	0.0899836	0.0315605													0.022077
1	4	4	M	WEC000004	ATP synthase subunit beta, mitochondrial	P56480	407+IMDPNIVGNEHYDVAR	1841.87	31	3	1112GA	none	8.89	H123C79N23O26S1	0.338278	0.335466	0.197925	0.0861917	0.0302305	0.35316	0.350224	0.206632	0.0899836	0.0315605											0.0357614														8.711
1	4	4	M	WEC000004	ATP synthase subunit beta, mitochondrial	P56480	407+IMDPNIVGNEHYDVAR	1841.87	31	3	1115GA	none	8.89	H123C79N23O26S1	0.338278	0.335466	0.197925	0.0861917	0.0302305	0.35316	0.350224	0.206632	0.0899836	0.0315605														0.0196348
1	1	1	M	WEC000004	ATP synthase subunit beta, mitochondrial	P56480	433+SLQDIIAILGMDELSEEDKLTVSR	2674.37	47	3	1061GA	none	23.25	H195C114N29O42S1	0.21454	0.303904	0.241833	0.139222	0.0640178	0.222663	0.315411	0.25099	0.144494	0.0664418							0.0413302														23.268
1	1	1	M	WEC000004	ATP synthase subunit beta, mitochondrial	P56480	433+SLQDIIAILGMDELSEEDKLTVSR	2674.37	47	3	1062GA	none	23.25	H195C114N29O42S1	0.21454	0.303904	0.241833	0.139222	0.0640178	0.222663	0.315411	0.25099	0.144494	0.0664418								0.0414098														23.414
1	1	1	M	WEC000004	ATP synthase subunit beta, mitochondrial	P56480	433+SLQDIIAILGMDELSEEDKLTVSR	2674.37	47	3	1063GA	none	23.25	H195C114N29O42S1	0.21454	0.303904	0.241833	0.139222	0.0640178	0.222663	0.315411	0.25099	0.144494	0.0664418									0.0528106														23.378
1	1	1	M	WEC000004	ATP synthase subunit beta, mitochondrial	P56480	433+SLQDIIAILGMDELSEEDKLTVSR	2674.37	47	3	1083GA	none	23.25	H195C114N29O42S1	0.21454	0.303904	0.241833	0.139222	0.0640178	0.222663	0.315411	0.25099	0.144494	0.0664418				0.0487394														23.223
1	1	1	M	WEC000004	ATP synthase subunit beta, mitochondrial	P56480	433+SLQDIIAILGMDELSEEDKLTVSR	2674.37	47	3	1113GA	none	23.25	H195C114N29O42S1	0.21454	0.303904	0.241833	0.139222	0.0640178	0.222663	0.315411	0.25099	0.144494	0.0664418												0.0432542
1	1	1	M	WEC000004	ATP synthase subunit beta, mitochondrial	P56480	433+SLQDIIAILGMDELSEEDKLTVSR	2674.37	47	3	1114GA	none	23.25	H195C114N29O42S1	0.21454	0.303904	0.241833	0.139222	0.0640178	0.222663	0.315411	0.25099	0.144494	0.0664418													0.0399849
1	1	1	M	WEC000004	ATP synthase subunit beta, mitochondrial	P56480	433+SLQDIIAILGMDELSEEDKLTVSR	2674.37	47	3	961GA	none	23.25	H195C114N29O42S1	0.21454	0.303904	0.241833	0.139222	0.0640178	0.222663	0.315411	0.25099	0.144494	0.0664418					0.0892989														23.249
1	2	2	M	WEC000004	ATP synthase subunit beta, mitochondrial	P56480	433+SLQDIIAILGMDELSEEDKLTVSR	2674.37	47	3	1081GA	none	23.25	H195C114N29O42S1	0.21454	0.303904	0.241833	0.139222	0.0640178	0.222663	0.315411	0.25099	0.144494	0.0664418		0.0347552														23.252
1	2	2	M	WEC000004	ATP synthase subunit beta, mitochondrial	P56480	433+SLQDIIAILGMDELSEEDKLTVSR	2674.37	47	3	1082GA	none	23.25	H195C114N29O42S1	0.21454	0.303904	0.241833	0.139222	0.0640178	0.222663	0.315411	0.25099	0.144494	0.0664418			0.0359986														23.21
1	2	2	M	WEC000004	ATP synthase subunit beta, mitochondrial	P56480	433+SLQDIIAILGMDELSEEDKLTVSR	2674.37	47	3	1112GA	none	23.25	H195C114N29O42S1	0.21454	0.303904	0.241833	0.139222	0.0640178	0.222663	0.315411	0.25099	0.144494	0.0664418											0.046022														23.402
1	2	2	M	WEC000004	ATP synthase subunit beta, mitochondrial	P56480	433+SLQDIIAILGMDELSEEDKLTVSR	2674.37	47	3	1115GA	none	23.25	H195C114N29O42S1	0.21454	0.303904	0.241833	0.139222	0.0640178	0.222663	0.315411	0.25099	0.144494	0.0664418														0.0238162
1	2	2	M	WEC000004	ATP synthase subunit beta, mitochondrial	P56480	433+SLQDIIAILGMDELSEEDKLTVSR	2674.37	47	3	962GA	none	23.25	H195C114N29O42S1	0.21454	0.303904	0.241833	0.139222	0.0640178	0.222663	0.315411	0.25099	0.144494	0.0664418						0.0396116														23.135
1	1	1	M	WEC000004	ATP synthase subunit beta, mitochondrial	P56480	433+SLQDIIAILGMDELSEEDKLTVSR	2674.37	47	4	1061GA	none	23.25	H195C114N29O42S1	0.21454	0.303904	0.241833	0.139222	0.0640178	0.222663	0.315411	0.25099	0.144494	0.0664418							0.021342														23.268
1	1	1	M	WEC000004	ATP synthase subunit beta, mitochondrial	P56480	433+SLQDIIAILGMDELSEEDKLTVSR	2674.37	47	4	1062GA	none	23.25	H195C114N29O42S1	0.21454	0.303904	0.241833	0.139222	0.0640178	0.222663	0.315411	0.25099	0.144494	0.0664418								0.0383742														23.414
1	1	1	M	WEC000004	ATP synthase subunit beta, mitochondrial	P56480	433+SLQDIIAILGMDELSEEDKLTVSR	2674.37	47	4	1081GA	none	23.25	H195C114N29O42S1	0.21454	0.303904	0.241833	0.139222	0.0640178	0.222663	0.315411	0.25099	0.144494	0.0664418		0.0339134														23.252
1	1	1	M	WEC000004	ATP synthase subunit beta, mitochondrial	P56480	433+SLQDIIAILGMDELSEEDKLTVSR	2674.37	47	4	1082GA	none	23.25	H195C114N29O42S1	0.21454	0.303904	0.241833	0.139222	0.0640178	0.222663	0.315411	0.25099	0.144494	0.0664418			0.0251784														23.21
1	1	1	M	WEC000004	ATP synthase subunit beta, mitochondrial	P56480	433+SLQDIIAILGMDELSEEDKLTVSR	2674.37	47	4	1083GA	none	23.25	H195C114N29O42S1	0.21454	0.303904	0.241833	0.139222	0.0640178	0.222663	0.315411	0.25099	0.144494	0.0664418				0.0353314														23.223
1	1	1	M	WEC000004	ATP synthase subunit beta, mitochondrial	P56480	433+SLQDIIAILGMDELSEEDKLTVSR	2674.37	47	4	1113GA	none	23.25	H195C114N29O42S1	0.21454	0.303904	0.241833	0.139222	0.0640178	0.222663	0.315411	0.25099	0.144494	0.0664418												0.0353507
1	1	1	M	WEC000004	ATP synthase subunit beta, mitochondrial	P56480	433+SLQDIIAILGMDELSEEDKLTVSR	2674.37	47	4	1114GA	none	23.25	H195C114N29O42S1	0.21454	0.303904	0.241833	0.139222	0.0640178	0.222663	0.315411	0.25099	0.144494	0.0664418													0.0256417
1	1	1	M	WEC000004	ATP synthase subunit beta, mitochondrial	P56480	433+SLQDIIAILGMDELSEEDKLTVSR	2674.37	47	4	1115GA	none	23.25	H195C114N29O42S1	0.21454	0.303904	0.241833	0.139222	0.0640178	0.222663	0.315411	0.25099	0.144494	0.0664418														0.019208
1	1	1	M	WEC000004	ATP synthase subunit beta, mitochondrial	P56480	433+SLQDIIAILGMDELSEEDKLTVSR	2674.37	47	4	962GA	none	23.25	H195C114N29O42S1	0.21454	0.303904	0.241833	0.139222	0.0640178	0.222663	0.315411	0.25099	0.144494	0.0664418						0.0233845														23.135
1	2	2	M	WEC000004	ATP synthase subunit beta, mitochondrial	P56480	463+FLSQPFQVAEVFTGHMGK	2022	33	2	1112GA	none	17.31	H139C94N23O25S1	0.286973	0.332634	0.218728	0.104464	0.0398284	0.304384	0.352816	0.231998	0.110802	0.0422449											0.154655														17.33
1	1	1	M	WEC000004	ATP synthase subunit beta, mitochondrial	P56480	463+FLSQPFQVAEVFTGHMGK	2022	33	3	1113GA	none	17.31	H139C94N23O25S1	0.286973	0.332634	0.218728	0.104464	0.0398284	0.304384	0.352816	0.231998	0.110802	0.0422449												0.0352389
1	1	1	M	WEC000004	ATP synthase subunit beta, mitochondrial	P56480	463+FLSQPFQVAEVFTGHMGK	2022	33	3	1115GA	none	17.31	H139C94N23O25S1	0.286973	0.332634	0.218728	0.104464	0.0398284	0.304384	0.352816	0.231998	0.110802	0.0422449														0.047557
1	4	4	M	WEC000004	ATP synthase subunit beta, mitochondrial	P56480	463+FLSQPFQVAEVFTGHMGK	2022	33	3	1112GA	none	17.31	H139C94N23O25S1	0.286973	0.332634	0.218728	0.104464	0.0398284	0.304384	0.352816	0.231998	0.110802	0.0422449											0.0431943														17.33
1	4	4	M	WEC000004	ATP synthase subunit beta, mitochondrial	P56480	463+FLSQPFQVAEVFTGHMGK	2022	33	3	1114GA	none	17.31	H139C94N23O25S1	0.286973	0.332634	0.218728	0.104464	0.0398284	0.304384	0.352816	0.231998	0.110802	0.0422449													0.0302229
1	1	1	M	WEC000004	ATP synthase subunit beta, mitochondrial	P56480	490+GFQQILAGEYDHLPEQAFYMVGPIEEAVAK	3349.63	67	3	1113GA	none	22.68	H228C154N36O46S1	0.132914	0.251158	0.254526	0.18198	0.102283	0.144024	0.272151	0.275801	0.197191	0.110833												0.0118155
1	1	1	M	WEC000004	ATP synthase subunit beta, mitochondrial	P56480	490+GFQQILAGEYDHLPEQAFYMVGPIEEAVAK	3349.63	67	3	961GA	none	22.68	H228C154N36O46S1	0.132914	0.251158	0.254526	0.18198	0.102283	0.144024	0.272151	0.275801	0.197191	0.110833					0.014851														22.773
1	1	1	M	WEC000004	ATP synthase subunit beta, mitochondrial	P56480	490+GFQQILAGEYDHLPEQAFYMVGPIEEAVAK	3349.63	67	3	962GA	none	22.68	H228C154N36O46S1	0.132914	0.251158	0.254526	0.18198	0.102283	0.144024	0.272151	0.275801	0.197191	0.110833						0.0140252														22.603
1	2	2	M	WEC000004	ATP synthase subunit beta, mitochondrial	P56480	490+GFQQILAGEYDHLPEQAFYMVGPIEEAVAK	3349.63	67	3	1031GA	none	22.68	H228C154N36O46S1	0.132914	0.251158	0.254526	0.18198	0.102283	0.144024	0.272151	0.275801	0.197191	0.110833	0.0218312														22.694
1	2	2	M	WEC000004	ATP synthase subunit beta, mitochondrial	P56480	490+GFQQILAGEYDHLPEQAFYMVGPIEEAVAK	3349.63	67	3	1063GA	none	22.68	H228C154N36O46S1	0.132914	0.251158	0.254526	0.18198	0.102283	0.144024	0.272151	0.275801	0.197191	0.110833									0.0236458														22.763
1	2	2	M	WEC000004	ATP synthase subunit beta, mitochondrial	P56480	490+GFQQILAGEYDHLPEQAFYMVGPIEEAVAK	3349.63	67	3	1083GA	none	22.68	H228C154N36O46S1	0.132914	0.251158	0.254526	0.18198	0.102283	0.144024	0.272151	0.275801	0.197191	0.110833				0.0197549														22.636
1	2	2	M	WEC000004	ATP synthase subunit beta, mitochondrial	P56480	490+GFQQILAGEYDHLPEQAFYMVGPIEEAVAK	3349.63	67	3	1111GA	none	22.68	H228C154N36O46S1	0.132914	0.251158	0.254526	0.18198	0.102283	0.144024	0.272151	0.275801	0.197191	0.110833										0.0120305														22.795
1	3	3	M	WEC000004	ATP synthase subunit beta, mitochondrial	P56480	490+GFQQILAGEYDHLPEQAFYMVGPIEEAVAK	3349.63	67	3	1062GA	none	22.68	H228C154N36O46S1	0.132914	0.251158	0.254526	0.18198	0.102283	0.144024	0.272151	0.275801	0.197191	0.110833								0.0216622														22.798
1	3	3	M	WEC000004	ATP synthase subunit beta, mitochondrial	P56480	490+GFQQILAGEYDHLPEQAFYMVGPIEEAVAK	3349.63	67	3	1082GA	none	22.68	H228C154N36O46S1	0.132914	0.251158	0.254526	0.18198	0.102283	0.144024	0.272151	0.275801	0.197191	0.110833			0.0099386														22.679
1	3	3	M	WEC000004	ATP synthase subunit beta, mitochondrial	P56480	490+GFQQILAGEYDHLPEQAFYMVGPIEEAVAK	3349.63	67	3	1114GA	none	22.68	H228C154N36O46S1	0.132914	0.251158	0.254526	0.18198	0.102283	0.144024	0.272151	0.275801	0.197191	0.110833													0.0122054
1	4	4	M	WEC000004	ATP synthase subunit beta, mitochondrial	P56480	490+GFQQILAGEYDHLPEQAFYMVGPIEEAVAK	3349.63	67	3	1061GA	none	22.68	H228C154N36O46S1	0.132914	0.251158	0.254526	0.18198	0.102283	0.144024	0.272151	0.275801	0.197191	0.110833							0.0107104														22.736
1	4	4	M	WEC000004	ATP synthase subunit beta, mitochondrial	P56480	490+GFQQILAGEYDHLPEQAFYMVGPIEEAVAK	3349.63	67	3	1081GA	none	22.68	H228C154N36O46S1	0.132914	0.251158	0.254526	0.18198	0.102283	0.144024	0.272151	0.275801	0.197191	0.110833		0.01857														22.692
1	4	4	M	WEC000004	ATP synthase subunit beta, mitochondrial	P56480	490+GFQQILAGEYDHLPEQAFYMVGPIEEAVAK	3349.63	67	3	1112GA	none	22.68	H228C154N36O46S1	0.132914	0.251158	0.254526	0.18198	0.102283	0.144024	0.272151	0.275801	0.197191	0.110833											0.021046														22.759
1	4	4	M	WEC000004	ATP synthase subunit beta, mitochondrial	P56480	490+GFQQILAGEYDHLPEQAFYMVGPIEEAVAK	3349.63	67	3	1115GA	none	22.68	H228C154N36O46S1	0.132914	0.251158	0.254526	0.18198	0.102283	0.144024	0.272151	0.275801	0.197191	0.110833														0.011356
1	1	1	M	WEC000004	ATP synthase subunit beta, mitochondrial	P56480	490+GFQQILAGEYDHLPEQAFYMVGPIEEAVAK	3349.63	67	4	1031GA	none	22.68	H228C154N36O46S1	0.132914	0.251158	0.254526	0.18198	0.102283	0.144024	0.272151	0.275801	0.197191	0.110833	0.025824														22.694
1	1	1	M	WEC000004	ATP synthase subunit beta, mitochondrial	P56480	490+GFQQILAGEYDHLPEQAFYMVGPIEEAVAK	3349.63	67	4	1063GA	none	22.68	H228C154N36O46S1	0.132914	0.251158	0.254526	0.18198	0.102283	0.144024	0.272151	0.275801	0.197191	0.110833									0.0296796														22.763
1	1	1	M	WEC000004	ATP synthase subunit beta, mitochondrial	P56480	490+GFQQILAGEYDHLPEQAFYMVGPIEEAVAK	3349.63	67	4	1083GA	none	22.68	H228C154N36O46S1	0.132914	0.251158	0.254526	0.18198	0.102283	0.144024	0.272151	0.275801	0.197191	0.110833				0.0270826														22.636
1	1	1	M	WEC000004	ATP synthase subunit beta, mitochondrial	P56480	490+GFQQILAGEYDHLPEQAFYMVGPIEEAVAK	3349.63	67	4	1111GA	none	22.68	H228C154N36O46S1	0.132914	0.251158	0.254526	0.18198	0.102283	0.144024	0.272151	0.275801	0.197191	0.110833										0.0222485														22.795
1	1	1	M	WEC000004	ATP synthase subunit beta, mitochondrial	P56480	490+GFQQILAGEYDHLPEQAFYMVGPIEEAVAK	3349.63	67	4	1113GA	none	22.68	H228C154N36O46S1	0.132914	0.251158	0.254526	0.18198	0.102283	0.144024	0.272151	0.275801	0.197191	0.110833												0.0261631
1	1	1	M	WEC000004	ATP synthase subunit beta, mitochondrial	P56480	490+GFQQILAGEYDHLPEQAFYMVGPIEEAVAK	3349.63	67	4	1114GA	none	22.68	H228C154N36O46S1	0.132914	0.251158	0.254526	0.18198	0.102283	0.144024	0.272151	0.275801	0.197191	0.110833													0.0163029
1	1	1	M	WEC000004	ATP synthase subunit beta, mitochondrial	P56480	490+GFQQILAGEYDHLPEQAFYMVGPIEEAVAK	3349.63	67	4	961GA	none	22.68	H228C154N36O46S1	0.132914	0.251158	0.254526	0.18198	0.102283	0.144024	0.272151	0.275801	0.197191	0.110833					0.0226724														22.773
1	1	1	M	WEC000004	ATP synthase subunit beta, mitochondrial	P56480	490+GFQQILAGEYDHLPEQAFYMVGPIEEAVAK	3349.63	67	4	962GA	none	22.68	H228C154N36O46S1	0.132914	0.251158	0.254526	0.18198	0.102283	0.144024	0.272151	0.275801	0.197191	0.110833						0.0348867														22.603
1	2	2	M	WEC000004	ATP synthase subunit beta, mitochondrial	P56480	490+GFQQILAGEYDHLPEQAFYMVGPIEEAVAK	3349.63	67	4	1061GA	none	22.68	H228C154N36O46S1	0.132914	0.251158	0.254526	0.18198	0.102283	0.144024	0.272151	0.275801	0.197191	0.110833							0.0143516														22.736
1	2	2	M	WEC000004	ATP synthase subunit beta, mitochondrial	P56480	490+GFQQILAGEYDHLPEQAFYMVGPIEEAVAK	3349.63	67	4	1062GA	none	22.68	H228C154N36O46S1	0.132914	0.251158	0.254526	0.18198	0.102283	0.144024	0.272151	0.275801	0.197191	0.110833								0.0260989														22.798
1	2	2	M	WEC000004	ATP synthase subunit beta, mitochondrial	P56480	490+GFQQILAGEYDHLPEQAFYMVGPIEEAVAK	3349.63	67	4	1081GA	none	22.68	H228C154N36O46S1	0.132914	0.251158	0.254526	0.18198	0.102283	0.144024	0.272151	0.275801	0.197191	0.110833		0.0197797														22.692
1	2	2	M	WEC000004	ATP synthase subunit beta, mitochondrial	P56480	490+GFQQILAGEYDHLPEQAFYMVGPIEEAVAK	3349.63	67	4	1082GA	none	22.68	H228C154N36O46S1	0.132914	0.251158	0.254526	0.18198	0.102283	0.144024	0.272151	0.275801	0.197191	0.110833			0.0135608														22.679
1	2	2	M	WEC000004	ATP synthase subunit beta, mitochondrial	P56480	490+GFQQILAGEYDHLPEQAFYMVGPIEEAVAK	3349.63	67	4	1112GA	none	22.68	H228C154N36O46S1	0.132914	0.251158	0.254526	0.18198	0.102283	0.144024	0.272151	0.275801	0.197191	0.110833											0.0233922														22.759
1	2	2	M	WEC000004	ATP synthase subunit beta, mitochondrial	P56480	490+GFQQILAGEYDHLPEQAFYMVGPIEEAVAK	3349.63	67	4	1115GA	none	22.68	H228C154N36O46S1	0.132914	0.251158	0.254526	0.18198	0.102283	0.144024	0.272151	0.275801	0.197191	0.110833														0.0132229
1	1	1	M	WEC000004	ATP synthase subunit beta, mitochondrial	P56480	95+LVLEVAQHLGESTVR	1649.91	31	2	1031GA	none	11.2	H123C72N21O23S0	0.390399	0.350618	0.174044	0.0620471	0.0176162	0.399546	0.358832	0.178121	0.0635008	0.0180289	0.0411764														10.69
1	1	1	M	WEC000004	ATP synthase subunit beta, mitochondrial	P56480	95+LVLEVAQHLGESTVR	1649.91	31	2	1062GA	none	11.2	H123C72N21O23S0	0.390399	0.350618	0.174044	0.0620471	0.0176162	0.399546	0.358832	0.178121	0.0635008	0.0180289								0.0367588														11.213
1	1	1	M	WEC000004	ATP synthase subunit beta, mitochondrial	P56480	95+LVLEVAQHLGESTVR	1649.91	31	2	1063GA	none	11.2	H123C72N21O23S0	0.390399	0.350618	0.174044	0.0620471	0.0176162	0.399546	0.358832	0.178121	0.0635008	0.0180289									0.0519527														10.786
1	1	1	M	WEC000004	ATP synthase subunit beta, mitochondrial	P56480	95+LVLEVAQHLGESTVR	1649.91	31	2	1111GA	none	11.2	H123C72N21O23S0	0.390399	0.350618	0.174044	0.0620471	0.0176162	0.399546	0.358832	0.178121	0.0635008	0.0180289										0.0387699														10.818
1	1	1	M	WEC000004	ATP synthase subunit beta, mitochondrial	P56480	95+LVLEVAQHLGESTVR	1649.91	31	2	1112GA	none	11.2	H123C72N21O23S0	0.390399	0.350618	0.174044	0.0620471	0.0176162	0.399546	0.358832	0.178121	0.0635008	0.0180289											0.033001														11.09
1	1	1	M	WEC000004	ATP synthase subunit beta, mitochondrial	P56480	95+LVLEVAQHLGESTVR	1649.91	31	2	1113GA	none	11.2	H123C72N21O23S0	0.390399	0.350618	0.174044	0.0620471	0.0176162	0.399546	0.358832	0.178121	0.0635008	0.0180289												0.0342958
1	1	1	M	WEC000004	ATP synthase subunit beta, mitochondrial	P56480	95+LVLEVAQHLGESTVR	1649.91	31	2	1114GA	none	11.2	H123C72N21O23S0	0.390399	0.350618	0.174044	0.0620471	0.0176162	0.399546	0.358832	0.178121	0.0635008	0.0180289													0.0223576
1	2	2	M	WEC000004	ATP synthase subunit beta, mitochondrial	P56480	95+LVLEVAQHLGESTVR	1649.91	31	2	1061GA	none	11.2	H123C72N21O23S0	0.390399	0.350618	0.174044	0.0620471	0.0176162	0.399546	0.358832	0.178121	0.0635008	0.0180289							0.0152339														11.179
1	2	2	M	WEC000004	ATP synthase subunit beta, mitochondrial	P56480	95+LVLEVAQHLGESTVR	1649.91	31	2	1081GA	none	11.2	H123C72N21O23S0	0.390399	0.350618	0.174044	0.0620471	0.0176162	0.399546	0.358832	0.178121	0.0635008	0.0180289		0.0304349														11.136
1	2	2	M	WEC000004	ATP synthase subunit beta, mitochondrial	P56480	95+LVLEVAQHLGESTVR	1649.91	31	2	1115GA	none	11.2	H123C72N21O23S0	0.390399	0.350618	0.174044	0.0620471	0.0176162	0.399546	0.358832	0.178121	0.0635008	0.0180289														0.0154716
1	1	1	M	WEC000004	ATP synthase subunit beta, mitochondrial	P56480	95+LVLEVAQHLGESTVR	1649.91	31	3	1111GA	none	11.2	H123C72N21O23S0	0.390399	0.350618	0.174044	0.0620471	0.0176162	0.399546	0.358832	0.178121	0.0635008	0.0180289										0.0757584														10.818
1	2	2	M	WEC000004	ATP synthase subunit beta, mitochondrial	P56480	95+LVLEVAQHLGESTVR	1649.91	31	3	1061GA	none	11.2	H123C72N21O23S0	0.390399	0.350618	0.174044	0.0620471	0.0176162	0.399546	0.358832	0.178121	0.0635008	0.0180289							0.0232159														11.179
1	2	2	M	WEC000004	ATP synthase subunit beta, mitochondrial	P56480	95+LVLEVAQHLGESTVR	1649.91	31	3	1062GA	none	11.2	H123C72N21O23S0	0.390399	0.350618	0.174044	0.0620471	0.0176162	0.399546	0.358832	0.178121	0.0635008	0.0180289								0.0394002														11.213
1	2	2	M	WEC000004	ATP synthase subunit beta, mitochondrial	P56480	95+LVLEVAQHLGESTVR	1649.91	31	3	1081GA	none	11.2	H123C72N21O23S0	0.390399	0.350618	0.174044	0.0620471	0.0176162	0.399546	0.358832	0.178121	0.0635008	0.0180289		0.0344757														11.136
1	2	2	M	WEC000004	ATP synthase subunit beta, mitochondrial	P56480	95+LVLEVAQHLGESTVR	1649.91	31	3	1112GA	none	11.2	H123C72N21O23S0	0.390399	0.350618	0.174044	0.0620471	0.0176162	0.399546	0.358832	0.178121	0.0635008	0.0180289											0.0359386														11.09
1	2	2	M	WEC000004	ATP synthase subunit beta, mitochondrial	P56480	95+LVLEVAQHLGESTVR	1649.91	31	3	1113GA	none	11.2	H123C72N21O23S0	0.390399	0.350618	0.174044	0.0620471	0.0176162	0.399546	0.358832	0.178121	0.0635008	0.0180289												0.0351832
1	2	2	M	WEC000004	ATP synthase subunit beta, mitochondrial	P56480	95+LVLEVAQHLGESTVR	1649.91	31	3	1114GA	none	11.2	H123C72N21O23S0	0.390399	0.350618	0.174044	0.0620471	0.0176162	0.399546	0.358832	0.178121	0.0635008	0.0180289													0.0254581
1	3	3	M	WEC000004	ATP synthase subunit beta, mitochondrial	P56480	95+LVLEVAQHLGESTVR	1649.91	31	3	1115GA	none	11.2	H123C72N21O23S0	0.390399	0.350618	0.174044	0.0620471	0.0176162	0.399546	0.358832	0.178121	0.0635008	0.0180289														0.0194539
1	1	1	M	WEC000004	ATP synthase subunit d, mitochondrial	Q9DCX2	100+SCAEFVSGSQLR	1339.62	28	2	1031GA	C:Carbamidomethylation	6.83	H89C55N17O20S1	0.458806	0.320106	0.149566	0.0522498	0.0148165	0.467822	0.326396	0.152505	0.0532765	0.0151076	0.182643														8.059
1	1	1	M	WEC000004	ATP synthase subunit d, mitochondrial	Q9DCX2	100+SCAEFVSGSQLR	1339.62	28	2	1082GA	C:Carbamidomethylation	6.83	H89C55N17O20S1	0.458806	0.320106	0.149566	0.0522498	0.0148165	0.467822	0.326396	0.152505	0.0532765	0.0151076			0.0363143														7.008
1	1	1	M	WEC000004	ATP synthase subunit d, mitochondrial	Q9DCX2	100+SCAEFVSGSQLR	1339.62	28	2	1112GA	C:Carbamidomethylation	6.83	H89C55N17O20S1	0.458806	0.320106	0.149566	0.0522498	0.0148165	0.467822	0.326396	0.152505	0.0532765	0.0151076											0.0354474														7.032
1	1	1	M	WEC000004	ATP synthase subunit d, mitochondrial	Q9DCX2	100+SCAEFVSGSQLR	1339.62	28	2	1114GA	C:Carbamidomethylation	6.83	H89C55N17O20S1	0.458806	0.320106	0.149566	0.0522498	0.0148165	0.467822	0.326396	0.152505	0.0532765	0.0151076													0.0387048
1	1	1	M	WEC000004	ATP synthase subunit d, mitochondrial	Q9DCX2	100+SCAEFVSGSQLR	1339.62	28	3	1031GA	C:Carbamidomethylation	6.83	H89C55N17O20S1	0.458806	0.320106	0.149566	0.0522498	0.0148165	0.467822	0.326396	0.152505	0.0532765	0.0151076	0.303607														8.059
1	1	1	M	WEC000004	ATP synthase subunit d, mitochondrial	Q9DCX2	124+NIIPFDQMTIDDLNEIFPETK	2492.21	34	2	1031GA	none	22.66	H173C112N25O37S1	0.226001	0.310651	0.239234	0.133115	0.0590827	0.233452	0.320893	0.247121	0.137504	0.0610306	0.0275641														22.694
1	1	1	M	WEC000004	ATP synthase subunit d, mitochondrial	Q9DCX2	124+NIIPFDQMTIDDLNEIFPETK	2492.21	34	2	1061GA	none	22.66	H173C112N25O37S1	0.226001	0.310651	0.239234	0.133115	0.0590827	0.233452	0.320893	0.247121	0.137504	0.0610306							0.0248425														22.708
1	1	1	M	WEC000004	ATP synthase subunit d, mitochondrial	Q9DCX2	124+NIIPFDQMTIDDLNEIFPETK	2492.21	34	2	1062GA	none	22.66	H173C112N25O37S1	0.226001	0.310651	0.239234	0.133115	0.0590827	0.233452	0.320893	0.247121	0.137504	0.0610306								0.0259139														22.826
1	1	1	M	WEC000004	ATP synthase subunit d, mitochondrial	Q9DCX2	124+NIIPFDQMTIDDLNEIFPETK	2492.21	34	2	1063GA	none	22.66	H173C112N25O37S1	0.226001	0.310651	0.239234	0.133115	0.0590827	0.233452	0.320893	0.247121	0.137504	0.0610306									0.0327727														22.791
1	1	1	M	WEC000004	ATP synthase subunit d, mitochondrial	Q9DCX2	124+NIIPFDQMTIDDLNEIFPETK	2492.21	34	2	1081GA	none	22.66	H173C112N25O37S1	0.226001	0.310651	0.239234	0.133115	0.0590827	0.233452	0.320893	0.247121	0.137504	0.0610306		0.0274713														22.664
1	1	1	M	WEC000004	ATP synthase subunit d, mitochondrial	Q9DCX2	124+NIIPFDQMTIDDLNEIFPETK	2492.21	34	2	1082GA	none	22.66	H173C112N25O37S1	0.226001	0.310651	0.239234	0.133115	0.0590827	0.233452	0.320893	0.247121	0.137504	0.0610306			0.0320087														22.651
1	1	1	M	WEC000004	ATP synthase subunit d, mitochondrial	Q9DCX2	124+NIIPFDQMTIDDLNEIFPETK	2492.21	34	2	1112GA	none	22.66	H173C112N25O37S1	0.226001	0.310651	0.239234	0.133115	0.0590827	0.233452	0.320893	0.247121	0.137504	0.0610306											0.0271385														22.759
1	1	1	M	WEC000004	ATP synthase subunit d, mitochondrial	Q9DCX2	124+NIIPFDQMTIDDLNEIFPETK	2492.21	34	2	1114GA	none	22.66	H173C112N25O37S1	0.226001	0.310651	0.239234	0.133115	0.0590827	0.233452	0.320893	0.247121	0.137504	0.0610306													0.0220166
1	1	1	M	WEC000004	ATP synthase subunit d, mitochondrial	Q9DCX2	124+NIIPFDQMTIDDLNEIFPETK	2492.21	34	2	1115GA	none	22.66	H173C112N25O37S1	0.226001	0.310651	0.239234	0.133115	0.0590827	0.233452	0.320893	0.247121	0.137504	0.0610306														0.0207895
1	1	1	M	WEC000004	ATP synthase subunit d, mitochondrial	Q9DCX2	124+NIIPFDQMTIDDLNEIFPETK	2492.21	34	3	1031GA	none	22.66	H173C112N25O37S1	0.226001	0.310651	0.239234	0.133115	0.0590827	0.233452	0.320893	0.247121	0.137504	0.0610306	0.029735														22.694
1	1	1	M	WEC000004	ATP synthase subunit d, mitochondrial	Q9DCX2	124+NIIPFDQMTIDDLNEIFPETK	2492.21	34	3	1061GA	none	22.66	H173C112N25O37S1	0.226001	0.310651	0.239234	0.133115	0.0590827	0.233452	0.320893	0.247121	0.137504	0.0610306							0.0200209														22.708
1	1	1	M	WEC000004	ATP synthase subunit d, mitochondrial	Q9DCX2	124+NIIPFDQMTIDDLNEIFPETK	2492.21	34	3	1062GA	none	22.66	H173C112N25O37S1	0.226001	0.310651	0.239234	0.133115	0.0590827	0.233452	0.320893	0.247121	0.137504	0.0610306								0.0275304														22.826
1	1	1	M	WEC000004	ATP synthase subunit d, mitochondrial	Q9DCX2	124+NIIPFDQMTIDDLNEIFPETK	2492.21	34	3	1063GA	none	22.66	H173C112N25O37S1	0.226001	0.310651	0.239234	0.133115	0.0590827	0.233452	0.320893	0.247121	0.137504	0.0610306									0.0351705														22.791
1	1	1	M	WEC000004	ATP synthase subunit d, mitochondrial	Q9DCX2	124+NIIPFDQMTIDDLNEIFPETK	2492.21	34	3	1081GA	none	22.66	H173C112N25O37S1	0.226001	0.310651	0.239234	0.133115	0.0590827	0.233452	0.320893	0.247121	0.137504	0.0610306		0.0327662														22.664
1	1	1	M	WEC000004	ATP synthase subunit d, mitochondrial	Q9DCX2	124+NIIPFDQMTIDDLNEIFPETK	2492.21	34	3	1082GA	none	22.66	H173C112N25O37S1	0.226001	0.310651	0.239234	0.133115	0.0590827	0.233452	0.320893	0.247121	0.137504	0.0610306			0.024169														22.651
1	1	1	M	WEC000004	ATP synthase subunit d, mitochondrial	Q9DCX2	124+NIIPFDQMTIDDLNEIFPETK	2492.21	34	3	1083GA	none	22.66	H173C112N25O37S1	0.226001	0.310651	0.239234	0.133115	0.0590827	0.233452	0.320893	0.247121	0.137504	0.0610306				0.0465427														22.636
1	1	1	M	WEC000004	ATP synthase subunit d, mitochondrial	Q9DCX2	124+NIIPFDQMTIDDLNEIFPETK	2492.21	34	3	1111GA	none	22.66	H173C112N25O37S1	0.226001	0.310651	0.239234	0.133115	0.0590827	0.233452	0.320893	0.247121	0.137504	0.0610306										0.031694														22.823
1	1	1	M	WEC000004	ATP synthase subunit d, mitochondrial	Q9DCX2	124+NIIPFDQMTIDDLNEIFPETK	2492.21	34	3	1113GA	none	22.66	H173C112N25O37S1	0.226001	0.310651	0.239234	0.133115	0.0590827	0.233452	0.320893	0.247121	0.137504	0.0610306												0.037208
1	1	1	M	WEC000004	ATP synthase subunit d, mitochondrial	Q9DCX2	124+NIIPFDQMTIDDLNEIFPETK	2492.21	34	3	1114GA	none	22.66	H173C112N25O37S1	0.226001	0.310651	0.239234	0.133115	0.0590827	0.233452	0.320893	0.247121	0.137504	0.0610306													0.0240946
1	1	1	M	WEC000004	ATP synthase subunit d, mitochondrial	Q9DCX2	124+NIIPFDQMTIDDLNEIFPETK	2492.21	34	3	1115GA	none	22.66	H173C112N25O37S1	0.226001	0.310651	0.239234	0.133115	0.0590827	0.233452	0.320893	0.247121	0.137504	0.0610306														0.0197676
1	1	1	M	WEC000004	ATP synthase subunit d, mitochondrial	Q9DCX2	124+NIIPFDQMTIDDLNEIFPETK	2492.21	34	3	961GA	none	22.66	H173C112N25O37S1	0.226001	0.310651	0.239234	0.133115	0.0590827	0.233452	0.320893	0.247121	0.137504	0.0610306					0.0468806														22.662
1	1	1	M	WEC000004	ATP synthase subunit d, mitochondrial	Q9DCX2	124+NIIPFDQMTIDDLNEIFPETK	2492.21	34	3	962GA	none	22.66	H173C112N25O37S1	0.226001	0.310651	0.239234	0.133115	0.0590827	0.233452	0.320893	0.247121	0.137504	0.0610306						0.0307761														22.575
1	2	2	M	WEC000004	ATP synthase subunit d, mitochondrial	Q9DCX2	124+NIIPFDQMTIDDLNEIFPETK	2492.21	34	3	1112GA	none	22.66	H173C112N25O37S1	0.226001	0.310651	0.239234	0.133115	0.0590827	0.233452	0.320893	0.247121	0.137504	0.0610306											0.029063														22.759
1	2	2	M	WEC000004	ATP synthase subunit delta, mitochondrial	Q9D3D9	137+AQSELSGAADEAAR	1374.64	45	2	1061GA	none	5.71	H90C54N18O24S0	0.482101	0.329743	0.134788	0.0407741	0.0100276	0.48825	0.333949	0.136507	0.0412942	0.0101555							0.0439547														5.555
1	1	1	M	WEC000004	ATP synthase-coupling factor 6, mitochondrial	P97450	55+QASGGPVDIGPEYQQDLDRELYK	2577.23	51	3	1031GA	none	12.51	H172C112N30O40S0	0.232108	0.321661	0.240243	0.127021	0.0529765	0.238302	0.330245	0.246653	0.13041	0.0543901	0.066359														12.481
1	1	1	M	WEC000004	ATP synthase-coupling factor 6, mitochondrial	P97450	55+QASGGPVDIGPEYQQDLDRELYK	2577.23	51	3	1062GA	none	12.51	H172C112N30O40S0	0.232108	0.321661	0.240243	0.127021	0.0529765	0.238302	0.330245	0.246653	0.13041	0.0543901								0.0600887														12.36
1	1	1	M	WEC000004	ATP synthase-coupling factor 6, mitochondrial	P97450	55+QASGGPVDIGPEYQQDLDRELYK	2577.23	51	3	1063GA	none	12.51	H172C112N30O40S0	0.232108	0.321661	0.240243	0.127021	0.0529765	0.238302	0.330245	0.246653	0.13041	0.0543901									0.0874209														12.269
1	1	1	M	WEC000004	ATP synthase-coupling factor 6, mitochondrial	P97450	55+QASGGPVDIGPEYQQDLDRELYK	2577.23	51	3	1081GA	none	12.51	H172C112N30O40S0	0.232108	0.321661	0.240243	0.127021	0.0529765	0.238302	0.330245	0.246653	0.13041	0.0543901		0.0555142														12.367
1	1	1	M	WEC000004	ATP synthase-coupling factor 6, mitochondrial	P97450	55+QASGGPVDIGPEYQQDLDRELYK	2577.23	51	3	1111GA	none	12.51	H172C112N30O40S0	0.232108	0.321661	0.240243	0.127021	0.0529765	0.238302	0.330245	0.246653	0.13041	0.0543901										0.111906														12.217
1	1	1	M	WEC000004	ATP synthase-coupling factor 6, mitochondrial	P97450	55+QASGGPVDIGPEYQQDLDRELYK	2577.23	51	3	1112GA	none	12.51	H172C112N30O40S0	0.232108	0.321661	0.240243	0.127021	0.0529765	0.238302	0.330245	0.246653	0.13041	0.0543901											0.0568466														12.209
1	1	1	M	WEC000004	ATP synthase-coupling factor 6, mitochondrial	P97450	55+QASGGPVDIGPEYQQDLDRELYK	2577.23	51	3	1114GA	none	12.51	H172C112N30O40S0	0.232108	0.321661	0.240243	0.127021	0.0529765	0.238302	0.330245	0.246653	0.13041	0.0543901													0.102158
1	1	1	M	WEC000004	ATP synthase-coupling factor 6, mitochondrial	P97450	55+QASGGPVDIGPEYQQDLDRELYK	2577.23	51	3	1115GA	none	12.51	H172C112N30O40S0	0.232108	0.321661	0.240243	0.127021	0.0529765	0.238302	0.330245	0.246653	0.13041	0.0543901														0.0540306
1	1	1	M	WEC000004	ATP synthase-coupling factor 6, mitochondrial	P97450	95+FDDPKFEVIDKPQS	1663.81	25	2	1031GA	none	9.09	H113C76N17O25S0	0.377924	0.350225	0.179811	0.0663815	0.019534	0.387876	0.359448	0.184546	0.0681296	0.0200485	0.0529502														8.311
1	1	1	M	WEC000004	ATP synthase-coupling factor 6, mitochondrial	P97450	95+FDDPKFEVIDKPQS	1663.81	25	2	1061GA	none	9.09	H113C76N17O25S0	0.377924	0.350225	0.179811	0.0663815	0.019534	0.387876	0.359448	0.184546	0.0681296	0.0200485							0.0437724														9.024
1	1	1	M	WEC000004	ATP synthase-coupling factor 6, mitochondrial	P97450	95+FDDPKFEVIDKPQS	1663.81	25	2	1062GA	none	9.09	H113C76N17O25S0	0.377924	0.350225	0.179811	0.0663815	0.019534	0.387876	0.359448	0.184546	0.0681296	0.0200485								0.0665093														9.058
1	1	1	M	WEC000004	ATP synthase-coupling factor 6, mitochondrial	P97450	95+FDDPKFEVIDKPQS	1663.81	25	2	1112GA	none	9.09	H113C76N17O25S0	0.377924	0.350225	0.179811	0.0663815	0.019534	0.387876	0.359448	0.184546	0.0681296	0.0200485											0.0644745														8.963
1	1	1	M	WEC000004	ATP synthase-coupling factor 6, mitochondrial	P97450	95+FDDPKFEVIDKPQS	1663.81	25	2	1114GA	none	9.09	H113C76N17O25S0	0.377924	0.350225	0.179811	0.0663815	0.019534	0.387876	0.359448	0.184546	0.0681296	0.0200485													0.0554841
1	1	1	M	WEC000004	ATP synthase-coupling factor 6, mitochondrial	P97450	95+FDDPKFEVIDKPQS	1663.81	25	2	1115GA	none	9.09	H113C76N17O25S0	0.377924	0.350225	0.179811	0.0663815	0.019534	0.387876	0.359448	0.184546	0.0681296	0.0200485														0.0387726
1	1	1	M	WEC000004	ATP synthase-coupling factor 6, mitochondrial	P97450	95+FDDPKFEVIDKPQS	1663.81	25	2	961GA	none	9.09	H113C76N17O25S0	0.377924	0.350225	0.179811	0.0663815	0.019534	0.387876	0.359448	0.184546	0.0681296	0.0200485					0.0606312														8.111
1	1	1	M	WEC000004	ATP synthase-coupling factor 6, mitochondrial	P97450	95+FDDPKFEVIDKPQS	1663.81	25	2	962GA	none	9.09	H113C76N17O25S0	0.377924	0.350225	0.179811	0.0663815	0.019534	0.387876	0.359448	0.184546	0.0681296	0.0200485						0.045007														8.836
1	2	2	M	WEC000004	ATP synthase-coupling factor 6, mitochondrial	P97450	95+FDDPKFEVIDKPQS	1663.81	25	2	1081GA	none	9.09	H113C76N17O25S0	0.377924	0.350225	0.179811	0.0663815	0.019534	0.387876	0.359448	0.184546	0.0681296	0.0200485		0.0458093														8.058
1	2	2	M	WEC000004	ATP synthase-coupling factor 6, mitochondrial	P97450	95+FDDPKFEVIDKPQS	1663.81	25	2	1082GA	none	9.09	H113C76N17O25S0	0.377924	0.350225	0.179811	0.0663815	0.019534	0.387876	0.359448	0.184546	0.0681296	0.0200485			0.0337745														7.96
1	1	1	M	WEC000004	ATP synthase-coupling factor 6, mitochondrial	P97450	95+FDDPKFEVIDKPQS	1663.81	25	3	1061GA	none	9.09	H113C76N17O25S0	0.377924	0.350225	0.179811	0.0663815	0.019534	0.387876	0.359448	0.184546	0.0681296	0.0200485							0.0548938														9.024
1	1	1	M	WEC000004	ATP synthase-coupling factor 6, mitochondrial	P97450	95+FDDPKFEVIDKPQS	1663.81	25	3	1062GA	none	9.09	H113C76N17O25S0	0.377924	0.350225	0.179811	0.0663815	0.019534	0.387876	0.359448	0.184546	0.0681296	0.0200485								0.0747599														9.058
1	1	1	M	WEC000004	ATP synthase-coupling factor 6, mitochondrial	P97450	95+FDDPKFEVIDKPQS	1663.81	25	3	1112GA	none	9.09	H113C76N17O25S0	0.377924	0.350225	0.179811	0.0663815	0.019534	0.387876	0.359448	0.184546	0.0681296	0.0200485											0.0659768														8.963
1	1	1	M	WEC000004	ATP synthase-coupling factor 6, mitochondrial	P97450	95+FDDPKFEVIDKPQS	1663.81	25	3	1114GA	none	9.09	H113C76N17O25S0	0.377924	0.350225	0.179811	0.0663815	0.019534	0.387876	0.359448	0.184546	0.0681296	0.0200485													0.11704
1	1	1	M	WEC000004	ATP synthase-coupling factor 6, mitochondrial	P97450	95+FDDPKFEVIDKPQS	1663.81	25	3	1115GA	none	9.09	H113C76N17O25S0	0.377924	0.350225	0.179811	0.0663815	0.019534	0.387876	0.359448	0.184546	0.0681296	0.0200485														0.040779
1	1	1	M	WEC000004	ATP synthase-coupling factor 6, mitochondrial	P97450	95+FDDPKFEVIDKPQS	1663.81	25	3	962GA	none	9.09	H113C76N17O25S0	0.377924	0.350225	0.179811	0.0663815	0.019534	0.387876	0.359448	0.184546	0.0681296	0.0200485						0.0580282														8.836
1	2	2	M	WEC000004	ATP synthase-coupling factor 6, mitochondrial	P97450	95+FDDPKFEVIDKPQS	1663.81	25	3	1081GA	none	9.09	H113C76N17O25S0	0.377924	0.350225	0.179811	0.0663815	0.019534	0.387876	0.359448	0.184546	0.0681296	0.0200485		0.0637236														8.058
1	2	2	M	WEC000004	ATP synthase-coupling factor 6, mitochondrial	P97450	95+FDDPKFEVIDKPQS	1663.81	25	3	1082GA	none	9.09	H113C76N17O25S0	0.377924	0.350225	0.179811	0.0663815	0.019534	0.387876	0.359448	0.184546	0.0681296	0.0200485			0.0538121														7.96
1	1	1	M	WEC000004	ATP-dependent 6-phosphofructokinase, muscle type	P47857	108+RGITNLCVIGGDGSLTGADTFR	2279.13	36	2	1112GA	C:Carbamidomethylation	12.88	H158C95N30O33S1	0.270579	0.325157	0.224234	0.112851	0.0455417	0.290065	0.348574	0.240383	0.120978	0.0488215											0.0872159														12.741
1	1	1	M	WEC000004	ATP-dependent 6-phosphofructokinase, muscle type	P47857	108+RGITNLCVIGGDGSLTGADTFR	2279.13	36	3	1062GA	C:Carbamidomethylation	12.88	H158C95N30O33S1	0.270579	0.325157	0.224234	0.112851	0.0455417	0.290065	0.348574	0.240383	0.120978	0.0488215								0.0837615														12.892
1	1	1	M	WEC000004	ATP-dependent 6-phosphofructokinase, muscle type	P47857	108+RGITNLCVIGGDGSLTGADTFR	2279.13	36	3	1063GA	C:Carbamidomethylation	12.88	H158C95N30O33S1	0.270579	0.325157	0.224234	0.112851	0.0455417	0.290065	0.348574	0.240383	0.120978	0.0488215									0.096796														12.829
1	1	1	M	WEC000004	ATP-dependent 6-phosphofructokinase, muscle type	P47857	108+RGITNLCVIGGDGSLTGADTFR	2279.13	36	3	1113GA	C:Carbamidomethylation	12.88	H158C95N30O33S1	0.270579	0.325157	0.224234	0.112851	0.0455417	0.290065	0.348574	0.240383	0.120978	0.0488215												0.0801321
1	1	1	M	WEC000004	ATP-dependent 6-phosphofructokinase, muscle type	P47857	108+RGITNLCVIGGDGSLTGADTFR	2279.13	36	3	1114GA	C:Carbamidomethylation	12.88	H158C95N30O33S1	0.270579	0.325157	0.224234	0.112851	0.0455417	0.290065	0.348574	0.240383	0.120978	0.0488215													0.0655399
1	1	1	M	WEC000004	ATP-dependent 6-phosphofructokinase, muscle type	P47857	108+RGITNLCVIGGDGSLTGADTFR	2279.13	36	3	1115GA	C:Carbamidomethylation	12.88	H158C95N30O33S1	0.270579	0.325157	0.224234	0.112851	0.0455417	0.290065	0.348574	0.240383	0.120978	0.0488215														0.0677601
1	2	2	M	WEC000004	ATP-dependent 6-phosphofructokinase, muscle type	P47857	108+RGITNLCVIGGDGSLTGADTFR	2279.13	36	3	1112GA	C:Carbamidomethylation	12.88	H158C95N30O33S1	0.270579	0.325157	0.224234	0.112851	0.0455417	0.290065	0.348574	0.240383	0.120978	0.0488215											0.0933668														12.741
1	1	1	M	WEC000004	ATP-dependent 6-phosphofructokinase, muscle type	P47857	109+GITNLCVIGGDGSLTGADTFR	2123.03	32	2	1031GA	C:Carbamidomethylation	14.49	H146C89N26O32S1	0.294487	0.32944	0.215196	0.103208	0.0398209	0.312509	0.349601	0.228366	0.109524	0.0422578	0.0617274														14.523
1	1	1	M	WEC000004	ATP-dependent 6-phosphofructokinase, muscle type	P47857	109+GITNLCVIGGDGSLTGADTFR	2123.03	32	2	1062GA	C:Carbamidomethylation	14.49	H146C89N26O32S1	0.294487	0.32944	0.215196	0.103208	0.0398209	0.312509	0.349601	0.228366	0.109524	0.0422578								0.0709304														14.655
1	1	1	M	WEC000004	ATP-dependent 6-phosphofructokinase, muscle type	P47857	109+GITNLCVIGGDGSLTGADTFR	2123.03	32	2	1113GA	C:Carbamidomethylation	14.49	H146C89N26O32S1	0.294487	0.32944	0.215196	0.103208	0.0398209	0.312509	0.349601	0.228366	0.109524	0.0422578												0.0454403
1	1	1	M	WEC000004	ATP-dependent 6-phosphofructokinase, muscle type	P47857	109+GITNLCVIGGDGSLTGADTFR	2123.03	32	2	961GA	C:Carbamidomethylation	14.49	H146C89N26O32S1	0.294487	0.32944	0.215196	0.103208	0.0398209	0.312509	0.349601	0.228366	0.109524	0.0422578					0.067041														14.491
1	1	1	M	WEC000004	ATP-dependent 6-phosphofructokinase, muscle type	P47857	109+GITNLCVIGGDGSLTGADTFR	2123.03	32	3	1031GA	C:Carbamidomethylation	14.49	H146C89N26O32S1	0.294487	0.32944	0.215196	0.103208	0.0398209	0.312509	0.349601	0.228366	0.109524	0.0422578	0.0692254														14.523
1	1	1	M	WEC000004	ATP-dependent 6-phosphofructokinase, muscle type	P47857	109+GITNLCVIGGDGSLTGADTFR	2123.03	32	3	1062GA	C:Carbamidomethylation	14.49	H146C89N26O32S1	0.294487	0.32944	0.215196	0.103208	0.0398209	0.312509	0.349601	0.228366	0.109524	0.0422578								0.0820789														14.655
1	1	1	M	WEC000004	ATP-dependent 6-phosphofructokinase, muscle type	P47857	109+GITNLCVIGGDGSLTGADTFR	2123.03	32	3	1063GA	C:Carbamidomethylation	14.49	H146C89N26O32S1	0.294487	0.32944	0.215196	0.103208	0.0398209	0.312509	0.349601	0.228366	0.109524	0.0422578									0.0476929														13.5
1	1	1	M	WEC000004	ATP-dependent 6-phosphofructokinase, muscle type	P47857	109+GITNLCVIGGDGSLTGADTFR	2123.03	32	3	1081GA	C:Carbamidomethylation	14.49	H146C89N26O32S1	0.294487	0.32944	0.215196	0.103208	0.0398209	0.312509	0.349601	0.228366	0.109524	0.0422578		0.0481065														13.486
1	1	1	M	WEC000004	ATP-dependent 6-phosphofructokinase, muscle type	P47857	109+GITNLCVIGGDGSLTGADTFR	2123.03	32	3	1082GA	C:Carbamidomethylation	14.49	H146C89N26O32S1	0.294487	0.32944	0.215196	0.103208	0.0398209	0.312509	0.349601	0.228366	0.109524	0.0422578			0.0486268														13.444
1	1	1	M	WEC000004	ATP-dependent 6-phosphofructokinase, muscle type	P47857	109+GITNLCVIGGDGSLTGADTFR	2123.03	32	3	1112GA	C:Carbamidomethylation	14.49	H146C89N26O32S1	0.294487	0.32944	0.215196	0.103208	0.0398209	0.312509	0.349601	0.228366	0.109524	0.0422578											0.0461303														13.356
1	1	1	M	WEC000004	ATP-dependent 6-phosphofructokinase, muscle type	P47857	109+GITNLCVIGGDGSLTGADTFR	2123.03	32	3	1113GA	C:Carbamidomethylation	14.49	H146C89N26O32S1	0.294487	0.32944	0.215196	0.103208	0.0398209	0.312509	0.349601	0.228366	0.109524	0.0422578												0.0741501
1	1	1	M	WEC000004	ATP-dependent 6-phosphofructokinase, muscle type	P47857	109+GITNLCVIGGDGSLTGADTFR	2123.03	32	3	1114GA	C:Carbamidomethylation	14.49	H146C89N26O32S1	0.294487	0.32944	0.215196	0.103208	0.0398209	0.312509	0.349601	0.228366	0.109524	0.0422578													0.0390034
1	1	1	M	WEC000004	ATP-dependent 6-phosphofructokinase, muscle type	P47857	109+GITNLCVIGGDGSLTGADTFR	2123.03	32	3	1115GA	C:Carbamidomethylation	14.49	H146C89N26O32S1	0.294487	0.32944	0.215196	0.103208	0.0398209	0.312509	0.349601	0.228366	0.109524	0.0422578														0.0482418
1	1	1	M	WEC000004	ATP-dependent 6-phosphofructokinase, muscle type	P47857	109+GITNLCVIGGDGSLTGADTFR	2123.03	32	3	961GA	C:Carbamidomethylation	14.49	H146C89N26O32S1	0.294487	0.32944	0.215196	0.103208	0.0398209	0.312509	0.349601	0.228366	0.109524	0.0422578					0.0895628														14.491
1	1	1	M	WEC000004	ATP-dependent 6-phosphofructokinase, muscle type	P47857	130+SEWSDLLNDLQK	1446.7	21	2	1115GA	none	17.56	H98C63N16O23S0	0.440536	0.342165	0.151866	0.0491542	0.0127986	0.447826	0.347827	0.154379	0.0499676	0.0130104														0.0555445
1	2	2	M	WEC000004	ATP-dependent 6-phosphofructokinase, muscle type	P47857	130+SEWSDLLNDLQK	1446.7	21	2	1114GA	none	17.56	H98C63N16O23S0	0.440536	0.342165	0.151866	0.0491542	0.0127986	0.447826	0.347827	0.154379	0.0499676	0.0130104													0.0692057
1	3	3	M	WEC000004	ATP-dependent 6-phosphofructokinase, muscle type	P47857	130+SEWSDLLNDLQK	1446.7	21	2	1112GA	none	17.56	H98C63N16O23S0	0.440536	0.342165	0.151866	0.0491542	0.0127986	0.447826	0.347827	0.154379	0.0499676	0.0130104											0.115651														17.33
1	1	1	M	WEC000004	ATP-dependent 6-phosphofructokinase, muscle type	P47857	130+SEWSDLLNDLQK	1446.7	21	3	1112GA	none	17.56	H98C63N16O23S0	0.440536	0.342165	0.151866	0.0491542	0.0127986	0.447826	0.347827	0.154379	0.0499676	0.0130104											0.105084														17.33
1	1	1	M	WEC000004	ATP-dependent 6-phosphofructokinase, muscle type	P47857	130+SEWSDLLNDLQKDGK	1746.84	26	2	1061GA	none	15.35	H118C75N20O28S0	0.374901	0.348123	0.181336	0.0683322	0.0206102	0.385426	0.357896	0.186427	0.0702506	0.0211888							0.0386953														14.509
1	1	1	M	WEC000004	ATP-dependent 6-phosphofructokinase, muscle type	P47857	130+SEWSDLLNDLQKDGK	1746.84	26	2	1063GA	none	15.35	H118C75N20O28S0	0.374901	0.348123	0.181336	0.0683322	0.0206102	0.385426	0.357896	0.186427	0.0702506	0.0211888									0.0675052														14.424
1	1	1	M	WEC000004	ATP-dependent 6-phosphofructokinase, muscle type	P47857	130+SEWSDLLNDLQKDGK	1746.84	26	2	1111GA	none	15.35	H118C75N20O28S0	0.374901	0.348123	0.181336	0.0683322	0.0206102	0.385426	0.357896	0.186427	0.0702506	0.0211888										0.0511342														14.484
1	1	1	M	WEC000004	ATP-dependent 6-phosphofructokinase, muscle type	P47857	130+SEWSDLLNDLQKDGK	1746.84	26	2	1112GA	none	15.35	H118C75N20O28S0	0.374901	0.348123	0.181336	0.0683322	0.0206102	0.385426	0.357896	0.186427	0.0702506	0.0211888											0.147843														15.399
1	1	1	M	WEC000004	ATP-dependent 6-phosphofructokinase, muscle type	P47857	130+SEWSDLLNDLQKDGK	1746.84	26	3	1031GA	none	15.35	H118C75N20O28S0	0.374901	0.348123	0.181336	0.0683322	0.0206102	0.385426	0.357896	0.186427	0.0702506	0.0211888	0.0734965														16.37
1	1	1	M	WEC000004	ATP-dependent 6-phosphofructokinase, muscle type	P47857	130+SEWSDLLNDLQKDGK	1746.84	26	3	1061GA	none	15.35	H118C75N20O28S0	0.374901	0.348123	0.181336	0.0683322	0.0206102	0.385426	0.357896	0.186427	0.0702506	0.0211888							0.0638367														14.509
1	1	1	M	WEC000004	ATP-dependent 6-phosphofructokinase, muscle type	P47857	130+SEWSDLLNDLQKDGK	1746.84	26	3	1081GA	none	15.35	H118C75N20O28S0	0.374901	0.348123	0.181336	0.0683322	0.0206102	0.385426	0.357896	0.186427	0.0702506	0.0211888		0.108539														16.228
1	1	1	M	WEC000004	ATP-dependent 6-phosphofructokinase, muscle type	P47857	130+SEWSDLLNDLQKDGK	1746.84	26	3	1112GA	none	15.35	H118C75N20O28S0	0.374901	0.348123	0.181336	0.0683322	0.0206102	0.385426	0.357896	0.186427	0.0702506	0.0211888											0.0760765														15.399
1	2	2	M	WEC000004	ATP-dependent 6-phosphofructokinase, muscle type	P47857	145+ITAEEATK	861.445	18	2	1062GA	none	2.93	H63C36N9O15S0	0.622827	0.277212	0.0793962	0.0170358	0.00300544	0.625032	0.278194	0.0796774	0.0170961	0.00301608								0.119051														3.07
1	3	3	M	WEC000004	ATP-dependent 6-phosphofructokinase, muscle type	P47857	145+ITAEEATK	861.445	18	2	1031GA	none	2.93	H63C36N9O15S0	0.622827	0.277212	0.0793962	0.0170358	0.00300544	0.625032	0.278194	0.0796774	0.0170961	0.00301608	0.096187														2.855
1	3	3	M	WEC000004	ATP-dependent 6-phosphofructokinase, muscle type	P47857	145+ITAEEATK	861.445	18	2	962GA	none	2.93	H63C36N9O15S0	0.622827	0.277212	0.0793962	0.0170358	0.00300544	0.625032	0.278194	0.0796774	0.0170961	0.00301608						0.069924														2.876
1	4	4	M	WEC000004	ATP-dependent 6-phosphofructokinase, muscle type	P47857	145+ITAEEATK	861.445	18	2	1061GA	none	2.93	H63C36N9O15S0	0.622827	0.277212	0.0793962	0.0170358	0.00300544	0.625032	0.278194	0.0796774	0.0170961	0.00301608							0.0632172														2.868
1	4	4	M	WEC000004	ATP-dependent 6-phosphofructokinase, muscle type	P47857	145+ITAEEATK	861.445	18	2	1063GA	none	2.93	H63C36N9O15S0	0.622827	0.277212	0.0793962	0.0170358	0.00300544	0.625032	0.278194	0.0796774	0.0170961	0.00301608									0.102726														2.979
1	4	4	M	WEC000004	ATP-dependent 6-phosphofructokinase, muscle type	P47857	145+ITAEEATK	861.445	18	2	1081GA	none	2.93	H63C36N9O15S0	0.622827	0.277212	0.0793962	0.0170358	0.00300544	0.625032	0.278194	0.0796774	0.0170961	0.00301608		0.12291														2.853
1	4	4	M	WEC000004	ATP-dependent 6-phosphofructokinase, muscle type	P47857	145+ITAEEATK	861.445	18	2	1082GA	none	2.93	H63C36N9O15S0	0.622827	0.277212	0.0793962	0.0170358	0.00300544	0.625032	0.278194	0.0796774	0.0170961	0.00301608			0.0646465														2.839
1	4	4	M	WEC000004	ATP-dependent 6-phosphofructokinase, muscle type	P47857	145+ITAEEATK	861.445	18	2	1083GA	none	2.93	H63C36N9O15S0	0.622827	0.277212	0.0793962	0.0170358	0.00300544	0.625032	0.278194	0.0796774	0.0170961	0.00301608				0.117245														2.964
1	4	4	M	WEC000004	ATP-dependent 6-phosphofructokinase, muscle type	P47857	145+ITAEEATK	861.445	18	2	1111GA	none	2.93	H63C36N9O15S0	0.622827	0.277212	0.0793962	0.0170358	0.00300544	0.625032	0.278194	0.0796774	0.0170961	0.00301608										0.0790865														2.927
1	4	4	M	WEC000004	ATP-dependent 6-phosphofructokinase, muscle type	P47857	145+ITAEEATK	861.445	18	2	1112GA	none	2.93	H63C36N9O15S0	0.622827	0.277212	0.0793962	0.0170358	0.00300544	0.625032	0.278194	0.0796774	0.0170961	0.00301608											0.129499														2.947
1	4	4	M	WEC000004	ATP-dependent 6-phosphofructokinase, muscle type	P47857	145+ITAEEATK	861.445	18	2	1114GA	none	2.93	H63C36N9O15S0	0.622827	0.277212	0.0793962	0.0170358	0.00300544	0.625032	0.278194	0.0796774	0.0170961	0.00301608													0.0723214
1	4	4	M	WEC000004	ATP-dependent 6-phosphofructokinase, muscle type	P47857	145+ITAEEATK	861.445	18	2	1115GA	none	2.93	H63C36N9O15S0	0.622827	0.277212	0.0793962	0.0170358	0.00300544	0.625032	0.278194	0.0796774	0.0170961	0.00301608														0.0903397
1	4	4	M	WEC000004	ATP-dependent 6-phosphofructokinase, muscle type	P47857	145+ITAEEATK	861.445	18	2	961GA	none	2.93	H63C36N9O15S0	0.622827	0.277212	0.0793962	0.0170358	0.00300544	0.625032	0.278194	0.0796774	0.0170961	0.00301608					0.0976263														2.878
1	1	1	M	WEC000004	ATP-dependent 6-phosphofructokinase, muscle type	P47857	153+SSYLNIVGLVGSIDNDFCGTDMTIGTDSALHR	3427.6	50	3	1061GA	C:Carbamidomethylation	22.7	H230C145N40O52S2	0.135219	0.245509	0.248241	0.180845	0.105008	0.147809	0.268368	0.271355	0.197683	0.114785							0.0314044														22.736
1	1	1	M	WEC000004	ATP-dependent 6-phosphofructokinase, muscle type	P47857	153+SSYLNIVGLVGSIDNDFCGTDMTIGTDSALHR	3427.6	50	3	1062GA	C:Carbamidomethylation	22.7	H230C145N40O52S2	0.135219	0.245509	0.248241	0.180845	0.105008	0.147809	0.268368	0.271355	0.197683	0.114785								0.0609602														22.826
1	1	1	M	WEC000004	ATP-dependent 6-phosphofructokinase, muscle type	P47857	153+SSYLNIVGLVGSIDNDFCGTDMTIGTDSALHR	3427.6	50	3	1063GA	C:Carbamidomethylation	22.7	H230C145N40O52S2	0.135219	0.245509	0.248241	0.180845	0.105008	0.147809	0.268368	0.271355	0.197683	0.114785									0.0669247														22.791
1	1	1	M	WEC000004	ATP-dependent 6-phosphofructokinase, muscle type	P47857	153+SSYLNIVGLVGSIDNDFCGTDMTIGTDSALHR	3427.6	50	3	1081GA	C:Carbamidomethylation	22.7	H230C145N40O52S2	0.135219	0.245509	0.248241	0.180845	0.105008	0.147809	0.268368	0.271355	0.197683	0.114785		0.0678656														22.72
1	1	1	M	WEC000004	ATP-dependent 6-phosphofructokinase, muscle type	P47857	153+SSYLNIVGLVGSIDNDFCGTDMTIGTDSALHR	3427.6	50	3	1082GA	C:Carbamidomethylation	22.7	H230C145N40O52S2	0.135219	0.245509	0.248241	0.180845	0.105008	0.147809	0.268368	0.271355	0.197683	0.114785			0.0344278														22.679
1	1	1	M	WEC000004	ATP-dependent 6-phosphofructokinase, muscle type	P47857	153+SSYLNIVGLVGSIDNDFCGTDMTIGTDSALHR	3427.6	50	3	1111GA	C:Carbamidomethylation	22.7	H230C145N40O52S2	0.135219	0.245509	0.248241	0.180845	0.105008	0.147809	0.268368	0.271355	0.197683	0.114785										0.0363628														22.823
1	1	1	M	WEC000004	ATP-dependent 6-phosphofructokinase, muscle type	P47857	153+SSYLNIVGLVGSIDNDFCGTDMTIGTDSALHR	3427.6	50	3	1112GA	C:Carbamidomethylation	22.7	H230C145N40O52S2	0.135219	0.245509	0.248241	0.180845	0.105008	0.147809	0.268368	0.271355	0.197683	0.114785											0.0702842														22.759
1	1	1	M	WEC000004	ATP-dependent 6-phosphofructokinase, muscle type	P47857	153+SSYLNIVGLVGSIDNDFCGTDMTIGTDSALHR	3427.6	50	3	1113GA	C:Carbamidomethylation	22.7	H230C145N40O52S2	0.135219	0.245509	0.248241	0.180845	0.105008	0.147809	0.268368	0.271355	0.197683	0.114785												0.0311319
1	1	1	M	WEC000004	ATP-dependent 6-phosphofructokinase, muscle type	P47857	153+SSYLNIVGLVGSIDNDFCGTDMTIGTDSALHR	3427.6	50	3	1114GA	C:Carbamidomethylation	22.7	H230C145N40O52S2	0.135219	0.245509	0.248241	0.180845	0.105008	0.147809	0.268368	0.271355	0.197683	0.114785													0.0336699
1	1	1	M	WEC000004	ATP-dependent 6-phosphofructokinase, muscle type	P47857	153+SSYLNIVGLVGSIDNDFCGTDMTIGTDSALHR	3427.6	50	3	1115GA	C:Carbamidomethylation	22.7	H230C145N40O52S2	0.135219	0.245509	0.248241	0.180845	0.105008	0.147809	0.268368	0.271355	0.197683	0.114785														0.0382886
1	1	1	M	WEC000004	ATP-dependent 6-phosphofructokinase, muscle type	P47857	153+SSYLNIVGLVGSIDNDFCGTDMTIGTDSALHR	3427.6	50	3	962GA	C:Carbamidomethylation	22.7	H230C145N40O52S2	0.135219	0.245509	0.248241	0.180845	0.105008	0.147809	0.268368	0.271355	0.197683	0.114785						0.0327486														22.603
1	2	2	M	WEC000004	ATP-dependent 6-phosphofructokinase, muscle type	P47857	153+SSYLNIVGLVGSIDNDFCGTDMTIGTDSALHR	3427.6	50	3	961GA	C:Carbamidomethylation	22.7	H230C145N40O52S2	0.135219	0.245509	0.248241	0.180845	0.105008	0.147809	0.268368	0.271355	0.197683	0.114785					0.0543269														22.773
1	1	1	M	WEC000004	ATP-dependent 6-phosphofructokinase, muscle type	P47857	153+SSYLNIVGLVGSIDNDFCGTDMTIGTDSALHR	3427.6	50	4	1061GA	C:Carbamidomethylation	22.7	H230C145N40O52S2	0.135219	0.245509	0.248241	0.180845	0.105008	0.147809	0.268368	0.271355	0.197683	0.114785							0.0291366														22.736
1	1	1	M	WEC000004	ATP-dependent 6-phosphofructokinase, muscle type	P47857	153+SSYLNIVGLVGSIDNDFCGTDMTIGTDSALHR	3427.6	50	4	1062GA	C:Carbamidomethylation	22.7	H230C145N40O52S2	0.135219	0.245509	0.248241	0.180845	0.105008	0.147809	0.268368	0.271355	0.197683	0.114785								0.0598193														22.826
1	1	1	M	WEC000004	ATP-dependent 6-phosphofructokinase, muscle type	P47857	153+SSYLNIVGLVGSIDNDFCGTDMTIGTDSALHR	3427.6	50	4	1063GA	C:Carbamidomethylation	22.7	H230C145N40O52S2	0.135219	0.245509	0.248241	0.180845	0.105008	0.147809	0.268368	0.271355	0.197683	0.114785									0.0616252														22.791
1	1	1	M	WEC000004	ATP-dependent 6-phosphofructokinase, muscle type	P47857	153+SSYLNIVGLVGSIDNDFCGTDMTIGTDSALHR	3427.6	50	4	1081GA	C:Carbamidomethylation	22.7	H230C145N40O52S2	0.135219	0.245509	0.248241	0.180845	0.105008	0.147809	0.268368	0.271355	0.197683	0.114785		0.10818														22.72
1	1	1	M	WEC000004	ATP-dependent 6-phosphofructokinase, muscle type	P47857	153+SSYLNIVGLVGSIDNDFCGTDMTIGTDSALHR	3427.6	50	4	1082GA	C:Carbamidomethylation	22.7	H230C145N40O52S2	0.135219	0.245509	0.248241	0.180845	0.105008	0.147809	0.268368	0.271355	0.197683	0.114785			0.0780882														22.679
1	1	1	M	WEC000004	ATP-dependent 6-phosphofructokinase, muscle type	P47857	153+SSYLNIVGLVGSIDNDFCGTDMTIGTDSALHR	3427.6	50	4	1112GA	C:Carbamidomethylation	22.7	H230C145N40O52S2	0.135219	0.245509	0.248241	0.180845	0.105008	0.147809	0.268368	0.271355	0.197683	0.114785											0.11816														22.759
1	1	1	M	WEC000004	ATP-dependent 6-phosphofructokinase, muscle type	P47857	153+SSYLNIVGLVGSIDNDFCGTDMTIGTDSALHR	3427.6	50	4	961GA	C:Carbamidomethylation	22.7	H230C145N40O52S2	0.135219	0.245509	0.248241	0.180845	0.105008	0.147809	0.268368	0.271355	0.197683	0.114785					0.051378														22.773
1	1	1	M	WEC000004	ATP-dependent 6-phosphofructokinase, muscle type	P47857	17+AIAVLTSGGDAQGMNAAVR	1800.91	44	2	1031GA	none	10.02	H128C74N24O26S1	0.355751	0.334772	0.190838	0.0806431	0.0275157	0.369802	0.347994	0.198376	0.0838282	0.0286024	0.0928035														10.018
1	1	1	M	WEC000004	ATP-dependent 6-phosphofructokinase, muscle type	P47857	17+AIAVLTSGGDAQGMNAAVR	1800.91	44	2	1061GA	none	10.02	H128C74N24O26S1	0.355751	0.334772	0.190838	0.0806431	0.0275157	0.369802	0.347994	0.198376	0.0838282	0.0286024							0.0426437														10.116
1	1	1	M	WEC000004	ATP-dependent 6-phosphofructokinase, muscle type	P47857	17+AIAVLTSGGDAQGMNAAVR	1800.91	44	2	1063GA	none	10.02	H128C74N24O26S1	0.355751	0.334772	0.190838	0.0806431	0.0275157	0.369802	0.347994	0.198376	0.0838282	0.0286024									0.114973														10.003
1	1	1	M	WEC000004	ATP-dependent 6-phosphofructokinase, muscle type	P47857	17+AIAVLTSGGDAQGMNAAVR	1800.91	44	2	1081GA	none	10.02	H128C74N24O26S1	0.355751	0.334772	0.190838	0.0806431	0.0275157	0.369802	0.347994	0.198376	0.0838282	0.0286024		0.109706														9.82
1	1	1	M	WEC000004	ATP-dependent 6-phosphofructokinase, muscle type	P47857	17+AIAVLTSGGDAQGMNAAVR	1800.91	44	2	1082GA	none	10.02	H128C74N24O26S1	0.355751	0.334772	0.190838	0.0806431	0.0275157	0.369802	0.347994	0.198376	0.0838282	0.0286024			0.0505763														9.863
1	1	1	M	WEC000004	ATP-dependent 6-phosphofructokinase, muscle type	P47857	17+AIAVLTSGGDAQGMNAAVR	1800.91	44	2	1083GA	none	10.02	H128C74N24O26S1	0.355751	0.334772	0.190838	0.0806431	0.0275157	0.369802	0.347994	0.198376	0.0838282	0.0286024				0.101066														9.96
1	1	1	M	WEC000004	ATP-dependent 6-phosphofructokinase, muscle type	P47857	17+AIAVLTSGGDAQGMNAAVR	1800.91	44	2	1112GA	none	10.02	H128C74N24O26S1	0.355751	0.334772	0.190838	0.0806431	0.0275157	0.369802	0.347994	0.198376	0.0838282	0.0286024											0.11515														9.747
1	1	1	M	WEC000004	ATP-dependent 6-phosphofructokinase, muscle type	P47857	17+AIAVLTSGGDAQGMNAAVR	1800.91	44	2	961GA	none	10.02	H128C74N24O26S1	0.355751	0.334772	0.190838	0.0806431	0.0275157	0.369802	0.347994	0.198376	0.0838282	0.0286024					0.0901393														9.79
1	1	1	M	WEC000004	ATP-dependent 6-phosphofructokinase, muscle type	P47857	17+AIAVLTSGGDAQGMNAAVR	1800.91	44	3	1063GA	none	10.02	H128C74N24O26S1	0.355751	0.334772	0.190838	0.0806431	0.0275157	0.369802	0.347994	0.198376	0.0838282	0.0286024									0.125715														10.003
1	1	1	M	WEC000004	ATP-dependent 6-phosphofructokinase, muscle type	P47857	17+AIAVLTSGGDAQGMNAAVR	1800.91	44	3	1082GA	none	10.02	H128C74N24O26S1	0.355751	0.334772	0.190838	0.0806431	0.0275157	0.369802	0.347994	0.198376	0.0838282	0.0286024			0.0916322														9.863
1	1	1	M	WEC000004	ATP-dependent 6-phosphofructokinase, muscle type	P47857	17+AIAVLTSGGDAQGMNAAVR	1800.91	44	3	1083GA	none	10.02	H128C74N24O26S1	0.355751	0.334772	0.190838	0.0806431	0.0275157	0.369802	0.347994	0.198376	0.0838282	0.0286024				0.1047														9.96
1	1	1	M	WEC000004	ATP-dependent 6-phosphofructokinase, muscle type	P47857	17+AIAVLTSGGDAQGMNAAVR	1800.91	44	3	1112GA	none	10.02	H128C74N24O26S1	0.355751	0.334772	0.190838	0.0806431	0.0275157	0.369802	0.347994	0.198376	0.0838282	0.0286024											0.103804														9.747
1	1	1	M	WEC000004	ATP-dependent 6-phosphofructokinase, muscle type	P47857	185+IVEIVDAITTTAQSHQR	1881	35	2	1061GA	none	11.84	H136C80N24O28S0	0.348776	0.349171	0.193002	0.0765718	0.0241888	0.360484	0.360893	0.199481	0.0791422	0.0250008							0.049671														11.823
1	1	1	M	WEC000004	ATP-dependent 6-phosphofructokinase, muscle type	P47857	185+IVEIVDAITTTAQSHQR	1881	35	2	1062GA	none	11.84	H136C80N24O28S0	0.348776	0.349171	0.193002	0.0765718	0.0241888	0.360484	0.360893	0.199481	0.0791422	0.0250008								0.0898854														11.801
1	1	1	M	WEC000004	ATP-dependent 6-phosphofructokinase, muscle type	P47857	185+IVEIVDAITTTAQSHQR	1881	35	2	1063GA	none	11.84	H136C80N24O28S0	0.348776	0.349171	0.193002	0.0765718	0.0241888	0.360484	0.360893	0.199481	0.0791422	0.0250008									0.0992424														11.71
1	1	1	M	WEC000004	ATP-dependent 6-phosphofructokinase, muscle type	P47857	185+IVEIVDAITTTAQSHQR	1881	35	2	1083GA	none	11.84	H136C80N24O28S0	0.348776	0.349171	0.193002	0.0765718	0.0241888	0.360484	0.360893	0.199481	0.0791422	0.0250008				0.0959841														11.89
1	1	1	M	WEC000004	ATP-dependent 6-phosphofructokinase, muscle type	P47857	185+IVEIVDAITTTAQSHQR	1881	35	2	1111GA	none	11.84	H136C80N24O28S0	0.348776	0.349171	0.193002	0.0765718	0.0241888	0.360484	0.360893	0.199481	0.0791422	0.0250008										0.0647286														11.742
1	1	1	M	WEC000004	ATP-dependent 6-phosphofructokinase, muscle type	P47857	185+IVEIVDAITTTAQSHQR	1881	35	2	1115GA	none	11.84	H136C80N24O28S0	0.348776	0.349171	0.193002	0.0765718	0.0241888	0.360484	0.360893	0.199481	0.0791422	0.0250008														0.0568984
1	1	1	M	WEC000004	ATP-dependent 6-phosphofructokinase, muscle type	P47857	185+IVEIVDAITTTAQSHQR	1881	35	2	961GA	none	11.84	H136C80N24O28S0	0.348776	0.349171	0.193002	0.0765718	0.0241888	0.360484	0.360893	0.199481	0.0791422	0.0250008					0.0842452														11.776
1	1	1	M	WEC000004	ATP-dependent 6-phosphofructokinase, muscle type	P47857	185+IVEIVDAITTTAQSHQR	1881	35	2	962GA	none	11.84	H136C80N24O28S0	0.348776	0.349171	0.193002	0.0765718	0.0241888	0.360484	0.360893	0.199481	0.0791422	0.0250008						0.0607966														11.746
1	1	1	M	WEC000004	ATP-dependent 6-phosphofructokinase, muscle type	P47857	185+IVEIVDAITTTAQSHQR	1881	35	3	1031GA	none	11.84	H136C80N24O28S0	0.348776	0.349171	0.193002	0.0765718	0.0241888	0.360484	0.360893	0.199481	0.0791422	0.0250008	0.0854924														11.921
1	1	1	M	WEC000004	ATP-dependent 6-phosphofructokinase, muscle type	P47857	185+IVEIVDAITTTAQSHQR	1881	35	3	1081GA	none	11.84	H136C80N24O28S0	0.348776	0.349171	0.193002	0.0765718	0.0241888	0.360484	0.360893	0.199481	0.0791422	0.0250008		0.106981														11.779
1	1	1	M	WEC000004	ATP-dependent 6-phosphofructokinase, muscle type	P47857	185+IVEIVDAITTTAQSHQR	1881	35	3	1082GA	none	11.84	H136C80N24O28S0	0.348776	0.349171	0.193002	0.0765718	0.0241888	0.360484	0.360893	0.199481	0.0791422	0.0250008			0.0531808														11.877
1	1	1	M	WEC000004	ATP-dependent 6-phosphofructokinase, muscle type	P47857	185+IVEIVDAITTTAQSHQR	1881	35	3	1112GA	none	11.84	H136C80N24O28S0	0.348776	0.349171	0.193002	0.0765718	0.0241888	0.360484	0.360893	0.199481	0.0791422	0.0250008											0.106713														11.649
1	1	1	M	WEC000004	ATP-dependent 6-phosphofructokinase, muscle type	P47857	185+IVEIVDAITTTAQSHQR	1881	35	3	1113GA	none	11.84	H136C80N24O28S0	0.348776	0.349171	0.193002	0.0765718	0.0241888	0.360484	0.360893	0.199481	0.0791422	0.0250008												0.0597167
1	1	1	M	WEC000004	ATP-dependent 6-phosphofructokinase, muscle type	P47857	185+IVEIVDAITTTAQSHQR	1881	35	3	1114GA	none	11.84	H136C80N24O28S0	0.348776	0.349171	0.193002	0.0765718	0.0241888	0.360484	0.360893	0.199481	0.0791422	0.0250008													0.0589336
1	2	2	M	WEC000004	ATP-dependent 6-phosphofructokinase, muscle type	P47857	185+IVEIVDAITTTAQSHQR	1881	35	3	1061GA	none	11.84	H136C80N24O28S0	0.348776	0.349171	0.193002	0.0765718	0.0241888	0.360484	0.360893	0.199481	0.0791422	0.0250008							0.0489866														11.823
1	2	2	M	WEC000004	ATP-dependent 6-phosphofructokinase, muscle type	P47857	185+IVEIVDAITTTAQSHQR	1881	35	3	1062GA	none	11.84	H136C80N24O28S0	0.348776	0.349171	0.193002	0.0765718	0.0241888	0.360484	0.360893	0.199481	0.0791422	0.0250008								0.0967277														11.801
1	2	2	M	WEC000004	ATP-dependent 6-phosphofructokinase, muscle type	P47857	185+IVEIVDAITTTAQSHQR	1881	35	3	1063GA	none	11.84	H136C80N24O28S0	0.348776	0.349171	0.193002	0.0765718	0.0241888	0.360484	0.360893	0.199481	0.0791422	0.0250008									0.105964														11.71
1	2	2	M	WEC000004	ATP-dependent 6-phosphofructokinase, muscle type	P47857	185+IVEIVDAITTTAQSHQR	1881	35	3	1083GA	none	11.84	H136C80N24O28S0	0.348776	0.349171	0.193002	0.0765718	0.0241888	0.360484	0.360893	0.199481	0.0791422	0.0250008				0.0948251														11.89
1	2	2	M	WEC000004	ATP-dependent 6-phosphofructokinase, muscle type	P47857	185+IVEIVDAITTTAQSHQR	1881	35	3	1111GA	none	11.84	H136C80N24O28S0	0.348776	0.349171	0.193002	0.0765718	0.0241888	0.360484	0.360893	0.199481	0.0791422	0.0250008										0.0616799														11.742
1	2	2	M	WEC000004	ATP-dependent 6-phosphofructokinase, muscle type	P47857	185+IVEIVDAITTTAQSHQR	1881	35	3	1115GA	none	11.84	H136C80N24O28S0	0.348776	0.349171	0.193002	0.0765718	0.0241888	0.360484	0.360893	0.199481	0.0791422	0.0250008														0.0638573
1	2	2	M	WEC000004	ATP-dependent 6-phosphofructokinase, muscle type	P47857	185+IVEIVDAITTTAQSHQR	1881	35	3	961GA	none	11.84	H136C80N24O28S0	0.348776	0.349171	0.193002	0.0765718	0.0241888	0.360484	0.360893	0.199481	0.0791422	0.0250008					0.0904742														11.776
1	2	2	M	WEC000004	ATP-dependent 6-phosphofructokinase, muscle type	P47857	185+IVEIVDAITTTAQSHQR	1881	35	3	962GA	none	11.84	H136C80N24O28S0	0.348776	0.349171	0.193002	0.0765718	0.0241888	0.360484	0.360893	0.199481	0.0791422	0.0250008						0.0554825														11.746
1	2	2	M	WEC000004	ATP-dependent 6-phosphofructokinase, muscle type	P47857	293+VTVLGHVQR	1007.59	15	2	1061GA	none	5.34	H77C44N15O12S0	0.560991	0.312079	0.0990149	0.022895	0.00425001	0.563821	0.313654	0.0995145	0.0230105	0.00427145							0.044535														5.247
1	2	2	M	WEC000004	ATP-dependent 6-phosphofructokinase, muscle type	P47857	293+VTVLGHVQR	1007.59	15	2	1062GA	none	5.34	H77C44N15O12S0	0.560991	0.312079	0.0990149	0.022895	0.00425001	0.563821	0.313654	0.0995145	0.0230105	0.00427145								0.0773842														5.337
1	2	2	M	WEC000004	ATP-dependent 6-phosphofructokinase, muscle type	P47857	293+VTVLGHVQR	1007.59	15	2	1063GA	none	5.34	H77C44N15O12S0	0.560991	0.312079	0.0990149	0.022895	0.00425001	0.563821	0.313654	0.0995145	0.0230105	0.00427145									0.0937942														5.218
1	2	2	M	WEC000004	ATP-dependent 6-phosphofructokinase, muscle type	P47857	293+VTVLGHVQR	1007.59	15	2	1113GA	none	5.34	H77C44N15O12S0	0.560991	0.312079	0.0990149	0.022895	0.00425001	0.563821	0.313654	0.0995145	0.0230105	0.00427145												0.0569426
1	3	3	M	WEC000004	ATP-dependent 6-phosphofructokinase, muscle type	P47857	293+VTVLGHVQR	1007.59	15	2	1031GA	none	5.34	H77C44N15O12S0	0.560991	0.312079	0.0990149	0.022895	0.00425001	0.563821	0.313654	0.0995145	0.0230105	0.00427145	0.0624257														5.261
1	3	3	M	WEC000004	ATP-dependent 6-phosphofructokinase, muscle type	P47857	293+VTVLGHVQR	1007.59	15	2	1081GA	none	5.34	H77C44N15O12S0	0.560991	0.312079	0.0990149	0.022895	0.00425001	0.563821	0.313654	0.0995145	0.0230105	0.00427145		0.0863291														5.119
1	3	3	M	WEC000004	ATP-dependent 6-phosphofructokinase, muscle type	P47857	293+VTVLGHVQR	1007.59	15	2	1083GA	none	5.34	H77C44N15O12S0	0.560991	0.312079	0.0990149	0.022895	0.00425001	0.563821	0.313654	0.0995145	0.0230105	0.00427145				0.0766404														5.398
1	3	3	M	WEC000004	ATP-dependent 6-phosphofructokinase, muscle type	P47857	293+VTVLGHVQR	1007.59	15	2	1111GA	none	5.34	H77C44N15O12S0	0.560991	0.312079	0.0990149	0.022895	0.00425001	0.563821	0.313654	0.0995145	0.0230105	0.00427145										0.0661061														5.474
1	3	3	M	WEC000004	ATP-dependent 6-phosphofructokinase, muscle type	P47857	293+VTVLGHVQR	1007.59	15	2	1114GA	none	5.34	H77C44N15O12S0	0.560991	0.312079	0.0990149	0.022895	0.00425001	0.563821	0.313654	0.0995145	0.0230105	0.00427145													0.0524602
1	3	3	M	WEC000004	ATP-dependent 6-phosphofructokinase, muscle type	P47857	293+VTVLGHVQR	1007.59	15	2	1115GA	none	5.34	H77C44N15O12S0	0.560991	0.312079	0.0990149	0.022895	0.00425001	0.563821	0.313654	0.0995145	0.0230105	0.00427145														0.060652
1	3	3	M	WEC000004	ATP-dependent 6-phosphofructokinase, muscle type	P47857	293+VTVLGHVQR	1007.59	15	2	961GA	none	5.34	H77C44N15O12S0	0.560991	0.312079	0.0990149	0.022895	0.00425001	0.563821	0.313654	0.0995145	0.0230105	0.00427145					0.0755124														5.228
1	4	4	M	WEC000004	ATP-dependent 6-phosphofructokinase, muscle type	P47857	293+VTVLGHVQR	1007.59	15	2	1082GA	none	5.34	H77C44N15O12S0	0.560991	0.312079	0.0990149	0.022895	0.00425001	0.563821	0.313654	0.0995145	0.0230105	0.00427145			0.0491414														5.19
1	4	4	M	WEC000004	ATP-dependent 6-phosphofructokinase, muscle type	P47857	293+VTVLGHVQR	1007.59	15	2	1112GA	none	5.34	H77C44N15O12S0	0.560991	0.312079	0.0990149	0.022895	0.00425001	0.563821	0.313654	0.0995145	0.0230105	0.00427145											0.090105														5.241
1	4	4	M	WEC000004	ATP-dependent 6-phosphofructokinase, muscle type	P47857	293+VTVLGHVQR	1007.59	15	2	962GA	none	5.34	H77C44N15O12S0	0.560991	0.312079	0.0990149	0.022895	0.00425001	0.563821	0.313654	0.0995145	0.0230105	0.00427145						0.0597645														5.226
1	4	4	M	WEC000004	ATP-dependent 6-phosphofructokinase, muscle type	P47857	293+VTVLGHVQR	1007.59	15	3	1031GA	none	5.34	H77C44N15O12S0	0.560991	0.312079	0.0990149	0.022895	0.00425001	0.563821	0.313654	0.0995145	0.0230105	0.00427145	0.0616165														5.261
1	4	4	M	WEC000004	ATP-dependent 6-phosphofructokinase, muscle type	P47857	293+VTVLGHVQR	1007.59	15	3	1061GA	none	5.34	H77C44N15O12S0	0.560991	0.312079	0.0990149	0.022895	0.00425001	0.563821	0.313654	0.0995145	0.0230105	0.00427145							0.032168														5.247
1	4	4	M	WEC000004	ATP-dependent 6-phosphofructokinase, muscle type	P47857	293+VTVLGHVQR	1007.59	15	3	1062GA	none	5.34	H77C44N15O12S0	0.560991	0.312079	0.0990149	0.022895	0.00425001	0.563821	0.313654	0.0995145	0.0230105	0.00427145								0.0743252														5.337
1	4	4	M	WEC000004	ATP-dependent 6-phosphofructokinase, muscle type	P47857	293+VTVLGHVQR	1007.59	15	3	1063GA	none	5.34	H77C44N15O12S0	0.560991	0.312079	0.0990149	0.022895	0.00425001	0.563821	0.313654	0.0995145	0.0230105	0.00427145									0.0795703														5.218
1	4	4	M	WEC000004	ATP-dependent 6-phosphofructokinase, muscle type	P47857	293+VTVLGHVQR	1007.59	15	3	1081GA	none	5.34	H77C44N15O12S0	0.560991	0.312079	0.0990149	0.022895	0.00425001	0.563821	0.313654	0.0995145	0.0230105	0.00427145		0.0819513														5.119
1	4	4	M	WEC000004	ATP-dependent 6-phosphofructokinase, muscle type	P47857	293+VTVLGHVQR	1007.59	15	3	1082GA	none	5.34	H77C44N15O12S0	0.560991	0.312079	0.0990149	0.022895	0.00425001	0.563821	0.313654	0.0995145	0.0230105	0.00427145			0.0445881														5.19
1	4	4	M	WEC000004	ATP-dependent 6-phosphofructokinase, muscle type	P47857	293+VTVLGHVQR	1007.59	15	3	1083GA	none	5.34	H77C44N15O12S0	0.560991	0.312079	0.0990149	0.022895	0.00425001	0.563821	0.313654	0.0995145	0.0230105	0.00427145				0.0783266														5.398
1	4	4	M	WEC000004	ATP-dependent 6-phosphofructokinase, muscle type	P47857	293+VTVLGHVQR	1007.59	15	3	1111GA	none	5.34	H77C44N15O12S0	0.560991	0.312079	0.0990149	0.022895	0.00425001	0.563821	0.313654	0.0995145	0.0230105	0.00427145										0.052659														5.474
1	4	4	M	WEC000004	ATP-dependent 6-phosphofructokinase, muscle type	P47857	293+VTVLGHVQR	1007.59	15	3	1112GA	none	5.34	H77C44N15O12S0	0.560991	0.312079	0.0990149	0.022895	0.00425001	0.563821	0.313654	0.0995145	0.0230105	0.00427145											0.0845013														5.241
1	4	4	M	WEC000004	ATP-dependent 6-phosphofructokinase, muscle type	P47857	293+VTVLGHVQR	1007.59	15	3	1113GA	none	5.34	H77C44N15O12S0	0.560991	0.312079	0.0990149	0.022895	0.00425001	0.563821	0.313654	0.0995145	0.0230105	0.00427145												0.0515066
1	4	4	M	WEC000004	ATP-dependent 6-phosphofructokinase, muscle type	P47857	293+VTVLGHVQR	1007.59	15	3	1114GA	none	5.34	H77C44N15O12S0	0.560991	0.312079	0.0990149	0.022895	0.00425001	0.563821	0.313654	0.0995145	0.0230105	0.00427145													0.0463105
1	4	4	M	WEC000004	ATP-dependent 6-phosphofructokinase, muscle type	P47857	293+VTVLGHVQR	1007.59	15	3	1115GA	none	5.34	H77C44N15O12S0	0.560991	0.312079	0.0990149	0.022895	0.00425001	0.563821	0.313654	0.0995145	0.0230105	0.00427145														0.0500819
1	4	4	M	WEC000004	ATP-dependent 6-phosphofructokinase, muscle type	P47857	293+VTVLGHVQR	1007.59	15	3	961GA	none	5.34	H77C44N15O12S0	0.560991	0.312079	0.0990149	0.022895	0.00425001	0.563821	0.313654	0.0995145	0.0230105	0.00427145					0.0685845														5.228
1	4	4	M	WEC000004	ATP-dependent 6-phosphofructokinase, muscle type	P47857	293+VTVLGHVQR	1007.59	15	3	962GA	none	5.34	H77C44N15O12S0	0.560991	0.312079	0.0990149	0.022895	0.00425001	0.563821	0.313654	0.0995145	0.0230105	0.00427145						0.039258														5.226
1	1	1	M	WEC000004	ATP-dependent 6-phosphofructokinase, muscle type	P47857	302+GGTPSAFDR	906.42	19	2	1031GA	none	4.82	H58C38N12O14S0	0.604603	0.288376	0.0846372	0.0185049	0.0033006	0.606958	0.289499	0.0849668	0.0185769	0.00331345	0.0820295														4.645
1	1	1	M	WEC000004	ATP-dependent 6-phosphofructokinase, muscle type	P47857	302+GGTPSAFDR	906.42	19	2	1083GA	none	4.82	H58C38N12O14S0	0.604603	0.288376	0.0846372	0.0185049	0.0033006	0.606958	0.289499	0.0849668	0.0185769	0.00331345				0.0992002														4.867
1	1	1	M	WEC000004	ATP-dependent 6-phosphofructokinase, muscle type	P47857	302+GGTPSAFDR	906.42	19	2	1114GA	none	4.82	H58C38N12O14S0	0.604603	0.288376	0.0846372	0.0185049	0.0033006	0.606958	0.289499	0.0849668	0.0185769	0.00331345													0.0519604
1	2	2	M	WEC000004	ATP-dependent 6-phosphofructokinase, muscle type	P47857	302+GGTPSAFDR	906.42	19	2	1081GA	none	4.82	H58C38N12O14S0	0.604603	0.288376	0.0846372	0.0185049	0.0033006	0.606958	0.289499	0.0849668	0.0185769	0.00331345		0.106479														4.532
1	2	2	M	WEC000004	ATP-dependent 6-phosphofructokinase, muscle type	P47857	302+GGTPSAFDR	906.42	19	2	1082GA	none	4.82	H58C38N12O14S0	0.604603	0.288376	0.0846372	0.0185049	0.0033006	0.606958	0.289499	0.0849668	0.0185769	0.00331345			0.0595316														4.574
1	2	2	M	WEC000004	ATP-dependent 6-phosphofructokinase, muscle type	P47857	302+GGTPSAFDR	906.42	19	2	1112GA	none	4.82	H58C38N12O14S0	0.604603	0.288376	0.0846372	0.0185049	0.0033006	0.606958	0.289499	0.0849668	0.0185769	0.00331345											0.0978037														4.682
1	2	2	M	WEC000004	ATP-dependent 6-phosphofructokinase, muscle type	P47857	302+GGTPSAFDR	906.42	19	2	1115GA	none	4.82	H58C38N12O14S0	0.604603	0.288376	0.0846372	0.0185049	0.0033006	0.606958	0.289499	0.0849668	0.0185769	0.00331345														0.0566057
1	3	3	M	WEC000004	ATP-dependent 6-phosphofructokinase, muscle type	P47857	302+GGTPSAFDR	906.42	19	2	1061GA	none	4.82	H58C38N12O14S0	0.604603	0.288376	0.0846372	0.0185049	0.0033006	0.606958	0.289499	0.0849668	0.0185769	0.00331345							0.0296341														4.631
1	3	3	M	WEC000004	ATP-dependent 6-phosphofructokinase, muscle type	P47857	302+GGTPSAFDR	906.42	19	2	1111GA	none	4.82	H58C38N12O14S0	0.604603	0.288376	0.0846372	0.0185049	0.0033006	0.606958	0.289499	0.0849668	0.0185769	0.00331345										0.0581232														5.026
1	3	3	M	WEC000004	ATP-dependent 6-phosphofructokinase, muscle type	P47857	302+GGTPSAFDR	906.42	19	2	962GA	none	4.82	H58C38N12O14S0	0.604603	0.288376	0.0846372	0.0185049	0.0033006	0.606958	0.289499	0.0849668	0.0185769	0.00331345						0.0388191														4.638
1	1	1	M	WEC000004	ATP-dependent 6-phosphofructokinase, muscle type	P47857	316+MGVEAVMALLEGTPDTPACVVSLSGNQAVR	3071.51	61	3	1113GA	C:Carbamidomethylation	22.55	H218C129N36O44S3	0.158543	0.258081	0.244518	0.16991	0.095118	0.171181	0.278654	0.26401	0.183454	0.1027												0.0317225
1	2	2	M	WEC000004	ATP-dependent 6-phosphofructokinase, muscle type	P47857	316+MGVEAVMALLEGTPDTPACVVSLSGNQAVR	3071.51	61	3	1061GA	C:Carbamidomethylation	22.55	H218C129N36O44S3	0.158543	0.258081	0.244518	0.16991	0.095118	0.171181	0.278654	0.26401	0.183454	0.1027							0.0343471														22.54
1	2	2	M	WEC000004	ATP-dependent 6-phosphofructokinase, muscle type	P47857	316+MGVEAVMALLEGTPDTPACVVSLSGNQAVR	3071.51	61	3	1083GA	C:Carbamidomethylation	22.55	H218C129N36O44S3	0.158543	0.258081	0.244518	0.16991	0.095118	0.171181	0.278654	0.26401	0.183454	0.1027				0.059691														22.552
1	2	2	M	WEC000004	ATP-dependent 6-phosphofructokinase, muscle type	P47857	316+MGVEAVMALLEGTPDTPACVVSLSGNQAVR	3071.51	61	3	961GA	C:Carbamidomethylation	22.55	H218C129N36O44S3	0.158543	0.258081	0.244518	0.16991	0.095118	0.171181	0.278654	0.26401	0.183454	0.1027					0.058594														22.578
1	2	2	M	WEC000004	ATP-dependent 6-phosphofructokinase, muscle type	P47857	316+MGVEAVMALLEGTPDTPACVVSLSGNQAVR	3071.51	61	3	962GA	C:Carbamidomethylation	22.55	H218C129N36O44S3	0.158543	0.258081	0.244518	0.16991	0.095118	0.171181	0.278654	0.26401	0.183454	0.1027						0.0329241														22.407
1	3	3	M	WEC000004	ATP-dependent 6-phosphofructokinase, muscle type	P47857	316+MGVEAVMALLEGTPDTPACVVSLSGNQAVR	3071.51	61	3	1031GA	C:Carbamidomethylation	22.55	H218C129N36O44S3	0.158543	0.258081	0.244518	0.16991	0.095118	0.171181	0.278654	0.26401	0.183454	0.1027	0.0578976														22.554
1	3	3	M	WEC000004	ATP-dependent 6-phosphofructokinase, muscle type	P47857	316+MGVEAVMALLEGTPDTPACVVSLSGNQAVR	3071.51	61	3	1062GA	C:Carbamidomethylation	22.55	H218C129N36O44S3	0.158543	0.258081	0.244518	0.16991	0.095118	0.171181	0.278654	0.26401	0.183454	0.1027								0.0731746														22.742
1	3	3	M	WEC000004	ATP-dependent 6-phosphofructokinase, muscle type	P47857	316+MGVEAVMALLEGTPDTPACVVSLSGNQAVR	3071.51	61	3	1063GA	C:Carbamidomethylation	22.55	H218C129N36O44S3	0.158543	0.258081	0.244518	0.16991	0.095118	0.171181	0.278654	0.26401	0.183454	0.1027									0.0796243														22.707
1	3	3	M	WEC000004	ATP-dependent 6-phosphofructokinase, muscle type	P47857	316+MGVEAVMALLEGTPDTPACVVSLSGNQAVR	3071.51	61	3	1081GA	C:Carbamidomethylation	22.55	H218C129N36O44S3	0.158543	0.258081	0.244518	0.16991	0.095118	0.171181	0.278654	0.26401	0.183454	0.1027		0.0746932														22.525
1	3	3	M	WEC000004	ATP-dependent 6-phosphofructokinase, muscle type	P47857	316+MGVEAVMALLEGTPDTPACVVSLSGNQAVR	3071.51	61	3	1111GA	C:Carbamidomethylation	22.55	H218C129N36O44S3	0.158543	0.258081	0.244518	0.16991	0.095118	0.171181	0.278654	0.26401	0.183454	0.1027										0.036865														22.767
1	3	3	M	WEC000004	ATP-dependent 6-phosphofructokinase, muscle type	P47857	316+MGVEAVMALLEGTPDTPACVVSLSGNQAVR	3071.51	61	3	1115GA	C:Carbamidomethylation	22.55	H218C129N36O44S3	0.158543	0.258081	0.244518	0.16991	0.095118	0.171181	0.278654	0.26401	0.183454	0.1027														0.0385517
1	4	4	M	WEC000004	ATP-dependent 6-phosphofructokinase, muscle type	P47857	316+MGVEAVMALLEGTPDTPACVVSLSGNQAVR	3071.51	61	3	1112GA	C:Carbamidomethylation	22.55	H218C129N36O44S3	0.158543	0.258081	0.244518	0.16991	0.095118	0.171181	0.278654	0.26401	0.183454	0.1027											0.078292														22.675
1	4	4	M	WEC000004	ATP-dependent 6-phosphofructokinase, muscle type	P47857	316+MGVEAVMALLEGTPDTPACVVSLSGNQAVR	3071.51	61	3	1114GA	C:Carbamidomethylation	22.55	H218C129N36O44S3	0.158543	0.258081	0.244518	0.16991	0.095118	0.171181	0.278654	0.26401	0.183454	0.1027													0.0356239
1	1	1	M	WEC000004	ATP-dependent 6-phosphofructokinase, muscle type	P47857	316+MGVEAVMALLEGTPDTPACVVSLSGNQAVR	3071.51	61	4	1061GA	C:Carbamidomethylation	22.55	H218C129N36O44S3	0.158543	0.258081	0.244518	0.16991	0.095118	0.171181	0.278654	0.26401	0.183454	0.1027							0.0415815														22.54
1	1	1	M	WEC000004	ATP-dependent 6-phosphofructokinase, muscle type	P47857	316+MGVEAVMALLEGTPDTPACVVSLSGNQAVR	3071.51	61	4	1113GA	C:Carbamidomethylation	22.55	H218C129N36O44S3	0.158543	0.258081	0.244518	0.16991	0.095118	0.171181	0.278654	0.26401	0.183454	0.1027												0.0466394
1	2	2	M	WEC000004	ATP-dependent 6-phosphofructokinase, muscle type	P47857	316+MGVEAVMALLEGTPDTPACVVSLSGNQAVR	3071.51	61	4	1031GA	C:Carbamidomethylation	22.55	H218C129N36O44S3	0.158543	0.258081	0.244518	0.16991	0.095118	0.171181	0.278654	0.26401	0.183454	0.1027	0.0575328														22.554
1	2	2	M	WEC000004	ATP-dependent 6-phosphofructokinase, muscle type	P47857	316+MGVEAVMALLEGTPDTPACVVSLSGNQAVR	3071.51	61	4	1062GA	C:Carbamidomethylation	22.55	H218C129N36O44S3	0.158543	0.258081	0.244518	0.16991	0.095118	0.171181	0.278654	0.26401	0.183454	0.1027								0.0704731														22.742
1	2	2	M	WEC000004	ATP-dependent 6-phosphofructokinase, muscle type	P47857	316+MGVEAVMALLEGTPDTPACVVSLSGNQAVR	3071.51	61	4	1063GA	C:Carbamidomethylation	22.55	H218C129N36O44S3	0.158543	0.258081	0.244518	0.16991	0.095118	0.171181	0.278654	0.26401	0.183454	0.1027									0.0756714														22.707
1	2	2	M	WEC000004	ATP-dependent 6-phosphofructokinase, muscle type	P47857	316+MGVEAVMALLEGTPDTPACVVSLSGNQAVR	3071.51	61	4	1081GA	C:Carbamidomethylation	22.55	H218C129N36O44S3	0.158543	0.258081	0.244518	0.16991	0.095118	0.171181	0.278654	0.26401	0.183454	0.1027		0.0724332														22.525
1	2	2	M	WEC000004	ATP-dependent 6-phosphofructokinase, muscle type	P47857	316+MGVEAVMALLEGTPDTPACVVSLSGNQAVR	3071.51	61	4	1083GA	C:Carbamidomethylation	22.55	H218C129N36O44S3	0.158543	0.258081	0.244518	0.16991	0.095118	0.171181	0.278654	0.26401	0.183454	0.1027				0.0625757														22.552
1	2	2	M	WEC000004	ATP-dependent 6-phosphofructokinase, muscle type	P47857	316+MGVEAVMALLEGTPDTPACVVSLSGNQAVR	3071.51	61	4	1111GA	C:Carbamidomethylation	22.55	H218C129N36O44S3	0.158543	0.258081	0.244518	0.16991	0.095118	0.171181	0.278654	0.26401	0.183454	0.1027										0.0462353														22.767
1	2	2	M	WEC000004	ATP-dependent 6-phosphofructokinase, muscle type	P47857	316+MGVEAVMALLEGTPDTPACVVSLSGNQAVR	3071.51	61	4	1114GA	C:Carbamidomethylation	22.55	H218C129N36O44S3	0.158543	0.258081	0.244518	0.16991	0.095118	0.171181	0.278654	0.26401	0.183454	0.1027													0.0385733
1	2	2	M	WEC000004	ATP-dependent 6-phosphofructokinase, muscle type	P47857	316+MGVEAVMALLEGTPDTPACVVSLSGNQAVR	3071.51	61	4	1115GA	C:Carbamidomethylation	22.55	H218C129N36O44S3	0.158543	0.258081	0.244518	0.16991	0.095118	0.171181	0.278654	0.26401	0.183454	0.1027														0.0412949
1	2	2	M	WEC000004	ATP-dependent 6-phosphofructokinase, muscle type	P47857	316+MGVEAVMALLEGTPDTPACVVSLSGNQAVR	3071.51	61	4	961GA	C:Carbamidomethylation	22.55	H218C129N36O44S3	0.158543	0.258081	0.244518	0.16991	0.095118	0.171181	0.278654	0.26401	0.183454	0.1027					0.0613419														22.578
1	2	2	M	WEC000004	ATP-dependent 6-phosphofructokinase, muscle type	P47857	316+MGVEAVMALLEGTPDTPACVVSLSGNQAVR	3071.51	61	4	962GA	C:Carbamidomethylation	22.55	H218C129N36O44S3	0.158543	0.258081	0.244518	0.16991	0.095118	0.171181	0.278654	0.26401	0.183454	0.1027						0.0449126														22.407
1	3	3	M	WEC000004	ATP-dependent 6-phosphofructokinase, muscle type	P47857	316+MGVEAVMALLEGTPDTPACVVSLSGNQAVR	3071.51	61	4	1112GA	C:Carbamidomethylation	22.55	H218C129N36O44S3	0.158543	0.258081	0.244518	0.16991	0.095118	0.171181	0.278654	0.26401	0.183454	0.1027											0.0759415														22.675
1	1	1	M	WEC000004	ATP-dependent 6-phosphofructokinase, muscle type	P47857	346+LPLMECVQVTK	1316.68	16	2	1112GA	C:Carbamidomethylation	11.01	H100C57N14O17S2	0.433187	0.310748	0.164101	0.0641074	0.0205874	0.4456	0.319653	0.168803	0.0659444	0.0211773											0.0925633														10.978
1	2	2	M	WEC000004	ATP-dependent 6-phosphofructokinase, muscle type	P47857	346+LPLMECVQVTK	1316.68	16	2	1111GA	C:Carbamidomethylation	11.01	H100C57N14O17S2	0.433187	0.310748	0.164101	0.0641074	0.0205874	0.4456	0.319653	0.168803	0.0659444	0.0211773										0.0759437														11.098
1	3	3	M	WEC000004	ATP-dependent 6-phosphofructokinase, muscle type	P47857	346+LPLMECVQVTK	1316.68	16	2	1113GA	C:Carbamidomethylation	11.01	H100C57N14O17S2	0.433187	0.310748	0.164101	0.0641074	0.0205874	0.4456	0.319653	0.168803	0.0659444	0.0211773												0.150834
1	4	4	M	WEC000004	ATP-dependent 6-phosphofructokinase, muscle type	P47857	346+LPLMECVQVTK	1316.68	16	2	1031GA	C:Carbamidomethylation	11.01	H100C57N14O17S2	0.433187	0.310748	0.164101	0.0641074	0.0205874	0.4456	0.319653	0.168803	0.0659444	0.0211773	0.0989732														10.997
1	4	4	M	WEC000004	ATP-dependent 6-phosphofructokinase, muscle type	P47857	346+LPLMECVQVTK	1316.68	16	2	1061GA	C:Carbamidomethylation	11.01	H100C57N14O17S2	0.433187	0.310748	0.164101	0.0641074	0.0205874	0.4456	0.319653	0.168803	0.0659444	0.0211773							0.0799484														11.011
1	4	4	M	WEC000004	ATP-dependent 6-phosphofructokinase, muscle type	P47857	346+LPLMECVQVTK	1316.68	16	2	1062GA	C:Carbamidomethylation	11.01	H100C57N14O17S2	0.433187	0.310748	0.164101	0.0641074	0.0205874	0.4456	0.319653	0.168803	0.0659444	0.0211773								0.118187														11.045
1	4	4	M	WEC000004	ATP-dependent 6-phosphofructokinase, muscle type	P47857	346+LPLMECVQVTK	1316.68	16	2	1063GA	C:Carbamidomethylation	11.01	H100C57N14O17S2	0.433187	0.310748	0.164101	0.0641074	0.0205874	0.4456	0.319653	0.168803	0.0659444	0.0211773									0.143757														11.01
1	4	4	M	WEC000004	ATP-dependent 6-phosphofructokinase, muscle type	P47857	346+LPLMECVQVTK	1316.68	16	2	1081GA	C:Carbamidomethylation	11.01	H100C57N14O17S2	0.433187	0.310748	0.164101	0.0641074	0.0205874	0.4456	0.319653	0.168803	0.0659444	0.0211773		0.123335														10.94
1	4	4	M	WEC000004	ATP-dependent 6-phosphofructokinase, muscle type	P47857	346+LPLMECVQVTK	1316.68	16	2	1082GA	C:Carbamidomethylation	11.01	H100C57N14O17S2	0.433187	0.310748	0.164101	0.0641074	0.0205874	0.4456	0.319653	0.168803	0.0659444	0.0211773			0.0856244														10.954
1	4	4	M	WEC000004	ATP-dependent 6-phosphofructokinase, muscle type	P47857	346+LPLMECVQVTK	1316.68	16	2	1083GA	C:Carbamidomethylation	11.01	H100C57N14O17S2	0.433187	0.310748	0.164101	0.0641074	0.0205874	0.4456	0.319653	0.168803	0.0659444	0.0211773				0.138487														10.995
1	4	4	M	WEC000004	ATP-dependent 6-phosphofructokinase, muscle type	P47857	346+LPLMECVQVTK	1316.68	16	2	1114GA	C:Carbamidomethylation	11.01	H100C57N14O17S2	0.433187	0.310748	0.164101	0.0641074	0.0205874	0.4456	0.319653	0.168803	0.0659444	0.0211773													0.0960806
1	4	4	M	WEC000004	ATP-dependent 6-phosphofructokinase, muscle type	P47857	346+LPLMECVQVTK	1316.68	16	2	1115GA	C:Carbamidomethylation	11.01	H100C57N14O17S2	0.433187	0.310748	0.164101	0.0641074	0.0205874	0.4456	0.319653	0.168803	0.0659444	0.0211773														0.119964
1	4	4	M	WEC000004	ATP-dependent 6-phosphofructokinase, muscle type	P47857	346+LPLMECVQVTK	1316.68	16	2	961GA	C:Carbamidomethylation	11.01	H100C57N14O17S2	0.433187	0.310748	0.164101	0.0641074	0.0205874	0.4456	0.319653	0.168803	0.0659444	0.0211773					0.120106														10.937
1	4	4	M	WEC000004	ATP-dependent 6-phosphofructokinase, muscle type	P47857	346+LPLMECVQVTK	1316.68	16	2	962GA	C:Carbamidomethylation	11.01	H100C57N14O17S2	0.433187	0.310748	0.164101	0.0641074	0.0205874	0.4456	0.319653	0.168803	0.0659444	0.0211773						0.0867713														10.963
1	1	1	M	WEC000004	ATP-dependent 6-phosphofructokinase, muscle type	P47857	346+LPLMECVQVTK	1316.68	16	3	1081GA	C:Carbamidomethylation	11.01	H100C57N14O17S2	0.433187	0.310748	0.164101	0.0641074	0.0205874	0.4456	0.319653	0.168803	0.0659444	0.0211773		0.0890879														10.94
1	1	1	M	WEC000004	ATP-dependent 6-phosphofructokinase, muscle type	P47857	377+SFMNNWEVYKLLAHVRPPVSK	2514.32	34	3	1083GA	none	16.4	H179C117N31O29S1	0.213186	0.309037	0.244701	0.138184	0.0617021	0.220505	0.319646	0.253102	0.142928	0.0638203				0.0518106														14.941
1	1	1	M	WEC000004	ATP-dependent 6-phosphofructokinase, muscle type	P47857	377+SFMNNWEVYKLLAHVRPPVSK	2514.32	34	3	1114GA	none	16.4	H179C117N31O29S1	0.213186	0.309037	0.244701	0.138184	0.0617021	0.220505	0.319646	0.253102	0.142928	0.0638203													0.14647
1	1	1	M	WEC000004	ATP-dependent 6-phosphofructokinase, muscle type	P47857	377+SFMNNWEVYKLLAHVRPPVSK	2514.32	34	4	1114GA	none	16.4	H179C117N31O29S1	0.213186	0.309037	0.244701	0.138184	0.0617021	0.220505	0.319646	0.253102	0.142928	0.0638203													0.079768
1	1	1	M	WEC000004	ATP-dependent 6-phosphofructokinase, muscle type	P47857	387+LLAHVRPPVSK	1215.75	21	2	1061GA	none	5.41	H97C56N17O13S0	0.485578	0.339594	0.12995	0.0355239	0.00770043	0.490163	0.3428	0.131177	0.0358593	0.00777314							0.0524419														5.443
1	1	1	M	WEC000004	ATP-dependent 6-phosphofructokinase, muscle type	P47857	387+LLAHVRPPVSK	1215.75	21	2	1062GA	none	5.41	H97C56N17O13S0	0.485578	0.339594	0.12995	0.0355239	0.00770043	0.490163	0.3428	0.131177	0.0358593	0.00777314								0.0617167														5.589
1	1	1	M	WEC000004	ATP-dependent 6-phosphofructokinase, muscle type	P47857	387+LLAHVRPPVSK	1215.75	21	2	1063GA	none	5.41	H97C56N17O13S0	0.485578	0.339594	0.12995	0.0355239	0.00770043	0.490163	0.3428	0.131177	0.0358593	0.00777314									0.0792081														5.413
1	1	1	M	WEC000004	ATP-dependent 6-phosphofructokinase, muscle type	P47857	387+LLAHVRPPVSK	1215.75	21	2	1083GA	none	5.41	H97C56N17O13S0	0.485578	0.339594	0.12995	0.0355239	0.00770043	0.490163	0.3428	0.131177	0.0358593	0.00777314				0.0660038														5.482
1	1	1	M	WEC000004	ATP-dependent 6-phosphofructokinase, muscle type	P47857	387+LLAHVRPPVSK	1215.75	21	2	1113GA	none	5.41	H97C56N17O13S0	0.485578	0.339594	0.12995	0.0355239	0.00770043	0.490163	0.3428	0.131177	0.0358593	0.00777314												0.0545896
1	1	1	M	WEC000004	ATP-dependent 6-phosphofructokinase, muscle type	P47857	387+LLAHVRPPVSK	1215.75	21	2	1114GA	none	5.41	H97C56N17O13S0	0.485578	0.339594	0.12995	0.0355239	0.00770043	0.490163	0.3428	0.131177	0.0358593	0.00777314													0.03863
1	1	1	M	WEC000004	ATP-dependent 6-phosphofructokinase, muscle type	P47857	387+LLAHVRPPVSK	1215.75	21	2	1115GA	none	5.41	H97C56N17O13S0	0.485578	0.339594	0.12995	0.0355239	0.00770043	0.490163	0.3428	0.131177	0.0358593	0.00777314														0.0535924
1	2	2	M	WEC000004	ATP-dependent 6-phosphofructokinase, muscle type	P47857	387+LLAHVRPPVSK	1215.75	21	2	1031GA	none	5.41	H97C56N17O13S0	0.485578	0.339594	0.12995	0.0355239	0.00770043	0.490163	0.3428	0.131177	0.0358593	0.00777314	0.0534955														5.429
1	2	2	M	WEC000004	ATP-dependent 6-phosphofructokinase, muscle type	P47857	387+LLAHVRPPVSK	1215.75	21	2	1081GA	none	5.41	H97C56N17O13S0	0.485578	0.339594	0.12995	0.0355239	0.00770043	0.490163	0.3428	0.131177	0.0358593	0.00777314		0.0671313														5.315
1	2	2	M	WEC000004	ATP-dependent 6-phosphofructokinase, muscle type	P47857	387+LLAHVRPPVSK	1215.75	21	2	1082GA	none	5.41	H97C56N17O13S0	0.485578	0.339594	0.12995	0.0355239	0.00770043	0.490163	0.3428	0.131177	0.0358593	0.00777314			0.01887														5.329
1	2	2	M	WEC000004	ATP-dependent 6-phosphofructokinase, muscle type	P47857	387+LLAHVRPPVSK	1215.75	21	2	1111GA	none	5.41	H97C56N17O13S0	0.485578	0.339594	0.12995	0.0355239	0.00770043	0.490163	0.3428	0.131177	0.0358593	0.00777314										0.0502426														5.613
1	2	2	M	WEC000004	ATP-dependent 6-phosphofructokinase, muscle type	P47857	387+LLAHVRPPVSK	1215.75	21	2	1112GA	none	5.41	H97C56N17O13S0	0.485578	0.339594	0.12995	0.0355239	0.00770043	0.490163	0.3428	0.131177	0.0358593	0.00777314											0.0892968														5.381
1	2	2	M	WEC000004	ATP-dependent 6-phosphofructokinase, muscle type	P47857	387+LLAHVRPPVSK	1215.75	21	2	961GA	none	5.41	H97C56N17O13S0	0.485578	0.339594	0.12995	0.0355239	0.00770043	0.490163	0.3428	0.131177	0.0358593	0.00777314					0.0599962														5.34
1	2	2	M	WEC000004	ATP-dependent 6-phosphofructokinase, muscle type	P47857	387+LLAHVRPPVSK	1215.75	21	2	962GA	none	5.41	H97C56N17O13S0	0.485578	0.339594	0.12995	0.0355239	0.00770043	0.490163	0.3428	0.131177	0.0358593	0.00777314						0.0241444														5.338
1	2	2	M	WEC000004	ATP-dependent 6-phosphofructokinase, muscle type	P47857	387+LLAHVRPPVSK	1215.75	21	3	1113GA	none	5.41	H97C56N17O13S0	0.485578	0.339594	0.12995	0.0355239	0.00770043	0.490163	0.3428	0.131177	0.0358593	0.00777314												0.0475803
1	2	2	M	WEC000004	ATP-dependent 6-phosphofructokinase, muscle type	P47857	387+LLAHVRPPVSK	1215.75	21	3	1114GA	none	5.41	H97C56N17O13S0	0.485578	0.339594	0.12995	0.0355239	0.00770043	0.490163	0.3428	0.131177	0.0358593	0.00777314													0.057539
1	2	2	M	WEC000004	ATP-dependent 6-phosphofructokinase, muscle type	P47857	387+LLAHVRPPVSK	1215.75	21	3	1115GA	none	5.41	H97C56N17O13S0	0.485578	0.339594	0.12995	0.0355239	0.00770043	0.490163	0.3428	0.131177	0.0358593	0.00777314														0.0636494
1	3	3	M	WEC000004	ATP-dependent 6-phosphofructokinase, muscle type	P47857	387+LLAHVRPPVSK	1215.75	21	3	1031GA	none	5.41	H97C56N17O13S0	0.485578	0.339594	0.12995	0.0355239	0.00770043	0.490163	0.3428	0.131177	0.0358593	0.00777314	0.063996														5.429
1	3	3	M	WEC000004	ATP-dependent 6-phosphofructokinase, muscle type	P47857	387+LLAHVRPPVSK	1215.75	21	3	1061GA	none	5.41	H97C56N17O13S0	0.485578	0.339594	0.12995	0.0355239	0.00770043	0.490163	0.3428	0.131177	0.0358593	0.00777314							0.0495869														5.443
1	3	3	M	WEC000004	ATP-dependent 6-phosphofructokinase, muscle type	P47857	387+LLAHVRPPVSK	1215.75	21	3	1062GA	none	5.41	H97C56N17O13S0	0.485578	0.339594	0.12995	0.0355239	0.00770043	0.490163	0.3428	0.131177	0.0358593	0.00777314								0.0696703														5.589
1	3	3	M	WEC000004	ATP-dependent 6-phosphofructokinase, muscle type	P47857	387+LLAHVRPPVSK	1215.75	21	3	1063GA	none	5.41	H97C56N17O13S0	0.485578	0.339594	0.12995	0.0355239	0.00770043	0.490163	0.3428	0.131177	0.0358593	0.00777314									0.0760125														5.413
1	3	3	M	WEC000004	ATP-dependent 6-phosphofructokinase, muscle type	P47857	387+LLAHVRPPVSK	1215.75	21	3	1081GA	none	5.41	H97C56N17O13S0	0.485578	0.339594	0.12995	0.0355239	0.00770043	0.490163	0.3428	0.131177	0.0358593	0.00777314		0.0772842														5.315
1	3	3	M	WEC000004	ATP-dependent 6-phosphofructokinase, muscle type	P47857	387+LLAHVRPPVSK	1215.75	21	3	1083GA	none	5.41	H97C56N17O13S0	0.485578	0.339594	0.12995	0.0355239	0.00770043	0.490163	0.3428	0.131177	0.0358593	0.00777314				0.0747074														5.482
1	3	3	M	WEC000004	ATP-dependent 6-phosphofructokinase, muscle type	P47857	387+LLAHVRPPVSK	1215.75	21	3	1111GA	none	5.41	H97C56N17O13S0	0.485578	0.339594	0.12995	0.0355239	0.00770043	0.490163	0.3428	0.131177	0.0358593	0.00777314										0.0520094														5.613
1	3	3	M	WEC000004	ATP-dependent 6-phosphofructokinase, muscle type	P47857	387+LLAHVRPPVSK	1215.75	21	3	1112GA	none	5.41	H97C56N17O13S0	0.485578	0.339594	0.12995	0.0355239	0.00770043	0.490163	0.3428	0.131177	0.0358593	0.00777314											0.0787622														5.381
1	3	3	M	WEC000004	ATP-dependent 6-phosphofructokinase, muscle type	P47857	387+LLAHVRPPVSK	1215.75	21	3	961GA	none	5.41	H97C56N17O13S0	0.485578	0.339594	0.12995	0.0355239	0.00770043	0.490163	0.3428	0.131177	0.0358593	0.00777314					0.0660266														5.34
1	3	3	M	WEC000004	ATP-dependent 6-phosphofructokinase, muscle type	P47857	387+LLAHVRPPVSK	1215.75	21	3	962GA	none	5.41	H97C56N17O13S0	0.485578	0.339594	0.12995	0.0355239	0.00770043	0.490163	0.3428	0.131177	0.0358593	0.00777314						0.0436098														5.338
1	4	4	M	WEC000004	ATP-dependent 6-phosphofructokinase, muscle type	P47857	387+LLAHVRPPVSK	1215.75	21	3	1082GA	none	5.41	H97C56N17O13S0	0.485578	0.339594	0.12995	0.0355239	0.00770043	0.490163	0.3428	0.131177	0.0358593	0.00777314			0.0416367														5.329
1	3	3	M	WEC000004	ATP-dependent 6-phosphofructokinase, muscle type	P47857	387+LLAHVRPPVSK	1215.75	21	4	1113GA	none	5.41	H97C56N17O13S0	0.485578	0.339594	0.12995	0.0355239	0.00770043	0.490163	0.3428	0.131177	0.0358593	0.00777314												0.0428464
1	3	3	M	WEC000004	ATP-dependent 6-phosphofructokinase, muscle type	P47857	387+LLAHVRPPVSK	1215.75	21	4	1115GA	none	5.41	H97C56N17O13S0	0.485578	0.339594	0.12995	0.0355239	0.00770043	0.490163	0.3428	0.131177	0.0358593	0.00777314														0.0526421
1	4	4	M	WEC000004	ATP-dependent 6-phosphofructokinase, muscle type	P47857	387+LLAHVRPPVSK	1215.75	21	4	1031GA	none	5.41	H97C56N17O13S0	0.485578	0.339594	0.12995	0.0355239	0.00770043	0.490163	0.3428	0.131177	0.0358593	0.00777314	0.0620461														5.429
1	4	4	M	WEC000004	ATP-dependent 6-phosphofructokinase, muscle type	P47857	387+LLAHVRPPVSK	1215.75	21	4	1061GA	none	5.41	H97C56N17O13S0	0.485578	0.339594	0.12995	0.0355239	0.00770043	0.490163	0.3428	0.131177	0.0358593	0.00777314							0.0327116														5.443
1	4	4	M	WEC000004	ATP-dependent 6-phosphofructokinase, muscle type	P47857	387+LLAHVRPPVSK	1215.75	21	4	1062GA	none	5.41	H97C56N17O13S0	0.485578	0.339594	0.12995	0.0355239	0.00770043	0.490163	0.3428	0.131177	0.0358593	0.00777314								0.0643104														5.589
1	4	4	M	WEC000004	ATP-dependent 6-phosphofructokinase, muscle type	P47857	387+LLAHVRPPVSK	1215.75	21	4	1063GA	none	5.41	H97C56N17O13S0	0.485578	0.339594	0.12995	0.0355239	0.00770043	0.490163	0.3428	0.131177	0.0358593	0.00777314									0.0685508														5.413
1	4	4	M	WEC000004	ATP-dependent 6-phosphofructokinase, muscle type	P47857	387+LLAHVRPPVSK	1215.75	21	4	1081GA	none	5.41	H97C56N17O13S0	0.485578	0.339594	0.12995	0.0355239	0.00770043	0.490163	0.3428	0.131177	0.0358593	0.00777314		0.0808211														5.315
1	4	4	M	WEC000004	ATP-dependent 6-phosphofructokinase, muscle type	P47857	387+LLAHVRPPVSK	1215.75	21	4	1082GA	none	5.41	H97C56N17O13S0	0.485578	0.339594	0.12995	0.0355239	0.00770043	0.490163	0.3428	0.131177	0.0358593	0.00777314			0.0420107														5.329
1	4	4	M	WEC000004	ATP-dependent 6-phosphofructokinase, muscle type	P47857	387+LLAHVRPPVSK	1215.75	21	4	1083GA	none	5.41	H97C56N17O13S0	0.485578	0.339594	0.12995	0.0355239	0.00770043	0.490163	0.3428	0.131177	0.0358593	0.00777314				0.070464														5.482
1	4	4	M	WEC000004	ATP-dependent 6-phosphofructokinase, muscle type	P47857	387+LLAHVRPPVSK	1215.75	21	4	1111GA	none	5.41	H97C56N17O13S0	0.485578	0.339594	0.12995	0.0355239	0.00770043	0.490163	0.3428	0.131177	0.0358593	0.00777314										0.0488547														5.613
1	4	4	M	WEC000004	ATP-dependent 6-phosphofructokinase, muscle type	P47857	387+LLAHVRPPVSK	1215.75	21	4	1112GA	none	5.41	H97C56N17O13S0	0.485578	0.339594	0.12995	0.0355239	0.00770043	0.490163	0.3428	0.131177	0.0358593	0.00777314											0.0752959														5.381
1	4	4	M	WEC000004	ATP-dependent 6-phosphofructokinase, muscle type	P47857	387+LLAHVRPPVSK	1215.75	21	4	1114GA	none	5.41	H97C56N17O13S0	0.485578	0.339594	0.12995	0.0355239	0.00770043	0.490163	0.3428	0.131177	0.0358593	0.00777314													0.0381298
1	4	4	M	WEC000004	ATP-dependent 6-phosphofructokinase, muscle type	P47857	387+LLAHVRPPVSK	1215.75	21	4	961GA	none	5.41	H97C56N17O13S0	0.485578	0.339594	0.12995	0.0355239	0.00770043	0.490163	0.3428	0.131177	0.0358593	0.00777314					0.0660265														5.34
1	4	4	M	WEC000004	ATP-dependent 6-phosphofructokinase, muscle type	P47857	387+LLAHVRPPVSK	1215.75	21	4	962GA	none	5.41	H97C56N17O13S0	0.485578	0.339594	0.12995	0.0355239	0.00770043	0.490163	0.3428	0.131177	0.0358593	0.00777314						0.0394739														5.338
1	1	1	M	WEC000004	ATP-dependent 6-phosphofructokinase, muscle type	P47857	398+GGLHTVAVMNVGAPAAGMNAAVR	2163.1	50	3	1112GA	none	10.83	H154C91N30O27S2	0.272455	0.316807	0.222279	0.115489	0.0484872	0.293901	0.341744	0.239775	0.12458	0.0523038											0.0540822														10.698
1	1	1	M	WEC000004	ATP-dependent 6-phosphofructokinase, muscle type	P47857	398+GGLHTVAVMNVGAPAAGMNAAVR	2163.1	50	3	1114GA	none	10.83	H154C91N30O27S2	0.272455	0.316807	0.222279	0.115489	0.0484872	0.293901	0.341744	0.239775	0.12458	0.0523038													0.0241686
1	2	2	M	WEC000004	ATP-dependent 6-phosphofructokinase, muscle type	P47857	398+GGLHTVAVMNVGAPAAGMNAAVR	2163.1	50	3	1031GA	none	10.83	H154C91N30O27S2	0.272455	0.316807	0.222279	0.115489	0.0484872	0.293901	0.341744	0.239775	0.12458	0.0523038	0.097187														10.886
1	2	2	M	WEC000004	ATP-dependent 6-phosphofructokinase, muscle type	P47857	398+GGLHTVAVMNVGAPAAGMNAAVR	2163.1	50	3	1081GA	none	10.83	H154C91N30O27S2	0.272455	0.316807	0.222279	0.115489	0.0484872	0.293901	0.341744	0.239775	0.12458	0.0523038		0.105984														10.828
1	2	2	M	WEC000004	ATP-dependent 6-phosphofructokinase, muscle type	P47857	398+GGLHTVAVMNVGAPAAGMNAAVR	2163.1	50	3	1083GA	none	10.83	H154C91N30O27S2	0.272455	0.316807	0.222279	0.115489	0.0484872	0.293901	0.341744	0.239775	0.12458	0.0523038				0.0940107														10.883
1	2	2	M	WEC000004	ATP-dependent 6-phosphofructokinase, muscle type	P47857	398+GGLHTVAVMNVGAPAAGMNAAVR	2163.1	50	3	961GA	none	10.83	H154C91N30O27S2	0.272455	0.316807	0.222279	0.115489	0.0484872	0.293901	0.341744	0.239775	0.12458	0.0523038					0.100773														10.853
1	1	1	M	WEC000004	ATP-dependent 6-phosphofructokinase, muscle type	P47857	398+GGLHTVAVMNVGAPAAGMNAAVR	2163.1	50	4	1031GA	none	10.83	H154C91N30O27S2	0.272455	0.316807	0.222279	0.115489	0.0484872	0.293901	0.341744	0.239775	0.12458	0.0523038	0.0175947														10.886
1	1	1	M	WEC000004	ATP-dependent 6-phosphofructokinase, muscle type	P47857	398+GGLHTVAVMNVGAPAAGMNAAVR	2163.1	50	4	1061GA	none	10.83	H154C91N30O27S2	0.272455	0.316807	0.222279	0.115489	0.0484872	0.293901	0.341744	0.239775	0.12458	0.0523038							0.0506885														9.388
1	1	1	M	WEC000004	ATP-dependent 6-phosphofructokinase, muscle type	P47857	398+GGLHTVAVMNVGAPAAGMNAAVR	2163.1	50	4	1063GA	none	10.83	H154C91N30O27S2	0.272455	0.316807	0.222279	0.115489	0.0484872	0.293901	0.341744	0.239775	0.12458	0.0523038									0.16459														10.898
1	1	1	M	WEC000004	ATP-dependent 6-phosphofructokinase, muscle type	P47857	398+GGLHTVAVMNVGAPAAGMNAAVR	2163.1	50	4	1083GA	none	10.83	H154C91N30O27S2	0.272455	0.316807	0.222279	0.115489	0.0484872	0.293901	0.341744	0.239775	0.12458	0.0523038				0.159893														10.883
1	1	1	M	WEC000004	ATP-dependent 6-phosphofructokinase, muscle type	P47857	398+GGLHTVAVMNVGAPAAGMNAAVR	2163.1	50	4	1111GA	none	10.83	H154C91N30O27S2	0.272455	0.316807	0.222279	0.115489	0.0484872	0.293901	0.341744	0.239775	0.12458	0.0523038										0.129945														10.846
1	1	1	M	WEC000004	ATP-dependent 6-phosphofructokinase, muscle type	P47857	398+GGLHTVAVMNVGAPAAGMNAAVR	2163.1	50	4	1112GA	none	10.83	H154C91N30O27S2	0.272455	0.316807	0.222279	0.115489	0.0484872	0.293901	0.341744	0.239775	0.12458	0.0523038											0.0405751														10.698
1	1	1	M	WEC000004	ATP-dependent 6-phosphofructokinase, muscle type	P47857	398+GGLHTVAVMNVGAPAAGMNAAVR	2163.1	50	4	1113GA	none	10.83	H154C91N30O27S2	0.272455	0.316807	0.222279	0.115489	0.0484872	0.293901	0.341744	0.239775	0.12458	0.0523038												0.1192
1	1	1	M	WEC000004	ATP-dependent 6-phosphofructokinase, muscle type	P47857	398+GGLHTVAVMNVGAPAAGMNAAVR	2163.1	50	4	1114GA	none	10.83	H154C91N30O27S2	0.272455	0.316807	0.222279	0.115489	0.0484872	0.293901	0.341744	0.239775	0.12458	0.0523038													0.0166618
1	1	1	M	WEC000004	ATP-dependent 6-phosphofructokinase, muscle type	P47857	398+GGLHTVAVMNVGAPAAGMNAAVR	2163.1	50	4	1115GA	none	10.83	H154C91N30O27S2	0.272455	0.316807	0.222279	0.115489	0.0484872	0.293901	0.341744	0.239775	0.12458	0.0523038														0.0511702
1	1	1	M	WEC000004	ATP-dependent 6-phosphofructokinase, muscle type	P47857	433+VLVVHDGFEGLAK	1382.76	21	2	1062GA	none	9.63	H102C64N16O18S0	0.440748	0.346645	0.150779	0.0471184	0.0117255	0.447328	0.35182	0.15303	0.0478218	0.0119006								0.0898112														9.534
1	1	1	M	WEC000004	ATP-dependent 6-phosphofructokinase, muscle type	P47857	433+VLVVHDGFEGLAK	1382.76	21	2	1081GA	none	9.63	H102C64N16O18S0	0.440748	0.346645	0.150779	0.0471184	0.0117255	0.447328	0.35182	0.15303	0.0478218	0.0119006		0.105949														9.373
1	1	1	M	WEC000004	ATP-dependent 6-phosphofructokinase, muscle type	P47857	433+VLVVHDGFEGLAK	1382.76	21	2	1112GA	none	9.63	H102C64N16O18S0	0.440748	0.346645	0.150779	0.0471184	0.0117255	0.447328	0.35182	0.15303	0.0478218	0.0119006											0.0951581														9.411
1	1	1	M	WEC000004	ATP-dependent 6-phosphofructokinase, muscle type	P47857	433+VLVVHDGFEGLAK	1382.76	21	2	1114GA	none	9.63	H102C64N16O18S0	0.440748	0.346645	0.150779	0.0471184	0.0117255	0.447328	0.35182	0.15303	0.0478218	0.0119006													0.0676181
1	1	1	M	WEC000004	ATP-dependent 6-phosphofructokinase, muscle type	P47857	433+VLVVHDGFEGLAK	1382.76	21	3	1031GA	none	9.63	H102C64N16O18S0	0.440748	0.346645	0.150779	0.0471184	0.0117255	0.447328	0.35182	0.15303	0.0478218	0.0119006	0.0807976														9.514
1	1	1	M	WEC000004	ATP-dependent 6-phosphofructokinase, muscle type	P47857	433+VLVVHDGFEGLAK	1382.76	21	3	1062GA	none	9.63	H102C64N16O18S0	0.440748	0.346645	0.150779	0.0471184	0.0117255	0.447328	0.35182	0.15303	0.0478218	0.0119006								0.143525														9.534
1	1	1	M	WEC000004	ATP-dependent 6-phosphofructokinase, muscle type	P47857	433+VLVVHDGFEGLAK	1382.76	21	3	1081GA	none	9.63	H102C64N16O18S0	0.440748	0.346645	0.150779	0.0471184	0.0117255	0.447328	0.35182	0.15303	0.0478218	0.0119006		0.107388														9.373
1	1	1	M	WEC000004	ATP-dependent 6-phosphofructokinase, muscle type	P47857	433+VLVVHDGFEGLAK	1382.76	21	3	1082GA	none	9.63	H102C64N16O18S0	0.440748	0.346645	0.150779	0.0471184	0.0117255	0.447328	0.35182	0.15303	0.0478218	0.0119006			0.0694144														9.415
1	1	1	M	WEC000004	ATP-dependent 6-phosphofructokinase, muscle type	P47857	433+VLVVHDGFEGLAK	1382.76	21	3	1083GA	none	9.63	H102C64N16O18S0	0.440748	0.346645	0.150779	0.0471184	0.0117255	0.447328	0.35182	0.15303	0.0478218	0.0119006				0.093421														9.428
1	1	1	M	WEC000004	ATP-dependent 6-phosphofructokinase, muscle type	P47857	433+VLVVHDGFEGLAK	1382.76	21	3	1114GA	none	9.63	H102C64N16O18S0	0.440748	0.346645	0.150779	0.0471184	0.0117255	0.447328	0.35182	0.15303	0.0478218	0.0119006													0.0620787
1	2	2	M	WEC000004	ATP-dependent 6-phosphofructokinase, muscle type	P47857	433+VLVVHDGFEGLAK	1382.76	21	3	1112GA	none	9.63	H102C64N16O18S0	0.440748	0.346645	0.150779	0.0471184	0.0117255	0.447328	0.35182	0.15303	0.0478218	0.0119006											0.105215														9.411
1	2	2	M	WEC000004	ATP-dependent 6-phosphofructokinase, muscle type	P47857	700+IFANTPDSGCVLGMR	1636.77	26	2	1062GA	C:Carbamidomethylation	11.09	H112C69N20O22S2	0.366418	0.320726	0.18836	0.0827032	0.029654	0.3824	0.334715	0.196575	0.0863104	0.0309474								0.0784348														11.129
1	2	2	M	WEC000004	ATP-dependent 6-phosphofructokinase, muscle type	P47857	700+IFANTPDSGCVLGMR	1636.77	26	2	1111GA	C:Carbamidomethylation	11.09	H112C69N20O22S2	0.366418	0.320726	0.18836	0.0827032	0.029654	0.3824	0.334715	0.196575	0.0863104	0.0309474										0.0649203														11.126
1	2	2	M	WEC000004	ATP-dependent 6-phosphofructokinase, muscle type	P47857	700+IFANTPDSGCVLGMR	1636.77	26	2	1113GA	C:Carbamidomethylation	11.09	H112C69N20O22S2	0.366418	0.320726	0.18836	0.0827032	0.029654	0.3824	0.334715	0.196575	0.0863104	0.0309474												0.0563112
1	3	3	M	WEC000004	ATP-dependent 6-phosphofructokinase, muscle type	P47857	700+IFANTPDSGCVLGMR	1636.77	26	2	1061GA	C:Carbamidomethylation	11.09	H112C69N20O22S2	0.366418	0.320726	0.18836	0.0827032	0.029654	0.3824	0.334715	0.196575	0.0863104	0.0309474							0.0494761														11.067
1	3	3	M	WEC000004	ATP-dependent 6-phosphofructokinase, muscle type	P47857	700+IFANTPDSGCVLGMR	1636.77	26	2	1063GA	C:Carbamidomethylation	11.09	H112C69N20O22S2	0.366418	0.320726	0.18836	0.0827032	0.029654	0.3824	0.334715	0.196575	0.0863104	0.0309474									0.0855265														11.066
1	3	3	M	WEC000004	ATP-dependent 6-phosphofructokinase, muscle type	P47857	700+IFANTPDSGCVLGMR	1636.77	26	2	1083GA	C:Carbamidomethylation	11.09	H112C69N20O22S2	0.366418	0.320726	0.18836	0.0827032	0.029654	0.3824	0.334715	0.196575	0.0863104	0.0309474				0.0860554														11.079
1	3	3	M	WEC000004	ATP-dependent 6-phosphofructokinase, muscle type	P47857	700+IFANTPDSGCVLGMR	1636.77	26	2	961GA	C:Carbamidomethylation	11.09	H112C69N20O22S2	0.366418	0.320726	0.18836	0.0827032	0.029654	0.3824	0.334715	0.196575	0.0863104	0.0309474					0.079694														11.049
1	3	3	M	WEC000004	ATP-dependent 6-phosphofructokinase, muscle type	P47857	700+IFANTPDSGCVLGMR	1636.77	26	2	962GA	C:Carbamidomethylation	11.09	H112C69N20O22S2	0.366418	0.320726	0.18836	0.0827032	0.029654	0.3824	0.334715	0.196575	0.0863104	0.0309474						0.0498351														11.046
1	4	4	M	WEC000004	ATP-dependent 6-phosphofructokinase, muscle type	P47857	700+IFANTPDSGCVLGMR	1636.77	26	2	1031GA	C:Carbamidomethylation	11.09	H112C69N20O22S2	0.366418	0.320726	0.18836	0.0827032	0.029654	0.3824	0.334715	0.196575	0.0863104	0.0309474	0.0697626														11.053
1	4	4	M	WEC000004	ATP-dependent 6-phosphofructokinase, muscle type	P47857	700+IFANTPDSGCVLGMR	1636.77	26	2	1081GA	C:Carbamidomethylation	11.09	H112C69N20O22S2	0.366418	0.320726	0.18836	0.0827032	0.029654	0.3824	0.334715	0.196575	0.0863104	0.0309474		0.0884803														11.024
1	4	4	M	WEC000004	ATP-dependent 6-phosphofructokinase, muscle type	P47857	700+IFANTPDSGCVLGMR	1636.77	26	2	1082GA	C:Carbamidomethylation	11.09	H112C69N20O22S2	0.366418	0.320726	0.18836	0.0827032	0.029654	0.3824	0.334715	0.196575	0.0863104	0.0309474			0.0495731														11.038
1	4	4	M	WEC000004	ATP-dependent 6-phosphofructokinase, muscle type	P47857	700+IFANTPDSGCVLGMR	1636.77	26	2	1112GA	C:Carbamidomethylation	11.09	H112C69N20O22S2	0.366418	0.320726	0.18836	0.0827032	0.029654	0.3824	0.334715	0.196575	0.0863104	0.0309474											0.0862365														11.006
1	4	4	M	WEC000004	ATP-dependent 6-phosphofructokinase, muscle type	P47857	700+IFANTPDSGCVLGMR	1636.77	26	2	1114GA	C:Carbamidomethylation	11.09	H112C69N20O22S2	0.366418	0.320726	0.18836	0.0827032	0.029654	0.3824	0.334715	0.196575	0.0863104	0.0309474													0.0582634
1	1	1	M	WEC000004	ATP-dependent 6-phosphofructokinase, muscle type	P47857	700+IFANTPDSGCVLGMR	1636.77	26	3	1083GA	C:Carbamidomethylation	11.09	H112C69N20O22S2	0.366418	0.320726	0.18836	0.0827032	0.029654	0.3824	0.334715	0.196575	0.0863104	0.0309474				0.14613														11.079
1	1	1	M	WEC000004	ATP-dependent 6-phosphofructokinase, muscle type	P47857	700+IFANTPDSGCVLGMR	1636.77	26	3	961GA	C:Carbamidomethylation	11.09	H112C69N20O22S2	0.366418	0.320726	0.18836	0.0827032	0.029654	0.3824	0.334715	0.196575	0.0863104	0.0309474					0.142738														11.049
1	1	1	M	WEC000004	ATP-dependent 6-phosphofructokinase, muscle type	P47857	717+ALVFQPVTELK	1243.72	18	2	1031GA	none	12.92	H97C59N13O16S0	0.473356	0.340286	0.136062	0.0392003	0.00900889	0.478667	0.344104	0.137588	0.0396401	0.00910997	0.0701363														13.012
1	1	1	M	WEC000004	ATP-dependent 6-phosphofructokinase, muscle type	P47857	717+ALVFQPVTELK	1243.72	18	2	1061GA	none	12.92	H97C59N13O16S0	0.473356	0.340286	0.136062	0.0392003	0.00900889	0.478667	0.344104	0.137588	0.0396401	0.00910997							0.0449733														12.942
1	1	1	M	WEC000004	ATP-dependent 6-phosphofructokinase, muscle type	P47857	717+ALVFQPVTELK	1243.72	18	2	1062GA	none	12.92	H97C59N13O16S0	0.473356	0.340286	0.136062	0.0392003	0.00900889	0.478667	0.344104	0.137588	0.0396401	0.00910997								0.0906388														13.004
1	1	1	M	WEC000004	ATP-dependent 6-phosphofructokinase, muscle type	P47857	717+ALVFQPVTELK	1243.72	18	2	1081GA	none	12.92	H97C59N13O16S0	0.473356	0.340286	0.136062	0.0392003	0.00900889	0.478667	0.344104	0.137588	0.0396401	0.00910997		0.0988396														12.871
1	1	1	M	WEC000004	ATP-dependent 6-phosphofructokinase, muscle type	P47857	717+ALVFQPVTELK	1243.72	18	2	1082GA	none	12.92	H97C59N13O16S0	0.473356	0.340286	0.136062	0.0392003	0.00900889	0.478667	0.344104	0.137588	0.0396401	0.00910997			0.0529786														12.885
1	1	1	M	WEC000004	ATP-dependent 6-phosphofructokinase, muscle type	P47857	717+ALVFQPVTELK	1243.72	18	2	1111GA	none	12.92	H97C59N13O16S0	0.473356	0.340286	0.136062	0.0392003	0.00900889	0.478667	0.344104	0.137588	0.0396401	0.00910997										0.0655616														12.889
1	1	1	M	WEC000004	ATP-dependent 6-phosphofructokinase, muscle type	P47857	717+ALVFQPVTELK	1243.72	18	2	1113GA	none	12.92	H97C59N13O16S0	0.473356	0.340286	0.136062	0.0392003	0.00900889	0.478667	0.344104	0.137588	0.0396401	0.00910997												0.0649598
1	1	1	M	WEC000004	ATP-dependent 6-phosphofructokinase, muscle type	P47857	717+ALVFQPVTELK	1243.72	18	2	1114GA	none	12.92	H97C59N13O16S0	0.473356	0.340286	0.136062	0.0392003	0.00900889	0.478667	0.344104	0.137588	0.0396401	0.00910997													0.073718
1	1	1	M	WEC000004	ATP-dependent 6-phosphofructokinase, muscle type	P47857	717+ALVFQPVTELK	1243.72	18	2	1115GA	none	12.92	H97C59N13O16S0	0.473356	0.340286	0.136062	0.0392003	0.00900889	0.478667	0.344104	0.137588	0.0396401	0.00910997														0.0742037
1	2	2	M	WEC000004	ATP-dependent 6-phosphofructokinase, muscle type	P47857	717+ALVFQPVTELK	1243.72	18	2	1063GA	none	12.92	H97C59N13O16S0	0.473356	0.340286	0.136062	0.0392003	0.00900889	0.478667	0.344104	0.137588	0.0396401	0.00910997									0.100868														12.913
1	2	2	M	WEC000004	ATP-dependent 6-phosphofructokinase, muscle type	P47857	717+ALVFQPVTELK	1243.72	18	2	1083GA	none	12.92	H97C59N13O16S0	0.473356	0.340286	0.136062	0.0392003	0.00900889	0.478667	0.344104	0.137588	0.0396401	0.00910997				0.0882527														13.038
1	2	2	M	WEC000004	ATP-dependent 6-phosphofructokinase, muscle type	P47857	717+ALVFQPVTELK	1243.72	18	2	1112GA	none	12.92	H97C59N13O16S0	0.473356	0.340286	0.136062	0.0392003	0.00900889	0.478667	0.344104	0.137588	0.0396401	0.00910997											0.105015														12.853
1	2	2	M	WEC000004	ATP-dependent 6-phosphofructokinase, muscle type	P47857	717+ALVFQPVTELK	1243.72	18	2	961GA	none	12.92	H97C59N13O16S0	0.473356	0.340286	0.136062	0.0392003	0.00900889	0.478667	0.344104	0.137588	0.0396401	0.00910997					0.0843618														12.84
1	3	3	M	WEC000004	ATP-dependent 6-phosphofructokinase, muscle type	P47857	717+ALVFQPVTELKDQTDFEHR	2272.15	36	2	1115GA	none	12.57	H157C102N27O32S0	0.267579	0.336969	0.22798	0.108974	0.041028	0.284204	0.357906	0.242145	0.115745	0.0435772														0.0394352
1	4	4	M	WEC000004	ATP-dependent 6-phosphofructokinase, muscle type	P47857	717+ALVFQPVTELKDQTDFEHR	2272.15	36	2	1061GA	none	12.57	H157C102N27O32S0	0.267579	0.336969	0.22798	0.108974	0.041028	0.284204	0.357906	0.242145	0.115745	0.0435772							0.0786698														11.739
1	4	4	M	WEC000004	ATP-dependent 6-phosphofructokinase, muscle type	P47857	717+ALVFQPVTELKDQTDFEHR	2272.15	36	2	1062GA	none	12.57	H157C102N27O32S0	0.267579	0.336969	0.22798	0.108974	0.041028	0.284204	0.357906	0.242145	0.115745	0.0435772								0.054546														11.801
1	4	4	M	WEC000004	ATP-dependent 6-phosphofructokinase, muscle type	P47857	717+ALVFQPVTELKDQTDFEHR	2272.15	36	2	1063GA	none	12.57	H157C102N27O32S0	0.267579	0.336969	0.22798	0.108974	0.041028	0.284204	0.357906	0.242145	0.115745	0.0435772									0.0473503														11.738
1	4	4	M	WEC000004	ATP-dependent 6-phosphofructokinase, muscle type	P47857	717+ALVFQPVTELKDQTDFEHR	2272.15	36	2	1083GA	none	12.57	H157C102N27O32S0	0.267579	0.336969	0.22798	0.108974	0.041028	0.284204	0.357906	0.242145	0.115745	0.0435772				0.04838														12.478
1	4	4	M	WEC000004	ATP-dependent 6-phosphofructokinase, muscle type	P47857	717+ALVFQPVTELKDQTDFEHR	2272.15	36	2	1111GA	none	12.57	H157C102N27O32S0	0.267579	0.336969	0.22798	0.108974	0.041028	0.284204	0.357906	0.242145	0.115745	0.0435772										0.0594567														11.742
1	4	4	M	WEC000004	ATP-dependent 6-phosphofructokinase, muscle type	P47857	717+ALVFQPVTELKDQTDFEHR	2272.15	36	2	1112GA	none	12.57	H157C102N27O32S0	0.267579	0.336969	0.22798	0.108974	0.041028	0.284204	0.357906	0.242145	0.115745	0.0435772											0.0475432														11.705
1	4	4	M	WEC000004	ATP-dependent 6-phosphofructokinase, muscle type	P47857	717+ALVFQPVTELKDQTDFEHR	2272.15	36	2	1113GA	none	12.57	H157C102N27O32S0	0.267579	0.336969	0.22798	0.108974	0.041028	0.284204	0.357906	0.242145	0.115745	0.0435772												0.0792203
1	4	4	M	WEC000004	ATP-dependent 6-phosphofructokinase, muscle type	P47857	717+ALVFQPVTELKDQTDFEHR	2272.15	36	2	1114GA	none	12.57	H157C102N27O32S0	0.267579	0.336969	0.22798	0.108974	0.041028	0.284204	0.357906	0.242145	0.115745	0.0435772													0.0800274
1	4	4	M	WEC000004	ATP-dependent 6-phosphofructokinase, muscle type	P47857	717+ALVFQPVTELKDQTDFEHR	2272.15	36	2	961GA	none	12.57	H157C102N27O32S0	0.267579	0.336969	0.22798	0.108974	0.041028	0.284204	0.357906	0.242145	0.115745	0.0435772					0.0593267														11.692
1	2	2	M	WEC000004	ATP-dependent 6-phosphofructokinase, muscle type	P47857	717+ALVFQPVTELKDQTDFEHR	2272.15	36	3	1031GA	none	12.57	H157C102N27O32S0	0.267579	0.336969	0.22798	0.108974	0.041028	0.284204	0.357906	0.242145	0.115745	0.0435772	0.0673239														12.593
1	2	2	M	WEC000004	ATP-dependent 6-phosphofructokinase, muscle type	P47857	717+ALVFQPVTELKDQTDFEHR	2272.15	36	3	962GA	none	12.57	H157C102N27O32S0	0.267579	0.336969	0.22798	0.108974	0.041028	0.284204	0.357906	0.242145	0.115745	0.0435772						0.0358276														12.418
1	3	3	M	WEC000004	ATP-dependent 6-phosphofructokinase, muscle type	P47857	717+ALVFQPVTELKDQTDFEHR	2272.15	36	3	1081GA	none	12.57	H157C102N27O32S0	0.267579	0.336969	0.22798	0.108974	0.041028	0.284204	0.357906	0.242145	0.115745	0.0435772		0.0786014														12.479
1	3	3	M	WEC000004	ATP-dependent 6-phosphofructokinase, muscle type	P47857	717+ALVFQPVTELKDQTDFEHR	2272.15	36	3	1082GA	none	12.57	H157C102N27O32S0	0.267579	0.336969	0.22798	0.108974	0.041028	0.284204	0.357906	0.242145	0.115745	0.0435772			0.0311926														12.493
1	3	3	M	WEC000004	ATP-dependent 6-phosphofructokinase, muscle type	P47857	717+ALVFQPVTELKDQTDFEHR	2272.15	36	3	1115GA	none	12.57	H157C102N27O32S0	0.267579	0.336969	0.22798	0.108974	0.041028	0.284204	0.357906	0.242145	0.115745	0.0435772														0.0404698
1	4	4	M	WEC000004	ATP-dependent 6-phosphofructokinase, muscle type	P47857	717+ALVFQPVTELKDQTDFEHR	2272.15	36	3	1061GA	none	12.57	H157C102N27O32S0	0.267579	0.336969	0.22798	0.108974	0.041028	0.284204	0.357906	0.242145	0.115745	0.0435772							0.0824762														11.739
1	4	4	M	WEC000004	ATP-dependent 6-phosphofructokinase, muscle type	P47857	717+ALVFQPVTELKDQTDFEHR	2272.15	36	3	1062GA	none	12.57	H157C102N27O32S0	0.267579	0.336969	0.22798	0.108974	0.041028	0.284204	0.357906	0.242145	0.115745	0.0435772								0.05445														11.801
1	4	4	M	WEC000004	ATP-dependent 6-phosphofructokinase, muscle type	P47857	717+ALVFQPVTELKDQTDFEHR	2272.15	36	3	1063GA	none	12.57	H157C102N27O32S0	0.267579	0.336969	0.22798	0.108974	0.041028	0.284204	0.357906	0.242145	0.115745	0.0435772									0.0481621														11.738
1	4	4	M	WEC000004	ATP-dependent 6-phosphofructokinase, muscle type	P47857	717+ALVFQPVTELKDQTDFEHR	2272.15	36	3	1083GA	none	12.57	H157C102N27O32S0	0.267579	0.336969	0.22798	0.108974	0.041028	0.284204	0.357906	0.242145	0.115745	0.0435772				0.0462498														12.478
1	4	4	M	WEC000004	ATP-dependent 6-phosphofructokinase, muscle type	P47857	717+ALVFQPVTELKDQTDFEHR	2272.15	36	3	1111GA	none	12.57	H157C102N27O32S0	0.267579	0.336969	0.22798	0.108974	0.041028	0.284204	0.357906	0.242145	0.115745	0.0435772										0.0614854														11.742
1	4	4	M	WEC000004	ATP-dependent 6-phosphofructokinase, muscle type	P47857	717+ALVFQPVTELKDQTDFEHR	2272.15	36	3	1112GA	none	12.57	H157C102N27O32S0	0.267579	0.336969	0.22798	0.108974	0.041028	0.284204	0.357906	0.242145	0.115745	0.0435772											0.0497972														11.705
1	4	4	M	WEC000004	ATP-dependent 6-phosphofructokinase, muscle type	P47857	717+ALVFQPVTELKDQTDFEHR	2272.15	36	3	1113GA	none	12.57	H157C102N27O32S0	0.267579	0.336969	0.22798	0.108974	0.041028	0.284204	0.357906	0.242145	0.115745	0.0435772												0.0766946
1	4	4	M	WEC000004	ATP-dependent 6-phosphofructokinase, muscle type	P47857	717+ALVFQPVTELKDQTDFEHR	2272.15	36	3	1114GA	none	12.57	H157C102N27O32S0	0.267579	0.336969	0.22798	0.108974	0.041028	0.284204	0.357906	0.242145	0.115745	0.0435772													0.0804577
1	4	4	M	WEC000004	ATP-dependent 6-phosphofructokinase, muscle type	P47857	717+ALVFQPVTELKDQTDFEHR	2272.15	36	3	961GA	none	12.57	H157C102N27O32S0	0.267579	0.336969	0.22798	0.108974	0.041028	0.284204	0.357906	0.242145	0.115745	0.0435772					0.0626335														11.692
1	2	2	M	WEC000004	ATP-dependent 6-phosphofructokinase, muscle type	P47857	717+ALVFQPVTELKDQTDFEHR	2272.15	36	4	962GA	none	12.57	H157C102N27O32S0	0.267579	0.336969	0.22798	0.108974	0.041028	0.284204	0.357906	0.242145	0.115745	0.0435772						0.0396834														12.418
1	4	4	M	WEC000004	ATP-dependent 6-phosphofructokinase, muscle type	P47857	717+ALVFQPVTELKDQTDFEHR	2272.15	36	4	1031GA	none	12.57	H157C102N27O32S0	0.267579	0.336969	0.22798	0.108974	0.041028	0.284204	0.357906	0.242145	0.115745	0.0435772	0.0739472														12.593
1	4	4	M	WEC000004	ATP-dependent 6-phosphofructokinase, muscle type	P47857	717+ALVFQPVTELKDQTDFEHR	2272.15	36	4	1081GA	none	12.57	H157C102N27O32S0	0.267579	0.336969	0.22798	0.108974	0.041028	0.284204	0.357906	0.242145	0.115745	0.0435772		0.0925381														12.479
1	4	4	M	WEC000004	ATP-dependent 6-phosphofructokinase, muscle type	P47857	717+ALVFQPVTELKDQTDFEHR	2272.15	36	4	1082GA	none	12.57	H157C102N27O32S0	0.267579	0.336969	0.22798	0.108974	0.041028	0.284204	0.357906	0.242145	0.115745	0.0435772			0.0407097														12.493
1	1	1	M	WEC000004	ATP-dependent 6-phosphofructokinase, muscle type	P47857	717+ALVFQPVTELKDQTDFEHRIPK	2610.38	41	4	1031GA	none	12.56	H187C119N31O35S0	0.216275	0.317301	0.246629	0.134184	0.0571149	0.222619	0.326608	0.253863	0.13812	0.0587902	0.0558006														12.453
1	1	1	M	WEC000004	ATP-dependent 6-phosphofructokinase, muscle type	P47857	717+ALVFQPVTELKDQTDFEHRIPK	2610.38	41	4	1061GA	none	12.56	H187C119N31O35S0	0.216275	0.317301	0.246629	0.134184	0.0571149	0.222619	0.326608	0.253863	0.13812	0.0587902							0.054914														12.578
1	1	1	M	WEC000004	ATP-dependent 6-phosphofructokinase, muscle type	P47857	717+ALVFQPVTELKDQTDFEHRIPK	2610.38	41	4	1062GA	none	12.56	H187C119N31O35S0	0.216275	0.317301	0.246629	0.134184	0.0571149	0.222619	0.326608	0.253863	0.13812	0.0587902								0.0709644														12.584
1	1	1	M	WEC000004	ATP-dependent 6-phosphofructokinase, muscle type	P47857	717+ALVFQPVTELKDQTDFEHRIPK	2610.38	41	4	1063GA	none	12.56	H187C119N31O35S0	0.216275	0.317301	0.246629	0.134184	0.0571149	0.222619	0.326608	0.253863	0.13812	0.0587902									0.0854886														12.521
1	1	1	M	WEC000004	ATP-dependent 6-phosphofructokinase, muscle type	P47857	717+ALVFQPVTELKDQTDFEHRIPK	2610.38	41	4	1081GA	none	12.56	H187C119N31O35S0	0.216275	0.317301	0.246629	0.134184	0.0571149	0.222619	0.326608	0.253863	0.13812	0.0587902		0.089083														12.507
1	1	1	M	WEC000004	ATP-dependent 6-phosphofructokinase, muscle type	P47857	717+ALVFQPVTELKDQTDFEHRIPK	2610.38	41	4	1083GA	none	12.56	H187C119N31O35S0	0.216275	0.317301	0.246629	0.134184	0.0571149	0.222619	0.326608	0.253863	0.13812	0.0587902				0.0871887														12.73
[truncated: 20,946 more rows]
[truncated: 426 more columns]
