# Supplementary material for: The role of striated muscle Pik3r1 in glucose and protein metabolism following chronic glucocorticoid exposure
Source: J Biol Chem. 2021 Feb 7;296:100395. doi: 10.1016/j.jbc.2021.100395 (PMC8010618; doi:10.1016/j.jbc.2021.100395)
Supplement: Supplemental Data 4 [file mmc4.xlsx]

## Sheet: PEPTIDE OUTPUT
Species	Code	Protein	Accession#	Sequence	Modifications	Mass	n	Charge	Fraction	Target RT	Filtered Avg f - PBS-0005M	Filtered Avg f - PBS-0006M	Filtered Avg f - PBS-0007M	Filtered Avg f - PBS-0008M	Filtered Avg f - PBS-0009M	Filtered Avg f - PBS-0010M	Filtered Avg f - PBS-0011M	Filtered Avg f - PBS-0012M	Filtered Avg f - DEX-0013M	Filtered Avg f - DEX-0014M	Filtered Avg f - DEX-0015M	Filtered Avg f - DEX-0016M	Filtered Avg f - DEX-0017M	Filtered Avg f - DEX-0018M	Filtered Avg f - DEX-0019M	Filtered Avg f - DEX-0020M	Isotopomer SD - PBS-0005M	Isotopomer SD - PBS-0006M	Isotopomer SD - PBS-0007M	Isotopomer SD - PBS-0008M	Isotopomer SD - PBS-0009M	Isotopomer SD - PBS-0010M	Isotopomer SD - PBS-0011M	Isotopomer SD - PBS-0012M	Isotopomer SD - DEX-0013M	Isotopomer SD - DEX-0014M	Isotopomer SD - DEX-0015M	Isotopomer SD - DEX-0016M	Isotopomer SD - DEX-0017M	Isotopomer SD - DEX-0018M	Isotopomer SD - DEX-0019M	Isotopomer SD - DEX-0020M
M	WEC000002	14-3-3 protein gamma	P61982	13+LAEQAERYDDMAAAMK	none	1811.82	43	2	GA	9.86												0.162					0.056											0.156
M	WEC000002	14-3-3 protein gamma	P61982	13+LAEQAERYDDMAAAMK	none	1811.82	43	2	TA	9.86					0.194																0.032
M	WEC000002	14-3-3 protein gamma	P61982	13+LAEQAERYDDMAAAMK	none	1811.82	43	3	GA	9.86												0.183																0.061
M	WEC000002	14-3-3 protein gamma	P61982	13+LAEQAERYDDMAAAMK	none	1811.82	43	3	TA	9.86					0.205																0.086
M	WEC000002	2-oxoglutarate dehydrogenase, mitochondrial	Q60597	930+IEQLSPFPFDLLLK	none	1658.93	22	2	GA	22.96											0.191	0.213															0.188	0.196
M	WEC000002	2-oxoglutarate dehydrogenase, mitochondrial	Q60597	930+IEQLSPFPFDLLLK	none	1658.93	22	2	TA	22.96						0.19		0.233							0.167	0.147					0.25	0.169	0.244	0.165							0.187	0.173
M	WEC000002	60 kDa heat shock protein, mitochondrial	P63038	345+VGEVIVTKDDAMLLK	none	1629.9	20	3	GA	12.75																		0.203		0.252					0.26	0.281	0.339
M	WEC000002	60 kDa heat shock protein, mitochondrial	P63038	345+VGEVIVTKDDAMLLK	none	1629.9	20	3	TA	12.75														0.7							0.341	0.227	0.293						0.264	0.141		0.367
M	WEC000002	60 kDa heat shock protein, mitochondrial	P63038	38+ALMLQGVDLLADAVAVTMGPK	none	2112.13	37	2	GA	23.76		0.157	0.139	0.179					0.129			0.141						0.112	0.194	0.136					0.195	0.224	0.233	0.136
M	WEC000002	60 kDa heat shock protein, mitochondrial	P63038	38+ALMLQGVDLLADAVAVTMGPK	none	2112.13	37	2	TA	23.76					0.179	0.14	0.154	0.156					0.134		0.137	0.146					0.137	0.138	0.113	0.143					0.161	0.205	0.102	0.15
M	WEC000002	60 kDa heat shock protein, mitochondrial	P63038	38+ALMLQGVDLLADAVAVTMGPK	none	2112.13	37	3	TA	23.76																					0.351	0.312
M	WEC000002	60 kDa heat shock protein, mitochondrial	P63038	471+ALKIPAMTIAK	none	1155.7	20	2	GA	12.26		0.105																0.175
M	WEC000002	60 kDa heat shock protein, mitochondrial	P63038	471+ALKIPAMTIAK	none	1155.7	20	2	TA	12.26															0.114						0.227										0.145
M	WEC000002	60 kDa heat shock protein, mitochondrial	P63038	471+ALKIPAMTIAK	none	1155.7	20	3	TA	12.26															0.096																0.051
M	WEC000002	60 kDa heat shock protein, mitochondrial	P63038	482+NAGVEGSLIVEK	none	1214.65	24	2	TA	9.44					0.127	0.157	0.131						0.09			0.09					0.036	0.043	0.04						0.052			0.042
M	WEC000002	60 kDa heat shock protein, mitochondrial	P63038	482+NAGVEGSLIVEK	none	1214.65	24	2	GA	9.44	0.175	0.212							0.155	0.182	0.122	0.112					0.052	0.05							0.06	0.065	0.053	0.063
M	WEC000002	60 kDa heat shock protein, mitochondrial	P63038	61+TVIIEQSWGSPK	none	1343.71	21	2	GA	11.54		0.296		0.27					0.224		0.226							0.081		0.14					0.133	0.289	0.091	0.817
M	WEC000002	60 kDa heat shock protein, mitochondrial	P63038	61+TVIIEQSWGSPK	none	1343.71	21	2	TA	11.54					0.229	0.218							0.232	0.266	0.222	0.207					0.098	0.085	0.475	0.387					0.108	0.144	0.115	0.089
M	WEC000002	60 kDa heat shock protein, mitochondrial	P63038	61+TVIIEQSWGSPK	none	1343.71	21	3	GA	11.54										0.482																0.15
M	WEC000002	60 kDa heat shock protein, mitochondrial	P63038	97+LVQDVANNTNEEAGDGTTTATVLAR	none	2559.24	49	3	TA	10.34														0.158	0.29															0.043	0.134
M	WEC000002	60 kDa heat shock protein, mitochondrial	P63038	97+LVQDVANNTNEEAGDGTTTATVLAR	none	2559.24	49	3	GA	10.34			0.282							0.194									0.195						0.217	0.071
M	WEC000002	60 kDa heat shock protein, mitochondrial	P63038	97+LVQDVANNTNEEAGDGTTTATVLAR	none	2559.24	49	4	GA	10.34																		0.432	0.352	0.43
M	WEC000002	60 kDa heat shock protein, mitochondrial	P63038	97+LVQDVANNTNEEAGDGTTTATVLAR	none	2559.24	49	4	TA	10.34																						0.417	0.455	0.44					0.633	0.655	0.23
M	WEC000002	78 kDa glucose-regulated protein	P20029	199+IINEPTAAAIAYGLDKR	none	1814.99	37	3	GA	13.73									0.299																0.081
M	WEC000002	78 kDa glucose-regulated protein	P20029	199+IINEPTAAAIAYGLDKR	none	1814.99	37	3	TA	13.73								0.411																0.13
M	WEC000002	78 kDa glucose-regulated protein	P20029	51+VEIIANDQGNR	none	1227.62	26	2	TA	6.49																						0.588	0.464	0.362					0.405
M	WEC000002	78 kDa glucose-regulated protein	P20029	51+VEIIANDQGNR	none	1227.62	26	2	GA	6.49												0.586						0.365		0.495					0.265	0.234		0.142
M	WEC000002	ATP synthase subunit alpha, mitochondrial	Q03265	104+GMSLNLEPDNVGVVVFGNDKLIK	none	2457.29	32	3	GA	18.44																	0.563	0.33	0.407	0.376						0.343	0.316
M	WEC000002	ATP synthase subunit alpha, mitochondrial	Q03265	104+GMSLNLEPDNVGVVVFGNDKLIK	none	2457.29	32	3	TA	18.44																					0.218			0.578					0.465	0.2	0.188	0.209
M	WEC000002	ATP synthase subunit alpha, mitochondrial	Q03265	134+TGAIVDVPVGEELLGR	none	1623.88	30	2	GA	16.6	0.14	0.144	0.125	0.182							0.068	0.079					0.047	0.056	0.035	0.054					0.344	0.223	0.102	0.079
M	WEC000002	ATP synthase subunit alpha, mitochondrial	Q03265	134+TGAIVDVPVGEELLGR	none	1623.88	30	2	TA	16.6					0.144	0.125	0.131	0.157						0.003	0.039	0.05					0.034	0.019	0.061	0.022					0.146	0.175	0.121	0.056
M	WEC000002	ATP synthase subunit alpha, mitochondrial	Q03265	134+TGAIVDVPVGEELLGR	none	1623.88	30	3	GA	16.6																											0.869
M	WEC000002	ATP synthase subunit alpha, mitochondrial	Q03265	134+TGAIVDVPVGEELLGR	none	1623.88	30	3	TA	16.6																					0.656										0.834	0.671
M	WEC000002	ATP synthase subunit alpha, mitochondrial	Q03265	134+TGAIVDVPVGEELLGRVVDALGNAIDGKGPIGSK	none	3315.8	62	3	GA	23.44				0.188							0.098							0.225		0.13							0.074
M	WEC000002	ATP synthase subunit alpha, mitochondrial	Q03265	134+TGAIVDVPVGEELLGRVVDALGNAIDGKGPIGSK	none	3315.8	62	3	TA	23.44					0.149								0.067	0.074	0.065	0.086					0.076								0.087	0.08	0.062	0.134
M	WEC000002	ATP synthase subunit alpha, mitochondrial	Q03265	134+TGAIVDVPVGEELLGRVVDALGNAIDGKGPIGSK	none	3315.8	62	4	GA	23.44											0.061							0.443		0.304							0.149
M	WEC000002	ATP synthase subunit alpha, mitochondrial	Q03265	134+TGAIVDVPVGEELLGRVVDALGNAIDGKGPIGSK	none	3315.8	62	4	TA	23.44													0.047	0.064	0.064						0.205	0.486							0.172	0.117	0.065	0.205
M	WEC000002	ATP synthase subunit alpha, mitochondrial	Q03265	150+VVDALGNAIDGKGPIGSK	none	1709.93	32	2	GA	11.1				0.296							0.157						0.233			0.181							0.157
M	WEC000002	ATP synthase subunit alpha, mitochondrial	Q03265	150+VVDALGNAIDGKGPIGSK	none	1709.93	32	2	TA	11.1							0.101						0.13	0.131	0.141	0.174					0.206	0.242	0.164	0.376					0.112	0.082	0.106	0.135
M	WEC000002	ATP synthase subunit alpha, mitochondrial	Q03265	150+VVDALGNAIDGKGPIGSK	none	1709.93	32	3	GA	11.1																	0.339		0.294	0.299							0.243
M	WEC000002	ATP synthase subunit alpha, mitochondrial	Q03265	150+VVDALGNAIDGKGPIGSK	none	1709.93	32	3	TA	11.1					0.225	0.217								0.152	0.16	0.17					0.157	0.169	0.328	0.244					0.271	0.191	0.177	0.179
M	WEC000002	ATP synthase subunit alpha, mitochondrial	Q03265	172+VGLKAPGIIPR	none	1119.71	20	2	GA	10.51	0.168	0.164		0.179						0.134	0.108	0.116					0.057	0.036	0.201	0.038						0.026	0.015	0.031
M	WEC000002	ATP synthase subunit alpha, mitochondrial	Q03265	172+VGLKAPGIIPR	none	1119.71	20	2	TA	10.51					0.124	0.102	0.092	0.135					0.094	0.108	0.144	0.088					0.017	0.043	0.038	0.062					0.019	0.014	0.046	0.024
M	WEC000002	ATP synthase subunit alpha, mitochondrial	Q03265	172+VGLKAPGIIPR	none	1119.71	20	3	GA	10.51	0.14	0.125	0.047	0.16						0.129	0.131	0.049					0.013	0.051	0.084	0.027						0.015	0.025	0.119
M	WEC000002	ATP synthase subunit alpha, mitochondrial	Q03265	172+VGLKAPGIIPR	none	1119.71	20	3	TA	10.51					0.137	0.123	0.127	0.139					0.105		0.09	0.106					0.01	0.036	0.004	0.005					0.01		0.025	0.017
M	WEC000002	ATP synthase subunit alpha, mitochondrial	Q03265	183+ISVREPMQTGIK	none	1357.74	23	2	GA	8.32												0.269						0.427	0.343	0.354						0.498	0.317	0.17
M	WEC000002	ATP synthase subunit alpha, mitochondrial	Q03265	183+ISVREPMQTGIK	none	1357.74	23	2	TA	8.32						0.279									0.211						0.231	0.194	0.412	0.404					0.477	0.347	0.186	0.237
M	WEC000002	ATP synthase subunit alpha, mitochondrial	Q03265	183+ISVREPMQTGIK	none	1357.74	23	3	GA	8.32			0.229	0.268						0.22	0.171	0.193					0.426	0.262	0.034	0.081						0.06	0.036	0.187
M	WEC000002	ATP synthase subunit alpha, mitochondrial	Q03265	183+ISVREPMQTGIK	none	1357.74	23	3	TA	8.32					0.182	0.191	0.197	0.22					0.151	0.188	0.155	0.135					0.073	0.059	0.082	0.022					0.045	0.05	0.028	0.195
M	WEC000002	ATP synthase subunit alpha, mitochondrial	Q03265	195+AVDSLVPIGR	none	1025.59	19	2	GA	11.71	0.249	0.249	0.247	0.263					0.208	0.193	0.168	0.193					0.059	0.037	0.05	0.05					0.131	0.017	0.013	0.025
M	WEC000002	ATP synthase subunit alpha, mitochondrial	Q03265	195+AVDSLVPIGR	none	1025.59	19	2	TA	11.71					0.181	0.184	0.217	0.244					0.15	0.148	0.143	0.13					0.038	0.019	0.041	0.04					0.023	0.021	0.012	0.017
M	WEC000002	ATP synthase subunit alpha, mitochondrial	Q03265	219+TSIAIDTIINQKR	none	1471.84	23	2	TA	12.28					0.236	0.165									0.159						0.048	0.136									0.028
M	WEC000002	ATP synthase subunit alpha, mitochondrial	Q03265	219+TSIAIDTIINQKR	none	1471.84	23	2	GA	12.28												0.162					0.299		0.358							0.309		0.145
M	WEC000002	ATP synthase subunit alpha, mitochondrial	Q03265	219+TSIAIDTIINQKR	none	1471.84	23	3	GA	12.28											0.191	0.222					0.275	0.233	0.219	0.304						0.23	0.122	0.177
M	WEC000002	ATP synthase subunit alpha, mitochondrial	Q03265	219+TSIAIDTIINQKR	none	1471.84	23	3	TA	12.28					0.244	0.231	0.211	0.238					0.179		0.165	0.163					0.093	0.096	0.135	0.126					0.129	0.207	0.11	0.13
M	WEC000002	ATP synthase subunit alpha, mitochondrial	Q03265	306+HALIIYDDLSK	none	1286.69	17	2	TA	11.93																						0.238
M	WEC000002	ATP synthase subunit alpha, mitochondrial	Q03265	306+HALIIYDDLSK	none	1286.69	17	2	GA	11.93			0.155								0.104								0.122								0.062
M	WEC000002	ATP synthase subunit alpha, mitochondrial	Q03265	306+HALIIYDDLSK	none	1286.69	17	3	GA	11.93												0.324																0.087
M	WEC000002	ATP synthase subunit alpha, mitochondrial	Q03265	403+GIRPAINVGLSVSR	none	1437.84	28	2	GA	11.52		0.173								0.13	0.108							0.027	0.212							0.064	0.062
M	WEC000002	ATP synthase subunit alpha, mitochondrial	Q03265	403+GIRPAINVGLSVSR	none	1437.84	28	2	TA	11.52					0.148	0.155	0.126	0.159						0.113	0.093	0.101					0.053	0.067	0.119	0.061						0.128	0.098	0.076
M	WEC000002	ATP synthase subunit alpha, mitochondrial	Q03265	403+GIRPAINVGLSVSR	none	1437.84	28	3	GA	11.52											0.081							0.228	0.245							0.389	0.197
M	WEC000002	ATP synthase subunit alpha, mitochondrial	Q03265	403+GIRPAINVGLSVSR	none	1437.84	28	3	TA	11.52					0.092	0.076	0.062	0.109								0.068					0.165	0.171	0.116	0.166						0.224	0.307	0.17
M	WEC000002	ATP synthase subunit alpha, mitochondrial	Q03265	540+LKEIVTNFLAGFEP	none	1576.85	23	2	GA	20.11										0.146	0.122	0.135					0.218	0.945	0.973						0.897	0.178	0.149	0.104
M	WEC000002	ATP synthase subunit alpha, mitochondrial	Q03265	540+LKEIVTNFLAGFEP	none	1576.85	23	2	TA	20.11					0.175	0.167		0.193					0.116		0.124	0.11					0.16	0.12	0.206	0.157					0.154	0.212	0.164	0.136
M	WEC000002	ATP synthase subunit alpha, mitochondrial	Q03265	59+ILGADTSVDLEETGR	none	1574.78	29	2	GA	11.48											0.131						0.215	0.26	0.241	0.293					0.875	0.396	0.126	0.681
M	WEC000002	ATP synthase subunit alpha, mitochondrial	Q03265	59+ILGADTSVDLEETGR	none	1574.78	29	2	TA	11.48					0.177		0.185	0.225					0.127	0.097	0.109	0.131					0.061	0.229	0.101	0.096					0.172	0.191	0.145	0.119
M	WEC000002	ATP synthase subunit alpha, mitochondrial	Q03265	59+ILGADTSVDLEETGR	none	1574.78	29	3	GA	11.48	0.992																0.167									1.592	0.131
M	WEC000002	ATP synthase subunit alpha, mitochondrial	Q03265	59+ILGADTSVDLEETGR	none	1574.78	29	3	TA	11.48																					0.069		0.018	0.212					0.515	0.152	0.197	0.43
M	WEC000002	ATP synthase subunit beta, mitochondrial	P56480	125+VLDSGAPIKIPVGPETLGR	none	1918.09	35	2	GA	14.57	0.187	0.139	0.135	0.154						0.103	0.095	0.113					0.078	0.032	0.031	0.028						0.018	0.014	0.021
M	WEC000002	ATP synthase subunit beta, mitochondrial	P56480	125+VLDSGAPIKIPVGPETLGR	none	1918.09	35	2	TA	14.57					0.118	0.116	0.117	0.157					0.088	0.078	0.08	0.07					0.032	0.031	0.028	0.047					0.029	0.019	0.014	0.01
M	WEC000002	ATP synthase subunit beta, mitochondrial	P56480	125+VLDSGAPIKIPVGPETLGR	none	1918.09	35	3	GA	14.57	0.137	0.121	0.119	0.141					0.067	0.081	0.075	0.089					0.021	0.022	0.008	0.019					0.075	0.049	0.026	0.02
M	WEC000002	ATP synthase subunit beta, mitochondrial	P56480	125+VLDSGAPIKIPVGPETLGR	none	1918.09	35	3	TA	14.57					0.102	0.103	0.104	0.125					0.056	0.061	0.076	0.073					0.003	0.012	0.002	0.007					0.023	0.027	0.016	0.009
M	WEC000002	ATP synthase subunit beta, mitochondrial	P56480	125+VLDSGAPIKIPVGPETLGR	none	1918.09	35	4	TA	14.57							0.024																0.101
M	WEC000002	ATP synthase subunit beta, mitochondrial	P56480	144+IMNVIGEPIDERGPIKTK	none	2009.1	31	3	GA	11.28		0.219		0.183														0.158		0.129							0.227
M	WEC000002	ATP synthase subunit beta, mitochondrial	P56480	144+IMNVIGEPIDERGPIKTK	none	2009.1	31	3	TA	11.28					0.152	0.183								0.135	0.118	0.124					0.07	0.191	0.253						0.231	0.157	0.083	0.101
M	WEC000002	ATP synthase subunit beta, mitochondrial	P56480	144+IMNVIGEPIDERGPIKTK	none	2009.1	31	4	GA	11.28		-0.039		0.048														0.175		0.105							0.327
M	WEC000002	ATP synthase subunit beta, mitochondrial	P56480	144+IMNVIGEPIDERGPIKTK	none	2009.1	31	4	TA	11.28					0.068									-0.033	-0.005	-0.016					0.063	0.224	0.335						0.262	0.176	0.143	0.13
M	WEC000002	ATP synthase subunit beta, mitochondrial	P56480	189+VVDLLAPYAK	none	1087.63	16	2	GA	14.08		0.189	0.107	0.216						0.196	0.124	0.137						0.035	0.032	0.069						0.048	0.022	0.026
M	WEC000002	ATP synthase subunit beta, mitochondrial	P56480	189+VVDLLAPYAK	none	1087.63	16	2	TA	14.08					0.164	0.149	0.132	0.165					0.116	0.177	0.11	0.113					0.038	0.022	0.025	0.029					0.029	0.068	0.026	0.027
M	WEC000002	ATP synthase subunit beta, mitochondrial	P56480	189+VVDLLAPYAK	none	1087.63	16	3	GA	14.08																		0.694	0.499								0.614	0.458
M	WEC000002	ATP synthase subunit beta, mitochondrial	P56480	189+VVDLLAPYAK	none	1087.63	16	3	TA	14.08																					0.652	0.468	0.565	0.451					0.592		0.565
M	WEC000002	ATP synthase subunit beta, mitochondrial	P56480	202+IGLFGGAGVGK	none	974.55	17	2	GA	12.72	0.158		0.147	0.188						0.139	0.117	0.119					0.082		0.063	0.099						0.094	0.054	0.038
M	WEC000002	ATP synthase subunit beta, mitochondrial	P56480	202+IGLFGGAGVGK	none	974.55	17	2	TA	12.72					0.137	0.136	0.133	0.149					0.101	0.09	0.092	0.084					0.085	0.062	0.072	0.039					0.085	0.117	0.051	0.044
M	WEC000002	ATP synthase subunit beta, mitochondrial	P56480	213+TVLIMELINNVAK	none	1456.83	18	2	GA	21.86		0.087																0.156								0.391	0.314	0.266
M	WEC000002	ATP synthase subunit beta, mitochondrial	P56480	213+TVLIMELINNVAK	none	1456.83	18	2	TA	21.86					0.06	0.085		0.089													0.128	0.107		0.084					0.357		0.365	0.289
M	WEC000002	ATP synthase subunit beta, mitochondrial	P56480	240+TREGNDLYHEMIESGVINLK	none	2317.14	37	2	TA	15.58
M	WEC000002	ATP synthase subunit beta, mitochondrial	P56480	240+TREGNDLYHEMIESGVINLK	none	2317.14	37	3	TA	15.58																					0.307		0.332						0.443			0.448
M	WEC000002	ATP synthase subunit beta, mitochondrial	P56480	240+TREGNDLYHEMIESGVINLK	none	2317.14	37	3	GA	15.58												0.086						0.384	0.321						0.594		0.348	0.183
M	WEC000002	ATP synthase subunit beta, mitochondrial	P56480	240+TREGNDLYHEMIESGVINLK	none	2317.14	37	4	TA	15.58																					0.175		0.231						0.293			0.238
M	WEC000002	ATP synthase subunit beta, mitochondrial	P56480	240+TREGNDLYHEMIESGVINLK	none	2317.14	37	4	GA	15.58																		0.256	0.215						0.666		0.315	0.249
M	WEC000002	ATP synthase subunit beta, mitochondrial	P56480	265+VALVYGQMNEPPGAR	none	1600.8	34	2	GA	11.05		0.112	0.124	0.121					0.058	0.079		0.102					0.203	0.106	0.126	0.084					0.15	0.156	0.238	0.079
M	WEC000002	ATP synthase subunit beta, mitochondrial	P56480	265+VALVYGQMNEPPGAR	none	1600.8	34	2	TA	11.05					0.099	0.105	0.115	0.11					0.046	0.053		0.059					0.067	0.108	0.139	0.044					0.079	0.126		0.066
M	WEC000002	ATP synthase subunit beta, mitochondrial	P56480	265+VALVYGQMNEPPGAR	none	1600.8	34	3	TA	11.05																					0.287			0.211					0.267	0.412		0.294
M	WEC000002	ATP synthase subunit beta, mitochondrial	P56480	265+VALVYGQMNEPPGAR	none	1600.8	34	3	GA	11.05		0.201		0.206													0.414	0.153		0.101					0.352	0.444		0.509
M	WEC000002	ATP synthase subunit beta, mitochondrial	P56480	265+VALVYGQMNEPPGAR	none	1600.8	34	4	TA	11.05																															1.629
M	WEC000002	ATP synthase subunit beta, mitochondrial	P56480	311+FTQAGSEVSALLGR	none	1434.75	31	2	GA	14.18										0.13	0.112	0.117														0.129	0.087	0.158
M	WEC000002	ATP synthase subunit beta, mitochondrial	P56480	311+FTQAGSEVSALLGR	none	1434.75	31	2	TA	14.18					0.155	0.14		0.154					0.095	0.096							0.165	0.162		0.125					0.1	0.136
M	WEC000002	ATP synthase subunit beta, mitochondrial	P56480	311+FTQAGSEVSALLGR	none	1434.75	31	3	GA	14.18											0.076															0.219	0.162	0.564
M	WEC000002	ATP synthase subunit beta, mitochondrial	P56480	311+FTQAGSEVSALLGR	none	1434.75	31	3	TA	14.18																					0.538	0.532		0.442					0.237	0.253
M	WEC000002	ATP synthase subunit beta, mitochondrial	P56480	351+KGSITSVQAIYVPADDLTDPAPATTFAHLDATTVLSR	none	3841.97	67	4	GA	18.06	-0.065	-0.05		-0.052						-0.051	-0.006	-0.033					0.113	0.119	0.227	0.112						0.139	0.074	0.082
M	WEC000002	ATP synthase subunit beta, mitochondrial	P56480	351+KGSITSVQAIYVPADDLTDPAPATTFAHLDATTVLSR	none	3841.97	67	4	TA	18.06					0.005		-0.08						-0.034	-0.038	-0.014	0					0.058	0.075	0.109						0.085	0.125	0.081	0.047
M	WEC000002	ATP synthase subunit beta, mitochondrial	P56480	388+AIAELGIYPAVDPLDSTSR	none	1987.03	40	2	GA	17.24	0.135	0.107	0.108						0.074	0.078	0.071	0.092					0.034	0.048	0.044						0.141	0.088	0.058	0.042
M	WEC000002	ATP synthase subunit beta, mitochondrial	P56480	388+AIAELGIYPAVDPLDSTSR	none	1987.03	40	2	TA	17.24					0.101	0.096	0.087	0.113					0.054	0.052	0.056	0.058					0.027	0.035	0.04	0.03					0.061	0.072	0.055	0.032
M	WEC000002	ATP synthase subunit beta, mitochondrial	P56480	388+AIAELGIYPAVDPLDSTSR	none	1987.03	40	3	GA	17.24											0.035						0.207	0.209	0.221						0.443	0.303	0.185	0.216
M	WEC000002	ATP synthase subunit beta, mitochondrial	P56480	388+AIAELGIYPAVDPLDSTSR	none	1987.03	40	3	TA	17.24					0.07	0.059		0.054							0.034	0.029					0.125	0.143	0.21	0.17					0.249	0.261	0.159	0.139
M	WEC000002	ATP synthase subunit beta, mitochondrial	P56480	407+IMDPNIVGNEHYDVAR	none	1841.87	31	2	GA	10.82	0.385	0.146	0.156	0.164					0.148	0.138	0.106	0.118					0.165	0.022	0.044	0.02					0.054	0.032	0.013	0.003
M	WEC000002	ATP synthase subunit beta, mitochondrial	P56480	407+IMDPNIVGNEHYDVAR	none	1841.87	31	2	TA	10.82					0.141	0.129	0.133	0.186					0.111	0.092	0.092	0.092					0.045	0.019	0.026	0.034					0.022	0.022	0.009	0.021
M	WEC000002	ATP synthase subunit beta, mitochondrial	P56480	407+IMDPNIVGNEHYDVAR	none	1841.87	31	3	GA	10.82		0.159	0.169	0.157					0.152	0.142	0.108	0.18						0.068	0.125	0.06					0.139	0.093	0.061	0.199
M	WEC000002	ATP synthase subunit beta, mitochondrial	P56480	407+IMDPNIVGNEHYDVAR	none	1841.87	31	3	TA	10.82					0.135	0.138	0.13	0.169					0.101	0.098	0.106	0.089					0.06	0.053	0.07	0.096					0.076	0.057	0.052	0.048
M	WEC000002	ATP synthase subunit beta, mitochondrial	P56480	433+SLQDIIAILGMDELSEEDKLTVSR	none	2674.37	47	3	GA	22.82		-0.011															0.292	0.195	0.332	0.21					0.427	0.264	0.28	0.204
M	WEC000002	ATP synthase subunit beta, mitochondrial	P56480	433+SLQDIIAILGMDELSEEDKLTVSR	none	2674.37	47	3	TA	22.82					0.002	0.019		-0.006						-0.017							0.145	0.136	0.23	0.178					0.216	0.191	0.266	0.205
M	WEC000002	ATP synthase subunit beta, mitochondrial	P56480	433+SLQDIIAILGMDELSEEDKLTVSR	none	2674.37	47	4	GA	22.82																		0.177		0.125						0.272		0.186
M	WEC000002	ATP synthase subunit beta, mitochondrial	P56480	433+SLQDIIAILGMDELSEEDKLTVSR	none	2674.37	47	4	TA	22.82																					0.137	0.149	0.127	0.146
M	WEC000002	ATP synthase subunit beta, mitochondrial	P56480	490+GFQQILAGEYDHLPEQAFYMVGPIEEAVAK	none	3349.63	67	3	GA	22.3		-0.052										-0.01						0.114	0.175	0.157					0.259	0.117	0.167	0.062
M	WEC000002	ATP synthase subunit beta, mitochondrial	P56480	490+GFQQILAGEYDHLPEQAFYMVGPIEEAVAK	none	3349.63	67	3	TA	22.3					-0.046	0.013	-0.144	-0.036													0.09	0.049	0.17	0.087					0.083	0.135	0.109	0.128
M	WEC000002	ATP synthase subunit beta, mitochondrial	P56480	490+GFQQILAGEYDHLPEQAFYMVGPIEEAVAK	none	3349.63	67	4	GA	22.3																		0.355		0.456						0.386		0.276
M	WEC000002	ATP synthase subunit beta, mitochondrial	P56480	490+GFQQILAGEYDHLPEQAFYMVGPIEEAVAK	none	3349.63	67	4	TA	22.3																					0.294	0.212		0.332					0.336	0.429	0.382	0.411
M	WEC000002	ATP synthase subunit beta, mitochondrial	P56480	95+LVLEVAQHLGESTVR	none	1649.91	31	2	GA	13.08	0.137	0.148	0.196	0.169					0.091	0.121	0.109	0.112					0.013	0.032	0.066	0.018					0.031	0.003	0.01	0.011
M	WEC000002	ATP synthase subunit beta, mitochondrial	P56480	95+LVLEVAQHLGESTVR	none	1649.91	31	2	TA	13.08					0.152	0.126	0.215	0.132					0.084	0.09	0.08	0.084					0.016	0.005	0.063	0.008					0.025	0.022	0.067	0.02
M	WEC000002	ATP synthase subunit beta, mitochondrial	P56480	95+LVLEVAQHLGESTVR	none	1649.91	31	3	GA	13.08	0.145	0.149		0.228					0.112	0.121	0.102	0.125					0.022	0.021	0.364	0.121					0.016	0.016	0.026	0.027
M	WEC000002	ATP synthase subunit beta, mitochondrial	P56480	95+LVLEVAQHLGESTVR	none	1649.91	31	3	TA	13.08					0.12	0.114		0.148					0.092	0.105	0.087	0.086					0.057	0.019	0.411	0.024					0.055	0.054	0.01	0.022
M	WEC000002	ATP-dependent 6-phosphofructokinase, muscle type	P47857	293+VTVLGHVQR	none	1007.59	15	3	GA	6.11	0.323	0.351	0.312	0.372					0.198	0.238	0.264						0.168	0.03	0.18	0.033					0.078	0.077	0.069
M	WEC000002	ATP-dependent 6-phosphofructokinase, muscle type	P47857	293+VTVLGHVQR	none	1007.59	15	3	TA	6.11						0.428		0.384					0.186	0.32	0.261	0.282					0.286	0.036	0.223	0.181					0.05	0.041	0.014	0.028
M	WEC000002	ATP-dependent 6-phosphofructokinase, muscle type	P47857	316+MGVEAVMALLEGTPDTPACVVSLSGNQAVR	C:Carbamidomethylation	3071.51	61	3	GA	22.32	0.281	0.244	0.269	0.262					0.11	0.127	0.131	0.152					0.154	0.082	0.098	0.12					0.041	0.077	0.06	0.144
M	WEC000002	ATP-dependent 6-phosphofructokinase, muscle type	P47857	316+MGVEAVMALLEGTPDTPACVVSLSGNQAVR	C:Carbamidomethylation	3071.51	61	3	TA	22.32					0.346	0.263	0.301	0.324					0.11	0.122	0.13	0.157					0.098	0.073	0.097	0.078					0.053	0.089	0.07	0.124
M	WEC000002	ATP-dependent 6-phosphofructokinase, muscle type	P47857	316+MGVEAVMALLEGTPDTPACVVSLSGNQAVR	C:Carbamidomethylation	3071.51	61	4	GA	22.32		0.202							0.059								0.432	0.161	0.287	0.318					0.155	0.231	0.248	0.404
M	WEC000002	ATP-dependent 6-phosphofructokinase, muscle type	P47857	316+MGVEAVMALLEGTPDTPACVVSLSGNQAVR	C:Carbamidomethylation	3071.51	61	4	TA	22.32								0.207													0.211	0.207	0.232	0.195					0.219	0.282	0.216	0.359
M	WEC000002	ATP-dependent 6-phosphofructokinase, muscle type	P47857	346+LPLMECVQVTKDVTK	C:Carbamidomethylation	1759.92	19	2	GA	12.63																	0.335			0.277
M	WEC000002	ATP-dependent 6-phosphofructokinase, muscle type	P47857	346+LPLMECVQVTKDVTK	C:Carbamidomethylation	1759.92	19	2	TA	12.63																					0.207		0.696								0.439
M	WEC000002	ATP-dependent 6-phosphofructokinase, muscle type	P47857	346+LPLMECVQVTKDVTK	C:Carbamidomethylation	1759.92	19	3	GA	12.63																		0.333		0.297
M	WEC000002	ATP-dependent 6-phosphofructokinase, muscle type	P47857	346+LPLMECVQVTKDVTK	C:Carbamidomethylation	1759.92	19	3	TA	12.63																					0.268	0.369									0.531	0.481
M	WEC000002	ATP-dependent 6-phosphofructokinase, muscle type	P47857	387+LLAHVRPPVSK	none	1215.75	21	2	GA	6.37			0.369						0.187		0.336	0.356					0.207		0.082						0.026		0.106	0.103
M	WEC000002	ATP-dependent 6-phosphofructokinase, muscle type	P47857	387+LLAHVRPPVSK	none	1215.75	21	2	TA	6.37					0.402	0.436	0.405	0.434					0.292		0.348	0.36					0.062	0.077	0.094	0.094					0.099		0.082	0.075
M	WEC000002	ATP-dependent 6-phosphofructokinase, muscle type	P47857	387+LLAHVRPPVSK	none	1215.75	21	3	GA	6.37																	0.589	0.494	0.461	0.744					0.401	0.488	0.477	0.437
M	WEC000002	ATP-dependent 6-phosphofructokinase, muscle type	P47857	387+LLAHVRPPVSK	none	1215.75	21	3	TA	6.37																					0.508	0.374	0.372	0.303					0.473	0.559	0.503	0.5
M	WEC000002	ATP-dependent 6-phosphofructokinase, muscle type	P47857	387+LLAHVRPPVSK	none	1215.75	21	4	GA	6.37	0.428	0.412	0.377						0.21	0.317	0.357	0.354					0.118	0.057	0.097	0.208					0.05	0.056	0.125	0.139
M	WEC000002	ATP-dependent 6-phosphofructokinase, muscle type	P47857	387+LLAHVRPPVSK	none	1215.75	21	4	TA	6.37					0.446	0.436	0.424	0.42					0.302	0.382	0.377	0.391					0.116	0.117	0.081	0.086					0.112	0.15	0.153	0.161
M	WEC000002	ATP-dependent 6-phosphofructokinase, muscle type	P47857	700+IFANTPDSGCVLGMR	C:Carbamidomethylation	1636.77	26	2	GA	12.88		0.363	0.36	0.37					0.205		0.266	0.323						0.039	0.023	0.013					0.135	0.22	0.143	0.149
M	WEC000002	ATP-dependent 6-phosphofructokinase, muscle type	P47857	700+IFANTPDSGCVLGMR	C:Carbamidomethylation	1636.77	26	2	TA	12.88					0.393	0.39	0.402	0.471					0.253	0.233	0.296	0.29					0.049	0.035	0.018	0.054					0.198	0.137	0.131	0.056
M	WEC000002	ATP-dependent 6-phosphofructokinase, muscle type	P47857	700+IFANTPDSGCVLGMR	C:Carbamidomethylation	1636.77	26	3	TA	12.88																					0.313	0.318
M	WEC000002	ATP-dependent 6-phosphofructokinase, muscle type	P47857	700+IFANTPDSGCVLGMR	C:Carbamidomethylation	1636.77	26	3	GA	12.88			0.439															0.325	0.177	0.49					0.535			0.361
M	WEC000002	ATP-dependent 6-phosphofructokinase, muscle type	P47857	717+ALVFQPVTELKDQTDFEHRIPK	none	2610.38	41	3	GA	14.26																	0.288
M	WEC000002	ATP-dependent 6-phosphofructokinase, muscle type	P47857	717+ALVFQPVTELKDQTDFEHRIPK	none	2610.38	41	4	GA	14.26	0.374			0.238					0.252								0.141	0.242		0.098					0.198	0.374	0.294
M	WEC000002	ATP-dependent 6-phosphofructokinase, muscle type	P47857	717+ALVFQPVTELKDQTDFEHRIPK	none	2610.38	41	4	TA	14.26					0.25		0.598	0.549													0.091	0.213	0.181	0.147					0.298	0.278	0.255	0.253
M	WEC000002	Acetyl-CoA acetyltransferase, mitochondrial	Q8QZT1	228+FASEITPITISVK	none	1404.79	21	2	GA	14.91																										0.273		0.234
M	WEC000002	Acetyl-CoA acetyltransferase, mitochondrial	Q8QZT1	228+FASEITPITISVK	none	1404.79	21	3	GA	14.91																												1.2
M	WEC000002	Acetyl-CoA acetyltransferase, mitochondrial	Q8QZT1	309+IAAFADAAVDPIDFPLAPAYAVPK	none	2442.28	53	2	TA	20.93					0.179	0.219							0.146	0.102	0.102						0.093	0.106							0.129	0.095	0.075
M	WEC000002	Acetyl-CoA acetyltransferase, mitochondrial	Q8QZT1	309+IAAFADAAVDPIDFPLAPAYAVPK	none	2442.28	53	2	GA	20.93	0.244	0.177	0.177	0.199						0.088	0.101	0.141					0.125	0.108	0.071	0.071						0.08	0.098	0.064
M	WEC000002	Acetyl-CoA acetyltransferase, mitochondrial	Q8QZT1	309+IAAFADAAVDPIDFPLAPAYAVPK	none	2442.28	53	3	TA	20.93						0.246							0.179	0.151	0.166						0.28	0.157							0.126	0.107	0.11
M	WEC000002	Acetyl-CoA acetyltransferase, mitochondrial	Q8QZT1	309+IAAFADAAVDPIDFPLAPAYAVPK	none	2442.28	53	3	GA	20.93	0.335	0.223	0.292	0.245						0.161	0.191	0.202					0.186	0.14	0.175	0.119						0.115	0.141	0.138
M	WEC000002	Acetyl-CoA acetyltransferase, mitochondrial	Q8QZT1	64+LGTAAIQGAIEK	none	1170.66	27	2	GA	9.64	0.243	0.24		0.237						0.196	0.168	0.183					0.129	0.166		0.104						0.168	0.079	0.062
M	WEC000002	Acetyl-CoA acetyltransferase, mitochondrial	Q8QZT1	64+LGTAAIQGAIEK	none	1170.66	27	2	TA	9.64					0.183	0.196	0.208	0.213					0.164	0.131		0.153					0.06	0.108	0.102	0.084					0.114	0.086		0.064
M	WEC000002	Acetyl-CoA acetyltransferase, mitochondrial	Q8QZT1	64+LGTAAIQGAIEK	none	1170.66	27	3	TA	9.64																															0.52
M	WEC000002	Aconitate hydratase, mitochondrial	Q99KI0	118+VAVPSTIHCDHLIEAQVGGEK	C:Carbamidomethylation	2259.13	43	3	TA	10.52					0.156	0.155	0.141	0.135					0.09	0.108	0.089	0.107					0.094	0.135	0.062	0.042					0.044	0.111	0.052	0.043
M	WEC000002	Aconitate hydratase, mitochondrial	Q99KI0	118+VAVPSTIHCDHLIEAQVGGEK	C:Carbamidomethylation	2259.13	43	3	GA	10.52	0.184	0.147	0.153	0.18					0.13	0.121	0.106	0.104					0.082	0.076	0.057	0.135					0.088	0.058	0.051	0.01
M	WEC000002	Aconitate hydratase, mitochondrial	Q99KI0	118+VAVPSTIHCDHLIEAQVGGEK	C:Carbamidomethylation	2259.13	43	4	GA	10.52	0.138		0.131						0.088	0.1	0.089	0.101					0.192	0.283	0.128	0.287					0.177	0.195	0.139	0.055
M	WEC000002	Aconitate hydratase, mitochondrial	Q99KI0	118+VAVPSTIHCDHLIEAQVGGEK	C:Carbamidomethylation	2259.13	43	4	TA	10.52							0.127	0.151					0.083		0.09	0.095					0.208	0.41	0.136	0.064					0.163	0.272	0.131	0.165
M	WEC000002	Aconitate hydratase, mitochondrial	Q99KI0	118+VAVPSTIHCDHLIEAQVGGEKDLR	C:Carbamidomethylation	2643.34	49	3	GA	10.82	0.204	0.126	0.14	0.143					0.104	0.119	0.109	0.134					0.123	0.037	0.061	0.047					0.059	0.045	0.066	0.091
M	WEC000002	Aconitate hydratase, mitochondrial	Q99KI0	118+VAVPSTIHCDHLIEAQVGGEKDLR	C:Carbamidomethylation	2643.34	49	3	TA	10.82					0.141	0.118	0.125	0.158					0.077	0.08	0.087	0.101					0.038	0.028	0.041	0.069					0.041	0.023	0.042	0.031
M	WEC000002	Aconitate hydratase, mitochondrial	Q99KI0	118+VAVPSTIHCDHLIEAQVGGEKDLR	C:Carbamidomethylation	2643.34	49	4	GA	10.82	0.159	0.129	0.139	0.151					0.097	0.096	0.092	0.127					0.052	0.053	0.057	0.029					0.101	0.108	0.09	0.15
M	WEC000002	Aconitate hydratase, mitochondrial	Q99KI0	118+VAVPSTIHCDHLIEAQVGGEKDLR	C:Carbamidomethylation	2643.34	49	4	TA	10.82					0.137	0.132	0.145	0.139					0.063	0.076	0.082	0.095					0.024	0.037	0.039	0.059					0.074	0.072	0.074	0.039
M	WEC000002	Aconitate hydratase, mitochondrial	Q99KI0	118+VAVPSTIHCDHLIEAQVGGEKDLRR	C:Carbamidomethylation	2799.44	53	3	GA	9.98	0.184			0.15							0.091						0.174			0.124							0.082
M	WEC000002	Aconitate hydratase, mitochondrial	Q99KI0	118+VAVPSTIHCDHLIEAQVGGEKDLRR	C:Carbamidomethylation	2799.44	53	3	TA	9.98					0.14	0.119	0.159						0.099	0.097	0.084	0.084					0.139	0.182	0.137						0.107	0.108	0.048	0.067
M	WEC000002	Aconitate hydratase, mitochondrial	Q99KI0	118+VAVPSTIHCDHLIEAQVGGEKDLRR	C:Carbamidomethylation	2799.44	53	4	GA	9.98		0.111	0.138	0.115					0.072	0.072	0.082	0.041					0.227	0.152	0.183	0.12					0.144	0.114	0.072	0.173
M	WEC000002	Aconitate hydratase, mitochondrial	Q99KI0	118+VAVPSTIHCDHLIEAQVGGEKDLRR	C:Carbamidomethylation	2799.44	53	4	TA	9.98					0.128	0.111	0.1	0.105					0.065	0.069	0.059	0.068					0.086	0.124	0.132	0.16					0.055	0.066	0.071	0.046
M	WEC000002	Aconitate hydratase, mitochondrial	Q99KI0	32+VAMSHFEPSEYIR	none	1564.73	29	2	GA	11.9		0.155	0.184	0.15								0.146						0.11	0.104	0.168					0.248	0.264	0.2	0.086
M	WEC000002	Aconitate hydratase, mitochondrial	Q99KI0	32+VAMSHFEPSEYIR	none	1564.73	29	2	TA	11.9					0.148	0.161	0.149	0.153					0.09			0.105					0.077	0.093	0.093	0.109					0.196	0.327	0.201	0.139
M	WEC000002	Aconitate hydratase, mitochondrial	Q99KI0	32+VAMSHFEPSEYIR	none	1564.73	29	3	GA	11.9		0.214	0.197	0.225					0.191	0.199	0.199	0.191						0.064	0.043	0.043					0.085	0.11	0.082	0.016
M	WEC000002	Aconitate hydratase, mitochondrial	Q99KI0	32+VAMSHFEPSEYIR	none	1564.73	29	3	TA	11.9					0.175	0.19	0.2	0.224					0.164	0.17	0.167	0.184					0.024	0.008	0.005	0.008					0.055	0.086	0.083	0.038
M	WEC000002	Aconitate hydratase, mitochondrial	Q99KI0	379+VGLIGSCTNSSYEDMGR	C:Carbamidomethylation	1844.8	31	2	GA	11.32		0.154	0.163	0.157						0.108	0.101	0.119						0.042	0.032	0.039						0.059	0.052	0.035
M	WEC000002	Aconitate hydratase, mitochondrial	Q99KI0	379+VGLIGSCTNSSYEDMGR	C:Carbamidomethylation	1844.8	31	2	TA	11.32					0.116	0.121	0.128	0.135						0.083	0.094	0.09					0.017	0.032	0.03	0.022						0.05	0.042	0.04
M	WEC000002	Aconitate hydratase, mitochondrial	Q99KI0	379+VGLIGSCTNSSYEDMGR	C:Carbamidomethylation	1844.8	31	3	GA	11.32		0.191	0.209	0.173						0.145		0.164						0.187	0.1	0.091						0.023	0.234	0.132
M	WEC000002	Aconitate hydratase, mitochondrial	Q99KI0	379+VGLIGSCTNSSYEDMGR	C:Carbamidomethylation	1844.8	31	3	TA	11.32					0.124	0.123	0.137	0.145						0.14	0.119	0.129					0.073	0.051	0.064	0.033						0.179	0.074	0.099
M	WEC000002	Aconitate hydratase, mitochondrial	Q99KI0	412+SQFTITPGSEQIR	none	1462.74	28	2	GA	10.81	0.157	0.204	0.231	0.196							0.223	0.234					0.149	0.132	0.132	0.166					0.273	0.278	0.178	0.104
M	WEC000002	Aconitate hydratase, mitochondrial	Q99KI0	412+SQFTITPGSEQIR	none	1462.74	28	2	TA	10.81					0.162	0.175	0.179	0.195					0.132		0.202	0.156					0.045	0.084	0.084	0.082					0.176	0.37	0.155	0.093
M	WEC000002	Aconitate hydratase, mitochondrial	Q99KI0	412+SQFTITPGSEQIR	none	1462.74	28	3	TA	10.81																															0.265
M	WEC000002	Aconitate hydratase, mitochondrial	Q99KI0	412+SQFTITPGSEQIR	none	1462.74	28	3	GA	10.81																	0.679									0.529	0.204	0.21
M	WEC000002	Aconitate hydratase, mitochondrial	Q99KI0	480+NDANPETHAFVTSPEIVTALAIAGTLK	none	2779.44	52	3	GA	21.53	0.061								0.028	0.044	0.04	0.075					0.12	0.122	0.144	0.322					0.114	0.106	0.105	0.061
M	WEC000002	Aconitate hydratase, mitochondrial	Q99KI0	480+NDANPETHAFVTSPEIVTALAIAGTLK	none	2779.44	52	3	TA	21.53								0.069					0.029	0.027	0.025	0.042					0.103	0.096	0.128	0.083					0.092	0.127	0.096	0.077
M	WEC000002	Aconitate hydratase, mitochondrial	Q99KI0	480+NDANPETHAFVTSPEIVTALAIAGTLK	none	2779.44	52	4	TA	21.53						0.143							0.109		0.119	0.145						0.133	0.769	0.467					0.141		0.139	0.136
M	WEC000002	Aconitate hydratase, mitochondrial	Q99KI0	480+NDANPETHAFVTSPEIVTALAIAGTLK	none	2779.44	52	4	GA	21.53		0.183							0.132	0.116	0.119	0.12					0.735	0.173	0.713						0.173	0.163	0.137	0.1
M	WEC000002	Aconitate hydratase, mitochondrial	Q99KI0	535+SDFDPGQDTYQHPPKDSSGQRVDVSPTSQR	none	3330.51	65	3	GA	7.4
M	WEC000002	Aconitate hydratase, mitochondrial	Q99KI0	535+SDFDPGQDTYQHPPKDSSGQRVDVSPTSQR	none	3330.51	65	3	TA	7.4
M	WEC000002	Aconitate hydratase, mitochondrial	Q99KI0	535+SDFDPGQDTYQHPPKDSSGQRVDVSPTSQR	none	3330.51	65	4	GA	7.4	0.168	0.119	0.158	0.135					0.079	0.072	0.067	0.087					0.082	0.143	0.06	0.078					0.123	0.108	0.11	0.177
M	WEC000002	Aconitate hydratase, mitochondrial	Q99KI0	535+SDFDPGQDTYQHPPKDSSGQRVDVSPTSQR	none	3330.51	65	4	TA	7.4					0.158	0.094	0.108	0.107					0.069	0.052	0.069	0.077					0.06	0.049	0.063	0.073					0.063	0.067	0.101	0.06
M	WEC000002	Aconitate hydratase, mitochondrial	Q99KI0	550+DSSGQRVDVSPTSQR	none	1617.77	35	2	GA	4.3
M	WEC000002	Aconitate hydratase, mitochondrial	Q99KI0	550+DSSGQRVDVSPTSQR	none	1617.77	35	2	TA	4.3						0.19	0.224								0.156							0.109	0.111								0.024
M	WEC000002	Aconitate hydratase, mitochondrial	Q99KI0	550+DSSGQRVDVSPTSQR	none	1617.77	35	3	GA	4.3				0.117														0.34	0.405	0.196					0.312	0.217	0.233	0.616
M	WEC000002	Aconitate hydratase, mitochondrial	Q99KI0	550+DSSGQRVDVSPTSQR	none	1617.77	35	3	TA	4.3					0.113								0.074	0.075	0.083						0.135	0.329	0.25	0.234					0.13	0.088	0.1	0.38
M	WEC000002	Aconitate hydratase, mitochondrial	Q99KI0	556+VDVSPTSQR	none	987.5	18	2	GA	3.5	0.287	0.256		0.274					0.197	0.22	0.217	0.239					0.091	0.163	0.25	0.105					0.123	0.118	0.105	0.174
M	WEC000002	Aconitate hydratase, mitochondrial	Q99KI0	556+VDVSPTSQR	none	987.5	18	2	TA	3.5					0.193	0.212	0.239									0.163					0.058	0.132	0.159	0.151					0.109	0.077	0.105	0.09
M	WEC000002	Aconitate hydratase, mitochondrial	Q99KI0	565+LQLLEPFDKWDGKDLEDLQILIK	none	2768.5	36	3	GA	21.23	0.24	0.223		0.251					0.171	0.167	0.156	0.202					0.014	0.037	0.057	0.048					0.039	0.033	0.041	0.046
M	WEC000002	Aconitate hydratase, mitochondrial	Q99KI0	565+LQLLEPFDKWDGKDLEDLQILIK	none	2768.5	36	3	TA	21.23					0.211	0.177	0.21	0.2					0.133	0.129	0.159	0.145					0.031	0.019	0.024	0.021					0.029	0.028	0.036	0.032
M	WEC000002	Aconitate hydratase, mitochondrial	Q99KI0	565+LQLLEPFDKWDGKDLEDLQILIK	none	2768.5	36	4	GA	21.23	0.208	0.185	0.206	0.213					0.152	0.163	0.159	0.169					0.027	0.018	0.073	0.037					0.036	0.035	0.048	0.055
M	WEC000002	Aconitate hydratase, mitochondrial	Q99KI0	565+LQLLEPFDKWDGKDLEDLQILIK	none	2768.5	36	4	TA	21.23					0.199	0.166	0.197	0.185					0.122	0.128	0.151	0.138					0.031	0.015	0.056	0.036					0.02	0.032	0.05	0.023
M	WEC000002	Aconitate hydratase, mitochondrial	Q99KI0	59+LNRPLTLSEK	none	1169.68	17	2	GA	6.9		0.171	0.16	0.197					0.162	0.166	0.179	0.15						0.026	0.012	0.031					0.029	0.019	0.033	0.013
M	WEC000002	Aconitate hydratase, mitochondrial	Q99KI0	59+LNRPLTLSEK	none	1169.68	17	2	TA	6.9					0.133	0.173	0.135	0.168					0.136	0.145	0.165	0.152					0.01	0.023	0.008	0.013					0.02	0.021	0.019	0.027
M	WEC000002	Aconitate hydratase, mitochondrial	Q99KI0	59+LNRPLTLSEK	none	1169.68	17	3	GA	6.9		0.204	0.146	0.243					0.165	0.182	0.227	0.198						0.051	0.029	0.06					0.039	0.038	0.053	0.057
M	WEC000002	Aconitate hydratase, mitochondrial	Q99KI0	59+LNRPLTLSEK	none	1169.68	17	3	TA	6.9					0.201	0.173	0.14	0.175					0.116	0.201	0.172						0.053	0.032	0.026	0.031					0.021	0.053	0.034	0.086
M	WEC000002	Aconitate hydratase, mitochondrial	Q99KI0	606+FRGHLDNISNNLLIGAINIENGK	none	2521.34	41	3	GA	16.28																		0.204	0.27	0.3					0.31	0.4	0.314	0.373
M	WEC000002	Aconitate hydratase, mitochondrial	Q99KI0	606+FRGHLDNISNNLLIGAINIENGK	none	2521.34	41	3	TA	16.28								0.037													0.319	0.215	0.209	0.168					0.296		0.33	0.211
M	WEC000002	Aconitate hydratase, mitochondrial	Q99KI0	606+FRGHLDNISNNLLIGAINIENGK	none	2521.34	41	4	TA	16.28																					0.383	0.277	0.338	0.257					0.296		0.304	0.273
M	WEC000002	Aconitate hydratase, mitochondrial	Q99KI0	606+FRGHLDNISNNLLIGAINIENGK	none	2521.34	41	4	GA	16.28																	0.446	0.351	0.402	0.42					0.35	0.421	0.268	0.5
M	WEC000002	Aconitate hydratase, mitochondrial	Q99KI0	634+NAVTQEFGPVPDTAR	none	1600.78	32	2	TA	10.95					0.147	0.14	0.146						0.091	0.096	0.103	0.104					0.08	0.09	0.077						0.122	0.17	0.141	0.089
M	WEC000002	Aconitate hydratase, mitochondrial	Q99KI0	634+NAVTQEFGPVPDTAR	none	1600.78	32	2	GA	10.95	0.17	0.161	0.16	0.17					0.101	0.121	0.118	0.12					0.037	0.125	0.093	0.099					0.174	0.191	0.135	0.066
M	WEC000002	Aconitate hydratase, mitochondrial	Q99KI0	634+NAVTQEFGPVPDTAR	none	1600.78	32	3	TA	10.95							0.21														0.156	0.22	0.092						0.266	0.421	0.23	0.266
M	WEC000002	Aconitate hydratase, mitochondrial	Q99KI0	634+NAVTQEFGPVPDTAR	none	1600.78	32	3	GA	10.95		0.242		0.257								0.168					0.221	0.142	0.393	0.122					0.327	0.436	0.288	0.097
M	WEC000002	Aconitate hydratase, mitochondrial	Q99KI0	69+IVYGHLDDPANQEIER	none	1867.91	36	2	GA	9.52			0.143									0.115							0.009									0.005
M	WEC000002	Aconitate hydratase, mitochondrial	Q99KI0	69+IVYGHLDDPANQEIER	none	1867.91	36	3	GA	9.52	0.152	0.189	0.146	0.159					0.108	0.132	0.104	0.124					0.018	0.097	0.029	0.039					0.057	0.129	0.073	0.051
M	WEC000002	Aconitate hydratase, mitochondrial	Q99KI0	69+IVYGHLDDPANQEIER	none	1867.91	36	3	TA	9.52					0.114	0.118	0.127	0.146					0.077	0.103	0.091	0.103					0.021	0.017	0.023	0.03					0.069	0.126	0.037	0.024
M	WEC000002	Aconitate hydratase, mitochondrial	Q99KI0	724+LTIQGLKDFAPGKPLK	none	1725.02	24	3	TA	13.02								0.259																0.141
M	WEC000002	Aconitate hydratase, mitochondrial	Q99KI0	724+LTIQGLKDFAPGKPLK	none	1725.02	24	3	GA	13.02										0.172																0.16		0.209
M	WEC000002	Aconitate hydratase, mitochondrial	Q99KI0	724+LTIQGLKDFAPGKPLK	none	1725.02	24	4	GA	13.02	0.034											0.04					0.188	0.36							0.224	0.261	0.24	0.146
M	WEC000002	Aconitate hydratase, mitochondrial	Q99KI0	724+LTIQGLKDFAPGKPLK	none	1725.02	24	4	TA	13.02								0.07														0.237	0.238	0.113						0.437	0.21	0.274
M	WEC000002	Aconitate hydratase, mitochondrial	Q99KI0	96+VAMQDATAQMAMLQFISSGLPK	none	2337.15	47	2	GA	22.29		0.087	0.081	0.105					0.03	0.025	0.012	0.039					0.16	0.055	0.05	0.049					0.1	0.068	0.075	0.03
M	WEC000002	Aconitate hydratase, mitochondrial	Q99KI0	96+VAMQDATAQMAMLQFISSGLPK	none	2337.15	47	2	TA	22.29					0.09	0.07	0.069	0.059					0.017	0.029	0.037	0.042					0.056	0.051	0.064	0.05					0.057	0.068	0.036	0.047
M	WEC000002	Aconitate hydratase, mitochondrial	Q99KI0	96+VAMQDATAQMAMLQFISSGLPK	none	2337.15	47	3	GA	22.29		0.127	0.121	0.137					0.094	0.081	0.083	0.08					0.332	0.044	0.058	0.064					0.099	0.073	0.121	0.038
M	WEC000002	Aconitate hydratase, mitochondrial	Q99KI0	96+VAMQDATAQMAMLQFISSGLPK	none	2337.15	47	3	TA	22.29					0.112	0.099	0.108	0.102					0.061	0.066	0.07	0.074					0.033	0.032	0.042	0.052					0.052	0.061	0.054	0.04
M	WEC000002	Actin, aortic smooth muscle	P62737	150+TTGIVLDSGDGVTHNVPIYEGYALPHAIMR	none	3195.6	51	3	TA	16.3																							0.415	0.364
M	WEC000002	Actin, aortic smooth muscle	P62737	150+TTGIVLDSGDGVTHNVPIYEGYALPHAIMR	none	3195.6	51	3	GA	16.3																			0.232						0.495			0.206
M	WEC000002	Actin, aortic smooth muscle	P62737	150+TTGIVLDSGDGVTHNVPIYEGYALPHAIMR	none	3195.6	51	4	GA	16.3			0.036									0.054						0.332	0.19						0.427	0.488	0.543	0.158
M	WEC000002	Actin, aortic smooth muscle	P62737	150+TTGIVLDSGDGVTHNVPIYEGYALPHAIMR	none	3195.6	51	4	TA	16.3																					0.289		0.325	0.295					0.424	0.575	0.464	0.354
M	WEC000002	Actin, aortic smooth muscle	P62737	21+AGFAGDDAPR	none	975.44	26	2	GA	5.48	0.129	0.113	0.09	0.122					0.131	0.111	0.102	0.084					0.05	0.022	0.029	0.024					0.145	0.116	0.146	0.028
M	WEC000002	Actin, aortic smooth muscle	P62737	21+AGFAGDDAPR	none	975.44	26	2	TA	5.48					0.121	0.133	0.134	0.156					0.088	0.046	0.058	0.035					0.023	0.018	0.043	0.032					0.062	0.082	0.091	0.036
M	WEC000002	Actin, aortic smooth muscle	P62737	31+AVFPSIVGRPR	none	1197.7	23	2	TA	11.06					0.128	0.151	0.153							0.077	0.083	0.066					0.032	0.028	0.04							0.028	0.02	0.023
M	WEC000002	Actin, aortic smooth muscle	P62737	31+AVFPSIVGRPR	none	1197.7	23	2	GA	11.06	0.137	0.159	0.117	0.151					0.091	0.119	0.117	0.079					0.04	0.052	0.023	0.027					0.045	0.037	0.026	0.026
M	WEC000002	Actin, aortic smooth muscle	P62737	31+AVFPSIVGRPR	none	1197.7	23	3	GA	11.06	0.048	0.08	0.055	0.087					0.05	0.048	0.042	0.033					0.057	0.033	0.037	0.017					0.064	0.032	0.038	0.041
M	WEC000002	Actin, aortic smooth muscle	P62737	31+AVFPSIVGRPR	none	1197.7	23	3	TA	11.06					0.037	0.089	0.067	0.097					0.016	0.008	0.034	0.011					0.035	0.018	0.051	0.046					0.034	0.029	0.03	0.034
M	WEC000002	Actin, aortic smooth muscle	P62737	318+EITALAPSTMK	none	1160.61	21	2	GA	9.78										0.138																0.184
M	WEC000002	Actin, aortic smooth muscle	P62737	318+EITALAPSTMK	none	1160.61	21	2	TA	9.78						0.155	0.181	0.18							0.18	0.143						0.141	0.152	0.137						0.263	0.162	0.15
M	WEC000002	Actin, aortic smooth muscle	P62737	53+DSYVGDEAQSK	none	1197.51	24	2	GA	3.8	0.143	0.167	0.098	0.173					0.178	0.115	0.121	0.074					0.046	0.084	0.029	0.069					0.151	0.043	0.058	0.023
M	WEC000002	Actin, aortic smooth muscle	P62737	53+DSYVGDEAQSK	none	1197.51	24	2	TA	3.8					0.159	0.185	0.147	0.167					0.107	0.132	0.105	0.085					0.06	0.072	0.066	0.033					0.053	0.129	0.065	0.07
M	WEC000002	Actin, aortic smooth muscle	P62737	98+VAPEEHPTLLTEAPLNPK	none	1955.04	38	2	GA	12.06	0.072	0.077	0.056	0.104						0.044	0.072	0.038					0.034	0.065	0.033	0.034						0.032	0.033	0.016
M	WEC000002	Actin, aortic smooth muscle	P62737	98+VAPEEHPTLLTEAPLNPK	none	1955.04	38	2	TA	12.06					0.069	0.078	0.06	0.098					0.028	0.039		0.041					0.029	0.038	0.022	0.026					0.018	0.021		0.018
M	WEC000002	Actin, aortic smooth muscle	P62737	98+VAPEEHPTLLTEAPLNPK	none	1955.04	38	3	GA	12.06	0.111	0.119	0.093	0.144					0.086	0.082	0.098	0.084					0.065	0.113	0.068	0.079					0.111	0.057	0.055	0.059
M	WEC000002	Actin, aortic smooth muscle	P62737	98+VAPEEHPTLLTEAPLNPK	none	1955.04	38	3	TA	12.06					0.117	0.119	0.124	0.164					0.066	0.078	0.068	0.058					0.08	0.103	0.089	0.095					0.06	0.076	0.042	0.043
M	WEC000002	Actin, aortic smooth muscle	P62737	98+VAPEEHPTLLTEAPLNPK	none	1955.04	38	4	TA	12.06																															0.636
M	WEC000002	Acyl-CoA-binding protein	P31786	16+LKTQPTDEEMLFIYSHFK	none	2226.1	28	3	GA	16.28		0.175	0.191	0.222						0.208		0.187						0.131	0.197	0.187						0.159	0.257	0.158
M	WEC000002	Acyl-CoA-binding protein	P31786	16+LKTQPTDEEMLFIYSHFK	none	2226.1	28	3	TA	16.28					0.208	0.196	0.169							0.221	0.186	0.176					0.176	0.152	0.16	0.245					0.207	0.183	0.138	0.124
M	WEC000002	Acyl-CoA-binding protein	P31786	16+LKTQPTDEEMLFIYSHFK	none	2226.1	28	4	GA	16.28																	0.793	0.282	0.435	0.291					0.577	0.211	0.241	0.237
M	WEC000002	Acyl-CoA-binding protein	P31786	16+LKTQPTDEEMLFIYSHFK	none	2226.1	28	4	TA	16.28																					0.304	0.289	0.382	0.42					0.247	0.247	0.273	0.21
M	WEC000002	Adenylate kinase isoenzyme 1	Q9R0Y5	10+IIFVVGGPGSGK	none	1129.65	17	2	GA	12.72	0.075	0.084		0.106					0.042	0.072	0.076	0.067					0.014	0.017		0.021					0.012	0.016	0.013	0.012
M	WEC000002	Adenylate kinase isoenzyme 1	Q9R0Y5	10+IIFVVGGPGSGK	none	1129.65	17	2	TA	12.72					0.08	0.086	0.076	0.104					0.045	0.087	0.06	0.055					0.032	0.017	0.017	0.015					0.017	0.026	0.016	0.024
M	WEC000002	Adenylate kinase isoenzyme 1	Q9R0Y5	10+IIFVVGGPGSGK	none	1129.65	17	3	TA	12.72								0.213													0.369	0.224	0.222	0.172					0.248		0.24	0.34
M	WEC000002	Adenylate kinase isoenzyme 1	Q9R0Y5	10+IIFVVGGPGSGK	none	1129.65	17	3	GA	12.72			0.161									0.188					0.172	0.26	0.134	0.303					0.205	0.239	0.291	0.141
M	WEC000002	Adenylate kinase isoenzyme 1	Q9R0Y5	101+QGEEFEQK	none	993.44	23	2	TA	3.08					0.125	0.104	0.128	0.147						0.132	0.099	0.115					0.041	0.017	0.018	0.024						0.057	0.041	0.039
M	WEC000002	Adenylate kinase isoenzyme 1	Q9R0Y5	101+QGEEFEQK	none	993.44	23	2	GA	3.08	0.101	0.123	0.095	0.143					0.069	0.106	0.111	0.116					0.024	0.014	0.022	0.029					0.052	0.073	0.094	0.004
M	WEC000002	Adenylate kinase isoenzyme 1	Q9R0Y5	109+IGQPTLLLYVDAGAETMTQR	none	2176.12	37	2	GA	19.32	0.093	0.094	0.087	0.11					0.052	0.063	0.073	0.068					0.053	0.02	0.021	0.022					0.008	0.016	0.027	0.01
M	WEC000002	Adenylate kinase isoenzyme 1	Q9R0Y5	109+IGQPTLLLYVDAGAETMTQR	none	2176.12	37	2	TA	19.32					0.096	0.094	0.088	0.108					0.051	0.063	0.056	0.06					0.02	0.013	0.019	0.014					0.02	0.032	0.017	0.022
M	WEC000002	Adenylate kinase isoenzyme 1	Q9R0Y5	109+IGQPTLLLYVDAGAETMTQR	none	2176.12	37	3	GA	19.32	0.016	0.055	0.058	0.091					0.027	0.033	0.021	0.043					0.124	0.023	0.022	0.017					0.047	0.076	0.108	0.053
M	WEC000002	Adenylate kinase isoenzyme 1	Q9R0Y5	109+IGQPTLLLYVDAGAETMTQR	none	2176.12	37	3	TA	19.32					0.046	0.049	0.053	0.079					0.022			0.038					0.041	0.041	0.033	0.035					0.064	0.128	0.077	0.052
M	WEC000002	Adenylate kinase isoenzyme 1	Q9R0Y5	133+GETSGRVDDNEETIKK	none	1776.85	31	2	TA	2.41							0.044	0.093							0.105								0.105	0.048							0.13
M	WEC000002	Adenylate kinase isoenzyme 1	Q9R0Y5	133+GETSGRVDDNEETIKK	none	1776.85	31	2	GA	2.41	0.088		0.056	0.152					0.072		0.115						0.045		0.06	0.16					0.059		0.188
M	WEC000002	Adenylate kinase isoenzyme 1	Q9R0Y5	133+GETSGRVDDNEETIKK	none	1776.85	31	3	GA	2.41																	0.545	0.385	0.353	0.295					0.551	0.719	0.733
M	WEC000002	Adenylate kinase isoenzyme 1	Q9R0Y5	133+GETSGRVDDNEETIKK	none	1776.85	31	3	TA	2.41																					0.498	0.583	0.354	0.521					0.595	0.714	0.542	0.514
M	WEC000002	Adenylate kinase isoenzyme 1	Q9R0Y5	133+GETSGRVDDNEETIKK	none	1776.85	31	4	GA	2.41		0.023		0.037													0.388	0.131	0.212	0.14					0.433	0.44	0.562
M	WEC000002	Adenylate kinase isoenzyme 1	Q9R0Y5	133+GETSGRVDDNEETIKK	none	1776.85	31	4	TA	2.41							-0.009									-0.019					0.202	0.259	0.194	0.231					0.407	0.522	0.354	0.196
M	WEC000002	Adenylate kinase isoenzyme 1	Q9R0Y5	149+RLETYYNATEPVISFYDKR	none	2364.17	32	3	GA	14.01	0.121	0.112	0.11	0.141					0.079	0.095	0.097	0.1					0.047	0.035	0.039	0.039					0.036	0.04	0.036	0.04
M	WEC000002	Adenylate kinase isoenzyme 1	Q9R0Y5	149+RLETYYNATEPVISFYDKR	none	2364.17	32	3	TA	14.01					0.146	0.125	0.114	0.133					0.089	0.091	0.097	0.098					0.064	0.043	0.045	0.044					0.045	0.04	0.037	0.038
M	WEC000002	Adenylate kinase isoenzyme 1	Q9R0Y5	149+RLETYYNATEPVISFYDKR	none	2364.17	32	4	GA	14.01	0.138	0.123	0.144	0.173					0.091	0.112	0.111	0.117					0.061	0.049	0.068	0.063					0.039	0.038	0.033	0.026
M	WEC000002	Adenylate kinase isoenzyme 1	Q9R0Y5	149+RLETYYNATEPVISFYDKR	none	2364.17	32	4	TA	14.01					0.124	0.109	0.13	0.155					0.098	0.126	0.123	0.119					0.052	0.039	0.044	0.046					0.036	0.064	0.051	0.052
M	WEC000002	Adenylate kinase isoenzyme 1	Q9R0Y5	172+KVNAEGTVDTVFSEVCTYLDSLK	C:Carbamidomethylation	2574.25	32	3	GA	22.85	0.12	0.123	0.116	0.144					0.08	0.102	0.109	0.103					0.03	0.023	0.034	0.028					0.015	0.013	0.019	0.017
M	WEC000002	Adenylate kinase isoenzyme 1	Q9R0Y5	172+KVNAEGTVDTVFSEVCTYLDSLK	C:Carbamidomethylation	2574.25	32	3	TA	22.85					0.127	0.126	0.122	0.141					0.086	0.092	0.102	0.107					0.03	0.022	0.032	0.021					0.023	0.019	0.031	0.033
M	WEC000002	Adenylate kinase isoenzyme 1	Q9R0Y5	173+VNAEGTVDTVFSEVCTYLDSLK	C:Carbamidomethylation	2446.16	32	2	GA	23.51	0.129	0.119	0.134	0.156					0.081	0.111	0.142	0.11					0.053	0.043	0.08	0.052					0.045	0.055	0.08	0.057
M	WEC000002	Adenylate kinase isoenzyme 1	Q9R0Y5	173+VNAEGTVDTVFSEVCTYLDSLK	C:Carbamidomethylation	2446.16	32	2	TA	23.51					0.151	0.128	0.14	0.154					0.094	0.106	0.1	0.113					0.072	0.056	0.063	0.062					0.056	0.078	0.068	0.064
M	WEC000002	Adenylate kinase isoenzyme 1	Q9R0Y5	173+VNAEGTVDTVFSEVCTYLDSLK	C:Carbamidomethylation	2446.16	32	3	TA	23.51								0.043					-0.018								0.237	0.2	0.265	0.154					0.155	0.28	0.345	0.215
M	WEC000002	Adenylate kinase isoenzyme 1	Q9R0Y5	173+VNAEGTVDTVFSEVCTYLDSLK	C:Carbamidomethylation	2446.16	32	3	GA	23.51		0.029		0.036					-0.007			-0.006					0.154	0.141	0.278	0.149					0.152	0.2	0.292	0.191
M	WEC000002	Adenylate kinase isoenzyme 1	Q9R0Y5	32+YGYTHLSTGDLLR	none	1494.75	18	2	GA	11.98	0.086	0.106	0.086	0.122					0.063	0.09	0.098	0.088					0.01	0.021	0.015	0.029					0.024	0.026	0.031	0.019
M	WEC000002	Adenylate kinase isoenzyme 1	Q9R0Y5	32+YGYTHLSTGDLLR	none	1494.75	18	2	TA	11.98					0.083	0.099	0.084	0.125					0.066	0.088	0.087	0.077					0.039	0.035	0.011	0.022					0.02	0.067	0.03	0.024
M	WEC000002	Adenylate kinase isoenzyme 1	Q9R0Y5	32+YGYTHLSTGDLLR	none	1494.75	18	3	GA	11.98	0.091	0.112	0.086	0.128					0.056	0.083	0.091	0.073					0.013	0.075	0.059	0.014					0.049	0.053	0.049	0.045
M	WEC000002	Adenylate kinase isoenzyme 1	Q9R0Y5	32+YGYTHLSTGDLLR	none	1494.75	18	3	TA	11.98					0.069	0.111	0.078	0.111					0.058	0.057	0.088	0.077					0.017	0.038	0.078	0.02					0.045	0.041	0.069	0.058
M	WEC000002	Adenylate kinase isoenzyme 1	Q9R0Y5	56+KLSAIMEKGELVPLDTVLDMLR	none	2470.35	35	3	GA	21.86				-0.008														0.1	0.093	0.103					0.117	0.162	0.235
M	WEC000002	Adenylate kinase isoenzyme 1	Q9R0Y5	56+KLSAIMEKGELVPLDTVLDMLR	none	2470.35	35	3	TA	21.86																					0.129	0.109	0.133	0.195					0.14	0.307	0.202	0.126
M	WEC000002	Adenylate kinase isoenzyme 1	Q9R0Y5	56+KLSAIMEKGELVPLDTVLDMLR	none	2470.35	35	4	GA	21.86		0.18	0.153															0.192	0.196	0.233					0.266	0.286
M	WEC000002	Adenylate kinase isoenzyme 1	Q9R0Y5	56+KLSAIMEKGELVPLDTVLDMLR	none	2470.35	35	4	TA	21.86																					0.238	0.201	0.259	0.258					0.304			0.318
M	WEC000002	Adenylate kinase isoenzyme 1	Q9R0Y5	57+LSAIMEKGELVPLDTVLDMLR	none	2342.26	34	2	GA	22.75	0.143	0.114	0.097	0.14					0.078	0.099	0.12	0.101					0.188	0.058	0.053	0.084					0.073	0.062	0.09	0.083
M	WEC000002	Adenylate kinase isoenzyme 1	Q9R0Y5	57+LSAIMEKGELVPLDTVLDMLR	none	2342.26	34	2	TA	22.75					0.128	0.126	0.128	0.137					0.078	0.093	0.112	0.099					0.096	0.082	0.081	0.076					0.07	0.119	0.088	0.093
M	WEC000002	Adenylate kinase isoenzyme 1	Q9R0Y5	57+LSAIMEKGELVPLDTVLDMLR	none	2342.26	34	3	GA	22.75	0.127	0.096	0.091	0.114					0.057	0.063	0.079	0.084					0.156	0.05	0.058	0.067					0.061	0.089	0.1	0.078
M	WEC000002	Adenylate kinase isoenzyme 1	Q9R0Y5	57+LSAIMEKGELVPLDTVLDMLR	none	2342.26	34	3	TA	22.75					0.108	0.081	0.087	0.1					0.049	0.07	0.068	0.094					0.04	0.044	0.075	0.059					0.07	0.144	0.071	0.086
M	WEC000002	Adenylate kinase isoenzyme 1	Q9R0Y5	57+LSAIMEKGELVPLDTVLDMLRDAMLAK	none	2971.58	47	3	GA	23.78																		0.39
M	WEC000002	Adenylate kinase isoenzyme 1	Q9R0Y5	57+LSAIMEKGELVPLDTVLDMLRDAMLAK	none	2971.58	47	3	TA	23.78
M	WEC000002	Adenylate kinase isoenzyme 1	Q9R0Y5	57+LSAIMEKGELVPLDTVLDMLRDAMLAK	none	2971.58	47	4	GA	23.78																		0.572
M	WEC000002	Adenylate kinase isoenzyme 1	Q9R0Y5	57+LSAIxmEKGELVPLDTVLDMLR	m:Oxidized methionine	2358.25	34	3	GA	22.37																	0.226			0.112							0.056	0.161
M	WEC000002	Adenylate kinase isoenzyme 1	Q9R0Y5	57+LSAIxmEKGELVPLDTVLDMLRDAMLAK	m:Oxidized methionine	2987.57	47	3	GA	23.59																		0.596		0.638					0.732	0.867
M	WEC000002	Adenylate kinase isoenzyme 1	Q9R0Y5	57+LSAIxmEKGELVPLDTVLDMLRDAMLAK	m:Oxidized methionine	2987.57	47	3	TA	23.59																					0.495		0.467						0.642			0.546
M	WEC000002	Adenylate kinase isoenzyme 1	Q9R0Y5	57+LSAIxmEKGELVPLDTVLDMLRDAMLAK	m:Oxidized methionine	2987.57	47	4	GA	23.59																		0.706
M	WEC000002	Adenylate kinase isoenzyme 1	Q9R0Y5	57+LSAIxmEKGELVPLDTVLDMLRDAMLAK	m:Oxidized methionine	2987.57	47	4	TA	23.59																					0.819		0.617
M	WEC000002	Adenylate kinase isoenzyme 1	Q9R0Y5	64+GELVPLDTVLDMLR	none	1569.84	21	2	TA	23.13						0.113	0.123	0.122					0.117		0.138	0.142					0.225	0.066	0.08	0.052					0.109		0.115	0.145
M	WEC000002	Adenylate kinase isoenzyme 1	Q9R0Y5	64+GELVPLDTVLDMLR	none	1569.84	21	2	GA	23.13	0.134	0.155	0.084	0.193					0.076	0.127	0.149	0.08					0.118	0.112	0.078	0.139					0.062	0.074	0.124	0.017
M	WEC000002	Adenylate kinase isoenzyme 1	Q9R0Y5	64+GELVPLDTVLDMLR	none	1569.84	21	3	TA	23.13																					1.563	0.473	0.749	0.342					0.943		1.01	1.128
M	WEC000002	Adenylate kinase isoenzyme 1	Q9R0Y5	64+GELVPLDTVLDMLR	none	1569.84	21	3	GA	23.13																	0.816	0.686	0.395	1.026					0.513	0.773	1.088	0.254
M	WEC000002	Adenylate kinase isoenzyme 1	Q9R0Y5	84+VDSSNGFLIDGYPR	none	1538.74	24	2	TA	13.46					0.146		0.151	0.164						0.13	0.124	0.109					0.049	0.461	0.051	0.042						0.054	0.042	0.036
M	WEC000002	Adenylate kinase isoenzyme 1	Q9R0Y5	84+VDSSNGFLIDGYPR	none	1538.74	24	2	GA	13.46	0.134	0.128	0.134	0.133					0.116	0.165	0.141	0.149					0.029	0.039	0.033	0.043					0.051	0.073	0.054	0.059
M	WEC000002	Adenylate kinase isoenzyme 1	Q9R0Y5	84+VDSSNGFLIDGYPR	none	1538.74	24	3	TA	13.46																						0.383	0.433	0.283					0.656		0.387	0.407
M	WEC000002	Adenylate kinase isoenzyme 1	Q9R0Y5	84+VDSSNGFLIDGYPR	none	1538.74	24	3	GA	13.46			0.062														0.359	0.418	0.136	0.402					0.37	0.523	0.466	0.262
M	WEC000002	Adenylate kinase isoenzyme 1	Q9R0Y5	98+EVKQGEEFEQK	none	1349.65	28	2	GA	3.36	0.095	0.112	0.093	0.124					0.051	0.084	0.098	0.116					0.012	0.012	0.023	0.013					0.017	0.029	0.018	0.062
M	WEC000002	Adenylate kinase isoenzyme 1	Q9R0Y5	98+EVKQGEEFEQK	none	1349.65	28	2	TA	3.36					0.103	0.127	0.078	0.124					0.068	0.084	0.086	0.082					0.033	0.073	0.043	0.028					0.016	0.024	0.026	0.031
M	WEC000002	Adenylate kinase isoenzyme 1	Q9R0Y5	98+EVKQGEEFEQK	none	1349.65	28	3	GA	3.36	0.077	0.128	0.071	0.105					0.044	0.106	0.112	0.126					0.012	0.023	0.017	0.081					0.014	0.008	0.003	0.124
M	WEC000002	Adenylate kinase isoenzyme 1	Q9R0Y5	98+EVKQGEEFEQK	none	1349.65	28	3	TA	3.36					0.099	0.137	0.076	0.119					0.094	0.088	0.103	0.048					0.066	0.083	0.014	0.044					0.01	0.009	0.016	0.155
M	WEC000002	Adenylosuccinate synthetase isozyme 1	P28650	94+AVSFIGNGVVIHLPGLFEEAEKNEK	none	2696.42	48	3	TA	19.08					0.358	0.382										0.484					0.108	0.137	1.364	0.741					0.246			0.183
M	WEC000002	Adenylosuccinate synthetase isozyme 1	P28650	94+AVSFIGNGVVIHLPGLFEEAEKNEK	none	2696.42	48	3	GA	19.08		0.287							0.379			0.31						0.111	0.833	0.583					0.199	0.203	0.225	0.153
M	WEC000002	Adenylosuccinate synthetase isozyme 1	P28650	94+AVSFIGNGVVIHLPGLFEEAEKNEK	none	2696.42	48	4	GA	19.08										0.304	0.286	0.203														0.129	0.183	0.112
M	WEC000002	Aldose reductase	P45376	23+SPPGQVTEAVK	none	1111.59	24	2	TA	5.55								0.224													0.301	0.225		0.154								0.35
M	WEC000002	Aldose reductase	P45376	23+SPPGQVTEAVK	none	1111.59	24	2	GA	5.55	0.196	0.14	0.116	0.163													0.172	0.017	0.054	0.024						0.25	0.256
M	WEC000002	Aldose reductase	P45376	23+SPPGQVTEAVK	none	1111.59	24	3	GA	5.55												0.156																0.046
M	WEC000002	Aldose reductase	P45376	23+SPPGQVTEAVK	none	1111.59	24	3	TA	5.55															0.118																0.019	0.402
M	WEC000002	Alpha-1-antitrypsin 1-2	P22599	174+VINDFVEKGTQGK	none	1433.75	20	2	TA	7.27													0.812																0.169
M	WEC000002	Alpha-1-antitrypsin 1-2	P22599	174+VINDFVEKGTQGK	none	1433.75	20	2	GA	7.27	0.514									0.931							0.194	0.364							0.237	0.162
M	WEC000002	Alpha-1-antitrypsin 1-2	P22599	174+VINDFVEKGTQGK	none	1433.75	20	3	TA	7.27																													0.372
M	WEC000002	Alpha-1-antitrypsin 1-2	P22599	174+VINDFVEKGTQGK	none	1433.75	20	3	GA	7.27																		0.33							0.507	0.339
M	WEC000002	Alpha-1-antitrypsin 1-2	P22599	174+VINDFVEKGTQGK	none	1433.75	20	4	TA	7.27																															1.148
M	WEC000002	Alpha-1-antitrypsin 1-3	Q00896	174+VINDFVEKGTQGK	none	1433.75	20	2	TA	7.27													0.812																0.169
M	WEC000002	Alpha-1-antitrypsin 1-3	Q00896	174+VINDFVEKGTQGK	none	1433.75	20	2	GA	7.27	0.514									0.931							0.194	0.364							0.237	0.162
M	WEC000002	Alpha-1-antitrypsin 1-3	Q00896	174+VINDFVEKGTQGK	none	1433.75	20	3	TA	7.27																													0.372
M	WEC000002	Alpha-1-antitrypsin 1-3	Q00896	174+VINDFVEKGTQGK	none	1433.75	20	3	GA	7.27																		0.33							0.507	0.339
M	WEC000002	Alpha-1-antitrypsin 1-3	Q00896	174+VINDFVEKGTQGK	none	1433.75	20	4	TA	7.27																															1.148
M	WEC000002	Alpha-1-antitrypsin 1-3	Q00896	300+RLAQIHFPR	none	1136.66	22	2	GA	8.77
M	WEC000002	Alpha-1-antitrypsin 1-3	Q00896	300+RLAQIHFPR	none	1136.66	22	2	TA	8.77
M	WEC000002	Alpha-1-antitrypsin 1-3	Q00896	300+RLAQIHFPR	none	1136.66	22	3	GA	8.77	0.824	0.806	0.823	0.878					0.754	0.774	0.793	0.82					0.137	0.126	0.13	0.155					0.129	0.145	0.114	0.116
M	WEC000002	Alpha-1-antitrypsin 1-3	Q00896	300+RLAQIHFPR	none	1136.66	22	3	TA	8.77					0.803	0.81	0.829	0.868					0.761	0.788	0.801	0.832					0.134	0.142	0.135	0.137					0.132	0.144	0.128	0.106
M	WEC000002	Alpha-1-antitrypsin 1-3	Q00896	301+LAQIHFPR	none	980.56	19	2	GA	9.83																										0.218
M	WEC000002	Alpha-1-antitrypsin 1-3	Q00896	301+LAQIHFPR	none	980.56	19	2	TA	9.83													0.753																0.18	0.352
M	WEC000002	Alpha-1-antitrypsin 1-3	Q00896	301+LAQIHFPR	none	980.56	19	3	TA	9.83					0.832	0.836	0.85						0.781	0.795	0.809	0.824					0.104	0.069	0.086						0.107	0.123	0.103	0.066
M	WEC000002	Alpha-1-antitrypsin 1-3	Q00896	301+LAQIHFPR	none	980.56	19	3	GA	9.83	0.663	0.835		0.897					0.793	0.788	0.808	0.858					0.186	0.097		0.101					0.077	0.117	0.085	0.086
M	WEC000002	Alpha-1-antitrypsin 1-3	Q00896	309+LSISGEYNLK	none	1122.59	16	2	GA	10.87	0.801	0.836		0.815					0.831	0.873	0.842	0.872					0.092	0.085		0.116					0.122	0.108	0.1	0.044
M	WEC000002	Alpha-1-antitrypsin 1-3	Q00896	309+LSISGEYNLK	none	1122.59	16	2	TA	10.87					0.782	0.803	0.793	0.815					0.827	0.843	0.844	0.832					0.133	0.085	0.113	0.095					0.099	0.116	0.112	0.111
M	WEC000002	Alpha-1-antitrypsin 1-5	Q00898	174+VINDFVEKGTQGK	none	1433.75	20	2	TA	7.27													0.812																0.169
M	WEC000002	Alpha-1-antitrypsin 1-5	Q00898	174+VINDFVEKGTQGK	none	1433.75	20	2	GA	7.27	0.514									0.931							0.194	0.364							0.237	0.162
M	WEC000002	Alpha-1-antitrypsin 1-5	Q00898	174+VINDFVEKGTQGK	none	1433.75	20	3	TA	7.27																													0.372
M	WEC000002	Alpha-1-antitrypsin 1-5	Q00898	174+VINDFVEKGTQGK	none	1433.75	20	3	GA	7.27																		0.33							0.507	0.339
M	WEC000002	Alpha-1-antitrypsin 1-5	Q00898	174+VINDFVEKGTQGK	none	1433.75	20	4	TA	7.27																															1.148
M	WEC000002	Alpha-1-antitrypsin 1-5	Q00898	301+LAQIHIPR	none	946.57	19	2	TA	8.9						0.634																0.12
M	WEC000002	Alpha-1-antitrypsin 1-5	Q00898	301+LAQIHIPR	none	946.57	19	2	GA	8.9	0.641	0.633	0.613							0.643							0.125	0.138	0.13							0.176
M	WEC000002	Alpha-1-antitrypsin 1-5	Q00898	301+LAQIHIPR	none	946.57	19	3	TA	8.9						0.802	0.813						0.762	0.796	0.788	0.817						0.134	0.126						0.15	0.173	0.174	0.162
M	WEC000002	Alpha-1-antitrypsin 1-5	Q00898	301+LAQIHIPR	none	946.57	19	3	GA	8.9	0.788	0.82	0.815						0.762	0.783	0.794	0.79					0.105	0.123	0.107						0.14	0.157	0.169	0.171
M	WEC000002	Alpha-1-antitrypsin 1-5	Q00898	309+LSISGNYNLETLMSPLGITR	none	2178.14	32	2	TA	20.53
M	WEC000002	Alpha-1-antitrypsin 1-5	Q00898	309+LSISGNYNLETLMSPLGITR	none	2178.14	32	2	GA	20.53
M	WEC000002	Alpha-1-antitrypsin 1-5	Q00898	309+LSISGNYNLETLMSPLGITR	none	2178.14	32	3	GA	20.53
M	WEC000002	Alpha-1-antitrypsin 1-5	Q00898	309+LSISGNYNLETLMSPLGITR	none	2178.14	32	3	TA	20.53
M	WEC000002	Alpha-actinin-3	O88990	728+VGWEQLLTSIAR	none	1371.75	23	2	GA	20.55									0.117																0.136
M	WEC000002	Alpha-actinin-3	O88990	740+TINEVENQVLTR	none	1414.74	22	2	TA	10.38								0.358														0.827	0.916	0.14					1.427
M	WEC000002	Alpha-actinin-3	O88990	740+TINEVENQVLTR	none	1414.74	22	2	GA	10.38	0.356			0.357					0.193	0.219							0.176			0.166					0.125	0.176
M	WEC000002	Alpha-crystallin B chain	P23927	122+YRIPADVDPLTITSSLSSDGVLTVNGPR	none	2942.53	47	3	TA	18.93													0.459		0.464							0.654	0.791	0.775					0.188	0.21	0.163	0.702
M	WEC000002	Alpha-crystallin B chain	P23927	122+YRIPADVDPLTITSSLSSDGVLTVNGPR	none	2942.53	47	3	GA	18.93										0.479	0.461						0.583	0.558	0.884	0.722					0.285	0.179	0.156	0.327
M	WEC000002	Alpha-crystallin B chain	P23927	158+TIPITREEKPAVAAAPK	none	1791.03	39	3	GA	7.03		0.428		0.51								0.466						0.176		0.167						0.388	0.26	0.142
M	WEC000002	Alpha-crystallin B chain	P23927	158+TIPITREEKPAVAAAPK	none	1791.03	39	3	TA	7.03					0.494	0.37	0.367						0.488		0.459	0.477					0.142	0.074	0.08						0.164	0.313	0.066	0.078
M	WEC000002	Alpha-crystallin B chain	P23927	158+TIPITREEKPAVAAAPK	none	1791.03	39	4	TA	7.03																													0.76
M	WEC000002	Alpha-crystallin B chain	P23927	158+TIPITREEKPAVAAAPKK	none	1919.12	40	3	GA	6.02	0.421	0.404		0.465													0.085	0.074		0.048					0.257	0.306	0.229
M	WEC000002	Alpha-crystallin B chain	P23927	158+TIPITREEKPAVAAAPKK	none	1919.12	40	3	TA	6.02					0.458	0.376	0.332									0.456					0.094	0.104	0.055						0.248	0.351	0.218	0.093
M	WEC000002	Alpha-crystallin B chain	P23927	158+TIPITREEKPAVAAAPKK	none	1919.12	40	4	GA	6.02		0.425		0.504														0.157		0.183					0.396	0.341	0.285
M	WEC000002	Alpha-crystallin B chain	P23927	158+TIPITREEKPAVAAAPKK	none	1919.12	40	4	TA	6.02					0.499		0.336									0.485					0.158	0.207	0.169						0.324	0.377	0.239	0.17
M	WEC000002	Alpha-crystallin B chain	P23927	93+VLGDVIEVHGKHEERQDEHGFISR	none	2785.39	53	3	GA	8.6												0.252																0.199
M	WEC000002	Alpha-crystallin B chain	P23927	93+VLGDVIEVHGKHEERQDEHGFISR	none	2785.39	53	3	TA	8.6
M	WEC000002	Alpha-crystallin B chain	P23927	93+VLGDVIEVHGKHEERQDEHGFISR	none	2785.39	53	4	TA	8.6						0.132																0.196	0.357	0.287					0.308		0.292
M	WEC000002	Alpha-crystallin B chain	P23927	93+VLGDVIEVHGKHEERQDEHGFISR	none	2785.39	53	4	GA	8.6												0.31						0.433	0.207	0.402					0.402	0.274		0.129
M	WEC000002	Alpha-enolase	P17182	104+SKFGANAILGVSLAVCK	C:Carbamidomethylation	1733.95	30	2	TA	15.26																								0.061						0.113
M	WEC000002	Alpha-enolase	P17182	104+SKFGANAILGVSLAVCK	C:Carbamidomethylation	1733.95	30	2	GA	15.26	0.253			0.278													0.106		0.075	0.138
M	WEC000002	Alpha-enolase	P17182	104+SKFGANAILGVSLAVCK	C:Carbamidomethylation	1733.95	30	3	TA	15.26																								0.251						0.307
M	WEC000002	Alpha-enolase	P17182	104+SKFGANAILGVSLAVCK	C:Carbamidomethylation	1733.95	30	3	GA	15.26	0.196			0.234													0.155		0.24	0.175
M	WEC000002	Alpha-enolase	P17182	106+FGANAILGVSLAVCK	C:Carbamidomethylation	1518.82	26	2	GA	17.9		0.118	0.127	0.136					0.079	0.09	0.066						0.22	0.06	0.136	0.061					0.138	0.14	0.086	0.32
M	WEC000002	Alpha-enolase	P17182	106+FGANAILGVSLAVCK	C:Carbamidomethylation	1518.82	26	2	TA	17.9					0.154	0.145	0.131	0.157					0.08	0.068	0.079	0.076					0.021	0.085	0.095	0.127					0.099	0.094	0.1	0.079
M	WEC000002	Alpha-enolase	P17182	106+FGANAILGVSLAVCK	C:Carbamidomethylation	1518.82	26	3	GA	17.9																	0.427	0.267		0.325					0.35	0.491	0.296	0.33
M	WEC000002	Alpha-enolase	P17182	106+FGANAILGVSLAVCK	C:Carbamidomethylation	1518.82	26	3	TA	17.9																					0.3	0.285	0.281	0.8					0.311	0.523	0.414	0.375
M	WEC000002	Alpha-enolase	P17182	307+FTASAGIQVVGDDLTVTNPK	none	2032.05	32	2	GA	14.75
M	WEC000002	Alpha-enolase	P17182	307+FTASAGIQVVGDDLTVTNPK	none	2032.05	32	3	GA	14.75																	0.36	0.392	0.278	0.523					0.301	0.634
M	WEC000002	Alpha-enolase	P17182	307+FTASAGIQVVGDDLTVTNPK	none	2032.05	32	3	TA	14.75																					0.496	0.325	0.32	0.317					0.503	0.85	0.524	0.582
M	WEC000002	Alpha-enolase	P17182	307+FTASAGIQVVGDDLTVTNPK	none	2032.05	32	4	TA	14.75																								0.255
M	WEC000002	Alpha-enolase	P17182	307+FTASAGIQVVGDDLTVTNPK	none	2032.05	32	4	GA	14.75																	0.253		0.241						0.215
M	WEC000002	Alpha-enolase	P17182	33+AAVPSGASTGIYEALELR	none	1803.94	43	2	GA	16.23	0.063	0.064	0.053	0.084					0.012	0.026	0.03	0.034					0.013	0.005	0.009	0.007					0.021	0.066	0.053	0.01
M	WEC000002	Alpha-enolase	P17182	33+AAVPSGASTGIYEALELR	none	1803.94	43	2	TA	16.23					0.081	0.071	0.056	0.091					0.021	0.024	0.028	0.031					0.018	0.007	0.003	0.008					0.026	0.091	0.023	0.017
M	WEC000002	Alpha-enolase	P17182	33+AAVPSGASTGIYEALELR	none	1803.94	43	3	GA	16.23	0.057	0.056	0.046	0.081					0.02	0.03	0.038	0.035					0.013	0.036	0.016	0.025					0.021	0.095	0.057	0.018
M	WEC000002	Alpha-enolase	P17182	33+AAVPSGASTGIYEALELR	none	1803.94	43	3	TA	16.23					0.066	0.06	0.067	0.101					0.023	0.03	0.029	0.025					0.03	0.029	0.01	0.005					0.049	0.141	0.091	0.067
M	WEC000002	Alpha-enolase	P17182	359+LAQSNGWGVMVSHR	none	1540.76	28	2	GA	10.14		0.095	0.069	0.137					0.043			0.053					0.249	0.068	0.026	0.085					0.127	0.208	0.251	0.023
M	WEC000002	Alpha-enolase	P17182	359+LAQSNGWGVMVSHR	none	1540.76	28	2	TA	10.14					0.083	0.082	0.082	0.114					0.049		0.059	0.064					0.06	0.049	0.056	0.043					0.153	0.244	0.145	0.129
M	WEC000002	Alpha-enolase	P17182	359+LAQSNGWGVMVSHR	none	1540.76	28	3	GA	10.14		0.085	0.059	0.117					0.02	0.08	0.085	0.042					0.27	0.013	0.04	0.022					0.107	0.144	0.119	0.032
M	WEC000002	Alpha-enolase	P17182	359+LAQSNGWGVMVSHR	none	1540.76	28	3	TA	10.14					0.083	0.104	0.071	0.115					0.052	0.073	0.056	0.067					0.029	0.053	0.042	0.027					0.147	0.139	0.131	0.093
M	WEC000002	Alpha-enolase	P17182	373+SGETEDTFIADLVVGLCTGQIK	C:Carbamidomethylation	2352.15	36	2	GA	22.62	0.093	0.076	0.075	0.119					0.044	0.055	0.073	0.066					0.034	0.013	0.024	0.05					0.019	0.013	0.043	0.032
M	WEC000002	Alpha-enolase	P17182	373+SGETEDTFIADLVVGLCTGQIK	C:Carbamidomethylation	2352.15	36	2	TA	22.62					0.119	0.102	0.097	0.116					0.045	0.05	0.056	0.053					0.04	0.023	0.029	0.008					0.015	0.038	0.064	0.032
M	WEC000002	Alpha-enolase	P17182	373+SGETEDTFIADLVVGLCTGQIK	C:Carbamidomethylation	2352.15	36	3	GA	22.62	0.115	0.103	0.087	0.128					0.043	0.055	0.057	0.056					0.086	0.062	0.065	0.07					0.037	0.042	0.046	0.033
M	WEC000002	Alpha-enolase	P17182	373+SGETEDTFIADLVVGLCTGQIK	C:Carbamidomethylation	2352.15	36	3	TA	22.62					0.116	0.102	0.088	0.108					0.044	0.049	0.069	0.07					0.07	0.05	0.041	0.03					0.026	0.057	0.111	0.063
M	WEC000002	Annexin A6	P14824	35+GFGSDKESILELITSR	none	1750.91	29	2	GA	17.85																			0.478						0.688	0.622		0.424
M	WEC000002	Annexin A6	P14824	35+GFGSDKESILELITSR	none	1750.91	29	3	GA	17.85			0.226																0.157						0.281	0.312	0.418	0.355
M	WEC000002	Annexin A6	P14824	35+GFGSDKESILELITSR	none	1750.91	29	3	TA	17.85					0.306	0.289															0.173	0.181	0.233							0.415	0.307	0.223
M	WEC000002	Annexin A6	P14824	447+AMEGAGTDEKTLIEILATR	none	2018.04	39	2	TA	17.6																0.298						0.347	0.307								0.394	0.173
M	WEC000002	Annexin A6	P14824	447+AMEGAGTDEKTLIEILATR	none	2018.04	39	2	GA	17.6												0.504					0.526		0.327	0.335					0.375	0.387	0.277	0.159
M	WEC000002	Annexin A6	P14824	447+AMEGAGTDEKTLIEILATR	none	2018.04	39	3	TA	17.6																							0.273
M	WEC000002	Annexin A6	P14824	447+AMEGAGTDEKTLIEILATR	none	2018.04	39	3	GA	17.6																			0.296	0.29
M	WEC000002	Annexin A6	P14824	630+SEIDLLNIRR	none	1227.69	20	2	GA	12.55			0.21	0.303															0.086	0.193
M	WEC000002	Annexin A6	P14824	630+SEIDLLNIRR	none	1227.69	20	2	TA	12.55					0.282	0.255									0.259						0.197	0.118									0.148
M	WEC000002	Annexin A6	P14824	630+SEIDLLNIRR	none	1227.69	20	3	GA	12.55			0.167																0.149	0.27						0.311
M	WEC000002	Annexin A6	P14824	630+SEIDLLNIRR	none	1227.69	20	3	TA	12.55																					0.32	0.201								0.21	0.204
M	WEC000002	Aspartate aminotransferase, cytoplasmic	P05201	101+VGGVQSLGGTGALR	none	1270.7	27	2	GA	9.36												0.107																0.031
M	WEC000002	Aspartate aminotransferase, cytoplasmic	P05201	101+VGGVQSLGGTGALR	none	1270.7	27	2	TA	9.36							0.13							0.09		0.108							0.02							0.031		0.036
M	WEC000002	Aspartate aminotransferase, cytoplasmic	P05201	101+VGGVQSLGGTGALR	none	1270.7	27	3	GA	9.36																												0.283
M	WEC000002	Aspartate aminotransferase, cytoplasmic	P05201	101+VGGVQSLGGTGALR	none	1270.7	27	3	TA	9.36																							1.205									0.258
M	WEC000002	Aspartate aminotransferase, cytoplasmic	P05201	21+LTADFRDDPDPR	none	1416.66	25	2	GA	7.64		0.092	0.079	0.112					0.085	0.042		0.076					0.204	0.186	0.159	0.189					0.174	0.052	0.268	0.167
M	WEC000002	Aspartate aminotransferase, cytoplasmic	P05201	21+LTADFRDDPDPR	none	1416.66	25	2	TA	7.64					0.1	0.111	0.09	0.134					0.074	0.065		0.058					0.08	0.059	0.091	0.093					0.123	0.04	0.302	0.165
M	WEC000002	Aspartate aminotransferase, cytoplasmic	P05201	21+LTADFRDDPDPR	none	1416.66	25	3	GA	7.64		0.14	0.118	0.155						0.117	0.131	0.126					0.286	0.166	0.114	0.117					0.232	0.036	0.186	0.072
M	WEC000002	Aspartate aminotransferase, cytoplasmic	P05201	21+LTADFRDDPDPR	none	1416.66	25	3	TA	7.64					0.128	0.116	0.137	0.15					0.071	0.108		0.111					0.046	0.072	0.045	0.062					0.085	0.029	0.216	0.096
M	WEC000002	Aspartate aminotransferase, cytoplasmic	P05201	294+ITWSNPPAQGAR	none	1296.66	28	2	GA	8.15											0.133						0.351		0.487	0.4					0.324	0.407	0.122	0.98
M	WEC000002	Aspartate aminotransferase, cytoplasmic	P05201	294+ITWSNPPAQGAR	none	1296.66	28	2	TA	8.15													0.066		0.218						0.346	0.282	0.411	0.264					0.08	0.204	0.2	0.5
M	WEC000002	Aspartate aminotransferase, cytoplasmic	P05201	294+ITWSNPPAQGAR	none	1296.66	28	3	TA	8.15																							1.231
M	WEC000002	Aspartate aminotransferase, cytoplasmic	P05201	294+ITWSNPPAQGAR	none	1296.66	28	3	GA	8.15																	1.038								0.502	0.57
M	WEC000002	Aspartate aminotransferase, cytoplasmic	P05201	306+IVAATLSDPELFK	none	1402.77	23	2	GA	14.8																			0.893									0.769
M	WEC000002	Aspartate aminotransferase, cytoplasmic	P05201	306+IVAATLSDPELFK	none	1402.77	23	2	TA	14.8																						1.219		0.977
M	WEC000002	Aspartate aminotransferase, cytoplasmic	P05201	306+IVAATLSDPELFK	none	1402.77	23	3	GA	14.8																												0.863
M	WEC000002	Aspartate aminotransferase, cytoplasmic	P05201	306+IVAATLSDPELFK	none	1402.77	23	3	TA	14.8																								1.044
M	WEC000002	Aspartate aminotransferase, cytoplasmic	P05201	33+KVNLGVGAYR	none	1075.61	16	2	GA	7.58		0.202		0.274														0.058		0.068
M	WEC000002	Aspartate aminotransferase, cytoplasmic	P05201	33+KVNLGVGAYR	none	1075.61	16	2	TA	7.58					0.18	0.24	0.228	0.202					0.147								0.08	0.169	0.135	0.068					0.099
M	WEC000002	Aspartate aminotransferase, cytoplasmic	P05201	33+KVNLGVGAYR	none	1075.61	16	3	GA	7.58	0.392																0.19	0.385		0.438					0.395	0.291
M	WEC000002	Aspartate aminotransferase, cytoplasmic	P05201	33+KVNLGVGAYR	none	1075.61	16	3	TA	7.58																					0.675	0.244	0.248	0.179					0.219
M	WEC000002	Aspartate aminotransferase, cytoplasmic	P05201	33+KVNLGVGAYRTDESQPWVLPVVR	none	2582.4	40	3	GA	15.52		0.145	0.115	0.164					0.088									0.02	0.067	0.016					0.057			0.202
M	WEC000002	Aspartate aminotransferase, cytoplasmic	P05201	33+KVNLGVGAYRTDESQPWVLPVVR	none	2582.4	40	3	TA	15.52					0.154	0.132	0.137	0.164					0.096	0.106	0.135	0.121					0.01	0.02	0.032	0.062					0.021	0.031	0.066	0.025
M	WEC000002	Aspartate aminotransferase, cytoplasmic	P05201	33+KVNLGVGAYRTDESQPWVLPVVR	none	2582.4	40	4	GA	15.52		0.138	0.169	0.177					0.094			-0.002						0.065	0.147	0.051					0.133			0.199
M	WEC000002	Aspartate aminotransferase, cytoplasmic	P05201	33+KVNLGVGAYRTDESQPWVLPVVR	none	2582.4	40	4	TA	15.52					0.156	0.153	0.151	0.156					0.087	0.104	0.097	0.11					0.046	0.058	0.061	0.097					0.07	0.08	0.072	0.065
M	WEC000002	Aspartate aminotransferase, cytoplasmic	P05201	43+TDESQPWVLPVVR	none	1524.79	24	2	GA	16		0.165	0.136	0.176					0.108	0.131	0.12	0.122					0.38	0.146	0.058	0.179					0.13	0.143	0.134	0.065
M	WEC000002	Aspartate aminotransferase, cytoplasmic	P05201	43+TDESQPWVLPVVR	none	1524.79	24	2	TA	16					0.164	0.163	0.138	0.159					0.097	0.098	0.109	0.119					0.088	0.043	0.071	0.045					0.108	0.19	0.135	0.114
M	WEC000002	Aspartate aminotransferase, cytoplasmic	P05201	43+TDESQPWVLPVVR	none	1524.79	24	3	GA	16																	0.465	0.565	0.323	0.655					0.557	0.592	0.551	0.34
M	WEC000002	Aspartate aminotransferase, cytoplasmic	P05201	43+TDESQPWVLPVVR	none	1524.79	24	3	TA	16																					0.536	0.341	0.328	0.244					0.429	0.807	0.423	0.481
M	WEC000002	Aspartate aminotransferase, cytoplasmic	P05201	61+IANDNSLNHEYLPILGLAEFR	none	2398.23	42	2	GA	20.08																	0.291		0.376						0.267			0.311
M	WEC000002	Aspartate aminotransferase, cytoplasmic	P05201	61+IANDNSLNHEYLPILGLAEFR	none	2398.23	42	2	TA	20.08													0.132									0.219	0.223	0.234					0.179		0.22
M	WEC000002	Aspartate aminotransferase, cytoplasmic	P05201	61+IANDNSLNHEYLPILGLAEFR	none	2398.23	42	3	GA	20.08	0.046																0.182	0.252	0.205	0.423					0.295	0.277	0.297	0.247
M	WEC000002	Aspartate aminotransferase, cytoplasmic	P05201	61+IANDNSLNHEYLPILGLAEFR	none	2398.23	42	3	TA	20.08						0.053	0.034	0.075													0.233	0.155	0.179	0.136					0.204	0.331	0.23	0.235
M	WEC000002	Aspartate aminotransferase, cytoplasmic	P05201	87+LVLGDNSLAIR	none	1169.68	19	2	GA	13.14	0.195	0.209	0.16	0.243					0.115	0.149	0.161	0.142					0.031	0.036	0.009	0.056					0.003	0.011	0.007	0.009
M	WEC000002	Aspartate aminotransferase, cytoplasmic	P05201	87+LVLGDNSLAIR	none	1169.68	19	2	TA	13.14					0.194	0.145	0.17	0.164					0.124		0.155	0.149					0.021	0.025	0.011	0.002					0.015	0.034	0.012	0.025
M	WEC000002	Aspartate aminotransferase, mitochondrial	P05202	171+DAGMQLQGYR	none	1137.52	23	2	GA	8.31		0.195	0.162	0.216					0.22	0.252	0.156						0.309	0.057	0.051	0.064					0.103	0.117	0.06
M	WEC000002	Aspartate aminotransferase, mitochondrial	P05202	171+DAGMQLQGYR	none	1137.52	23	2	TA	8.31					0.131	0.132	0.14	0.173					0.158	0.179	0.148						0.061	0.043	0.048	0.084					0.077	0.082	0.068
M	WEC000002	Aspartate aminotransferase, mitochondrial	P05202	326+IAATILTSPDLR	none	1269.73	22	2	TA	13.32													0.091	0.052		0.1													0.049	0.085		0.051
M	WEC000002	Aspartate aminotransferase, mitochondrial	P05202	326+IAATILTSPDLR	none	1269.73	22	2	GA	13.32	0.111		0.132						0.12	0.127	0.091	0.098					0.028		0.031						0.035	0.016	0.012	0.019
M	WEC000002	Aspartate aminotransferase, mitochondrial	P05202	326+IAATILTSPDLR	none	1269.73	22	3	GA	13.32																												0.15
M	WEC000002	Aspartate aminotransferase, mitochondrial	P05202	326+IAATILTSPDLRK	none	1397.82	23	2	GA	11.14	0.196		0.192						0.167	0.23	0.151	0.178					0.058	0.261	0.09						0.076	0.181	0.073	0.072
M	WEC000002	Aspartate aminotransferase, mitochondrial	P05202	326+IAATILTSPDLRK	none	1397.82	23	2	TA	11.14					0.051	0.15	0.19	0.178					0.18		0.14	0.075					0.138	0.037	0.108	0.099					0.086		0.109	0.163
M	WEC000002	Aspartate aminotransferase, mitochondrial	P05202	408+ISVAGVTSGNVGYLAHAIHQVTK	none	2321.25	41	3	GA	15.48	0.148	0.129	0.155						0.111	0.117	0.117	0.137					0.09	0.087	0.072						0.085	0.079	0.062	0.074
M	WEC000002	Aspartate aminotransferase, mitochondrial	P05202	408+ISVAGVTSGNVGYLAHAIHQVTK	none	2321.25	41	3	TA	15.48						0.121	0.141	0.164					0.09	0.095	0.108	0.12						0.049	0.08	0.074					0.083	0.087	0.059	0.06
M	WEC000002	Aspartate aminotransferase, mitochondrial	P05202	408+ISVAGVTSGNVGYLAHAIHQVTK	none	2321.25	41	4	GA	15.48	0.121	0.092	0.097						0.075	0.071	0.08	0.091					0.046	0.011	0.041						0.05	0.056	0.042	0.051
M	WEC000002	Aspartate aminotransferase, mitochondrial	P05202	408+ISVAGVTSGNVGYLAHAIHQVTK	none	2321.25	41	4	TA	15.48						0.086	0.081	0.119					0.064	0.054	0.077	0.063						0.036	0.027	0.042					0.021	0.056	0.021	0.04
M	WEC000002	Aspartate aminotransferase, mitochondrial	P05202	82+KAEAQIAAK	none	928.53	26	2	GA	1.98	0.032	0.132	0.026	0.154						0.126	0.094	0.099					0.086	0.049	0.076	0.032					0.226	0.186	0.168	0.175
M	WEC000002	Aspartate aminotransferase, mitochondrial	P05202	82+KAEAQIAAK	none	928.53	26	2	TA	1.98					0.067	0.08	0.094	0.105					0.089	0.077	0.087	0.086					0.035	0.038	0.028	0.057					0.114	0.157	0.113	0.128
M	WEC000002	Aspartate aminotransferase, mitochondrial	P05202	82+KAEAQIAAK	none	928.53	26	3	GA	1.98																											0.861	1.146
M	WEC000002	Aspartate aminotransferase, mitochondrial	P05202	82+KAEAQIAAK	none	928.53	26	3	TA	1.98																								0.618							0.994	0.854
M	WEC000002	Aspartate aminotransferase, mitochondrial	P05202	91+NLDKEYLPIGGLAEFCK	C:Carbamidomethylation	1965.99	29	2	TA	16.2						0.123		0.152					0.114	0.126	0.098	0.102						0.068		0.053					0.041	0.057	0.023	0.041
M	WEC000002	Aspartate aminotransferase, mitochondrial	P05202	91+NLDKEYLPIGGLAEFCK	C:Carbamidomethylation	1965.99	29	2	GA	16.2	0.153	0.149		0.163					0.144	0.145	0.109	0.13					0.061	0.057		0.043					0.092	0.057	0.03	0.039
M	WEC000002	Aspartate aminotransferase, mitochondrial	P05202	91+NLDKEYLPIGGLAEFCK	C:Carbamidomethylation	1965.99	29	3	TA	16.2						0.065		0.067					0.051	0.04	0.044	0.04						0.099		0.124					0.092	0.134	0.093	0.087
M	WEC000002	Aspartate aminotransferase, mitochondrial	P05202	91+NLDKEYLPIGGLAEFCK	C:Carbamidomethylation	1965.99	29	3	GA	16.2	0.015	0.057		0.071					0.058	0.064	0.086	0.078					0.166	0.12		0.122					0.146	0.126	0.059	0.08
M	WEC000002	Aspartate aminotransferase, mitochondrial	P05202	91+NLDKEYLPIGGLAEFCK	C:Carbamidomethylation	1965.99	29	4	GA	16.2																	0.51
M	WEC000002	Beta-enolase	P21550	10+EILDSRGNPTVEVDLHTAK	none	2093.08	35	3	GA	10.4	0.179	0.128	0.173	0.153					0.067	0.086	0.089						0.148	0.062	0.125	0.058					0.068	0.067	0.06
M	WEC000002	Beta-enolase	P21550	10+EILDSRGNPTVEVDLHTAK	none	2093.08	35	3	TA	10.4					0.115	0.137	0.107						0.068	0.067	0.077	0.075					0.031	0.063	0.048	0.301					0.053	0.038	0.045	0.048
M	WEC000002	Beta-enolase	P21550	10+EILDSRGNPTVEVDLHTAK	none	2093.08	35	4	GA	10.4	0.083	0.092	0.009	0.122					0.017	0.028	0.06						0.122	0.023	0.06	0.008					0.023	0.027	0.036
M	WEC000002	Beta-enolase	P21550	10+EILDSRGNPTVEVDLHTAK	none	2093.08	35	4	TA	10.4					0.108	0.084	0.073						0.043	0.056	0.059	0.059					0.029	0.039	0.009	0.226					0.013	0.021	0.01	0.011
M	WEC000002	Beta-enolase	P21550	104+SKFGANAILGVSLAVCK	C:Carbamidomethylation	1733.95	30	2	TA	15.26								0.211						0.203										0.061						0.113
M	WEC000002	Beta-enolase	P21550	104+SKFGANAILGVSLAVCK	C:Carbamidomethylation	1733.95	30	2	GA	15.26	0.253																0.106		0.075	0.138
M	WEC000002	Beta-enolase	P21550	104+SKFGANAILGVSLAVCK	C:Carbamidomethylation	1733.95	30	3	TA	15.26																								0.251						0.307
M	WEC000002	Beta-enolase	P21550	104+SKFGANAILGVSLAVCK	C:Carbamidomethylation	1733.95	30	3	GA	15.26	0.196			0.234													0.155		0.24	0.175
M	WEC000002	Beta-enolase	P21550	106+FGANAILGVSLAVCK	C:Carbamidomethylation	1518.82	26	2	GA	17.9		0.118	0.127	0.136					0.079	0.09	0.066						0.22	0.06	0.136	0.061					0.138	0.14	0.086	0.32
M	WEC000002	Beta-enolase	P21550	106+FGANAILGVSLAVCK	C:Carbamidomethylation	1518.82	26	2	TA	17.9					0.154	0.145	0.131	0.157					0.08	0.068	0.079	0.076					0.021	0.085	0.095	0.127					0.099	0.094	0.1	0.079
M	WEC000002	Beta-enolase	P21550	106+FGANAILGVSLAVCK	C:Carbamidomethylation	1518.82	26	3	GA	17.9																	0.427	0.267		0.325					0.35	0.491	0.296	0.33
M	WEC000002	Beta-enolase	P21550	106+FGANAILGVSLAVCK	C:Carbamidomethylation	1518.82	26	3	TA	17.9																					0.3	0.285	0.281	0.8					0.311	0.523	0.414	0.375
M	WEC000002	Beta-enolase	P21550	133+HIADLAGNPDLVLPVPAFNVINGGSHAGNK	none	3006.57	58	3	GA	18.14	0.076		0.055						0.017	0.004	0.011	0.036					0.021	0.102	0.022	0.091					0.023	0.05	0.047	0.056
M	WEC000002	Beta-enolase	P21550	133+HIADLAGNPDLVLPVPAFNVINGGSHAGNK	none	3006.57	58	3	TA	18.14					0.013		0.056	0.099					0.012		0.004	0.005					0.054	0.456	0.031	0.021					0.039	0.168	0.05	0.066
M	WEC000002	Beta-enolase	P21550	133+HIADLAGNPDLVLPVPAFNVINGGSHAGNK	none	3006.57	58	4	GA	18.14																	0.667	0.739	0.685	0.64					0.288	0.292	0.286	0.881
M	WEC000002	Beta-enolase	P21550	133+HIADLAGNPDLVLPVPAFNVINGGSHAGNK	none	3006.57	58	4	TA	18.14																					0.628	0.403	0.678	0.638					0.281	0.183	0.303	0.853
M	WEC000002	Beta-enolase	P21550	16+GNPTVEVDLHTAK	none	1379.7	22	2	GA	7.88										0.103	0.12															0.026	0.028
M	WEC000002	Beta-enolase	P21550	16+GNPTVEVDLHTAK	none	1379.7	22	2	TA	7.88													0.091	0.085	0.098	0.088													0.025	0.018	0.022	0.066
M	WEC000002	Beta-enolase	P21550	16+GNPTVEVDLHTAK	none	1379.7	22	3	GA	7.88
M	WEC000002	Beta-enolase	P21550	16+GNPTVEVDLHTAK	none	1379.7	22	3	TA	7.88														0.09		0.109														0.02		0.124
M	WEC000002	Beta-enolase	P21550	163+LAMQEFMILPVGASSFK	none	1867.96	32	2	GA	21.15	0.117	0.093		0.122					0.03	0.053	0.067	0.049					0.079	0.01		0.024					0.014	0.033	0.044	0.017
M	WEC000002	Beta-enolase	P21550	163+LAMQEFMILPVGASSFK	none	1867.96	32	2	TA	21.15					0.094	0.089	0.084	0.119					0.046	0.092	0.061	0.067					0.025	0.005	0.022	0.016					0.041	0.108	0.04	0.041
M	WEC000002	Beta-enolase	P21550	163+LAMQEFMILPVGASSFK	none	1867.96	32	3	GA	21.15	0.132	0.083	0.064	0.101					0.029	0.056	0.088	0.056					0.07	0.035	0.022	0.037					0.029	0.046	0.062	0.036
M	WEC000002	Beta-enolase	P21550	163+LAMQEFMILPVGASSFK	none	1867.96	32	3	TA	21.15					0.087	0.083	0.091	0.127					0.046	0.072	0.083	0.075					0.038	0.019	0.044	0.038					0.04	0.122	0.067	0.059
M	WEC000002	Beta-enolase	P21550	184+IGAEVYHHLK	none	1165.62	19	2	GA	5.82	0.113	0.122	0.105	0.149					0.066	0.072	0.1	0.087					0.017	0.016	0.019	0.015					0.012	0.006	0.012	0.013
M	WEC000002	Beta-enolase	P21550	184+IGAEVYHHLK	none	1165.62	19	2	TA	5.82					0.114	0.14	0.101	0.154					0.071	0.079	0.086	0.076					0.017	0.02	0.01	0.017					0.013	0.01	0.013	0.016
M	WEC000002	Beta-enolase	P21550	184+IGAEVYHHLK	none	1165.62	19	3	GA	5.82
M	WEC000002	Beta-enolase	P21550	184+IGAEVYHHLK	none	1165.62	19	3	TA	5.82														0.098																0.012
M	WEC000002	Beta-enolase	P21550	184+IGAEVYHHLK	none	1165.62	19	4	GA	5.82	0.16	0.157		0.171					0.074	0.097	0.084	0.107					0.04	0.043		0.031					0.018	0.026	0.007	0.027
M	WEC000002	Beta-enolase	P21550	184+IGAEVYHHLK	none	1165.62	19	4	TA	5.82					0.108	0.135	0.127	0.189					0.08	0.089	0.106	0.103					0.021	0.035	0.019	0.033					0.022	0.047	0.026	0.031
M	WEC000002	Beta-enolase	P21550	184+IGAEVYHHLKGVIK	none	1562.89	23	2	GA	9.01	0.199																0.113
M	WEC000002	Beta-enolase	P21550	184+IGAEVYHHLKGVIK	none	1562.89	23	3	GA	9.01	0.215			0.226							0.184						0.074	0.141	0.196	0.143					0.272	0.224	0.13	0.267
M	WEC000002	Beta-enolase	P21550	184+IGAEVYHHLKGVIK	none	1562.89	23	3	TA	9.01					0.163		0.194						0.149	0.152		0.169					0.079	0.126	0.137	0.172					0.112	0.117	0.097	0.126
M	WEC000002	Beta-enolase	P21550	184+IGAEVYHHLKGVIK	none	1562.89	23	4	GA	9.01	0.176	0.143	0.149	0.162							0.156						0.093	0.026	0.127	0.045					0.099	0.117	0.091	0.23
M	WEC000002	Beta-enolase	P21550	184+IGAEVYHHLKGVIK	none	1562.89	23	4	TA	9.01					0.083	0.176	0.167	0.163					0.105	0.126	0.097	0.122					0.021	0.071	0.066	0.173					0.055	0.058	0.036	0.046
M	WEC000002	Beta-enolase	P21550	200+YGKDATNVGDEGGFAPNILENNEALELLK	none	3090.51	56	3	GA	18.88		0.071	0.072						0.038	0.037		0.057					0.091	0.016	0.025	0.053					0.017	0.005	0.05	0.016
M	WEC000002	Beta-enolase	P21550	200+YGKDATNVGDEGGFAPNILENNEALELLK	none	3090.51	56	3	TA	18.88						0.074		0.091					0.065	0.04							0.085	0.011	0.174	0.012					0.006	0.007	0.039	0.125
M	WEC000002	Beta-enolase	P21550	200+YGKDATNVGDEGGFAPNILENNEALELLK	none	3090.51	56	4	GA	18.88		0.072	0.058						0.037	0.041		0.047					0.227	0.046	0.04	0.415					0.116	0.04	0.122	0.057
M	WEC000002	Beta-enolase	P21550	200+YGKDATNVGDEGGFAPNILENNEALELLK	none	3090.51	56	4	TA	18.88						0.07		0.1						0.039							0.336	0.065	0.269	0.066					0.226	0.064	0.209	0.486
M	WEC000002	Beta-enolase	P21550	203+DATNVGDEGGFAPNILENNEALELLK	none	2742.33	53	2	GA	20.26	0.11	0.092	0.095	0.093					0.039	0.044	0.048	0.057					0.067	0.019	0.06	0.035					0.021	0.017	0.016	0.018
M	WEC000002	Beta-enolase	P21550	203+DATNVGDEGGFAPNILENNEALELLK	none	2742.33	53	2	TA	20.26					0.091	0.087	0.089	0.124					0.04	0.034	0.032	0.046					0.032	0.014	0.035	0.047					0.018	0.022	0.009	0.016
M	WEC000002	Beta-enolase	P21550	203+DATNVGDEGGFAPNILENNEALELLK	none	2742.33	53	3	GA	20.26	0.088	0.081	0.071	0.114					0.034	0.044	0.047	0.05					0.009	0.009	0.007	0.026					0.012	0.016	0.011	0.011
M	WEC000002	Beta-enolase	P21550	203+DATNVGDEGGFAPNILENNEALELLK	none	2742.33	53	3	TA	20.26					0.104	0.083	0.084	0.11					0.039	0.047	0.047	0.063					0.021	0.01	0.011	0.012					0.015	0.024	0.013	0.028
M	WEC000002	Beta-enolase	P21550	229+TAIQAAGYPDKVVIGMDVAASEFYR	none	2671.33	51	3	GA	18.21	0.072	0.074		0.098					0.024	0.028	0.031	0.039					0.02	0.029	0.517	0.019					0.011	0.023	0.02	0.012
M	WEC000002	Beta-enolase	P21550	229+TAIQAAGYPDKVVIGMDVAASEFYR	none	2671.33	51	3	TA	18.21					0.081	0.073		0.102					0.026	0.025	0.027	0.029					0.025	0.016	0.426	0.012					0.02	0.02	0.017	0.009
M	WEC000002	Beta-enolase	P21550	229+TAIQAAGYPDKVVIGMDVAASEFYR	none	2671.33	51	4	GA	18.21	0.078	0.087		0.122					0.047	0.036	0.04	0.039					0.102	0.105		0.099					0.011	0.034	0.044	0.027
M	WEC000002	Beta-enolase	P21550	229+TAIQAAGYPDKVVIGMDVAASEFYR	none	2671.33	51	4	TA	18.21					0.105	0.081		0.111					0.051	0.031	0.026	0.042					0.127	0.087		0.103					0.017	0.052	0.052	0.029
M	WEC000002	Beta-enolase	P21550	254+NGKYDLDFKSPDDPAR	none	1836.86	29	3	GA	8.82	0.079	0.067	0.072	0.114					0.024	0.032	0.051	0.045					0.013	0.041	0.013	0.015					0.03	0.088	0.035	0.082
M	WEC000002	Beta-enolase	P21550	254+NGKYDLDFKSPDDPAR	none	1836.86	29	3	TA	8.82					0.078	0.088	0.081	0.12					0.034	0.037	0.049	0.047					0.037	0.021	0.026	0.011					0.036	0.071	0.025	0.021
M	WEC000002	Beta-enolase	P21550	254+NGKYDLDFKSPDDPAR	none	1836.86	29	4	GA	8.82	0.07	0.078	0.063	0.106					0.037	0.046	0.063	0.056					0.019	0.018	0.019	0.021					0.033	0.008	0.019	0.017
M	WEC000002	Beta-enolase	P21550	254+NGKYDLDFKSPDDPAR	none	1836.86	29	4	TA	8.82					0.067	0.081	0.083	0.136					0.046	0.048	0.049	0.046					0.01	0.007	0.02	0.032					0.017	0.021	0.013	0.014
M	WEC000002	Beta-enolase	P21550	31+FRAAVPSGASTGIYEALELR	none	2107.11	46	2	GA	15.98																	0.307	0.304	0.323	0.281					0.403	0.416	0.39	0.338
M	WEC000002	Beta-enolase	P21550	31+FRAAVPSGASTGIYEALELR	none	2107.11	46	2	TA	15.98																					0.32	0.326	0.331	0.296					0.407	0.511	0.383	0.323
M	WEC000002	Beta-enolase	P21550	31+FRAAVPSGASTGIYEALELR	none	2107.11	46	3	GA	15.98																	0.297
M	WEC000002	Beta-enolase	P21550	31+FRAAVPSGASTGIYEALELR	none	2107.11	46	3	TA	15.98														0.026																0.142
M	WEC000002	Beta-enolase	P21550	31+FRAAVPSGASTGIYEALELR	none	2107.11	46	4	GA	15.98																			0.316
M	WEC000002	Beta-enolase	P21550	31+FRAAVPSGASTGIYEALELR	none	2107.11	46	4	TA	15.98																					0.353		0.378
M	WEC000002	Beta-enolase	P21550	328+IAQAVEKK	none	885.53	19	2	GA	1.79	0.109	0.161	0.083	0.135					0.05	0.119	0.073	0.064					0.053	0.111	0.052	0.049					0.026	0.036	0.188	0.13
M	WEC000002	Beta-enolase	P21550	328+IAQAVEKK	none	885.53	19	2	TA	1.79					0.096	0.116	0.103	0.193					0.056		0.096	0.083					0.058	0.038	0.051	0.03					0.036	0.225	0.038	0.036
M	WEC000002	Beta-enolase	P21550	328+IAQAVEKK	none	885.53	19	3	GA	1.79				0.158						0.111	0.131						0.363	0.372	0.342	0.157					0.012	0.148	0.078	0.209
M	WEC000002	Beta-enolase	P21550	328+IAQAVEKK	none	885.53	19	3	TA	1.79					0.136	0.148	0.173						0.11	0.095	0.104	0.09					0.063	0.106	0.042	0.248					0.019	0.179	0.133	0.116
M	WEC000002	Beta-enolase	P21550	33+AAVPSGASTGIYEALELR	none	1803.94	43	2	GA	16.23	0.063	0.064	0.053	0.084					0.012	0.026	0.03	0.034					0.013	0.005	0.009	0.007					0.021	0.066	0.053	0.01
M	WEC000002	Beta-enolase	P21550	33+AAVPSGASTGIYEALELR	none	1803.94	43	2	TA	16.23					0.081	0.071	0.056	0.091					0.021	0.024	0.028	0.031					0.018	0.007	0.003	0.008					0.026	0.091	0.023	0.017
M	WEC000002	Beta-enolase	P21550	33+AAVPSGASTGIYEALELR	none	1803.94	43	3	GA	16.23	0.057	0.056	0.046	0.081					0.02	0.03	0.038	0.035					0.013	0.036	0.016	0.025					0.021	0.095	0.057	0.018
M	WEC000002	Beta-enolase	P21550	33+AAVPSGASTGIYEALELR	none	1803.94	43	3	TA	16.23					0.066	0.06	0.067	0.101					0.023	0.03	0.029	0.025					0.03	0.029	0.01	0.005					0.049	0.141	0.091	0.067
M	WEC000002	Beta-enolase	P21550	33+AAVPSGASTGIYEALELRDGDKAR	none	2446.25	56	3	GA	13.15	0.074	0.064	0.048	0.089					0.017	0.027	0.029	0.014					0.009	0.021	0.016	0.012					0.048	0.088	0.075	0.064
M	WEC000002	Beta-enolase	P21550	33+AAVPSGASTGIYEALELRDGDKAR	none	2446.25	56	3	TA	13.15					0.094	0.073	0.065	0.088					0.028	0.029	0.027	0.031					0.01	0.031	0.012	0.029					0.038	0.066	0.074	0.021
M	WEC000002	Beta-enolase	P21550	33+AAVPSGASTGIYEALELRDGDKAR	none	2446.25	56	4	GA	13.15	0.096	0.079	0.076	0.109					0.028	0.036	0.037	0.068					0.015	0.012	0.015	0.009					0.036	0.045	0.078	0.05
M	WEC000002	Beta-enolase	P21550	33+AAVPSGASTGIYEALELRDGDKAR	none	2446.25	56	4	TA	13.15					0.084	0.069	0.083	0.112					0.03	0.036	0.043	0.051					0.013	0.027	0.011	0.017					0.054	0.03	0.036	0.009
M	WEC000002	Beta-enolase	P21550	359+LAQSNGWGVMVSHR	none	1540.76	28	2	GA	10.14		0.095	0.069	0.137					0.043			0.053					0.249	0.068	0.026	0.085					0.127	0.208	0.251	0.023
M	WEC000002	Beta-enolase	P21550	359+LAQSNGWGVMVSHR	none	1540.76	28	2	TA	10.14					0.083	0.082	0.082	0.114					0.049		0.059	0.064					0.06	0.049	0.056	0.043					0.153	0.244	0.145	0.129
M	WEC000002	Beta-enolase	P21550	359+LAQSNGWGVMVSHR	none	1540.76	28	3	GA	10.14		0.085	0.059	0.117					0.02	0.08	0.085	0.042					0.27	0.013	0.04	0.022					0.107	0.144	0.119	0.032
M	WEC000002	Beta-enolase	P21550	359+LAQSNGWGVMVSHR	none	1540.76	28	3	TA	10.14					0.083	0.104	0.071	0.115					0.052	0.073	0.056	0.067					0.029	0.053	0.042	0.027					0.147	0.139	0.131	0.093
M	WEC000002	Beta-enolase	P21550	373+SGETEDTFIADLVVGLCTGQIK	C:Carbamidomethylation	2352.15	36	2	GA	22.62	0.093	0.076	0.075	0.119					0.044	0.055	0.073	0.066					0.034	0.013	0.024	0.05					0.019	0.013	0.043	0.032
M	WEC000002	Beta-enolase	P21550	373+SGETEDTFIADLVVGLCTGQIK	C:Carbamidomethylation	2352.15	36	2	TA	22.62					0.119	0.102	0.097	0.116					0.045	0.05	0.056	0.053					0.04	0.023	0.029	0.008					0.015	0.038	0.064	0.032
M	WEC000002	Beta-enolase	P21550	373+SGETEDTFIADLVVGLCTGQIK	C:Carbamidomethylation	2352.15	36	3	GA	22.62	0.115	0.103	0.087	0.128					0.043	0.055	0.057	0.056					0.086	0.062	0.065	0.07					0.037	0.042	0.046	0.033
M	WEC000002	Beta-enolase	P21550	373+SGETEDTFIADLVVGLCTGQIK	C:Carbamidomethylation	2352.15	36	3	TA	22.62					0.116	0.102	0.088	0.108					0.044	0.049	0.069	0.07					0.07	0.05	0.041	0.03					0.026	0.057	0.111	0.063
M	WEC000002	Beta-enolase	P21550	413+IEEALGDKAVFAGR	none	1474.78	32	2	GA	9.9	0.063	0.079	0.054	0.093					0.027	0.039	0.048	0.043					0.022	0.04	0.019	0.028					0.026	0.006	0.029	0.016
M	WEC000002	Beta-enolase	P21550	413+IEEALGDKAVFAGR	none	1474.78	32	2	TA	9.9					0.08	0.082	0.07	0.105					0.031	0.033	0.032	0.03					0.013	0.01	0.006	0.014					0.011	0.005	0.067	0.037
M	WEC000002	Beta-enolase	P21550	413+IEEALGDKAVFAGR	none	1474.78	32	3	GA	9.9										0.04																0.014
M	WEC000002	Beta-enolase	P21550	413+IEEALGDKAVFAGR	none	1474.78	32	3	TA	9.9														0.038		0.049														0.013		0.045
M	WEC000002	Beta-enolase	P21550	413+IEEALGDKAVFAGRK	none	1602.87	33	3	GA	8.32	0.065	0.075	0.048	0.105					0.012	0.021	0.034	0.006					0.026	0.048	0.028	0.022					0.035	0.061	0.045	0.175
M	WEC000002	Beta-enolase	P21550	413+IEEALGDKAVFAGRK	none	1602.87	33	3	TA	8.32					0.083	0.089	0.066	0.089					0.023	0.019	0.033	0.032					0.008	0.015	0.017	0.039					0.029	0.06	0.045	0.038
M	WEC000002	Beta-enolase	P21550	413+IEEALGDKAVFAGRK	none	1602.87	33	4	GA	8.32	0.073	0.085	0.066						0.035	0.046	0.054						0.032	0.045	0.025						0.023	0.048	0.042	0.257
M	WEC000002	Beta-enolase	P21550	413+IEEALGDKAVFAGRK	none	1602.87	33	4	TA	8.32					0.099	0.082		0.128					0.052	0.043	0.053	0.04					0.02	0.025		0.01					0.032	0.067	0.036	0.032
M	WEC000002	Beta-enolase	P21550	65+AVEHINKTLGPALLEKK	none	1860.08	31	3	GA	8.75	0.034	0.138		0.158					0.075		0.09						0.026	0.127		0.104					0.167	0.205	0.083
M	WEC000002	Beta-enolase	P21550	65+AVEHINKTLGPALLEKK	none	1860.08	31	3	TA	8.75					0.152	0.131	0.129						0.066	0.087	0.083	0.075					0.103	0.105	0.104						0.077	0.094	0.075	0.086
M	WEC000002	Beta-enolase	P21550	65+AVEHINKTLGPALLEKK	none	1860.08	31	4	GA	8.75		0.135		0.151							0.103							0.056		0.078							0.081
M	WEC000002	Beta-enolase	P21550	65+AVEHINKTLGPALLEKK	none	1860.08	31	4	TA	8.75					0.141	0.159	0.131						0.079	0.08	0.064	0.092					0.083	0.103	0.081						0.068	0.031	0.041	0.04
M	WEC000002	Beta-enolase	P21550	72+TLGPALLEK	none	940.56	15	2	GA	11.5
M	WEC000002	Beta-enolase	P21550	72+TLGPALLEK	none	940.56	15	2	TA	11.5														0.029																0.034
M	WEC000002	Beta-enolase	P21550	72+TLGPALLEK	none	940.56	15	3	GA	11.5	0.062																0.072
M	WEC000002	Beta-enolase	P21550	72+TLGPALLEK	none	940.56	15	3	TA	11.5							0.06																0.033
M	WEC000002	Beta-enolase	P21550	72+TLGPALLEKK	none	1068.65	16	2	GA	9.33	0.067	0.077	0.057	0.094					0.023	0.049	0.067	0.06					0.011	0.004	0.005	0.007					0.003	0.002	0.007	0.004
M	WEC000002	Beta-enolase	P21550	72+TLGPALLEKK	none	1068.65	16	2	TA	9.33					0.063	0.079	0.071	0.123					0.033	0.045	0.039	0.027					0.007	0.003	0.004	0.011					0.003	0.011	0.006	0.006
M	WEC000002	Beta-enolase	P21550	72+TLGPALLEKK	none	1068.65	16	3	GA	9.33	0.105	0.105		0.124					0.023	0.047		0.044					0.022	0.011		0.008					0.006	0.006		0.005
M	WEC000002	Beta-enolase	P21550	72+TLGPALLEKK	none	1068.65	16	3	TA	9.33					0.076	0.138		0.151					0.045	0.03	0.059	0.05					0.002	0.016		0.013					0.009	0.022	0.009	0.003
M	WEC000002	Beta-enolase	P21550	81+KLSVVDQEK	none	1044.58	15	2	GA	4.57	0.076	0.123	0.055	0.16						0.099	0.098	0.05					0.066	0.019	0.028	0.126					0.042	0.012	0.002	0.015
M	WEC000002	Beta-enolase	P21550	81+KLSVVDQEK	none	1044.58	15	2	TA	4.57					0.066	0.089	0.1	0.139					0.063	0.069	0.09	0.054					0.132	0.022	0.02	0.016					0.008	0.012	0.003	0.009
M	WEC000002	Beta-enolase	P21550	81+KLSVVDQEK	none	1044.58	15	3	GA	4.57												0.176					0.467	0.299	0.329	0.931					0.528	0.362	0.397	0.195
M	WEC000002	Beta-enolase	P21550	81+KLSVVDQEK	none	1044.58	15	3	TA	4.57																					1.09	0.222	0.563	0.455					0.281	0.733	0.35	0.606
M	WEC000002	Beta-enolase	P21550	82+LSVVDQEKVDK	none	1258.68	18	2	TA	6.12						0.108	0.091	0.125					0.049								0.228	0.122	0.098	0.061					0.098	0.345
M	WEC000002	Beta-enolase	P21550	82+LSVVDQEKVDK	none	1258.68	18	2	GA	6.12	0.123		0.065						0.048	0.019		0.038					0.054	0.225	0.045	0.492					0.14	0.096		0.047
M	WEC000002	Beta-enolase	P21550	82+LSVVDQEKVDK	none	1258.68	18	3	TA	6.12							0.131	0.169					0.146	0.206							0.103	0.074	0.061	0.035					0.087	0.176	0.339
M	WEC000002	Beta-enolase	P21550	82+LSVVDQEKVDK	none	1258.68	18	3	GA	6.12	0.195		0.069	0.268					0.095			0.064					0.021	0.088	0.024	0.102					0.073	0.068	0.477	0.017
M	WEC000002	Beta-enolase	P21550	82+LSVVDQEKVDK	none	1258.68	18	4	TA	6.12																					0.765		0.403	0.389					0.177
M	WEC000002	Beta-enolase	P21550	82+LSVVDQEKVDK	none	1258.68	18	4	GA	6.12																		0.476		0.649					0.322	0.259		0.091
M	WEC000002	Beta-enolase	P21550	82+LSVVDQEKVDKFMIELDGTENK	none	2536.27	35	3	GA	15.65	0.121	0.113	0.087	0.169								0.047					0.166	0.111	0.046	0.17							0.571	0.064
M	WEC000002	Beta-enolase	P21550	82+LSVVDQEKVDKFMIELDGTENK	none	2536.27	35	3	TA	15.65					0.134	0.122	0.131	0.135					0.085			0.093					0.091	0.076	0.105	0.04					0.158	0.264	0.284	0.196
M	WEC000002	Beta-enolase	P21550	82+LSVVDQEKVDKFMIELDGTENK	none	2536.27	35	4	GA	15.65	0.08	0.109	0.086	0.138								0.081					0.074	0.026	0.02	0.038								0.035
M	WEC000002	Beta-enolase	P21550	82+LSVVDQEKVDKFMIELDGTENK	none	2536.27	35	4	TA	15.65					0.139	0.118	0.103	0.133					0.066	0.058	0.048	0.048					0.041	0.02	0.034	0.024					0.04	0.037	0.053	0.03
M	WEC000002	Beta-enolase	P21550	93+FMIELDGTENK	none	1295.61	18	2	TA	13.15								0.198																0.109
M	WEC000002	Beta-enolase	P21550	93+FMIELDGTENK	none	1295.61	18	2	GA	13.15			0.103									0.052							0.081									0.036
M	WEC000002	Carbonic anhydrase 3	P16015	127+YNTFGEALKQPDGIAVVGIFLK	none	2379.28	35	2	TA	20.23
M	WEC000002	Carbonic anhydrase 3	P16015	127+YNTFGEALKQPDGIAVVGIFLK	none	2379.28	35	2	GA	20.23		0.014							-0.022	-0.016		0.006					0.054	0.109							0.075	0.085	0.107	0.014
M	WEC000002	Carbonic anhydrase 3	P16015	127+YNTFGEALKQPDGIAVVGIFLK	none	2379.28	35	3	TA	20.23					0.238	0.166	0.191	0.154					0.009			0.058					0.198	0.113	0.136	0.079					0.09			0.137
M	WEC000002	Carbonic anhydrase 3	P16015	127+YNTFGEALKQPDGIAVVGIFLK	none	2379.28	35	3	GA	20.23	0.156	0.116	0.179	0.142					0.025	0.037	0.04	0.032					0.077	0.103	0.168	0.115					0.067	0.082	0.112	0.03
M	WEC000002	Carbonic anhydrase 3	P16015	127+YNTFGEALKQPDGIAVVGIFLK	none	2379.28	35	4	GA	20.23																												0.318
M	WEC000002	Carbonic anhydrase 3	P16015	127+YNTFGEALKQPDGIAVVGIFLK	none	2379.28	35	4	TA	20.23																								0.418
M	WEC000002	Carbonic anhydrase 3	P16015	152+EKGEFQILLDALDKIK	none	1859.04	27	2	GA	20.37																									0.467
M	WEC000002	Carbonic anhydrase 3	P16015	152+EKGEFQILLDALDKIK	none	1859.04	27	3	TA	20.37					0.222	0.161	0.204	0.143					0.03		0.051	0.039					0.123	0.079	0.103	0.026					0.089		0.117	0.083
M	WEC000002	Carbonic anhydrase 3	P16015	152+EKGEFQILLDALDKIK	none	1859.04	27	3	GA	20.37	0.191	0.146	0.178	0.157					0.019	0.068	0.033	0.01					0.041	0.092	0.096	0.09					0.06	0.062	0.044	0.015
M	WEC000002	Carbonic anhydrase 3	P16015	152+EKGEFQILLDALDKIK	none	1859.04	27	4	TA	20.37						0.174	0.206	0.16					0.048		0.055	0.042					0.147	0.096	0.145	0.109					0.136		0.179	0.124
M	WEC000002	Carbonic anhydrase 3	P16015	152+EKGEFQILLDALDKIK	none	1859.04	27	4	GA	20.37	0.19	0.138	0.168	0.146					0.046	0.062	0.052	-0.006					0.11	0.129	0.127	0.121					0.105	0.12	0.105	0.023
M	WEC000002	Carbonic anhydrase 3	P16015	154+GEFQILLDALDKIK	none	1601.9	23	2	TA	21.91						0.208	0.273	0.184								0.109						0.126	0.184	0.102								0.175
M	WEC000002	Carbonic anhydrase 3	P16015	154+GEFQILLDALDKIK	none	1601.9	23	2	GA	21.91	0.215	0.209	0.215	0.233					0.045	0.082	0.069	0.031					0.123	0.109	0.129	0.177					0.1	0.119	0.11	0.043
M	WEC000002	Carbonic anhydrase 3	P16015	154+GEFQILLDALDKIK	none	1601.9	23	3	TA	21.91																						0.351		0.272
M	WEC000002	Carbonic anhydrase 3	P16015	154+GEFQILLDALDKIK	none	1601.9	23	3	GA	21.91												0.053					0.298	0.38	0.382						0.335	0.348	0.358	0.166
M	WEC000002	Carbonic anhydrase 3	P16015	170+GKEAPFTHFDPSCLFPACR	C:Carbamidomethylation	2236.02	38	3	GA	15.55	0.148	0.136	0.15	0.131					0.027	0.052	0.05	0.047					0.072	0.044	0.036	0.036					0.027	0.027	0.029	0.021
M	WEC000002	Carbonic anhydrase 3	P16015	170+GKEAPFTHFDPSCLFPACR	C:Carbamidomethylation	2236.02	38	3	TA	15.55					0.16	0.139	0.174	0.15					0.044	0.037	0.047	0.04					0.021	0.044	0.025	0.029					0.047	0.137	0.026	0.027
M	WEC000002	Carbonic anhydrase 3	P16015	170+GKEAPFTHFDPSCLFPACR	C:Carbamidomethylation	2236.02	38	4	GA	15.55	0.186	0.147	0.158	0.155					0.048	0.068	0.048	0.046					0.091	0.082	0.076	0.089					0.054	0.05	0.047	0.043
M	WEC000002	Carbonic anhydrase 3	P16015	170+GKEAPFTHFDPSCLFPACR	C:Carbamidomethylation	2236.02	38	4	TA	15.55					0.187	0.135	0.191	0.154					0.05	0.056	0.058	0.044					0.064	0.039	0.071	0.066					0.034	0.039	0.063	0.052
M	WEC000002	Carbonic anhydrase 3	P16015	172+EAPFTHFDPSCLFPACR	C:Carbamidomethylation	2050.9	36	2	TA	17																					0.35	0.103	0.29	0.124					0.241		0.149	0.16
M	WEC000002	Carbonic anhydrase 3	P16015	172+EAPFTHFDPSCLFPACR	C:Carbamidomethylation	2050.9	36	2	GA	17										-0.018	0.003	0.034					0.202	0.181	0.19	0.17					0.115	0.159	0.02	0.035
M	WEC000002	Carbonic anhydrase 3	P16015	172+EAPFTHFDPSCLFPACR	C:Carbamidomethylation	2050.9	36	3	TA	17					0.179	0.145	0.175	0.149					0.044		0.057	0.035					0.057	0.063	0.063	0.054					0.045		0.042	0.027
M	WEC000002	Carbonic anhydrase 3	P16015	172+EAPFTHFDPSCLFPACR	C:Carbamidomethylation	2050.9	36	3	GA	17	0.16	0.143	0.15	0.14					0.054	0.071	0.042	0.052					0.046	0.054	0.057	0.044					0.05	0.057	0.043	0.043
M	WEC000002	Carbonic anhydrase 3	P16015	227+SLFSSAENEPPVPLVGNWRPPQPVK	none	2744.43	52	3	GA	17.48	0.163	0.119	0.144	0.12					0.028	0.043							0.109	0.078	0.088	0.065					0.013	0.012
M	WEC000002	Carbonic anhydrase 3	P16015	227+SLFSSAENEPPVPLVGNWRPPQPVK	none	2744.43	52	3	TA	17.48					0.183	0.133	0.171	0.144					0.033	0.044	0.032	0.028					0.102	0.082	0.099	0.079					0.015	0.014	0.009	0.012
M	WEC000002	Carbonic anhydrase 3	P16015	227+SLFSSAENEPPVPLVGNWRPPQPVK	none	2744.43	52	4	GA	17.48	0.166	0.13	0.158	0.139					0.047	0.058	0.041	0.053					0.045	0.031	0.037	0.038					0.042	0.042	0.028	0.032
M	WEC000002	Carbonic anhydrase 3	P16015	227+SLFSSAENEPPVPLVGNWRPPQPVK	none	2744.43	52	4	TA	17.48					0.19	0.145	0.168	0.168					0.032	0.041	0.04	0.042					0.076	0.04	0.031	0.066					0.028	0.037	0.034	0.04
M	WEC000002	Carbonic anhydrase 3	P16015	227+SLFSSAENEPPVPLVGNWRPPQPVKGR	none	2957.55	58	3	GA	16.24		0.11		0.121					0.003		0.03							0.108		0.066					0.106		0.007	0.776
M	WEC000002	Carbonic anhydrase 3	P16015	227+SLFSSAENEPPVPLVGNWRPPQPVKGR	none	2957.55	58	3	TA	16.24					0.173		0.157							0.041	0.036	0.029					0.093		0.132							0.013	0.007	0.044
M	WEC000002	Carbonic anhydrase 3	P16015	227+SLFSSAENEPPVPLVGNWRPPQPVKGR	none	2957.55	58	4	GA	16.24		0.059		0.092							0.019							0.063		0.049					0.295		0.013	0.392
M	WEC000002	Carbonic anhydrase 3	P16015	227+SLFSSAENEPPVPLVGNWRPPQPVKGR	none	2957.55	58	4	TA	16.24					0.137									-0.002	0.022	0.017					0.042		0.143							0.05	0.017	0.056
M	WEC000002	Carbonic anhydrase 3	P16015	227+SLFSSAENEPPVPLVGNWRPPQxpVK	p:Hydroxylation	2760.42	52	3	TA	16.22															0.121							0.85	0.643	0.239					0.388		0.105	0.264
M	WEC000002	Carbonic anhydrase 3	P16015	227+SLFSSAENEPPVPLVGNWRPPQxpVK	p:Hydroxylation	2760.42	52	3	GA	16.22										0.13		0.09						0.619	1.112						0.398	0.101	0.258	0.059
M	WEC000002	Carbonic anhydrase 3	P16015	227+SLFSSAENEPPVPLVGNWRPPQxpVK	p:Hydroxylation	2760.42	52	4	GA	16.22												0.073														0.182		0.142
M	WEC000002	Carbonic anhydrase 3	P16015	227+SLFSSAENEPPVPLVGNWRPPQxpVK	p:Hydroxylation	2760.42	52	4	TA	16.22																								0.527							0.176
M	WEC000002	Carbonic anhydrase 3	P16015	25+GDNQSPIELHTK	none	1337.66	24	2	GA	6.52	0.172	0.137	0.152	0.127					0.017	0.047	0.039						0.016	0.104	0.014	0.016					0.012	0.006	0.009
M	WEC000002	Carbonic anhydrase 3	P16015	25+GDNQSPIELHTK	none	1337.66	24	2	TA	6.52					0.184	0.159	0.181	0.155					0.021	0.054	0.036	0.017					0.017	0.096	0.017	0.017					0.014	0.007	0.013	0.014
M	WEC000002	Carbonic anhydrase 3	P16015	25+GDNQSPIELHTK	none	1337.66	24	3	GA	6.52	0.152	0.141	0.147	0.141					0.031	0.065							0.025	0.118	0.025	0.022					0.013	0.021
M	WEC000002	Carbonic anhydrase 3	P16015	25+GDNQSPIELHTK	none	1337.66	24	3	TA	6.52					0.184	0.155	0.183	0.167					0.04	0.049	0.042	0.025					0.027	0.101	0.032	0.028					0.016	0.024	0.014	0.013
M	WEC000002	Carbonic anhydrase 3	P16015	37+DIKHDPSLQPWSASYDPGSAK	none	2298.09	44	3	GA	11.09	0.143	0.11	0.133	0.112					0.03	0.044							0.043	0.039	0.035	0.032					0.03	0.024
M	WEC000002	Carbonic anhydrase 3	P16015	37+DIKHDPSLQPWSASYDPGSAK	none	2298.09	44	3	TA	11.09					0.174	0.129	0.161	0.135					0.035	0.035	0.036	0.029					0.058	0.032	0.043	0.034					0.034	0.03	0.019	0.021
M	WEC000002	Carbonic anhydrase 3	P16015	37+DIKHDPSLQPWSASYDPGSAK	none	2298.09	44	4	GA	11.09	0.161	0.111	0.138	0.114					0.023	0.038	0.031	0.034					0.03	0.02	0.023	0.028					0.005	0.013	0.013	0.008
M	WEC000002	Carbonic anhydrase 3	P16015	37+DIKHDPSLQPWSASYDPGSAK	none	2298.09	44	4	TA	11.09					0.18	0.139	0.157	0.132					0.03	0.025	0.034	0.03					0.048	0.038	0.013	0.012					0.004	0.024	0.009	0.02
M	WEC000002	Carbonic anhydrase 3	P16015	4+EWGYASHNGPDHWHELYPIAK	none	2506.15	43	3	TA	12.38													0.006		0.129	0.118						0.15		0.156					0.062	0.151	0.159	0.12
M	WEC000002	Carbonic anhydrase 3	P16015	4+EWGYASHNGPDHWHELYPIAK	none	2506.15	43	3	GA	12.38	0.135		0.153						0.03	0.05	0.063	0.065					0.033	0.154	0.075	0.173					0.048	0.056	0.019	0.021
M	WEC000002	Carbonic anhydrase 3	P16015	4+EWGYASHNGPDHWHELYPIAK	none	2506.15	43	4	GA	12.38		0.169		0.166					0.058		0.075	0.072						0.04		0.035					0.03		0.029	0.02
M	WEC000002	Carbonic anhydrase 3	P16015	4+EWGYASHNGPDHWHELYPIAK	none	2506.15	43	4	TA	12.38						0.175		0.192						0.073	0.066	0.068						0.041		0.041					0.04	0.081	0.02	0.028
M	WEC000002	Carbonic anhydrase 3	P16015	40+HDPSLQPWSASYDPGSAK	none	1941.89	41	2	TA	10.89					0.167	0.13	0.179	0.146					0.034	0.049	0.042	0.032					0.037	0.012	0.039	0.04					0.033	0.06	0.05	0.04
M	WEC000002	Carbonic anhydrase 3	P16015	40+HDPSLQPWSASYDPGSAK	none	1941.89	41	2	GA	10.89	0.155	0.119	0.153	0.115					0.032	0.054	0.03	0.032					0.026	0.019	0.029	0.031					0.026	0.031	0.044	0.025
M	WEC000002	Carbonic anhydrase 3	P16015	40+HDPSLQPWSASYDPGSAK	none	1941.89	41	3	GA	10.89	0.153	0.115	0.116	0.131					0.016		0.039	0.03					0.127	0.075	0.09	0.066					0.129	0.242	0.073	0.016
M	WEC000002	Carbonic anhydrase 3	P16015	40+HDPSLQPWSASYDPGSAK	none	1941.89	41	3	TA	10.89					0.173	0.135	0.163	0.121					0.033		0.058	0.038					0.079	0.093	0.177	0.074					0.175	0.274	0.194	0.108
M	WEC000002	Citrate synthase, mitochondrial	Q9CZU6	341+VVPGYGHAVLR	none	1166.66	20	2	TA	7.75						-0.048		-0.047														0.075		0.074
M	WEC000002	Citrate synthase, mitochondrial	Q9CZU6	341+VVPGYGHAVLR	none	1166.66	20	2	GA	7.75		-0.054		-0.071						-0.065	-0.077							0.089		0.094						0.082	0.072
M	WEC000002	Citrate synthase, mitochondrial	Q9CZU6	341+VVPGYGHAVLR	none	1166.66	20	3	TA	7.75					-0.089	-0.03	-0.098	-0.043						-0.075							0.073	0.054	0.077	0.063						0.059
M	WEC000002	Citrate synthase, mitochondrial	Q9CZU6	341+VVPGYGHAVLR	none	1166.66	20	3	GA	7.75	-0.115	-0.051	-0.113	-0.063						-0.058	-0.093	-0.093					0.086	0.068	0.086	0.079						0.057	0.068	0.08
M	WEC000002	Citrate synthase, mitochondrial	Q9CZU6	383+IVPNILLEQGK	none	1222.73	19	2	TA	13.5						0.332		0.324														0.194		0.142					0.293
M	WEC000002	Citrate synthase, mitochondrial	Q9CZU6	383+IVPNILLEQGK	none	1222.73	19	2	GA	13.5	0.354		0.338						0.264			0.242					0.162	0.251	0.158						0.162	0.205	0.258	0.123
M	WEC000002	Citrate synthase, mitochondrial	Q9CZU6	383+IVPNILLEQGK	none	1222.73	19	3	GA	13.5																												0.404
M	WEC000002	Citrate synthase, mitochondrial	Q9CZU6	383+IVPNILLEQGK	none	1222.73	19	3	TA	13.5																						0.392
M	WEC000002	Citrate synthase, mitochondrial	Q9CZU6	441+ALGFPLERPK	none	1126.65	21	2	TA	11.28						0.111	0.103	0.105					0.059		0.078	0.054						0.045	0.044	0.036					0.057		0.072	0.038
M	WEC000002	Citrate synthase, mitochondrial	Q9CZU6	441+ALGFPLERPK	none	1126.65	21	2	GA	11.28	0.12	0.168	0.108	0.228					0.073	0.083	0.07	0.08					0.049	0.08	0.035	0.152					0.046	0.08	0.069	0.04
M	WEC000002	Citrate synthase, mitochondrial	Q9CZU6	441+ALGFPLERPK	none	1126.65	21	3	TA	11.28						0.126	0.128	0.112					0.118		0.115	0.109						0.053	0.051	0.03					0.064		0.05	0.064
M	WEC000002	Citrate synthase, mitochondrial	Q9CZU6	441+ALGFPLERPK	none	1126.65	21	3	GA	11.28	0.163	0.165	0.082	0.193					0.123	0.162	0.149	0.084					0.062	0.075	0.053	0.092					0.07	0.078	0.089	0.037
M	WEC000002	Citrate synthase, mitochondrial	Q9CZU6	95+GYSIPECQK	C:Carbamidomethylation	1080.49	19	2	GA	6.57	0.144	0.166	0.12	0.16					0.141	0.151		0.136					0.031	0.073	0.037	0.062					0.086	0.08		0.055
M	WEC000002	Citrate synthase, mitochondrial	Q9CZU6	95+GYSIPECQK	C:Carbamidomethylation	1080.49	19	2	TA	6.57					0.117	0.108		0.144					0.077	0.12	0.084	0.063					0.054	0.042		0.039					0.035	0.061	0.037	0.032
M	WEC000002	Creatine kinase M-type	P07310	10+FKLNYKPQEEYPDLSK	none	1998.01	27	3	GA	10.92	0.116	0.115		0.143					0.037	0.062	0.064	0.051					0.033	0.024		0.032					0.009	0.019	0.014	0.012
M	WEC000002	Creatine kinase M-type	P07310	10+FKLNYKPQEEYPDLSK	none	1998.01	27	3	TA	10.92					0.109	0.131	0.104	0.133					0.041	0.047	0.058	0.058					0.032	0.035	0.025	0.012					0.015	0.021	0.027	0.037
M	WEC000002	Creatine kinase M-type	P07310	10+FKLNYKPQEEYPDLSK	none	1998.01	27	4	GA	10.92	0.108	0.111	0.091	0.131					0.038	0.07	0.118	0.072					0.017	0.01	0.01	0.015					0.008	0.019	0.092	0.107
M	WEC000002	Creatine kinase M-type	P07310	10+FKLNYKPQEEYPDLSK	none	1998.01	27	4	TA	10.92					0.162	0.151	0.098	0.148					0.049	0.046	0.123	0.044					0.066	0.058	0.008	0.021					0.019	0.012	0.17	0.006
M	WEC000002	Creatine kinase M-type	P07310	10+FKLNYKPQEEYPDLSKHNNHMAK	none	2830.39	43	3	GA	8.7		0.113	0.052	0.095														0.052	0.126	0.068					0.225	0.172	0.213
M	WEC000002	Creatine kinase M-type	P07310	10+FKLNYKPQEEYPDLSKHNNHMAK	none	2830.39	43	3	TA	8.7					0.087	0.083	0.022	0.068					-0.016		-0.002						0.034	0.047	0.119	0.111					0.078	0.141	0.07	0.326
M	WEC000002	Creatine kinase M-type	P07310	10+FKLNYKPQEEYPDLSKHNNHMAK	none	2830.39	43	4	GA	8.7		0.142	0.103	0.155					0.074	0.086	0.11	0.128					0.13	0.047	0.053	0.062					0.052	0.057	0.035	0.155
M	WEC000002	Creatine kinase M-type	P07310	10+FKLNYKPQEEYPDLSKHNNHMAK	none	2830.39	43	4	TA	8.7					0.167	0.153	0.145	0.168					0.087	0.096	0.096	0.097					0.046	0.073	0.068	0.047					0.03	0.033	0.022	0.053
M	WEC000002	Creatine kinase M-type	P07310	106+HKTDLNHENLKGGDDLDPNYVLSSR	none	2836.37	43	3	GA	9.69	0.118	0.109	0.107	0.137					0.052	0.063	0.072	0.062					0.029	0.044	0.028	0.035					0.04	0.049	0.041	0.035
M	WEC000002	Creatine kinase M-type	P07310	106+HKTDLNHENLKGGDDLDPNYVLSSR	none	2836.37	43	3	TA	9.69					0.123	0.109	0.11	0.139					0.048	0.062	0.071	0.069					0.04	0.036	0.04	0.037					0.039	0.051	0.037	0.035
M	WEC000002	Creatine kinase M-type	P07310	106+HKTDLNHENLKGGDDLDPNYVLSSR	none	2836.37	43	4	GA	9.69	0.133	0.127	0.12	0.157					0.053	0.07	0.073	0.07					0.028	0.026	0.025	0.03					0.018	0.022	0.018	0.019
M	WEC000002	Creatine kinase M-type	P07310	106+HKTDLNHENLKGGDDLDPNYVLSSR	none	2836.37	43	4	TA	9.69					0.132	0.14	0.118	0.153					0.059	0.064	0.072	0.083					0.025	0.028	0.025	0.026					0.021	0.022	0.018	0.028
M	WEC000002	Creatine kinase M-type	P07310	108+TDLNHENLKGGDDLDPNYVLSSR	none	2571.22	40	3	GA	11.55		0.119		0.148					0.049	0.068	0.076	0.068						0.017		0.015					0.012	0.018	0.014	0.01
M	WEC000002	Creatine kinase M-type	P07310	108+TDLNHENLKGGDDLDPNYVLSSR	none	2571.22	40	3	TA	11.55					0.126		0.115	0.146					0.051	0.064	0.067	0.07					0.015		0.013	0.013					0.011	0.011	0.012	0.015
M	WEC000002	Creatine kinase M-type	P07310	108+TDLNHENLKGGDDLDPNYVLSSR	none	2571.22	40	4	GA	11.55		0.121		0.153					0.045	0.063	0.071	0.064						0.014		0.015					0.017	0.028	0.019	0.014
M	WEC000002	Creatine kinase M-type	P07310	108+TDLNHENLKGGDDLDPNYVLSSR	none	2571.22	40	4	TA	11.55					0.119		0.107	0.141					0.047	0.058	0.061	0.068					0.015		0.013	0.014					0.017	0.017	0.012	0.01
M	WEC000002	Creatine kinase M-type	P07310	12+LNYKPQEEYPDLSK	none	1722.85	27	2	GA	9.13	0.094	0.097	0.082	0.119					0.026	0.057	0.058	0.043					0.011	0.016	0.012	0.013					0.01	0.016	0.013	0.013
M	WEC000002	Creatine kinase M-type	P07310	12+LNYKPQEEYPDLSK	none	1722.85	27	2	TA	9.13					0.107	0.108	0.087	0.124					0.04	0.036	0.035	0.029					0.031	0.023	0.018	0.02					0.018	0.006	0.014	0.005
M	WEC000002	Creatine kinase M-type	P07310	12+LNYKPQEEYPDLSK	none	1722.85	27	3	GA	9.13
M	WEC000002	Creatine kinase M-type	P07310	12+LNYKPQEEYPDLSK	none	1722.85	27	3	TA	9.13
M	WEC000002	Creatine kinase M-type	P07310	12+LNYKPQEEYPDLSKHNNHMAK	none	2555.22	42	3	GA	7.15	0.143	0.15	0.119	0.194					0.071	0.086		0.091					0.028	0.028	0.018	0.04					0.021	0.02	0.044	0.021
M	WEC000002	Creatine kinase M-type	P07310	12+LNYKPQEEYPDLSKHNNHMAK	none	2555.22	42	3	TA	7.15					0.162	0.128	0.137	0.176					0.074	0.095	0.116	0.128					0.043	0.025	0.025	0.026					0.024	0.027	0.03	0.046
M	WEC000002	Creatine kinase M-type	P07310	12+LNYKPQEEYPDLSKHNNHMAK	none	2555.22	42	4	GA	7.15	0.127	0.133	0.12	0.16					0.068	0.087	0.155	0.102					0.018	0.025	0.021	0.022					0.019	0.018	0.041	0.017
M	WEC000002	Creatine kinase M-type	P07310	12+LNYKPQEEYPDLSKHNNHMAK	none	2555.22	42	4	TA	7.15					0.15	0.145	0.127	0.147					0.071	0.07	0.084	0.081					0.026	0.023	0.023	0.02					0.018	0.014	0.024	0.016
M	WEC000002	Creatine kinase M-type	P07310	12+LNYKPQEEYPDLSKHNNHxmAK	m:Oxidized methionine	2571.22	42	3	GA	6.63	0.15	0.157	0.165	0.174					0.088	0.099	0.124						0.065	0.04	0.113	0.029					0.03	0.056	0.074
M	WEC000002	Creatine kinase M-type	P07310	12+LNYKPQEEYPDLSKHNNHxmAK	m:Oxidized methionine	2571.22	42	3	TA	6.63					0.195	0.173	0.145	0.205					0.076		0.119	0.152					0.094	0.121	0.041	0.108					0.034		0.073	0.127
M	WEC000002	Creatine kinase M-type	P07310	12+LNYKPQEEYPDLSKHNNHxmAK	m:Oxidized methionine	2571.22	42	4	GA	6.63	0.135	0.149	0.144	0.176					0.074	0.078	0.058						0.078	0.056	0.116	0.046					0.078	0.103	0.056
M	WEC000002	Creatine kinase M-type	P07310	12+LNYKPQEEYPDLSKHNNHxmAK	m:Oxidized methionine	2571.22	42	4	TA	6.63					0.143	0.116	0.121	0.162					0.063	0.049	0.056	0.058					0.035	0.073	0.044	0.066					0.062	0.089	0.052	0.045
M	WEC000002	Creatine kinase M-type	P07310	136+SIKGYTLPPHCSR	C:Carbamidomethylation	1514.77	23	2	TA	6.43																						0.325
M	WEC000002	Creatine kinase M-type	P07310	136+SIKGYTLPPHCSR	C:Carbamidomethylation	1514.77	23	2	GA	6.43																				0.747						0.347
M	WEC000002	Creatine kinase M-type	P07310	136+SIKGYTLPPHCSR	C:Carbamidomethylation	1514.77	23	3	GA	6.43											0.101						0.644			0.351						0.807	0.028	0.377
M	WEC000002	Creatine kinase M-type	P07310	136+SIKGYTLPPHCSR	C:Carbamidomethylation	1514.77	23	3	TA	6.43															0.116						0.463	0.853	0.543							0.151	0.072	0.3
M	WEC000002	Creatine kinase M-type	P07310	136+SIKGYTLPPHCSR	C:Carbamidomethylation	1514.77	23	4	GA	6.43											0.102						0.846								0.63		0.114
M	WEC000002	Creatine kinase M-type	P07310	136+SIKGYTLPPHCSR	C:Carbamidomethylation	1514.77	23	4	TA	6.43						0.22								0.03	0.119						0.286	0.146	0.367							0.022	0.127
M	WEC000002	Creatine kinase M-type	P07310	136+SIKGYTLPPHCSRGER	C:Carbamidomethylation	1856.93	33	3	GA	5.6		0.159		0.15														0.159		0.106								0.259
M	WEC000002	Creatine kinase M-type	P07310	136+SIKGYTLPPHCSRGER	C:Carbamidomethylation	1856.93	33	3	TA	5.6					0.16									0.089	0.105	0.099					0.136		0.286	0.22					0.247	0.159	0.171	0.121
M	WEC000002	Creatine kinase M-type	P07310	136+SIKGYTLPPHCSRGER	C:Carbamidomethylation	1856.93	33	4	TA	5.6					0.05		0.029						0.005	0.001	0.01	0.005					0.008	0.158	0.084						0.059	0.045	0.042	0.034
M	WEC000002	Creatine kinase M-type	P07310	136+SIKGYTLPPHCSRGER	C:Carbamidomethylation	1856.93	33	4	GA	5.6		0.027		0.056							0.019						0.241	0.059	0.37	0.021					0.337	0.337	0.092	0.392
M	WEC000002	Creatine kinase M-type	P07310	139+GYTLPPHCSR	C:Carbamidomethylation	1186.56	19	2	GA	6.08		0.04	0.043	0.07					0.006	0.02	0.014	-0.005					0.014	0.006	0.01	0.014					0.009	0.017	0.006	0.009
M	WEC000002	Creatine kinase M-type	P07310	139+GYTLPPHCSR	C:Carbamidomethylation	1186.56	19	2	TA	6.08					0.067	0.065	0.048	0.071					-0.005	0.034	0.038	0.03					0.009	0.011	0.008	0.01					0.017	0.029	0.025	0.017
M	WEC000002	Creatine kinase M-type	P07310	139+GYTLPPHCSR	C:Carbamidomethylation	1186.56	19	3	GA	6.08	0.107	0.094		0.137					0.054	0.054	0.089	0.033					0.081	0.078		0.141					0.05	0.032	0.078	0.011
M	WEC000002	Creatine kinase M-type	P07310	139+GYTLPPHCSR	C:Carbamidomethylation	1186.56	19	3	TA	6.08					0.136	0.073	0.107	0.1					0.098	0.101	0.066	0.088					0.165	0.018	0.063	0.01					0.144	0.083	0.049	0.111
M	WEC000002	Creatine kinase M-type	P07310	139+GYTLPPHCSRGER	C:Carbamidomethylation	1528.72	28	2	GA	5.09																			0.638	0.303					0.88
M	WEC000002	Creatine kinase M-type	P07310	139+GYTLPPHCSRGER	C:Carbamidomethylation	1528.72	28	2	TA	5.09																					0.346		0.317	0.109					0.632		0.315	0.228
M	WEC000002	Creatine kinase M-type	P07310	139+GYTLPPHCSRGER	C:Carbamidomethylation	1528.72	28	3	GA	5.09	0.113	0.122	0.088	0.097					0.058	0.063	0.078						0.073	0.04	0.118	0.042					0.112	0.107	0.052	0.391
M	WEC000002	Creatine kinase M-type	P07310	139+GYTLPPHCSRGER	C:Carbamidomethylation	1528.72	28	3	TA	5.09					0.105	0.118	0.079	0.146					0.038	0.111	0.043	0.053					0.038	0.063	0.014	0.153					0.069	0.066	0.028	0.031
M	WEC000002	Creatine kinase M-type	P07310	139+GYTLPPHCSRGER	C:Carbamidomethylation	1528.72	28	4	GA	5.09		0.053		0.051							0.021						0.303	0.139	0.771	0.043					0.34	0.324	0.148
M	WEC000002	Creatine kinase M-type	P07310	139+GYTLPPHCSRGER	C:Carbamidomethylation	1528.72	28	4	TA	5.09					0.045	0.049	0.016						-0.012	0.092	0.011	-0.005					0.084	0.113	0.163	0.497					0.19	0.07	0.145	0.164
M	WEC000002	Creatine kinase M-type	P07310	152+RAVEKLSVEALNSLTGEFK	none	2090.14	37	3	GA	15.35		0.142		0.156					0.095		0.098						0.24	0.136	0.297	0.093					0.193	0.271	0.167
M	WEC000002	Creatine kinase M-type	P07310	152+RAVEKLSVEALNSLTGEFK	none	2090.14	37	3	TA	15.35					0.139	0.149	0.155						0.087	0.086	0.088	0.1					0.12	0.186	0.141	0.299					0.165	0.182	0.128	0.138
M	WEC000002	Creatine kinase M-type	P07310	152+RAVEKLSVEALNSLTGEFK	none	2090.14	37	4	GA	15.35	0.178	0.121	0.197	0.142					0.102	0.126	0.097						0.155	0.067	0.155	0.033					0.09	0.117	0.07	0.504
M	WEC000002	Creatine kinase M-type	P07310	152+RAVEKLSVEALNSLTGEFK	none	2090.14	37	4	TA	15.35					0.124	0.131	0.127	0.227					0.073	0.099	0.074	0.081					0.055	0.1	0.056	0.178					0.056	0.091	0.053	0.066
M	WEC000002	Creatine kinase M-type	P07310	153+AVEKLSVEALNSLTGEFK	none	1934.04	34	2	GA	16.53	0.102	0.101	0.09	0.115					0.029	0.049	0.049	0.08					0.016	0.018	0.034	0.016					0.011	0.015	0.013	0.096
M	WEC000002	Creatine kinase M-type	P07310	153+AVEKLSVEALNSLTGEFK	none	1934.04	34	2	TA	16.53					0.101	0.105	0.089	0.117					0.032	0.038	0.044	0.048					0.03	0.012	0.01	0.015					0.006	0.011	0.009	0.008
M	WEC000002	Creatine kinase M-type	P07310	153+AVEKLSVEALNSLTGEFK	none	1934.04	34	3	GA	16.53	0.093	0.089	0.075	0.106					0.03	0.042	0.056	0.08					0.026	0.021	0.017	0.013					0.014	0.034	0.018	0.075
M	WEC000002	Creatine kinase M-type	P07310	153+AVEKLSVEALNSLTGEFK	none	1934.04	34	3	TA	16.53					0.102	0.096	0.091	0.128					0.038	0.047	0.036	0.038					0.022	0.018	0.018	0.031					0.015	0.021	0.007	0.008
M	WEC000002	Creatine kinase M-type	P07310	153+AVEKLSVEALNSLTGEFKGK	none	2119.15	36	3	GA	15.32	0.074	0.084	0.086	0.109					0.034	0.052	0.055	0.062					0.023	0.016	0.039	0.013					0.011	0.018	0.007	0.192
M	WEC000002	Creatine kinase M-type	P07310	153+AVEKLSVEALNSLTGEFKGK	none	2119.15	36	3	TA	15.32					0.095	0.087	0.097	0.119					0.038	0.044	0.049	0.05					0.003	0.014	0.013	0.048					0.008	0.003	0.006	0.012
M	WEC000002	Creatine kinase M-type	P07310	153+AVEKLSVEALNSLTGEFKGK	none	2119.15	36	4	GA	15.32	0.105	0.091	0.105	0.122					0.037	0.06	0.059	0.07					0.049	0.028	0.037	0.02					0.024	0.029	0.021	0.189
M	WEC000002	Creatine kinase M-type	P07310	153+AVEKLSVEALNSLTGEFKGK	none	2119.15	36	4	TA	15.32					0.095	0.089	0.108	0.149					0.045	0.049	0.057	0.055					0.029	0.047	0.031	0.051					0.021	0.017	0.022	0.024
M	WEC000002	Creatine kinase M-type	P07310	157+LSVEALNSLTGEFK	none	1506.79	24	2	GA	17.86
M	WEC000002	Creatine kinase M-type	P07310	157+LSVEALNSLTGEFK	none	1506.79	24	2	TA	17.86
M	WEC000002	Creatine kinase M-type	P07310	157+LSVEALNSLTGEFK	none	1506.79	24	3	GA	17.86	0.102	0.104	0.095	0.122					0.018	0.035	0.042	0.036					0.029	0.001	0.021	0.01					0.025	0.065	0.045	0.007
M	WEC000002	Creatine kinase M-type	P07310	157+LSVEALNSLTGEFK	none	1506.79	24	3	TA	17.86					0.056	0.091	0.085	0.131					0.028	0.032	0.039	0.025					0.062	0.027	0.013	0.004					0.021	0.067	0.025	0.053
M	WEC000002	Creatine kinase M-type	P07310	157+LSVEALNSLTGEFKGK	none	1691.91	27	2	GA	15.98	0.102	0.104	0.089	0.123					0.038	0.057	0.066	0.057					0.018	0.011	0.016	0.013					0.012	0.005	0.014	0.017
M	WEC000002	Creatine kinase M-type	P07310	157+LSVEALNSLTGEFKGK	none	1691.91	27	2	TA	15.98					0.104	0.106	0.098	0.13					0.047	0.043	0.046	0.043					0.014	0.009	0.018	0.018					0.023	0.008	0.005	0.013
M	WEC000002	Creatine kinase M-type	P07310	157+LSVEALNSLTGEFKGK	none	1691.91	27	3	GA	15.98												0.074																0.041
M	WEC000002	Creatine kinase M-type	P07310	157+LSVEALNSLTGEFKGK	none	1691.91	27	3	TA	15.98
M	WEC000002	Creatine kinase M-type	P07310	178+SMTEQEQQQLIDDHFLFDKPVSPLLLASGMAR	none	3643.8	67	3	GA	19.64	0.078									0.048							0.029	0.083	0.067						0.254	0.027		0.107
M	WEC000002	Creatine kinase M-type	P07310	178+SMTEQEQQQLIDDHFLFDKPVSPLLLASGMAR	none	3643.8	67	3	TA	19.64					0.115								0.045	0.041	0.052	0.057					0.038		0.131	0.181					0.03	0.033	0.038	0.036
M	WEC000002	Creatine kinase M-type	P07310	178+SMTEQEQQQLIDDHFLFDKPVSPLLLASGMAR	none	3643.8	67	4	GA	19.64	0.107											-0.018					0.033	0.04	0.047	0.044					0.13		0.265	0.103
M	WEC000002	Creatine kinase M-type	P07310	178+SMTEQEQQQLIDDHFLFDKPVSPLLLASGMAR	none	3643.8	67	4	TA	19.64																						0.054	0.084	0.118
M	WEC000002	Creatine kinase M-type	P07310	178+SMTEQEQQQLIDDHFLFDKPVSPLLLASGxmAR	m:Oxidized methionine	3659.8	67	4	GA	18.44																										0.593	0.505
M	WEC000002	Creatine kinase M-type	P07310	178+SMTEQEQQQLIDDHFLFDKPVSPLLLASGxmAR	m:Oxidized methionine	3659.8	67	4	TA	18.44																							0.22	0.336					0.461	0.799	0.438	0.378
M	WEC000002	Creatine kinase M-type	P07310	216+GIWHNDNKSFLVWVNEEDHLR	none	2607.26	36	3	GA	15.98	0.1	0.118	0.08	0.124					0.122	0.105	0.065						0.067	0.033	0.096	0.03					0.067	0.057	0.073
M	WEC000002	Creatine kinase M-type	P07310	216+GIWHNDNKSFLVWVNEEDHLR	none	2607.26	36	3	TA	15.98					0.09	0.112	0.154	0.181					0.095	0.089	0.009						0.061	0.039	0.072	0.108					0.048	0.065	0.111	0.089
M	WEC000002	Creatine kinase M-type	P07310	216+GIWHNDNKSFLVWVNEEDHLR	none	2607.26	36	4	GA	15.98	0.125	0.134	0.053	0.159					0.093	0.109	0.07	0.054					0.014	0.016	0.05	0.02					0.018	0.016	0.033	0.077
M	WEC000002	Creatine kinase M-type	P07310	216+GIWHNDNKSFLVWVNEEDHLR	none	2607.26	36	4	TA	15.98					0.125	0.152	0.128	0.122					0.07	0.082	0.022	0.04					0.021	0.02	0.015	0.034					0.008	0.021	0.059	0.016
M	WEC000002	Creatine kinase M-type	P07310	224+SFLVWVNEEDHLR	none	1642.81	23	2	GA	16.01	0.101	0.113	0.109	0.151					0.043	0.081	0.08	0.055					0.027	0.011	0.037	0.023					0.026	0.032	0.025	0.026
M	WEC000002	Creatine kinase M-type	P07310	224+SFLVWVNEEDHLR	none	1642.81	23	2	TA	16.01					0.132	0.122	0.115	0.149					0.054	0.073	0.085	0.087					0.056	0.022	0.031	0.04					0.019	0.043	0.041	0.032
M	WEC000002	Creatine kinase M-type	P07310	224+SFLVWVNEEDHLR	none	1642.81	23	3	GA	16.01	0.114	0.115	0.116	0.163					0.059	0.096	0.097	0.07					0.019	0.024	0.03	0.045					0.039	0.056	0.038	0.038
M	WEC000002	Creatine kinase M-type	P07310	224+SFLVWVNEEDHLR	none	1642.81	23	3	TA	16.01					0.156	0.133	0.135	0.167					0.067	0.108	0.125	0.095					0.04	0.037	0.052	0.047					0.048	0.057	0.067	0.045
M	WEC000002	Creatine kinase M-type	P07310	243+GGNMKEVFR	none	1036.51	16	2	GA	6.14		0.112	0.059	0.144					0.029	0.106		0.031					0.668	0.034	0.118	0.199					0.025	0.038		0.048
M	WEC000002	Creatine kinase M-type	P07310	243+GGNMKEVFR	none	1036.51	16	2	TA	6.14						0.079		0.139					0.079								0.349	0.036	0.216	0.172					0.043	0.134		0.093
M	WEC000002	Creatine kinase M-type	P07310	243+GGNMKEVFR	none	1036.51	16	3	GA	6.14		0.061	0.045	0.15					0.001	0.114		0.103					0.231	0.044	0.035	0.052					0.038	0.055		0.069
M	WEC000002	Creatine kinase M-type	P07310	243+GGNMKEVFR	none	1036.51	16	3	TA	6.14					0.15	0.127	0.104	0.115					0.085	0.12		0.105					0.055	0.043	0.129	0.128					0.05	0.132		0.081
M	WEC000002	Creatine kinase M-type	P07310	253+FCVGLQKIEEIFK	C:Carbamidomethylation	1609.85	20	2	GA	18.26	0.173		0.144						0.092			0.146					0.127	0.131	0.122	0.127					0.094	0.161	0.129	0.169
M	WEC000002	Creatine kinase M-type	P07310	253+FCVGLQKIEEIFK	C:Carbamidomethylation	1609.85	20	2	TA	18.26						0.197	0.21						0.146								0.208	0.13	0.154	0.509					0.114	0.323	0.168	0.175
M	WEC000002	Creatine kinase M-type	P07310	253+FCVGLQKIEEIFK	C:Carbamidomethylation	1609.85	20	3	TA	18.26						0.173	0.184						0.093								0.213	0.153	0.188						0.14		0.217	0.208
M	WEC000002	Creatine kinase M-type	P07310	253+FCVGLQKIEEIFK	C:Carbamidomethylation	1609.85	20	3	GA	18.26	0.169	0.189	0.173	0.213					0.09	0.125	0.143						0.115	0.131	0.14	0.137					0.097	0.145	0.138	0.218
M	WEC000002	Creatine kinase M-type	P07310	253+FCVGLQKIEEIFKK	C:Carbamidomethylation	1737.95	21	2	TA	16.63								0.217																0.179							0.476	0.393
M	WEC000002	Creatine kinase M-type	P07310	253+FCVGLQKIEEIFKK	C:Carbamidomethylation	1737.95	21	2	GA	16.63	0.182								0.105								0.178	0.537	0.569						0.145		0.322	0.231
M	WEC000002	Creatine kinase M-type	P07310	253+FCVGLQKIEEIFKK	C:Carbamidomethylation	1737.95	21	3	GA	16.63	0.084	0.089	0.071	0.105					0.008	0.041	0.017	0.005					0.007	0.022	0.022	0.022					0.025	0.032	0.068	0.118
M	WEC000002	Creatine kinase M-type	P07310	253+FCVGLQKIEEIFKK	C:Carbamidomethylation	1737.95	21	3	TA	16.63					0.091	0.114	0.071	0.11					0.002	0.01	0.033	0.019					0.06	0.012	0.029	0.016					0.051	0.107	0.064	0.065
M	WEC000002	Creatine kinase M-type	P07310	253+FCVGLQKIEEIFKK	C:Carbamidomethylation	1737.95	21	4	GA	16.63	0.099	0.084	0.085	0.105					0.02	0.055	0.023	0.077					0.059	0.01	0.019	0.021					0.065	0.006	0.062	0.043
M	WEC000002	Creatine kinase M-type	P07310	253+FCVGLQKIEEIFKK	C:Carbamidomethylation	1737.95	21	4	TA	16.63					0.138	0.13	0.08	0.111					0.023	0.129	0.042	0.028					0.087	0.031	0.035	0.017					0.04	0.069	0.066	0.066
M	WEC000002	Creatine kinase M-type	P07310	266+KAGHPFMWNEHLGYVLTCPSNLGTGLR	C:Carbamidomethylation	3054.5	44	3	TA	15.52					0.139	0.145	0.124	0.167					0.064		0.009	0.039					0.053	0.049	0.116	0.046					0.105		0.175	0.152
M	WEC000002	Creatine kinase M-type	P07310	266+KAGHPFMWNEHLGYVLTCPSNLGTGLR	C:Carbamidomethylation	3054.5	44	3	GA	15.52		0.135	0.137	0.153					0.077			0.103					0.307	0.034	0.033	0.027					0.094	0.201	0.2	0.048
M	WEC000002	Creatine kinase M-type	P07310	266+KAGHPFMWNEHLGYVLTCPSNLGTGLR	C:Carbamidomethylation	3054.5	44	4	GA	15.52		0.104	0.123	0.139					0.065			0.106						0.09	0.059	0.103					0.156	0.254	0.357	0.114
M	WEC000002	Creatine kinase M-type	P07310	266+KAGHPFMWNEHLGYVLTCPSNLGTGLR	C:Carbamidomethylation	3054.5	44	4	TA	15.52					0.066	0.116	0.126	0.161					-0.01								0.124	0.099	0.119	0.105					0.153		0.267	0.218
M	WEC000002	Creatine kinase M-type	P07310	267+AGHPFMWNEHLGYVLTCPSNLGTGLR	C:Carbamidomethylation	2926.4	44	3	GA	16.83	0.141	0.144	0.138	0.163					0.084	0.102	0.104	0.104					0.069	0.078	0.075	0.073					0.069	0.071	0.074	0.069
M	WEC000002	Creatine kinase M-type	P07310	267+AGHPFMWNEHLGYVLTCPSNLGTGLR	C:Carbamidomethylation	2926.4	44	3	TA	16.83					0.154	0.151	0.143	0.184					0.093	0.078	0.083	0.085					0.082	0.079	0.07	0.08					0.066	0.062	0.062	0.056
M	WEC000002	Creatine kinase M-type	P07310	267+AGHPFMWNEHLGYVLTCPSNLGTGLR	C:Carbamidomethylation	2926.4	44	4	GA	16.83	0.155	0.156	0.148	0.176					0.083	0.099	0.117	0.099					0.077	0.081	0.071	0.077					0.073	0.091	0.084	0.051
M	WEC000002	Creatine kinase M-type	P07310	267+AGHPFMWNEHLGYVLTCPSNLGTGLR	C:Carbamidomethylation	2926.4	44	4	TA	16.83					0.149	0.155	0.151	0.18					0.09	0.097	0.112	0.117					0.064	0.069	0.082	0.076					0.079	0.064	0.093	0.094
M	WEC000002	Creatine kinase M-type	P07310	267+AGHPFxmWNEHLGYVLTCPSNLGTGLR	C:Carbamidomethylation m:Oxidized methionine	2942.4	44	3	GA	15.95	0.148	0.143	0.086	0.168													0.136	0.152	0.134	0.143					0.211	0.256	0.308	0.248
M	WEC000002	Creatine kinase M-type	P07310	267+AGHPFxmWNEHLGYVLTCPSNLGTGLR	C:Carbamidomethylation m:Oxidized methionine	2942.4	44	3	TA	15.95						0.139	0.124	0.135													0.207	0.155	0.131	0.162					0.202	0.461	0.316	0.223
M	WEC000002	Creatine kinase M-type	P07310	267+AGHPFxmWNEHLGYVLTCPSNLGTGLR	C:Carbamidomethylation m:Oxidized methionine	2942.4	44	4	GA	15.95	0.14	0.162		0.186						0.098	0.088						0.059	0.091		0.069						0.086	0.125	0.171
M	WEC000002	Creatine kinase M-type	P07310	267+AGHPFxmWNEHLGYVLTCPSNLGTGLR	C:Carbamidomethylation m:Oxidized methionine	2942.4	44	4	TA	15.95					0.166	0.154	0.144						0.093		0.093	0.089					0.049	0.083	0.071	0.318					0.094	0.287	0.114	0.129
M	WEC000002	Creatine kinase M-type	P07310	299+LANLSKHPK	none	1006.59	16	2	GA	2.07			0.036						-0.001	0.011		0					0.056		0.007						0.01	0.016		0.063
M	WEC000002	Creatine kinase M-type	P07310	299+LANLSKHPK	none	1006.59	16	2	TA	2.07						0.077	0.098	0.042						0.022								0.016	0.025	0.028						0.007
M	WEC000002	Creatine kinase M-type	P07310	299+LANLSKHPK	none	1006.59	16	3	GA	2.07				0.139					0.019	0.127	0.055						0.246		0.313	0.044					0.042	0.087	0.012	0.32
M	WEC000002	Creatine kinase M-type	P07310	299+LANLSKHPK	none	1006.59	16	3	TA	2.07					0.093	0.067	0.194						0.035	0.041	0.08	0.066					0.092	0.011	0.128	0.197					0.012	0.009	0.033	0.028
M	WEC000002	Creatine kinase M-type	P07310	299+LANLSKHPKFEEILTR	none	1895.06	30	2	GA	10.5
M	WEC000002	Creatine kinase M-type	P07310	299+LANLSKHPKFEEILTR	none	1895.06	30	3	GA	10.5	0.14	0.114	0.128	0.124					0.049	0.078	0.07	0.1					0.046	0.036	0.038	0.025					0.037	0.033	0.032	0.078
M	WEC000002	Creatine kinase M-type	P07310	299+LANLSKHPKFEEILTR	none	1895.06	30	3	TA	10.5					0.094	0.102	0.114	0.158					0.048	0.057	0.058	0.076					0.026	0.032	0.029	0.044					0.019	0.029	0.021	0.036
M	WEC000002	Creatine kinase M-type	P07310	299+LANLSKHPKFEEILTR	none	1895.06	30	4	GA	10.5	0.121	0.09	0.105	0.11					0.053	0.071	0.068	0.064					0.046	0.024	0.081	0.018					0.057	0.081	0.035	0.153
M	WEC000002	Creatine kinase M-type	P07310	299+LANLSKHPKFEEILTR	none	1895.06	30	4	TA	10.5					0.097	0.111	0.106	0.148					0.035	0.051	0.057	0.056					0.045	0.026	0.04	0.066					0.016	0.032	0.046	0.035
M	WEC000002	Creatine kinase M-type	P07310	305+HPKFEEILTR	none	1268.69	19	2	GA	8.83	0.106	0.107	0.089	0.119					0.02	0.044	0.051	0.056					0.016	0.011	0.014	0.011					0.009	0.014	0.009	0.03
M	WEC000002	Creatine kinase M-type	P07310	305+HPKFEEILTR	none	1268.69	19	2	TA	8.83					0.078	0.099	0.084	0.12					0.021	0.028	0.038	0.034					0.006	0.01	0.006	0.015					0.007	0.017	0.001	0.002
M	WEC000002	Creatine kinase M-type	P07310	305+HPKFEEILTR	none	1268.69	19	3	GA	8.83												0.074																0.017
M	WEC000002	Creatine kinase M-type	P07310	305+HPKFEEILTR	none	1268.69	19	3	TA	8.83
M	WEC000002	Creatine kinase M-type	P07310	305+HPKFEEILTR	none	1268.69	19	4	GA	8.83	0.149	0.107	0.196	0.125					0.079								0.007	0.013	0.044	0.009					0.058
M	WEC000002	Creatine kinase M-type	P07310	305+HPKFEEILTR	none	1268.69	19	4	TA	8.83					0.064	0.093	0.104	0.16					0.064			0.046					0.043	0.013	0.012	0.019					0.018			0.036
M	WEC000002	Creatine kinase M-type	P07310	308+FEEILTRLR	none	1175.67	17	2	GA	12.27																				0.289
M	WEC000002	Creatine kinase M-type	P07310	308+FEEILTRLR	none	1175.67	17	2	TA	12.27																					0.387								0.165		0.175
M	WEC000002	Creatine kinase M-type	P07310	308+FEEILTRLR	none	1175.67	17	3	GA	12.27				0.236																0.057
M	WEC000002	Creatine kinase M-type	P07310	308+FEEILTRLR	none	1175.67	17	3	TA	12.27													0.108		0.125						0.065								0.046		0.032
M	WEC000002	Creatine kinase M-type	P07310	320+RGTGGVDTAAVGAVFDISNADR	none	2148.06	45	2	GA	14.61	0.091	0.089	0.077	0.117					0.025	0.037	0.05	0.037					0.029	0.019	0.023	0.032					0.018	0.009	0.011	0.016
M	WEC000002	Creatine kinase M-type	P07310	320+RGTGGVDTAAVGAVFDISNADR	none	2148.06	45	2	TA	14.61					0.102	0.081	0.087	0.154					0.033	0.047	0.054	0.056					0.025	0.008	0.025	0.051					0.026	0.02	0.016	0.028
M	WEC000002	Creatine kinase M-type	P07310	320+RGTGGVDTAAVGAVFDISNADR	none	2148.06	45	3	GA	14.61		0.098		0.15							0.051							0.025		0.034							0.002
M	WEC000002	Creatine kinase M-type	P07310	320+RGTGGVDTAAVGAVFDISNADR	none	2148.06	45	3	TA	14.61					0.143	0.097	0.089	0.13					0.038	0.066	0.068	0.067					0.043	0.018	0.016	0.034					0.011	0.022	0.025	0.028
M	WEC000002	Creatine kinase M-type	P07310	320+RGTGGVDTAAVGAVFDISNADR	none	2148.06	45	4	TA	14.61													0.193																0.125			0.241
M	WEC000002	Creatine kinase M-type	P07310	320+RGTGGVDTAAVGAVFDISNADR	none	2148.06	45	4	GA	14.61	0.132											0.066					0.095										0.154	0.027
M	WEC000002	Creatine kinase M-type	P07310	320+RGTGGVDTAAVGAVFDISNADRLGSSEVEQVQLVVDGVK	none	3915	76	3	GA	20.04	0.09	0.065	0.067	0.092					0.042	0.039	0.043	0.02					0.033	0.015	0.037	0.03					0.06	0.011	0.07	0.06
M	WEC000002	Creatine kinase M-type	P07310	320+RGTGGVDTAAVGAVFDISNADRLGSSEVEQVQLVVDGVK	none	3915	76	3	TA	20.04					0.095	0.076	0.089	0.103					0.044	0.034	0.042	0.059					0.033	0.035	0.041	0.047					0.077	0.011	0.088	0.055
M	WEC000002	Creatine kinase M-type	P07310	320+RGTGGVDTAAVGAVFDISNADRLGSSEVEQVQLVVDGVK	none	3915	76	4	GA	20.04	0.103	0.064	0.083	0.078					0.044	0.042	0.048	0.034					0.036	0.019	0.036	0.02					0.032	0.017	0.026	0.038
M	WEC000002	Creatine kinase M-type	P07310	320+RGTGGVDTAAVGAVFDISNADRLGSSEVEQVQLVVDGVK	none	3915	76	4	TA	20.04					0.106	0.077	0.099	0.106					0.046	0.043	0.045	0.053					0.038	0.028	0.037	0.039					0.035	0.018	0.029	0.029
M	WEC000002	Creatine kinase M-type	P07310	321+GTGGVDTAAVGAVFDISNADR	none	1991.95	41	2	GA	18.98
M	WEC000002	Creatine kinase M-type	P07310	321+GTGGVDTAAVGAVFDISNADR	none	1991.95	41	2	TA	18.98																						0.365		0.333
M	WEC000002	Creatine kinase M-type	P07310	321+GTGGVDTAAVGAVFDISNADRLGSSEVEQVQLVVDGVK	none	3758.9	73	3	GA	20.89	0.101	0.072	0.07	0.096					0.042	0.037	0.042	0.045					0.033	0.02	0.016	0.027					0.014	0.009	0.01	0.036
M	WEC000002	Creatine kinase M-type	P07310	321+GTGGVDTAAVGAVFDISNADRLGSSEVEQVQLVVDGVK	none	3758.9	73	3	TA	20.89					0.106	0.081	0.088	0.085					0.043	0.037	0.041	0.052					0.039	0.036	0.036	0.028					0.016	0.011	0.015	0.03
M	WEC000002	Creatine kinase M-type	P07310	321+GTGGVDTAAVGAVFDISNADRLGSSEVEQVQLVVDGVK	none	3758.9	73	4	GA	20.89	0.098	0.064	0.101	0.086					0.038	0.043	0.044	0.03					0.037	0.02	0.05	0.025					0.017	0.019	0.02	0.052
M	WEC000002	Creatine kinase M-type	P07310	321+GTGGVDTAAVGAVFDISNADRLGSSEVEQVQLVVDGVK	none	3758.9	73	4	TA	20.89					0.106	0.076	0.085	0.102					0.04	0.041	0.038	0.048					0.031	0.024	0.031	0.039					0.012	0.016	0.025	0.026
M	WEC000002	Creatine kinase M-type	P07310	342+LGSSEVEQVQLVVDGVK	none	1784.95	32	2	GA	15.48
M	WEC000002	Creatine kinase M-type	P07310	342+LGSSEVEQVQLVVDGVK	none	1784.95	32	2	TA	15.48														0.033	0.043	0.04														0.017	0.004	0.005
M	WEC000002	Creatine kinase M-type	P07310	342+LGSSEVEQVQLVVDGVK	none	1784.95	32	3	GA	15.48				0.115						0.057	0.061									0.004						0.01	0.015
M	WEC000002	Creatine kinase M-type	P07310	342+LGSSEVEQVQLVVDGVK	none	1784.95	32	3	TA	15.48					0.095		0.105						0.044	0.047	0.039	0.039					0.008		0.019						0.019	0.031	0.012	0.018
M	WEC000002	Creatine kinase M-type	P07310	366+KLEKGQSIDDMIPAQK	none	1799.94	32	2	TA	8.62																0.033																0.015
M	WEC000002	Creatine kinase M-type	P07310	366+KLEKGQSIDDMIPAQK	none	1799.94	32	3	GA	8.62	0.141		0.089						0.038	0.052	0.057	0.11					0.13		0.032						0.051	0.036	0.014	0.134
M	WEC000002	Creatine kinase M-type	P07310	366+KLEKGQSIDDMIPAQK	none	1799.94	32	3	TA	8.62						0.095	0.111	0.138					0.042	0.048	0.06	0.06						0.017	0.027	0.06					0.026	0.012	0.016	0.019
M	WEC000002	Creatine kinase M-type	P07310	366+KLEKGQSIDDMIPAQK	none	1799.94	32	4	GA	8.62	0.164	0.095	0.105	0.113					0.026	0.04	0.055						0.136	0.021	0.069	0.017					0.016	0.032	0.014	0.291
M	WEC000002	Creatine kinase M-type	P07310	366+KLEKGQSIDDMIPAQK	none	1799.94	32	4	TA	8.62					0.117	0.114	0.09	0.146					0.031	0.03	0.037	0.04					0.036	0.036	0.039	0.091					0.01	0.011	0.035	0.033
M	WEC000002	Creatine kinase M-type	P07310	366+KLEKGQSIDDxmIPAQK	m:Oxidized methionine	1815.94	32	3	GA	6.12	0.054	0.088		0.102					0.025	0.038	0.04						0.131	0.085	0.418	0.069					0.107	0.137	0.108
M	WEC000002	Creatine kinase M-type	P07310	366+KLEKGQSIDDxmIPAQK	m:Oxidized methionine	1815.94	32	3	TA	6.12					0.088	0.052	0.064						0.026	0.042	0.047	0.04					0.066	0.168	0.059	0.246					0.073	0.062	0.096	0.077
M	WEC000002	Creatine kinase M-type	P07310	366+KLEKGQSIDDxmIPAQK	m:Oxidized methionine	1815.94	32	4	GA	6.12		0.191		0.206														0.166		0.166
M	WEC000002	Creatine kinase M-type	P07310	366+KLEKGQSIDDxmIPAQK	m:Oxidized methionine	1815.94	32	4	TA	6.12							0.209														0.189		0.133							0.259
M	WEC000002	Creatine kinase M-type	P07310	370+GQSIDDMIPAQK	none	1301.63	27	2	GA	10.22	0.107																0.009
M	WEC000002	Creatine kinase M-type	P07310	370+GQSIDDMIPAQK	none	1301.63	27	2	TA	10.22
M	WEC000002	Creatine kinase M-type	P07310	370+GQSIDDMIPAQK	none	1301.63	27	3	GA	10.22	0.153	0.063	0.05	0.091					0.026	0.127	0.126	0.034					0.028	0.021	0.033	0.02					0.006	0.035	0.025	0.013
M	WEC000002	Creatine kinase M-type	P07310	370+GQSIDDMIPAQK	none	1301.63	27	3	TA	10.22					0.096	0.091	0.077	0.111					0.077	0.1	0.099	0.087					0.015	0.018	0.008	0.01					0.023	0.02	0.018	0.01
M	WEC000002	Creatine kinase M-type	P07310	370+GQSIDDxmIPAQK	m:Oxidized methionine	1317.62	27	2	GA	6.9	0.111	0.118	0.113	0.189					0.023	0.081	0.085	0.073					0.041	0.033	0.052	0.077					0.031	0.073	0.046	0.043
M	WEC000002	Creatine kinase M-type	P07310	370+GQSIDDxmIPAQK	m:Oxidized methionine	1317.62	27	2	TA	6.9						0.201	0.089	0.137					0.054	0.086	0.075	0.087					0.159	0.12	0.024	0.031					0.058	0.051	0.043	0.058
M	WEC000002	Creatine kinase M-type	P07310	370+GQSIDDxmIPAQK	m:Oxidized methionine	1317.62	27	3	TA	6.9							0.095	0.14													0.395	0.246	0.179	0.169					0.216	0.348	0.34	0.313
M	WEC000002	Creatine kinase M-type	P07310	370+GQSIDDxmIPAQK	m:Oxidized methionine	1317.62	27	3	GA	6.9									0.053								0.222	0.203	0.212	0.285					0.171	0.203	0.292	0.352
M	WEC000002	Creatine kinase M-type	P07310	87+DLFDPIIQDR	none	1230.62	19	2	GA	15.76	0.142	0.111	0.098	0.147						0.06	0.062						0.116	0.015	0.087	0.016						0.005	0.002
M	WEC000002	Creatine kinase M-type	P07310	87+DLFDPIIQDR	none	1230.62	19	2	TA	15.76					0.08	0.114	0.094	0.151					0.033	0.039	0.052	0.041					0.018	0.02	0.137	0.13					0.002	0.005	0.005	0.004
M	WEC000002	Creatine kinase M-type	P07310	87+DLFDPIIQDR	none	1230.62	19	3	TA	15.76						0.046							-0.014		-0.009						0.233	0.13							0.139		0.144	0.201
M	WEC000002	Creatine kinase M-type	P07310	87+DLFDPIIQDR	none	1230.62	19	3	GA	15.76		0.041		0.067					0.002	0.001	-0.003	0.039						0.129		0.137					0.112	0.132	0.147	0.046
M	WEC000002	Creatine kinase M-type	P07310	97+HGGYKPTDKHK	none	1266.65	17	2	TA	1.64																0.15						0.077	0.075									0.066
M	WEC000002	Creatine kinase M-type	P07310	97+HGGYKPTDKHK	none	1266.65	17	2	GA	1.64												0.074						0.084		0.078					0.06			0.121
M	WEC000002	Creatine kinase M-type	P07310	97+HGGYKPTDKHK	none	1266.65	17	3	GA	1.64																				0.052					0.144			0.394
M	WEC000002	Creatine kinase M-type	P07310	97+HGGYKPTDKHK	none	1266.65	17	3	TA	1.64																						0.067	0.147									0.093
M	WEC000002	Creatine kinase M-type	P07310	97+HGGYKPTDKHK	none	1266.65	17	4	TA	1.64						0.167	0.234								0.158	0.066						0.124	0.151								0.079	0.095
M	WEC000002	Creatine kinase M-type	P07310	97+HGGYKPTDKHK	none	1266.65	17	4	GA	1.64									0.129			0.082						0.091	0.091	0.117					0.095		0.084	0.19
M	WEC000002	Creatine kinase S-type, mitochondrial	Q6P8J7	105+TVGMVAGDEESYEVFADLFDPVIK	none	2630.25	42	2	GA	22.96		0.139	0.194	0.188					0.111	0.123	0.114	0.138						0.028	0.096	0.087					0.06	0.071	0.085	0.058
M	WEC000002	Creatine kinase S-type, mitochondrial	Q6P8J7	105+TVGMVAGDEESYEVFADLFDPVIK	none	2630.25	42	2	TA	22.96					0.152	0.156	0.137	0.149					0.089	0.087	0.102	0.108					0.049	0.058	0.07	0.04					0.041	0.045	0.089	0.048
M	WEC000002	Creatine kinase S-type, mitochondrial	Q6P8J7	105+TVGMVAGDEESYEVFADLFDPVIK	none	2630.25	42	3	GA	22.96		0.158		0.218					0.141	0.142	0.172	0.178						0.076		0.108					0.136	0.161	0.164	0.122
M	WEC000002	Creatine kinase S-type, mitochondrial	Q6P8J7	105+TVGMVAGDEESYEVFADLFDPVIK	none	2630.25	42	3	TA	22.96					0.174	0.141		0.177					0.118	0.121	0.144	0.129					0.072	0.071	0.101	0.087					0.1	0.109	0.141	0.082
M	WEC000002	Creatine kinase S-type, mitochondrial	Q6P8J7	186+REVENVAITALEGLKGDLAGR	none	2210.2	45	3	GA	17.17																			0.304						0.601	0.701	0.482	0.482
M	WEC000002	Creatine kinase S-type, mitochondrial	Q6P8J7	186+REVENVAITALEGLKGDLAGR	none	2210.2	45	3	TA	17.17																					0.134	0.196	0.294	0.357					0.634	0.504	0.394	0.246
M	WEC000002	Creatine kinase S-type, mitochondrial	Q6P8J7	186+REVENVAITALEGLKGDLAGR	none	2210.2	45	4	GA	17.17																	0.469		0.385						0.316	0.34	0.222	0.508
M	WEC000002	Creatine kinase S-type, mitochondrial	Q6P8J7	186+REVENVAITALEGLKGDLAGR	none	2210.2	45	4	TA	17.17					0.165										0.147	0.152					0.17	0.221	0.312	0.341					0.261	0.306	0.169	0.176
M	WEC000002	Creatine kinase S-type, mitochondrial	Q6P8J7	187+EVENVAITALEGLK	none	1484.81	28	2	GA	16.93	0.176	0.147	0.161								0.115	0.171					0.125	0.165	0.085	0.215					0.224	0.342	0.173	0.124
M	WEC000002	Creatine kinase S-type, mitochondrial	Q6P8J7	187+EVENVAITALEGLK	none	1484.81	28	2	TA	16.93					0.1	0.127	0.13	0.167							0.098	0.09					0.08	0.072	0.078	0.067					0.209	0.37	0.14	0.087
M	WEC000002	Creatine kinase S-type, mitochondrial	Q6P8J7	187+EVENVAITALEGLK	none	1484.81	28	3	TA	16.93						0.169		0.183								0.153					0.326	0.113	0.206	0.099					0.358		0.218	0.155
M	WEC000002	Creatine kinase S-type, mitochondrial	Q6P8J7	187+EVENVAITALEGLK	none	1484.81	28	3	GA	16.93			0.194									0.174					0.695	0.322	0.139	0.447					0.734	0.368	0.239	0.074
M	WEC000002	Creatine kinase S-type, mitochondrial	Q6P8J7	187+EVENVAITALEGLKGDLAGR	none	2054.1	42	2	GA	18.89	0.176	0.14	0.141	0.18					0.087	0.103	0.078	0.161					0.084	0.031	0.053	0.057					0.048	0.067	0.036	0.089
M	WEC000002	Creatine kinase S-type, mitochondrial	Q6P8J7	187+EVENVAITALEGLKGDLAGR	none	2054.1	42	2	TA	18.89					0.106	0.101	0.119	0.143					0.077	0.079	0.078	0.08					0.031	0.03	0.04	0.045					0.035	0.039	0.023	0.018
M	WEC000002	Creatine kinase S-type, mitochondrial	Q6P8J7	187+EVENVAITALEGLKGDLAGR	none	2054.1	42	3	GA	18.89	0.145	0.133	0.133	0.159					0.092	0.094	0.084						0.066	0.043	0.072	0.054					0.079	0.109	0.042	0.086
M	WEC000002	Creatine kinase S-type, mitochondrial	Q6P8J7	187+EVENVAITALEGLKGDLAGR	none	2054.1	42	3	TA	18.89					0.106	0.1	0.108	0.132					0.074	0.077	0.065	0.074					0.033	0.026	0.036	0.035					0.048	0.073	0.043	0.02
M	WEC000002	Creatine kinase S-type, mitochondrial	Q6P8J7	210+LSEMTEQDQQR	none	1363.6	30	2	GA	4.21		0.156	0.143	0.173					0.112	0.12	0.122	0.167						0.014	0.025	0.016					0.007	0.014	0.009	0.016
M	WEC000002	Creatine kinase S-type, mitochondrial	Q6P8J7	210+LSEMTEQDQQR	none	1363.6	30	2	TA	4.21					0.088	0.107	0.133	0.151					0.088	0.084	0.106	0.074					0.029	0.014	0.063	0.035					0.005	0.008	0.013	0.009
M	WEC000002	Creatine kinase S-type, mitochondrial	Q6P8J7	210+LSEMTEQDQQR	none	1363.6	30	3	GA	4.21																		0.182	0.594	0.41					0.422	0.495	0.418	0.415
M	WEC000002	Creatine kinase S-type, mitochondrial	Q6P8J7	210+LSEMTEQDQQR	none	1363.6	30	3	TA	4.21					0.14	0.178										0.109					0.097	0.135	0.477						0.388	0.203	0.262	0.124
M	WEC000002	Creatine kinase S-type, mitochondrial	Q6P8J7	210+LSEMTEQDQQRLIDDHFLFDKPVSPLLTCAGMAR	C:Carbamidomethylation	3960.92	68	4	TA	17.33					0.073																0.121									0.615
M	WEC000002	Creatine kinase S-type, mitochondrial	Q6P8J7	311+LGYILTCPSNLGTGLR	C:Carbamidomethylation	1733.91	23	2	GA	15.52	0.184	0.186	0.152	0.222					0.121	0.152	0.139	0.15					0.073	0.053	0.052	0.106					0.044	0.056	0.038	0.07
M	WEC000002	Creatine kinase S-type, mitochondrial	Q6P8J7	311+LGYILTCPSNLGTGLR	C:Carbamidomethylation	1733.91	23	2	TA	15.52					0.129	0.133	0.14	0.157					0.114	0.136	0.131	0.117					0.065	0.047	0.044	0.064					0.043	0.058	0.042	0.048
M	WEC000002	Creatine kinase S-type, mitochondrial	Q6P8J7	311+LGYILTCPSNLGTGLR	C:Carbamidomethylation	1733.91	23	3	GA	15.52																	0.441	0.333	0.358	0.423					0.318	0.377	0.291	0.387
M	WEC000002	Creatine kinase S-type, mitochondrial	Q6P8J7	311+LGYILTCPSNLGTGLR	C:Carbamidomethylation	1733.91	23	3	TA	15.52																					0.32	0.243	0.353	0.286					0.322	0.435	0.296	0.291
M	WEC000002	Creatine kinase S-type, mitochondrial	Q6P8J7	355+GTGGVDTAAVADVYDISNIDR	none	2108	38	2	GA	15.69	0.149	0.136	0.12	0.166					0.086	0.095	0.102	0.133					0.038	0.019	0.026	0.032					0.038	0.051	0.014	0.031
M	WEC000002	Creatine kinase S-type, mitochondrial	Q6P8J7	355+GTGGVDTAAVADVYDISNIDR	none	2108	38	2	TA	15.69					0.113	0.1	0.116	0.129					0.089	0.079	0.075	0.083					0.033	0.006	0.042	0.039					0.03	0.016	0.02	0.03
M	WEC000002	Creatine kinase S-type, mitochondrial	Q6P8J7	355+GTGGVDTAAVADVYDISNIDR	none	2108	38	3	GA	15.69		0.167	0.165	0.214					0.126	0.131		0.145					0.208	0.121	0.121	0.181					0.18	0.198	0.208	0.124
M	WEC000002	Creatine kinase S-type, mitochondrial	Q6P8J7	355+GTGGVDTAAVADVYDISNIDR	none	2108	38	3	TA	15.69					0.117	0.119	0.144	0.174					0.108	0.108	0.109	0.121					0.092	0.092	0.145	0.123					0.14	0.136	0.109	0.101
M	WEC000002	Creatine kinase S-type, mitochondrial	Q6P8J7	404+GQDIKVPPPLPQFGRK	none	1776	31	3	GA	11.48		0.179		0.219							0.174							0.137		0.188					0.162		0.134
M	WEC000002	Creatine kinase S-type, mitochondrial	Q6P8J7	404+GQDIKVPPPLPQFGRK	none	1776	31	3	TA	11.48					0.141	0.173	0.199						0.154			0.161					0.082	0.122	0.17	0.209					0.16	0.192	0.319	0.124
M	WEC000002	Creatine kinase S-type, mitochondrial	Q6P8J7	404+GQDIKVPPPLPQFGRK	none	1776	31	4	GA	11.48																											0.283
M	WEC000002	Creatine kinase S-type, mitochondrial	Q6P8J7	404+GQDIKVPPPLPQFGRK	none	1776	31	4	TA	11.48																														0.285
M	WEC000002	Creatine kinase S-type, mitochondrial	Q6P8J7	409+VPPPLPQFGRK	none	1234.72	22	2	GA	10.07
M	WEC000002	Creatine kinase S-type, mitochondrial	Q6P8J7	409+VPPPLPQFGRK	none	1234.72	22	3	TA	10.07					0.151	0.163	0.125	0.197					0.138	0.121	0.126	0.109					0.091	0.089	0.109	0.106					0.146	0.085	0.108	0.187
M	WEC000002	Creatine kinase S-type, mitochondrial	Q6P8J7	409+VPPPLPQFGRK	none	1234.72	22	3	GA	10.07		0.155	0.085	0.196					0.126	0.08	0.149	0.162					0.213	0.124	0.028	0.14					0.06	0.185	0.136	0.114
M	WEC000002	Creatine kinase S-type, mitochondrial	Q6P8J7	60+HNNCMAECLTPTIYAK	C:Carbamidomethylation	1921.85	29	2	GA	10.95		0.142	0.115	0.176						0.153		0.159						0.03	0.016	0.058						0.021		0.065
M	WEC000002	Creatine kinase S-type, mitochondrial	Q6P8J7	60+HNNCMAECLTPTIYAK	C:Carbamidomethylation	1921.85	29	2	TA	10.95					0.117	0.121							0.113	0.105	0.101	0.104					0.055	0.042							0.056	0.025	0.044	0.044
M	WEC000002	Creatine kinase S-type, mitochondrial	Q6P8J7	60+HNNCMAECLTPTIYAK	C:Carbamidomethylation	1921.85	29	3	GA	10.95		0.177	0.196	0.218														0.107	0.088	0.068						0.305		0.402
M	WEC000002	Creatine kinase S-type, mitochondrial	Q6P8J7	60+HNNCMAECLTPTIYAK	C:Carbamidomethylation	1921.85	29	3	TA	10.95					0.155	0.157							0.136	0.13	0.162	0.156					0.058	0.067							0.163	0.139	0.077	0.086
M	WEC000002	Creatine kinase S-type, mitochondrial	Q6P8J7	80+MTPSGYTLDQCIQTGVDNPGHPFIK	C:Carbamidomethylation	2775.3	41	3	GA	14.12	0.205	0.171	0.152	0.189					0.124	0.136	0.128	0.16					0.082	0.034	0.023	0.02					0.02	0.009	0.012	0.046
M	WEC000002	Creatine kinase S-type, mitochondrial	Q6P8J7	80+MTPSGYTLDQCIQTGVDNPGHPFIK	C:Carbamidomethylation	2775.3	41	3	TA	14.12					0.16	0.158	0.144	0.178					0.109	0.112	0.124	0.129					0.034	0.072	0.023	0.024					0.032	0.011	0.028	0.046
M	WEC000002	Creatine kinase S-type, mitochondrial	Q6P8J7	80+MTPSGYTLDQCIQTGVDNPGHPFIK	C:Carbamidomethylation	2775.3	41	4	GA	14.12	0.171	0.148	0.129	0.177						0.125							0.113	0.177	0.084	0.065					0.288	0.085	0.202	0.21
M	WEC000002	Creatine kinase S-type, mitochondrial	Q6P8J7	80+MTPSGYTLDQCIQTGVDNPGHPFIK	C:Carbamidomethylation	2775.3	41	4	TA	14.12					0.142	0.148	0.135	0.168						0.098	0.107	0.105					0.019	0.118	0.077	0.063					0.243	0.065	0.15	0.156
M	WEC000002	Cytochrome c, somatic	P62897	29+TGPNLHGLFGRK	none	1295.71	19	2	TA	9.47						0.124	0.116	0.157							0.134	0.111						0.033	0.013	0.023							0.013	0.023
M	WEC000002	Cytochrome c, somatic	P62897	29+TGPNLHGLFGRK	none	1295.71	19	2	GA	9.47	0.196		0.177	0.198					0.212		0.163						0.051		0.042	0.027					0.171		0.02	0.841
M	WEC000002	Cytochrome c, somatic	P62897	29+TGPNLHGLFGRK	none	1295.71	19	3	GA	9.47	0.127	0.069	0.089	0.129					0.121	0.117	0.111	0.163					0.032	0.063	0.031	0.031					0.033	0.016	0.026	0.03
M	WEC000002	Cytochrome c, somatic	P62897	29+TGPNLHGLFGRK	none	1295.71	19	3	TA	9.47					0.119	0.113	0.082	0.094					0.086	0.131	0.098	0.125					0.031	0.02	0.015	0.01					0.019	0.034	0.025	0.027
M	WEC000002	Cytochrome c, somatic	P62897	29+TGPNLHGLFGRK	none	1295.71	19	4	GA	9.47	0.095		0.014	0.129					0.123	0.163	0.173	0.215					0.048		0.054	0.03					0.042	0.031	0.032	0.038
M	WEC000002	Cytochrome c, somatic	P62897	29+TGPNLHGLFGRK	none	1295.71	19	4	TA	9.47					0.088	0.104	0.15	0.163					0.089	0.163	0.074	0.159					0.075	0.038	0.049	0.029					0.005	0.04	0.038	0.031
M	WEC000002	Cytochrome c, somatic	P62897	40+KTGQAAGFSYTDANKNK	none	1799.88	31	3	GA	4.98									0.264																0.135
M	WEC000002	Cytochrome c, somatic	P62897	40+KTGQAAGFSYTDANKNK	none	1799.88	31	3	TA	4.98					0.272	0.219							0.142	0.141							0.043	0.006							0.059	0.017
M	WEC000002	Cytochrome c, somatic	P62897	40+KTGQAAGFSYTDANKNK	none	1799.88	31	4	TA	4.98					0.399									0.207							0.192									0.165
M	WEC000002	Cytochrome c, somatic	P62897	41+TGQAAGFSYTDANK	none	1429.65	28	2	GA	7.04	0.193	0.196	0.173	0.206					0.148		0.141	0.143					0.084	0.084	0.079	0.05					0.038		0.033	0.023
M	WEC000002	Cytochrome c, somatic	P62897	41+TGQAAGFSYTDANK	none	1429.65	28	2	TA	7.04					0.154	0.15	0.144	0.15					0.097	0.127	0.154	0.118					0.026	0.033	0.064	0.029					0.101	0.027	0.037	0.019
M	WEC000002	Cytochrome c, somatic	P62897	41+TGQAAGFSYTDANKNK	none	1671.79	31	2	TA	5.92															0.092	0.161					0.353								0.287	0.24	0.01	0.186
M	WEC000002	Cytochrome c, somatic	P62897	41+TGQAAGFSYTDANKNK	none	1671.79	31	2	GA	5.92									0.118								0.391	0.46	0.356	0.502					0.027	0.348	0.317
M	WEC000002	Cytochrome c, somatic	P62897	41+TGQAAGFSYTDANKNK	none	1671.79	31	3	TA	5.92					0.102								0.069		0.087	0.089					0.062								0.141	0.279	0.127	0.091
M	WEC000002	Cytochrome c, somatic	P62897	41+TGQAAGFSYTDANKNK	none	1671.79	31	3	GA	5.92	0.124	0.118	0.107	0.156													0.164	0.098	0.13	0.1					0.202	0.225	0.207
M	WEC000002	Dihydrolipoyl dehydrogenase, mitochondrial	O08749	110+GIEIPEVR	none	911.51	19	2	GA	11.52																				0.391
M	WEC000002	Dihydrolipoyl dehydrogenase, mitochondrial	O08749	110+GIEIPEVR	none	911.51	19	2	TA	11.52															0.306						0.238										0.186
M	WEC000002	Dihydrolipoyl dehydrogenase, mitochondrial	O08749	496+EANLAAAFGKPINF	none	1461.76	31	2	GA	16.98	0.208	0.211	0.189	0.237					0.138	0.174	0.116	0.134					0.166	0.098	0.073	0.114					0.097	0.134	0.014	0.042
M	WEC000002	Dihydrolipoyl dehydrogenase, mitochondrial	O08749	496+EANLAAAFGKPINF	none	1461.76	31	2	TA	16.98					0.163	0.136	0.161	0.155					0.132	0.144	0.096	0.117					0.091	0.043	0.083	0.048					0.144	0.146	0.016	0.077
M	WEC000002	Dihydrolipoyl dehydrogenase, mitochondrial	O08749	496+EANLAAAFGKPINF	none	1461.76	31	3	GA	16.98																	0.437	0.594	0.433	0.655					0.782	1.086	0.635	0.385
M	WEC000002	Dihydrolipoyl dehydrogenase, mitochondrial	O08749	496+EANLAAAFGKPINF	none	1461.76	31	3	TA	16.98																					0.495	0.318	0.496	0.284					0.783	1.391	0.533	0.417
M	WEC000002	ES1 protein homolog, mitochondrial	Q9D172	102+NVLAESAR	none	858.46	21	2	TA	5.18																							2.036	0.971					1.345		0.941
M	WEC000002	ES1 protein homolog, mitochondrial	Q9D172	102+NVLAESAR	none	858.46	21	2	GA	5.18												0.352								1.707					0.953	1.125	1.023	0.177
M	WEC000002	ES1 protein homolog, mitochondrial	Q9D172	115+ITSLAQLNAANHDAAIFPGGFGAAK	none	2454.27	56	3	TA	15.7					-0.256	0.184	0.246	0.24								-0.177					0.166	0.115	0.127	0.101						0.772		0.176
M	WEC000002	ES1 protein homolog, mitochondrial	Q9D172	115+ITSLAQLNAANHDAAIFPGGFGAAK	none	2454.27	56	3	GA	15.7	0.4	-0.021	0.294	-0.104					0.21		0.149	0.134					0.084	0.179	0.161	0.139					0.159	0.374	0.109	0.04
M	WEC000002	ES1 protein homolog, mitochondrial	Q9D172	115+ITSLAQLNAANHDAAIFPGGFGAAK	none	2454.27	56	4	GA	15.7				-0.159													0.347	0.222		0.183
M	WEC000002	ES1 protein homolog, mitochondrial	Q9D172	115+ITSLAQLNAANHDAAIFPGGFGAAK	none	2454.27	56	4	TA	15.7					-0.282																0.182									0.821	0.481	0.204
M	WEC000002	ES1 protein homolog, mitochondrial	Q9D172	187+GVEVTVGHEQEEGGKWPYAGTAEAIK	none	2741.33	56	3	GA	11.27	0.161	0.149		0.176					0.092	0.086	0.079	0.105					0.196	0.038	0.209	0.148					0.086	0.104	0.062	0.046
M	WEC000002	ES1 protein homolog, mitochondrial	Q9D172	187+GVEVTVGHEQEEGGKWPYAGTAEAIK	none	2741.33	56	3	TA	11.27					0.173	0.126		0.142					0.067	0.08	0.088	0.107					0.143	0.028	0.243	0.139					0.052	0.082	0.057	0.034
M	WEC000002	ES1 protein homolog, mitochondrial	Q9D172	187+GVEVTVGHEQEEGGKWPYAGTAEAIK	none	2741.33	56	4	GA	11.27																		0.282	0.212	0.266					0.28	0.457	0.272	0.244
M	WEC000002	ES1 protein homolog, mitochondrial	Q9D172	187+GVEVTVGHEQEEGGKWPYAGTAEAIK	none	2741.33	56	4	TA	11.27						-0.012															0.234	0.17	0.267	0.279					0.22	0.399	0.252	0.263
M	WEC000002	Electron transfer flavoprotein subunit alpha, mitochondrial	Q99LC5	127+LNVAPVSDIIEIKSPDTFVR	none	2212.21	34	3	GA	17.03																											0.375
M	WEC000002	Electron transfer flavoprotein subunit alpha, mitochondrial	Q99LC5	127+LNVAPVSDIIEIKSPDTFVR	none	2212.21	34	3	TA	17.03																								0.535						0.425		0.388
M	WEC000002	Electron transfer flavoprotein subunit alpha, mitochondrial	Q99LC5	250+AAVDAGFVPNDMQVGQTGK	none	1903.91	38	2	GA	12.19		0.144	0.148	0.161						0.123								0.013	0.035	0.034						0.052
M	WEC000002	Electron transfer flavoprotein subunit alpha, mitochondrial	Q99LC5	250+AAVDAGFVPNDMQVGQTGK	none	1903.91	38	2	TA	12.19					0.135	0.127	0.135	0.136						0.126		0.111					0.032	0.017	0.027	0.036						0.042		0.017
M	WEC000002	Electron transfer flavoprotein subunit alpha, mitochondrial	Q99LC5	250+AAVDAGFVPNDMQVGQTGK	none	1903.91	38	3	GA	12.19																	0.438	0.289	0.227	0.284					0.392		0.373	0.289
M	WEC000002	Electron transfer flavoprotein subunit alpha, mitochondrial	Q99LC5	250+AAVDAGFVPNDMQVGQTGK	none	1903.91	38	3	TA	12.19																					0.217	0.25	0.227	0.212					0.4		0.407	0.269
M	WEC000002	Electron transfer flavoprotein subunit alpha, mitochondrial	Q99LC5	250+AAVDAGFVPNDMQVGQTGK	none	1903.91	38	4	TA	12.19																													0.278		0.236
M	WEC000002	Electron transfer flavoprotein subunit alpha, mitochondrial	Q99LC5	250+AAVDAGFVPNDMQVGQTGK	none	1903.91	38	4	GA	12.19																									0.288		0.23	0.268
M	WEC000002	Electron transfer flavoprotein subunit alpha, mitochondrial	Q99LC5	269+IVAPELYIAVGISGAIQHLAGMKDSK	none	2680.46	52	3	GA	23.11																		0.716		0.549					0.506	0.453		0.287
M	WEC000002	Electron transfer flavoprotein subunit alpha, mitochondrial	Q99LC5	269+IVAPELYIAVGISGAIQHLAGMKDSK	none	2680.46	52	3	TA	23.11																					0.57	0.742	0.722						0.447	0.533	0.501	0.37
M	WEC000002	Electron transfer flavoprotein subunit alpha, mitochondrial	Q99LC5	269+IVAPELYIAVGISGAIQHLAGMKDSK	none	2680.46	52	4	GA	23.11										0.152								0.269		0.226						0.172
M	WEC000002	Electron transfer flavoprotein subunit alpha, mitochondrial	Q99LC5	269+IVAPELYIAVGISGAIQHLAGMKDSK	none	2680.46	52	4	TA	23.11													0.142			0.146					0.241	0.313	0.286						0.169			0.153
M	WEC000002	Electron transfer flavoprotein subunit alpha, mitochondrial	Q99LC5	322+VVPEMTEILK	none	1157.64	15	2	GA	14.06		0.306	0.315	0.321					0.303	0.326	0.315	0.272						0.145	0.154	0.174					0.145	0.141	0.153	0.098
M	WEC000002	Electron transfer flavoprotein subunit alpha, mitochondrial	Q99LC5	322+VVPEMTEILK	none	1157.64	15	2	TA	14.06					0.348	0.312	0.312	0.339					0.325	0.287	0.276	0.285					0.196	0.156	0.167	0.175					0.162	0.161	0.132	0.155
M	WEC000002	Electron transfer flavoprotein subunit alpha, mitochondrial	Q99LC5	47+LGGEVSCLVAGTK	C:Carbamidomethylation	1289.66	21	2	GA	10.82		0.227	0.194						0.193	0.248	0.203	0.203					0.294	0.197	0.165	0.367					0.173	0.141	0.114	0.082
M	WEC000002	Electron transfer flavoprotein subunit alpha, mitochondrial	Q99LC5	47+LGGEVSCLVAGTK	C:Carbamidomethylation	1289.66	21	2	TA	10.82						0.157	0.152	0.164					0.218		0.202	0.183					0.254	0.156	0.198	0.143					0.172	0.296	0.168	0.194
M	WEC000002	Electron transfer flavoprotein subunit alpha, mitochondrial	Q99LC5	47+LGGEVSCLVAGTK	C:Carbamidomethylation	1289.66	21	3	GA	10.82	0.314		0.474								0.292	0.641					0.174		0.149								0.14	0.16
M	WEC000002	Electron transfer flavoprotein subunit alpha, mitochondrial	Q99LC5	47+LGGEVSCLVAGTK	C:Carbamidomethylation	1289.66	21	3	TA	10.82					-0.129	0.077	0.207	0.121							0.306	0.244					0.125	0.116	0.117	0.122							0.15	0.111
M	WEC000002	Electron transfer flavoprotein subunit beta	Q9DCW4	111+LAEKEKVDLLFLGK	none	1601.94	21	3	TA	13.52																															0.494
M	WEC000002	Electron transfer flavoprotein subunit beta	Q9DCW4	111+LAEKEKVDLLFLGK	none	1601.94	21	4	GA	13.52											0.263															0.215	0.196
M	WEC000002	Electron transfer flavoprotein subunit beta	Q9DCW4	111+LAEKEKVDLLFLGK	none	1601.94	21	4	TA	13.52													0.25	0.237															0.176	0.193	0.203	0.207
M	WEC000002	Electron transfer flavoprotein subunit beta	Q9DCW4	175+LKLPAVVTADLR	none	1294.8	20	2	GA	14.17	0.161	0.148	0.118	0.165					0.143	0.155	0.159	0.154					0.024	0.025	0.013	0.033					0.035	0.044	0.035	0.038
M	WEC000002	Electron transfer flavoprotein subunit beta	Q9DCW4	175+LKLPAVVTADLR	none	1294.8	20	2	TA	14.17					0.128	0.14	0.135	0.145					0.121	0.125	0.135	0.119					0.02	0.058	0.033	0.025					0.028	0.05	0.03	0.032
M	WEC000002	Electron transfer flavoprotein subunit beta	Q9DCW4	175+LKLPAVVTADLR	none	1294.8	20	3	GA	14.17	0.266	0.251		0.243						0.212	0.213	0.228					0.158	0.162	0.234	0.132					0.297	0.132	0.125	0.146
M	WEC000002	Electron transfer flavoprotein subunit beta	Q9DCW4	175+LKLPAVVTADLR	none	1294.8	20	3	TA	14.17					0.262	0.25	0.204	0.237					0.179	0.185	0.19	0.178					0.163	0.143	0.155	0.162					0.111	0.133	0.117	0.109
M	WEC000002	Electron transfer flavoprotein subunit beta	Q9DCW4	86+GIHVEIPGAQAESLGPLQVAR	none	2141.16	52	2	GA	15.08																											0.387
M	WEC000002	Electron transfer flavoprotein subunit beta	Q9DCW4	86+GIHVEIPGAQAESLGPLQVAR	none	2141.16	52	2	TA	15.08																													0.288	0.532	0.366
M	WEC000002	Electron transfer flavoprotein subunit beta	Q9DCW4	86+GIHVEIPGAQAESLGPLQVAR	none	2141.16	52	3	GA	15.08												0.242					0.297									0.963		0.13
M	WEC000002	Electron transfer flavoprotein subunit beta	Q9DCW4	86+GIHVEIPGAQAESLGPLQVAR	none	2141.16	52	3	TA	15.08																0.154						0.315	0.342	0.324								0.078
M	WEC000002	Electron transfer flavoprotein subunit beta	Q9DCW4	86+GIHVEIPGAQAESLGPLQVAR	none	2141.16	52	4	GA	15.08																	0.55
M	WEC000002	Electron transfer flavoprotein subunit beta	Q9DCW4	86+GIHVEIPGAQAESLGPLQVAR	none	2141.16	52	4	TA	15.08																						0.435	0.504	0.531
M	WEC000002	Elongation factor 1-alpha 1	P10126	256+IGGIGTVPVGR	none	1024.6	18	2	GA	9.58	0.231	0.202	0.226	0.251					0.158	0.169	0.181	0.183					0.034	0.041	0.041	0.054					0.047	0.043	0.044	0.04
M	WEC000002	Elongation factor 1-alpha 1	P10126	256+IGGIGTVPVGR	none	1024.6	18	2	TA	9.58					0.193	0.218	0.219	0.233					0.142	0.165	0.188	0.168					0.034	0.046	0.034	0.037					0.044	0.072	0.039	0.048
M	WEC000002	Elongation factor 1-alpha 1	P10126	267+VETGVLKPGMVVTFAPVNVTTEVK	none	2514.38	31	3	TA	16.6								0.488					0.449											0.042					0.066		0.256
M	WEC000002	Elongation factor 1-alpha 1	P10126	267+VETGVLKPGMVVTFAPVNVTTEVK	none	2514.38	31	3	GA	16.6										0.418	0.347	0.345														0.037	0.081	0.009
M	WEC000002	Elongation factor 1-alpha 2	P62631	220+EGNASGVSLLEALDTILPPTRPTDKPLR	none	2959.6	54	3	TA	20.96																						0.566	0.396	0.216					0.276
M	WEC000002	Elongation factor 1-alpha 2	P62631	220+EGNASGVSLLEALDTILPPTRPTDKPLR	none	2959.6	54	3	GA	20.96			0.024														0.362	0.738	0.187						0.25	0.305	0.297	0.253
M	WEC000002	Elongation factor 1-alpha 2	P62631	220+EGNASGVSLLEALDTILPPTRPTDKPLR	none	2959.6	54	4	TA	20.96													0.091									0.651	0.567	0.284					0.17		0.21
M	WEC000002	Elongation factor 1-alpha 2	P62631	220+EGNASGVSLLEALDTILPPTRPTDKPLR	none	2959.6	54	4	GA	20.96									0.092	0.102	0.11						0.452	0.695	0.23						0.151	0.165	0.192	0.287
M	WEC000002	Elongation factor 1-alpha 2	P62631	220+EGNASGVSLLEALDTILPPTRPTDKPLRLPLQDVYK	none	3916.13	65	3	GA	21.74	0.062								0.011	0.028							0.064								0.147	0.14
M	WEC000002	Elongation factor 1-alpha 2	P62631	220+EGNASGVSLLEALDTILPPTRPTDKPLRLPLQDVYK	none	3916.13	65	3	TA	21.74								0.039					0.012			0.017								0.061					0.096			0.092
M	WEC000002	Elongation factor 1-alpha 2	P62631	220+EGNASGVSLLEALDTILPPTRPTDKPLRLPLQDVYK	none	3916.13	65	4	TA	21.74					0.124	0.069	0.09	0.13					0.06	0.024	0.027	0.047					0.053	0.046	0.06	0.056					0.044	0.045	0.039	0.022
M	WEC000002	Elongation factor 1-alpha 2	P62631	220+EGNASGVSLLEALDTILPPTRPTDKPLRLPLQDVYK	none	3916.13	65	4	GA	21.74	0.118	0.069	0.114	0.092					0.048	0.038	0.047	0.075					0.053	0.038	0.075	0.041					0.056	0.029	0.019	0.044
M	WEC000002	Elongation factor 1-alpha 2	P62631	256+IGGIGTVPVGR	none	1024.6	18	2	GA	9.58	0.231	0.202	0.226	0.251					0.158	0.169	0.181	0.183					0.034	0.041	0.041	0.054					0.047	0.043	0.044	0.04
M	WEC000002	Elongation factor 1-alpha 2	P62631	256+IGGIGTVPVGR	none	1024.6	18	2	TA	9.58					0.193	0.218	0.219	0.233					0.142	0.165	0.188	0.168					0.034	0.046	0.034	0.037					0.044	0.072	0.039	0.048
M	WEC000002	Elongation factor 1-alpha 2	P62631	267+VETGILRPGMVVTFAPVNITTEVK	none	2570.41	35	3	GA	18.15	0.208	0.222	0.214	0.227					0.153	0.175	0.165	0.175					0.025	0.021	0.024	0.021					0.032	0.036	0.034	0.024
M	WEC000002	Elongation factor 1-alpha 2	P62631	267+VETGILRPGMVVTFAPVNITTEVK	none	2570.41	35	3	TA	18.15					0.224	0.211	0.21	0.231					0.143	0.137	0.144	0.154					0.023	0.027	0.021	0.019					0.031	0.026	0.031	0.021
M	WEC000002	Elongation factor 1-alpha 2	P62631	267+VETGILRPGMVVTFAPVNITTEVK	none	2570.41	35	4	GA	18.15		0.265	0.253	0.338					0.186	0.244	0.201	0.227					0.273	0.145	0.147	0.195					0.166	0.199	0.191	0.17
M	WEC000002	Elongation factor 1-alpha 2	P62631	267+VETGILRPGMVVTFAPVNITTEVK	none	2570.41	35	4	TA	18.15						0.295	0.275	0.27					0.172		0.206	0.216					0.202	0.187	0.141	0.123					0.148	0.262	0.16	0.153
M	WEC000002	Elongation factor 2	P58252	846+EGIPALDNFLDKL	none	1443.76	22	2	TA	22.02																					0.477	0.301	0.325	0.246					0.283		0.265	0.261
M	WEC000002	Elongation factor 2	P58252	846+EGIPALDNFLDKL	none	1443.76	22	2	GA	22.02										0.484		0.431					0.241	0.313	0.262	0.348					0.301	0.046	0.22	0.166
M	WEC000002	Enoyl-CoA delta isomerase 1, mitochondrial	P42125	192+ALQLGTLFSPAEALK	none	1557.88	31	2	GA	18.88	0.189	0.197	0.168						0.157		0.156	0.152					0.082	0.097	0.083						0.089	0.657	0.035	0.019
M	WEC000002	Enoyl-CoA delta isomerase 1, mitochondrial	P42125	192+ALQLGTLFSPAEALK	none	1557.88	31	2	TA	18.88					0.234	0.167	0.166	0.161						0.171	0.153	0.157					0.165	0.087	0.081	0.067						0.147	0.068	0.089
M	WEC000002	Enoyl-CoA delta isomerase 1, mitochondrial	P42125	192+ALQLGTLFSPAEALK	none	1557.88	31	3	TA	18.88																					0.436
M	WEC000002	Enoyl-CoA delta isomerase 1, mitochondrial	P42125	34+VLVETEGPAGVAVMK	none	1498.81	27	2	GA	12.07												0.121													0.53			0.195
M	WEC000002	Enoyl-CoA delta isomerase 1, mitochondrial	P42125	34+VLVETEGPAGVAVMK	none	1498.81	27	3	GA	12.07																									1.387			0.487
M	WEC000002	Filamin-C	Q8VHX6	1343+VGVTEGCDPTR	C:Carbamidomethylation	1189.54	19	2	GA	4.83									0.449																0.187
M	WEC000002	Filamin-C	Q8VHX6	1343+VGVTEGCDPTR	C:Carbamidomethylation	1189.54	19	2	TA	4.83						0.315							0.401		0.364							0.099							0.089		0.025
M	WEC000002	Filamin-C	Q8VHX6	2032+ILVGPSEIGDASK	none	1284.69	25	2	GA	10.58										0.21																0.06
M	WEC000002	Filamin-C	Q8VHX6	2578+YGGPQHIVGSPFK	none	1385.71	24	2	TA	9.28															0.552									0.4							0.192
M	WEC000002	Filamin-C	Q8VHX6	2578+YGGPQHIVGSPFK	none	1385.71	24	2	GA	9.28				0.226																0.174					0.256		0.213
M	WEC000002	Filamin-C	Q8VHX6	2578+YGGPQHIVGSPFK	none	1385.71	24	3	TA	9.28																															0.485
M	WEC000002	Filamin-C	Q8VHX6	2578+YGGPQHIVGSPFK	none	1385.71	24	3	GA	9.28				0.042																0.067					0.514		0.36
M	WEC000002	Filamin-C	Q8VHX6	71+LIALLEVLSQKR	none	1381.87	22	2	TA	18.6
M	WEC000002	Filamin-C	Q8VHX6	71+LIALLEVLSQKR	none	1381.87	22	2	GA	18.6									0.451																0.168
M	WEC000002	Filamin-C	Q8VHX6	71+LIALLEVLSQKR	none	1381.87	22	3	TA	18.6																							0.311	0.227
M	WEC000002	Filamin-C	Q8VHX6	71+LIALLEVLSQKR	none	1381.87	22	3	GA	18.6									0.415																0.179	0.42	0.396	0.38
M	WEC000002	Fructose-bisphosphate aldolase A	P05064	100+SKGGVVGIKVDK	none	1185.71	15	2	GA	5.35		0.309	0.206							0.28		0.275						0.036	0.014	0.077					0.154	0.041	0.148	0.031
M	WEC000002	Fructose-bisphosphate aldolase A	P05064	100+SKGGVVGIKVDK	none	1185.71	15	2	TA	5.35							0.237	0.166													0.101	0.115	0.02	0.064					0.124	0.109	0.127	0.128
M	WEC000002	Fructose-bisphosphate aldolase A	P05064	100+SKGGVVGIKVDK	none	1185.71	15	3	GA	5.35	0.176	0.274	0.176	0.307					0.263	0.271		0.267					0.013	0.058	0.004	0.029					0.059	0.052		0.065
M	WEC000002	Fructose-bisphosphate aldolase A	P05064	100+SKGGVVGIKVDK	none	1185.71	15	3	TA	5.35					0.243		0.19	0.246						0.203	0.238	0.216					0.075		0.014	0.055						0.018	0.035	0.025
M	WEC000002	Fructose-bisphosphate aldolase A	P05064	100+SKGGVVGIKVDK	none	1185.71	15	4	GA	5.35	0.252	0.22	0.231	0.227					0.189	0.24	0.228	0.2					0.062	0.023	0.045	0.072					0.02	0.042	0.05	0.063
M	WEC000002	Fructose-bisphosphate aldolase A	P05064	100+SKGGVVGIKVDK	none	1185.71	15	4	TA	5.35					0.195	0.228	0.192	0.296					0.134	0.278	0.219	0.207					0.066	0.027	0.064	0.075					0.012	0.047	0.017	0.027
M	WEC000002	Fructose-bisphosphate aldolase A	P05064	102+GGVVGIKVDKGVVPLAGTNGETTTQGLDGLSER	none	3223.7	54	3	GA	13.8	0.128	0.157	0.104	0.197					0.074	0.117	0.13						0.045	0.033	0.042	0.035					0.048	0.074	0.059	0.231
M	WEC000002	Fructose-bisphosphate aldolase A	P05064	102+GGVVGIKVDKGVVPLAGTNGETTTQGLDGLSER	none	3223.7	54	3	TA	13.8					0.184	0.134	0.145	0.15					0.094	0.1	0.11	0.133					0.036	0.032	0.029	0.042					0.047	0.056	0.049	0.035
M	WEC000002	Fructose-bisphosphate aldolase A	P05064	102+GGVVGIKVDKGVVPLAGTNGETTTQGLDGLSER	none	3223.7	54	4	GA	13.8	0.173	0.144	0.106	0.165					0.092	0.112	0.123						0.071	0.037	0.071	0.022					0.053	0.075	0.06	0.17
M	WEC000002	Fructose-bisphosphate aldolase A	P05064	102+GGVVGIKVDKGVVPLAGTNGETTTQGLDGLSER	none	3223.7	54	4	TA	13.8					0.161	0.127	0.131	0.14					0.099	0.101	0.106	0.114					0.03	0.031	0.04	0.049					0.04	0.054	0.054	0.038
M	WEC000002	Fructose-bisphosphate aldolase A	P05064	109+VDKGVVPLAGTNGETTTQGLDGLSER	none	2613.32	45	3	GA	12.46	0.247	0.233	0.212	0.257					0.145	0.182	0.186	0.184					0.027	0.016	0.021	0.015					0.044	0.071	0.053	0.029
M	WEC000002	Fructose-bisphosphate aldolase A	P05064	109+VDKGVVPLAGTNGETTTQGLDGLSER	none	2613.32	45	3	TA	12.46					0.232	0.199	0.196	0.247					0.141	0.145	0.166	0.177					0.023	0.015	0.017	0.018					0.029	0.043	0.046	0.028
M	WEC000002	Fructose-bisphosphate aldolase A	P05064	109+VDKGVVPLAGTNGETTTQGLDGLSER	none	2613.32	45	4	GA	12.46			0.101														0.145	0.195	0.099	0.203					0.208	0.348	0.29	0.203
M	WEC000002	Fructose-bisphosphate aldolase A	P05064	109+VDKGVVPLAGTNGETTTQGLDGLSER	none	2613.32	45	4	TA	12.46								0.109													0.263	0.136	0.157	0.127					0.246	0.477	0.274	0.326
M	WEC000002	Fructose-bisphosphate aldolase A	P05064	112+GVVPLAGTNGETTTQGLDGLSER	none	2271.13	42	2	GA	13.1		0.173							0.124	0.154	0.163	0.162						0.028							0.031	0.061	0.041	0.04
M	WEC000002	Fructose-bisphosphate aldolase A	P05064	112+GVVPLAGTNGETTTQGLDGLSER	none	2271.13	42	2	TA	13.1					0.187	0.161	0.163						0.118	0.119	0.131	0.145					0.049	0.024	0.044						0.034	0.025	0.03	0.022
M	WEC000002	Fructose-bisphosphate aldolase A	P05064	112+GVVPLAGTNGETTTQGLDGLSER	none	2271.13	42	3	GA	13.1		0.186	0.309						0.132	0.163	0.167	0.17					0.237	0.009	0.173						0.023	0.06	0.049	0.016
M	WEC000002	Fructose-bisphosphate aldolase A	P05064	112+GVVPLAGTNGETTTQGLDGLSER	none	2271.13	42	3	TA	13.1					0.19	0.172	0.18						0.129	0.139	0.159	0.157					0.029	0.02	0.028						0.019	0.01	0.052	0.005
M	WEC000002	Fructose-bisphosphate aldolase A	P05064	112+GVVPLAGTNGETTTQGLDGLSER	none	2271.13	42	4	TA	13.1
M	WEC000002	Fructose-bisphosphate aldolase A	P05064	14+KELSDIAHR	none	1067.57	21	2	GA	4.11	0.28	0.281	0.246	0.299					0.206	0.284	0.288	0.262					0.035	0.032	0.033	0.03					0.018	0.019	0.032	0.032
M	WEC000002	Fructose-bisphosphate aldolase A	P05064	14+KELSDIAHR	none	1067.57	21	2	TA	4.11						0.247	0.221	0.295					0.188	0.213	0.252						0.079	0.029	0.02	0.024					0.021	0.032	0.029	0.039
M	WEC000002	Fructose-bisphosphate aldolase A	P05064	14+KELSDIAHR	none	1067.57	21	3	GA	4.11	0.237	0.237	0.204	0.254					0.187	0.255	0.261	0.221					0.032	0.025	0.028	0.022					0.029	0.042	0.046	0.027
M	WEC000002	Fructose-bisphosphate aldolase A	P05064	14+KELSDIAHR	none	1067.57	21	3	TA	4.11					0.243	0.206	0.204	0.27					0.171	0.197	0.232						0.044	0.022	0.031	0.035					0.029	0.032	0.043	0.051
M	WEC000002	Fructose-bisphosphate aldolase A	P05064	140+KDGADFAK	none	850.42	15	2	GA	2.27	0.257	0.292	0.25	0.318					0.231	0.322	0.281	0.251					0.026	0.019	0.009	0.009					0.124	0.163	0.008	0.046
M	WEC000002	Fructose-bisphosphate aldolase A	P05064	140+KDGADFAK	none	850.42	15	2	TA	2.27					0.223	0.247	0.217	0.315					0.185	0.243	0.245	0.243					0.028	0.029	0.036	0.042					0.019	0.074	0.015	0.125
M	WEC000002	Fructose-bisphosphate aldolase A	P05064	141+DGADFAKWR	none	1064.5	18	2	GA	9.08				0.305							0.26									0.053							0.138
M	WEC000002	Fructose-bisphosphate aldolase A	P05064	141+DGADFAKWR	none	1064.5	18	2	TA	9.08					0.244								0.224		0.231	0.22					0.05								0.116	0.168	0.091	0.101
M	WEC000002	Fructose-bisphosphate aldolase A	P05064	141+DGADFAKWR	none	1064.5	18	3	GA	9.08				0.322							0.317								0.043	0.029							0.041
M	WEC000002	Fructose-bisphosphate aldolase A	P05064	141+DGADFAKWR	none	1064.5	18	3	TA	9.08					0.297								0.21		0.274	0.273					0.033								0.023	0.063	0.03	0.045
M	WEC000002	Fructose-bisphosphate aldolase A	P05064	15+ELSDIAHR	none	939.48	20	2	GA	5.2
M	WEC000002	Fructose-bisphosphate aldolase A	P05064	15+ELSDIAHR	none	939.48	20	2	TA	5.2
M	WEC000002	Fructose-bisphosphate aldolase A	P05064	15+ELSDIAHR	none	939.48	20	3	GA	5.2	0.225		0.206						0.2	0.284	0.291	0.245					0.125		0.132						0.118	0.125	0.132	0.178
M	WEC000002	Fructose-bisphosphate aldolase A	P05064	15+ELSDIAHR	none	939.48	20	3	TA	5.2							0.207	0.261						0.218	0.238	0.215							0.154	0.149						0.112	0.101	0.138
M	WEC000002	Fructose-bisphosphate aldolase A	P05064	154+IGEHTPSALAIMENANVLAR	none	2106.09	46	2	GA	18.54																		0.157	0.227	0.2					0.162		0.193
M	WEC000002	Fructose-bisphosphate aldolase A	P05064	154+IGEHTPSALAIMENANVLAR	none	2106.09	46	2	TA	18.54																					0.356	0.331	0.274	0.199
M	WEC000002	Fructose-bisphosphate aldolase A	P05064	154+IGEHTPSALAIxmENANVLAR	m:Oxidized methionine	2122.08	46	3	GA	12.5	0.182	0.155	0.153	0.176					0.108			0.125					0.018	0.069	0.015	0.051					0.079	0.215	0.217	0.116
M	WEC000002	Fructose-bisphosphate aldolase A	P05064	154+IGEHTPSALAIxmENANVLAR	m:Oxidized methionine	2122.08	46	3	TA	12.5					0.154	0.138	0.155	0.185					0.104		0.117	0.092					0.05	0.072	0.003	0.023					0.08	0.289	0.16	0.143
M	WEC000002	Fructose-bisphosphate aldolase A	P05064	154+IGEHTPSALAIxmENANVLAR	m:Oxidized methionine	2122.08	46	4	GA	12.5																		0.579	0.228							0.642
M	WEC000002	Fructose-bisphosphate aldolase A	P05064	154+IGEHTPSALAIxmENANVLAR	m:Oxidized methionine	2122.08	46	4	TA	12.5																					0.52		0.454	0.505
M	WEC000002	Fructose-bisphosphate aldolase A	P05064	174+YASICQQNGIVPIVEPEILPDGDHDLK	C:Carbamidomethylation	3019.5	54	3	TA	16.72																						0.314	0.282	0.257					0.272
M	WEC000002	Fructose-bisphosphate aldolase A	P05064	174+YASICQQNGIVPIVEPEILPDGDHDLK	C:Carbamidomethylation	3019.5	54	3	GA	16.72																	0.295	0.728	0.378						0.502			0.505
M	WEC000002	Fructose-bisphosphate aldolase A	P05064	174+YASICQQNGIVPIVEPEILPDGDHDLKR	C:Carbamidomethylation	3175.6	57	3	GA	15.81									0.105	0.11	0.119	0.123							0.527						0.033	0.048	0.043	0.025
M	WEC000002	Fructose-bisphosphate aldolase A	P05064	174+YASICQQNGIVPIVEPEILPDGDHDLKR	C:Carbamidomethylation	3175.6	57	3	TA	15.81					0.183								0.086	0.085	0.097						0.048		0.521						0.026	0.043	0.033	0.568
M	WEC000002	Fructose-bisphosphate aldolase A	P05064	174+YASICQQNGIVPIVEPEILPDGDHDLKR	C:Carbamidomethylation	3175.6	57	4	GA	15.81									0.097	0.119	0.108	0.12					0.408	0.416	0.439	0.409					0.038	0.055	0.052	0.03
M	WEC000002	Fructose-bisphosphate aldolase A	P05064	174+YASICQQNGIVPIVEPEILPDGDHDLKR	C:Carbamidomethylation	3175.6	57	4	TA	15.81					0.172								0.091	0.091	0.105						0.022	0.459	0.453	0.437					0.036	0.045	0.038	0.494
M	WEC000002	Fructose-bisphosphate aldolase A	P05064	216+ALSDHHVYLEGTLLKPNMVTPGHACTQK	C:Carbamidomethylation	3116.55	49	3	TA	11.7					0.212	0.178	0.185						0.149	0.158							0.107	0.066	0.088						0.092	0.114
M	WEC000002	Fructose-bisphosphate aldolase A	P05064	216+ALSDHHVYLEGTLLKPNMVTPGHACTQK	C:Carbamidomethylation	3116.55	49	3	GA	11.7	0.2	0.202	0.178	0.238					0.154	0.184		0.18					0.107	0.082	0.077	0.074					0.089	0.097		0.078
M	WEC000002	Fructose-bisphosphate aldolase A	P05064	216+ALSDHHVYLEGTLLKPNMVTPGHACTQK	C:Carbamidomethylation	3116.55	49	4	GA	11.7	0.253	0.225	0.201	0.263					0.172	0.194	0.152	0.186					0.065	0.049	0.043	0.057					0.048	0.06	0.081	0.042
M	WEC000002	Fructose-bisphosphate aldolase A	P05064	216+ALSDHHVYLEGTLLKPNMVTPGHACTQK	C:Carbamidomethylation	3116.55	49	4	TA	11.7					0.211	0.187	0.2	0.205					0.155	0.173	0.108						0.042	0.037	0.047	0.03					0.046	0.055	0.07
M	WEC000002	Fructose-bisphosphate aldolase A	P05064	23+IVAPGKGILAADESTGSIAK	none	1897.05	41	2	GA	11.01	0.185	0.194	0.148	0.216					0.114	0.149	0.158						0.027	0.023	0.031	0.011					0.062	0.146	0.107
M	WEC000002	Fructose-bisphosphate aldolase A	P05064	23+IVAPGKGILAADESTGSIAK	none	1897.05	41	2	TA	11.01					0.182	0.163	0.158	0.195					0.113	0.119	0.133	0.145					0.02	0.019	0.027	0.02					0.058	0.127	0.084	0.031
M	WEC000002	Fructose-bisphosphate aldolase A	P05064	23+IVAPGKGILAADESTGSIAK	none	1897.05	41	3	GA	11.01	0.184	0.183	0.103						0.104	0.136	0.146						0.008	0.03	0.069						0.094	0.195	0.149
M	WEC000002	Fructose-bisphosphate aldolase A	P05064	23+IVAPGKGILAADESTGSIAK	none	1897.05	41	3	TA	11.01						0.147	0.149	0.146					0.102	0.114	0.131	0.134						0.049	0.011	0.061					0.106	0.148	0.101	0.037
M	WEC000002	Fructose-bisphosphate aldolase A	P05064	23+IVAPGKGILAADESTGSIAKR	none	2053.15	45	3	GA	9.89	0.168	0.167	0.082	0.199					0.1	0.13	0.143						0.018	0.022	0.091	0.019					0.082	0.185	0.1	0.237
M	WEC000002	Fructose-bisphosphate aldolase A	P05064	23+IVAPGKGILAADESTGSIAKR	none	2053.15	45	3	TA	9.89					0.177	0.148	0.15	0.16					0.096	0.11	0.126	0.13					0.022	0.051	0.02	0.044					0.065	0.088	0.07	0.028
M	WEC000002	Fructose-bisphosphate aldolase A	P05064	23+IVAPGKGILAADESTGSIAKR	none	2053.15	45	4	GA	9.89	0.165	0.174	0.097	0.2					0.099	0.127	0.142	0.06					0.035	0.031	0.069	0.022					0.076	0.125	0.102	0.173
M	WEC000002	Fructose-bisphosphate aldolase A	P05064	23+IVAPGKGILAADESTGSIAKR	none	2053.15	45	4	TA	9.89					0.172	0.145	0.145	0.169					0.098	0.11	0.122	0.128					0.024	0.029	0.025	0.027					0.063	0.096	0.086	0.034
M	WEC000002	Fructose-bisphosphate aldolase A	P05064	244+FSNEEIAMATVTALRR	none	1807.92	35	2	GA	15.14	0.205	0.2	0.172	0.233					0.129	0.184	0.182	0.203					0.037	0.032	0.038	0.038					0.019	0.072	0.07	0.066
M	WEC000002	Fructose-bisphosphate aldolase A	P05064	244+FSNEEIAMATVTALRR	none	1807.92	35	2	TA	15.14					0.19	0.191	0.161	0.212					0.121	0.142	0.153	0.153					0.037	0.036	0.026	0.026					0.044	0.048	0.032	0.009
M	WEC000002	Fructose-bisphosphate aldolase A	P05064	244+FSNEEIAMATVTALRR	none	1807.92	35	3	GA	15.14												0.189																0.127
M	WEC000002	Fructose-bisphosphate aldolase A	P05064	244+FSNEEIAMATVTALRR	none	1807.92	35	3	TA	15.14
M	WEC000002	Fructose-bisphosphate aldolase A	P05064	259+RTVPPAVTGVTFLSGGQSEEEASINLNAINK	none	3198.65	62	3	TA	16.04								0.179					0.085									0.569		0.067					0.041
M	WEC000002	Fructose-bisphosphate aldolase A	P05064	259+RTVPPAVTGVTFLSGGQSEEEASINLNAINK	none	3198.65	62	3	GA	16.04	0.197											0.128					0.042		0.198									0.154
M	WEC000002	Fructose-bisphosphate aldolase A	P05064	259+RTVPPAVTGVTFLSGGQSEEEASINLNAINK	none	3198.65	62	4	TA	16.04																													0.481
M	WEC000002	Fructose-bisphosphate aldolase A	P05064	259+RTVPPAVTGVTFLSGGQSEEEASINLNAINK	none	3198.65	62	4	GA	16.04																									0.476	0.409
M	WEC000002	Fructose-bisphosphate aldolase A	P05064	260+TVPPAVTGVTFLSGGQSEEEASINLNAINK	none	3042.55	59	3	GA	17.56	0.198	0.137	0.167	0.18					0.089	0.104	0.112	0.135					0.019	0.106	0.019	0.053					0.041	0.053	0.041	0.049
M	WEC000002	Fructose-bisphosphate aldolase A	P05064	260+TVPPAVTGVTFLSGGQSEEEASINLNAINK	none	3042.55	59	3	TA	17.56					0.165	0.139	0.144	0.182					0.089	0.081	0.096	0.114					0.036	0.051	0.021	0.013					0.037	0.037	0.034	0.163
M	WEC000002	Fructose-bisphosphate aldolase A	P05064	260+TVPPAVTGVTFLSGGQSEEEASINLNAINK	none	3042.55	59	4	TA	17.56								0.238																0.127
M	WEC000002	Fructose-bisphosphate aldolase A	P05064	260+TVPPAVTGVTFLSGGQSEEEASINLNAINK	none	3042.55	59	4	GA	17.56	0.288		0.216						0.15			0.158					0.168		0.092						0.154			0.13
M	WEC000002	Fructose-bisphosphate aldolase A	P05064	29+GILAADESTGSIAK	none	1331.69	31	2	GA	9.29
M	WEC000002	Fructose-bisphosphate aldolase A	P05064	29+GILAADESTGSIAK	none	1331.69	31	2	TA	9.29														0.177																0.052
M	WEC000002	Fructose-bisphosphate aldolase A	P05064	29+GILAADESTGSIAK	none	1331.69	31	3	GA	9.29	0.319	0.298	0.254	0.325					0.26	0.286	0.283	0.281					0.161	0.122	0.064	0.102					0.041	0.023	0.036	0.034
M	WEC000002	Fructose-bisphosphate aldolase A	P05064	29+GILAADESTGSIAK	none	1331.69	31	3	TA	9.29					0.306	0.282	0.265	0.308					0.221	0.25	0.265	0.248					0.155	0.078	0.106	0.048					0.004	0.08	0.005	0.047
M	WEC000002	Fructose-bisphosphate aldolase A	P05064	29+GILAADESTGSIAKR	none	1487.79	34	2	GA	8.08	0.216	0.223	0.192	0.251					0.144	0.197	0.207	0.189					0.044	0.037	0.031	0.027					0.04	0.06	0.055	0.057
M	WEC000002	Fructose-bisphosphate aldolase A	P05064	29+GILAADESTGSIAKR	none	1487.79	34	2	TA	8.08					0.202	0.199	0.18	0.238					0.14	0.156	0.182	0.176					0.036	0.048	0.026	0.028					0.039	0.051	0.054	0.053
M	WEC000002	Fructose-bisphosphate aldolase A	P05064	29+GILAADESTGSIAKR	none	1487.79	34	3	GA	8.08	0.211									0.216	0.227	0.212					0.031									0.065	0.064	0.049
M	WEC000002	Fructose-bisphosphate aldolase A	P05064	29+GILAADESTGSIAKR	none	1487.79	34	3	TA	8.08														0.176																0.058
M	WEC000002	Fructose-bisphosphate aldolase A	P05064	305+ALQASALK	none	800.48	20	2	GA	5.99
M	WEC000002	Fructose-bisphosphate aldolase A	P05064	305+ALQASALK	none	800.48	20	2	TA	5.99
M	WEC000002	Fructose-bisphosphate aldolase A	P05064	313+AWGGKKENLK	none	1129.62	16	2	GA	2.43	0.238	0.243	0.248	0.258					0.176	0.264	0.256						0.017	0.012	0.071	0.008					0.004	0.017	0.011	0.223
M	WEC000002	Fructose-bisphosphate aldolase A	P05064	313+AWGGKKENLK	none	1129.62	16	2	TA	2.43					0.2	0.232	0.184	0.285					0.163	0.203	0.225	0.194					0.022	0.01	0.018	0.029					0.008	0.007	0.01	0.025
M	WEC000002	Fructose-bisphosphate aldolase A	P05064	313+AWGGKKENLK	none	1129.62	16	3	GA	2.43	0.222	0.226	0.234	0.243					0.16	0.27	0.251	0.323					0.015	0.023	0.052	0.02					0.015	0.05	0.023	0.136
M	WEC000002	Fructose-bisphosphate aldolase A	P05064	313+AWGGKKENLK	none	1129.62	16	3	TA	2.43					0.205	0.21	0.151	0.296					0.145	0.195	0.201	0.166					0.023	0.008	0.008	0.041					0.016	0.027	0.019	0.009
M	WEC000002	Fructose-bisphosphate aldolase A	P05064	319+ENLKAAQEEYIKR	none	1590.84	32	3	GA	6.43				0.152														0.345		0.115					0.769	0.938	0.219	0.45
M	WEC000002	Fructose-bisphosphate aldolase A	P05064	319+ENLKAAQEEYIKR	none	1590.84	32	3	TA	6.43					0.157	0.178	0.131						0.097		0.146	0.144					0.059	0.086	0.081						0.175	0.423	0.138	0.095
M	WEC000002	Fructose-bisphosphate aldolase A	P05064	319+ENLKAAQEEYIKR	none	1590.84	32	4	GA	6.43																											0.558
M	WEC000002	Fructose-bisphosphate aldolase A	P05064	319+ENLKAAQEEYIKR	none	1590.84	32	4	TA	6.43																															0.346
M	WEC000002	Fructose-bisphosphate aldolase A	P05064	323+AAQEEYIKR	none	1106.57	25	2	GA	3.68				0.286						0.245										0.023						0.056
M	WEC000002	Fructose-bisphosphate aldolase A	P05064	323+AAQEEYIKR	none	1106.57	25	2	TA	3.68					0.216									0.185		0.196					0.017									0.041		0.031
M	WEC000002	Fructose-bisphosphate aldolase A	P05064	323+AAQEEYIKR	none	1106.57	25	3	GA	3.68
M	WEC000002	Fructose-bisphosphate aldolase A	P05064	323+AAQEEYIKR	none	1106.57	25	3	TA	3.68														0.19		0.22														0.032		0.024
M	WEC000002	Fructose-bisphosphate aldolase A	P05064	331+RALANSLACQGK	C:Carbamidomethylation	1287.67	29	2	TA	5.26							0.18	0.262															0.044	0.137
M	WEC000002	Fructose-bisphosphate aldolase A	P05064	331+RALANSLACQGK	C:Carbamidomethylation	1287.67	29	2	GA	5.26	0.215		0.183						0.293								0.146		0.122						0.127			0.177
M	WEC000002	Fructose-bisphosphate aldolase A	P05064	331+RALANSLACQGK	C:Carbamidomethylation	1287.67	29	3	GA	5.26		0.157							0.099	0.137	0.07						0.483	0.076	0.454	0.455					0.185	0.132	0.182
M	WEC000002	Fructose-bisphosphate aldolase A	P05064	331+RALANSLACQGK	C:Carbamidomethylation	1287.67	29	3	TA	5.26						0.177															0.69	0.062	0.59	0.541					0.174		0.15	0.172
M	WEC000002	Fructose-bisphosphate aldolase A	P05064	332+ALANSLACQGK	C:Carbamidomethylation	1131.57	26	2	GA	6.33
M	WEC000002	Fructose-bisphosphate aldolase A	P05064	332+ALANSLACQGK	C:Carbamidomethylation	1131.57	26	2	TA	6.33
M	WEC000002	Fructose-bisphosphate aldolase A	P05064	332+ALANSLACQGK	C:Carbamidomethylation	1131.57	26	3	GA	6.33	0.196	0.139	0.166	0.213					0.082	0.138	0.187	0.174					0.045	0.063	0.031	0.055					0.067	0.069	0.052	0.053
M	WEC000002	Fructose-bisphosphate aldolase A	P05064	332+ALANSLACQGK	C:Carbamidomethylation	1131.57	26	3	TA	6.33					0.154	0.181	0.161	0.199					0.107	0.163	0.162	0.167					0.049	0.025	0.044	0.047					0.05	0.046	0.048	0.032
M	WEC000002	Fructose-bisphosphate aldolase A	P05064	332+ALANSLACQGKYTPSGQSGAAASESLFISNHAY	C:Carbamidomethylation	3370.59	77	3	GA	14.12		0.129		0.211							0.062						0.104	0.077		0.054						0.108	0.084
M	WEC000002	Fructose-bisphosphate aldolase A	P05064	332+ALANSLACQGKYTPSGQSGAAASESLFISNHAY	C:Carbamidomethylation	3370.59	77	3	TA	14.12					0.248	0.12	0.097						0.065	0.108	0.103	0.129					0.079	0.157	0.085						0.077	0.054	0.067	0.08
M	WEC000002	Fructose-bisphosphate aldolase A	P05064	332+ALANSLACQGKYTPSGQSGAAASESLFISNHAY	C:Carbamidomethylation	3370.59	77	4	GA	14.12		0.12		0.183							0.045						0.248	0.142		0.064						0.204	0.162
M	WEC000002	Fructose-bisphosphate aldolase A	P05064	332+ALANSLACQGKYTPSGQSGAAASESLFISNHAY	C:Carbamidomethylation	3370.59	77	4	TA	14.12					0.226								0.053	0.095	0.11	0.134					0.089		0.229						0.167	0.084	0.133	0.187
M	WEC000002	Fructose-bisphosphate aldolase A	P05064	343+YTPSGQSGAAASESLFISNHAY	none	2257.03	51	2	GA	13.88	0.295	0.244	0.26	0.295					0.188	0.195	0.206	0.217					0.104	0.069	0.096	0.09					0.056	0.081	0.064	0.067
M	WEC000002	Fructose-bisphosphate aldolase A	P05064	343+YTPSGQSGAAASESLFISNHAY	none	2257.03	51	2	TA	13.88					0.3	0.251		0.298					0.187	0.172	0.195	0.217					0.116	0.08	0.108	0.096					0.055	0.059	0.056	0.075
M	WEC000002	Fructose-bisphosphate aldolase A	P05064	343+YTPSGQSGAAASESLFISNHAY	none	2257.03	51	3	GA	13.88	0.276	0.244	0.28	0.294					0.181	0.19	0.193	0.215					0.072	0.027	0.017	0.04					0.068	0.121	0.084	0.028
M	WEC000002	Fructose-bisphosphate aldolase A	P05064	343+YTPSGQSGAAASESLFISNHAY	none	2257.03	51	3	TA	13.88					0.293	0.24	0.264	0.296					0.172	0.167	0.186	0.205					0.043	0.019	0.04	0.031					0.055	0.091	0.072	0.029
M	WEC000002	Fructose-bisphosphate aldolase A	P05064	43+RLQSIGTENTEENRR	none	1801.9	37	2	GA	4.24									0.129																0.068
M	WEC000002	Fructose-bisphosphate aldolase A	P05064	43+RLQSIGTENTEENRR	none	1801.9	37	3	GA	4.24	0.2	0.198	0.173	0.225						0.19	0.193	0.181					0.043	0.048	0.039	0.04						0.135	0.108	0.03
M	WEC000002	Fructose-bisphosphate aldolase A	P05064	43+RLQSIGTENTEENRR	none	1801.9	37	3	TA	4.24					0.168	0.181	0.178	0.229					0.136	0.156	0.17	0.151					0.059	0.05	0.038	0.042					0.048	0.112	0.094	0.042
M	WEC000002	Fructose-bisphosphate aldolase A	P05064	43+RLQSIGTENTEENRR	none	1801.9	37	4	GA	4.24	0.212	0.211	0.175	0.241					0.136	0.184	0.185	0.172					0.051	0.039	0.048	0.04					0.054	0.174	0.093	0.035
M	WEC000002	Fructose-bisphosphate aldolase A	P05064	43+RLQSIGTENTEENRR	none	1801.9	37	4	TA	4.24					0.17	0.196	0.172	0.214					0.129	0.147	0.159	0.154					0.062	0.029	0.033	0.05					0.049	0.118	0.084	0.037
M	WEC000002	Fructose-bisphosphate aldolase A	P05064	44+LQSIGTENTEENR	none	1489.7	30	2	GA	5.72	0.216	0.222	0.188	0.262						0.228	0.222	0.2					0.04	0.032	0.027	0.057						0.027	0.036	0.027
M	WEC000002	Fructose-bisphosphate aldolase A	P05064	44+LQSIGTENTEENR	none	1489.7	30	2	TA	5.72					0.193	0.221	0.189	0.244					0.15	0.185	0.203	0.184					0.022	0.031	0.014	0.029					0.014	0.019	0.033	0.013
M	WEC000002	Fructose-bisphosphate aldolase A	P05064	44+LQSIGTENTEENR	none	1489.7	30	3	GA	5.72																	0.43		0.309	0.402								0.472
M	WEC000002	Fructose-bisphosphate aldolase A	P05064	44+LQSIGTENTEENR	none	1489.7	30	3	TA	5.72																					0.493	0.399	0.416	0.411
M	WEC000002	Fructose-bisphosphate aldolase A	P05064	44+LQSIGTENTEENRR	none	1645.8	33	2	TA	4.98						0.195	0.168	0.237					0.14	0.152	0.176	0.17						0.046	0.033	0.04					0.039	0.037	0.091	0.023
M	WEC000002	Fructose-bisphosphate aldolase A	P05064	44+LQSIGTENTEENRR	none	1645.8	33	2	GA	4.98	0.202	0.218	0.172	0.241					0.154	0.205	0.221	0.191					0.038	0.044	0.031	0.025					0.036	0.059	0.165	0.03
M	WEC000002	Fructose-bisphosphate aldolase A	P05064	44+LQSIGTENTEENRR	none	1645.8	33	3	GA	4.98				0.25					0.156											0.034					0.064
M	WEC000002	Fructose-bisphosphate aldolase A	P05064	44+LQSIGTENTEENRR	none	1645.8	33	3	TA	4.98					0.208									0.162		0.188					0.038									0.061		0.048
M	WEC000002	Fructose-bisphosphate aldolase A	P05064	44+LQSIGTENTEENRR	none	1645.8	33	4	TA	4.98																					0.213
M	WEC000002	Fructose-bisphosphate aldolase A	P05064	88+ADDGRPFPQVIK	none	1341.7	25	2	GA	9.52	0.223	0.236	0.198	0.259					0.166	0.235	0.232	0.206					0.082	0.059	0.067	0.053					0.032	0.049	0.038	0.052
M	WEC000002	Fructose-bisphosphate aldolase A	P05064	88+ADDGRPFPQVIK	none	1341.7	25	2	TA	9.52					0.209	0.227	0.191	0.248					0.157	0.178	0.193	0.184					0.08	0.052	0.066	0.06					0.04	0.023	0.028	0.044
M	WEC000002	Fructose-bisphosphate aldolase A	P05064	88+ADDGRPFPQVIK	none	1341.7	25	3	GA	9.52										0.234	0.224	0.202														0.046	0.093	0.033
M	WEC000002	Fructose-bisphosphate aldolase A	P05064	88+ADDGRPFPQVIK	none	1341.7	25	3	TA	9.52														0.165	0.195	0.189														0.038	0.097	0.023
M	WEC000002	Fumarate hydratase, mitochondrial	P97807	266+IYELAAGGTAVGTGLNTR	none	1762.92	33	2	GA	12.26									0.068	0.081															0.093	0.111
M	WEC000002	Fumarate hydratase, mitochondrial	P97807	266+IYELAAGGTAVGTGLNTR	none	1762.92	33	2	TA	12.26						0.117							0.057		0.052							0.045							0.149		0.104
M	WEC000002	Fumarate hydratase, mitochondrial	P97807	266+IYELAAGGTAVGTGLNTR	none	1762.92	33	3	TA	12.26																						0.305
M	WEC000002	Fumarate hydratase, mitochondrial	P97807	266+IYELAAGGTAVGTGLNTR	none	1762.92	33	3	GA	12.26																									0.373	0.515
M	WEC000002	Fumarate hydratase, mitochondrial	P97807	85+MPIPVIQAFGILK	none	1425.84	21	2	GA	21.72												0.108							0.222									0.074
M	WEC000002	Fumarate hydratase, mitochondrial	P97807	85+MPIPVIQAFGILK	none	1425.84	21	2	TA	21.72						0.171		0.166														0.145		0.16
M	WEC000002	Fumarate hydratase, mitochondrial	P97807	85+MPIPVIQAFGILKR	none	1581.94	25	2	GA	19.48		0.137	0.125	0.122					-0.01	0.019		0.048						0.03	0.061	0.05					0.068	0.092	0.265	0.029
M	WEC000002	Fumarate hydratase, mitochondrial	P97807	85+MPIPVIQAFGILKR	none	1581.94	25	2	TA	19.48					0.083	0.109	0.081	0.123					-0.031	-0.089	-0.006						0.103	0.103	0.045	0.051					0.068	0.139	0.074
M	WEC000002	Fumarate hydratase, mitochondrial	P97807	85+MPIPVIQAFGILKR	none	1581.94	25	3	GA	19.48		0.108	0.067	0.089					0.021	0.077	0.023	0.064					0.285	0.047	0.105	0.068					0.09	0.065	0.074	0.078
M	WEC000002	Fumarate hydratase, mitochondrial	P97807	85+MPIPVIQAFGILKR	none	1581.94	25	3	TA	19.48					0.067	0.089	0.079	0.112					0.021	0.041	-0.004	0.039					0.032	0.025	0.053	0.038					0.113	0.137	0.109	0.117
M	WEC000002	Fumarate hydratase, mitochondrial	P97807	99+AAAEVNQEYGLDPK	none	1503.72	34	2	GA	8.34	0.173	0.146	0.126	0.17					0.09	0.1	0.079	0.098					0.026	0.022	0.008	0.022					0.016	0.024	0.012	0.018
M	WEC000002	Fumarate hydratase, mitochondrial	P97807	99+AAAEVNQEYGLDPK	none	1503.72	34	2	TA	8.34					0.12	0.121	0.109	0.132					0.065	0.074	0.07	0.075					0.009	0.005	0.002	0.011					0.008	0.027	0.018	0.014
M	WEC000002	Gamma-enolase	P17183	104+SKFGANAILGVSLAVCK	C:Carbamidomethylation	1733.95	30	2	TA	15.26								0.211						0.203										0.061						0.113
M	WEC000002	Gamma-enolase	P17183	104+SKFGANAILGVSLAVCK	C:Carbamidomethylation	1733.95	30	2	GA	15.26	0.253		0.202	0.278													0.106		0.075	0.138
M	WEC000002	Gamma-enolase	P17183	104+SKFGANAILGVSLAVCK	C:Carbamidomethylation	1733.95	30	3	TA	15.26																								0.251						0.307
M	WEC000002	Gamma-enolase	P17183	104+SKFGANAILGVSLAVCK	C:Carbamidomethylation	1733.95	30	3	GA	15.26	0.196			0.234													0.155		0.24	0.175
M	WEC000002	Gamma-enolase	P17183	106+FGANAILGVSLAVCK	C:Carbamidomethylation	1518.82	26	2	GA	17.9		0.118	0.127	0.136					0.079	0.09	0.066						0.22	0.06	0.136	0.061					0.138	0.14	0.086	0.32
M	WEC000002	Gamma-enolase	P17183	106+FGANAILGVSLAVCK	C:Carbamidomethylation	1518.82	26	2	TA	17.9					0.154	0.145	0.131	0.157					0.08	0.068	0.079	0.076					0.021	0.085	0.095	0.127					0.099	0.094	0.1	0.079
M	WEC000002	Gamma-enolase	P17183	106+FGANAILGVSLAVCK	C:Carbamidomethylation	1518.82	26	3	GA	17.9																	0.427	0.267		0.325					0.35	0.491	0.296	0.33
M	WEC000002	Gamma-enolase	P17183	106+FGANAILGVSLAVCK	C:Carbamidomethylation	1518.82	26	3	TA	17.9																					0.3	0.285	0.281	0.8					0.311	0.523	0.414	0.375
M	WEC000002	Gamma-enolase	P17183	33+AAVPSGASTGIYEALELR	none	1803.94	43	2	GA	16.23	0.063	0.064	0.053	0.084					0.012	0.026	0.03	0.034					0.013	0.005	0.009	0.007					0.021	0.066	0.053	0.01
M	WEC000002	Gamma-enolase	P17183	33+AAVPSGASTGIYEALELR	none	1803.94	43	2	TA	16.23					0.081	0.071	0.056	0.091					0.021	0.024	0.028	0.031					0.018	0.007	0.003	0.008					0.026	0.091	0.023	0.017
M	WEC000002	Gamma-enolase	P17183	33+AAVPSGASTGIYEALELR	none	1803.94	43	3	GA	16.23	0.057	0.056	0.046	0.081					0.02	0.03	0.038	0.035					0.013	0.036	0.016	0.025					0.021	0.095	0.057	0.018
M	WEC000002	Gamma-enolase	P17183	33+AAVPSGASTGIYEALELR	none	1803.94	43	3	TA	16.23					0.066	0.06	0.067	0.101					0.023	0.03	0.029	0.025					0.03	0.029	0.01	0.005					0.049	0.141	0.091	0.067
M	WEC000002	Gamma-enolase	P17183	373+SGETEDTFIADLVVGLCTGQIK	C:Carbamidomethylation	2352.15	36	2	GA	22.62	0.093	0.076	0.075	0.119					0.044	0.055	0.073	0.066					0.034	0.013	0.024	0.05					0.019	0.013	0.043	0.032
M	WEC000002	Gamma-enolase	P17183	373+SGETEDTFIADLVVGLCTGQIK	C:Carbamidomethylation	2352.15	36	2	TA	22.62					0.119	0.102	0.097	0.116					0.045	0.05	0.056	0.053					0.04	0.023	0.029	0.008					0.015	0.038	0.064	0.032
M	WEC000002	Gamma-enolase	P17183	373+SGETEDTFIADLVVGLCTGQIK	C:Carbamidomethylation	2352.15	36	3	GA	22.62	0.115	0.103	0.087	0.128					0.043	0.055	0.057	0.056					0.086	0.062	0.065	0.07					0.037	0.042	0.046	0.033
M	WEC000002	Gamma-enolase	P17183	373+SGETEDTFIADLVVGLCTGQIK	C:Carbamidomethylation	2352.15	36	3	TA	22.62					0.116	0.102	0.088	0.108					0.044	0.049	0.069	0.07					0.07	0.05	0.041	0.03					0.026	0.057	0.111	0.063
M	WEC000002	Glucose-6-phosphate isomerase	P06745	107+SNTPIKVDGKDVMPEVNR	none	1998.02	30	3	GA	9.5	0.152	0.146		0.175					0.071	0.092	0.095	0.086					0.096	0.083		0.092					0.073	0.085	0.077	0.074
M	WEC000002	Glucose-6-phosphate isomerase	P06745	107+SNTPIKVDGKDVMPEVNR	none	1998.02	30	3	TA	9.5					0.146	0.161	0.139	0.166					0.074	0.079	0.089	0.092					0.096	0.094	0.086	0.07					0.08	0.088	0.092	0.099
M	WEC000002	Glucose-6-phosphate isomerase	P06745	107+SNTPIKVDGKDVMPEVNR	none	1998.02	30	4	GA	9.5	0.144	0.142		0.164					0.071	0.1	0.143	0.105					0.078	0.069		0.075					0.059	0.047	0.151	0.177
M	WEC000002	Glucose-6-phosphate isomerase	P06745	107+SNTPIKVDGKDVMPEVNR	none	1998.02	30	4	TA	9.5					0.194	0.179	0.134	0.18					0.082	0.078		0.08					0.086	0.066	0.065	0.044					0.046	0.061	0.246	0.058
M	WEC000002	Glucose-6-phosphate isomerase	P06745	148+SITDIINIGIGGSDLGPLMVTEALKPYSK	none	3001.6	45	3	GA	22.65	0.034	0.053	0.029	0.07					0.042	0.051		0.058					0.06	0.054	0.046	0.037					0.043	0.07	0.206	0.059
M	WEC000002	Glucose-6-phosphate isomerase	P06745	148+SITDIINIGIGGSDLGPLMVTEALKPYSK	none	3001.6	45	3	TA	22.65					0.068	0.08	0.069	0.09					0.044	0.022		0.028					0.034	0.024	0.037	0.04					0.053	0.1	0.24	0.084
M	WEC000002	Glucose-6-phosphate isomerase	P06745	148+SITDIINIGIGGSDLGPLMVTEALKPYSK	none	3001.6	45	4	TA	22.65																					0.566	0.296	0.361	0.314					0.346
M	WEC000002	Glucose-6-phosphate isomerase	P06745	148+SITDIINIGIGGSDLGPLMVTEALKPYSK	none	3001.6	45	4	GA	22.65																	0.565	0.286	0.453	0.369					0.358	0.406		0.414
M	WEC000002	Glucose-6-phosphate isomerase	P06745	181+VWFVSNIDGTHIAK	none	1585.83	20	2	GA	14.08	0.136	0.163	0.111	0.248					0.13	0.155	0.171	0.148					0.057	0.088	0.058	0.163					0.067	0.097	0.128	0.058
M	WEC000002	Glucose-6-phosphate isomerase	P06745	181+VWFVSNIDGTHIAK	none	1585.83	20	2	TA	14.08					0.205	0.168	0.185	0.188					0.168	0.21							0.151	0.077	0.139	0.083					0.151	0.154	0.203	0.187
M	WEC000002	Glucose-6-phosphate isomerase	P06745	181+VWFVSNIDGTHIAK	none	1585.83	20	3	GA	14.08	0.101	0.128	0.084	0.187					0.062	0.134	0.153	0.104					0.042	0.055	0.032	0.122					0.049	0.097	0.122	0.032
M	WEC000002	Glucose-6-phosphate isomerase	P06745	181+VWFVSNIDGTHIAK	none	1585.83	20	3	TA	14.08					0.158	0.131	0.117	0.132					0.104		0.156	0.141					0.141	0.055	0.061	0.039					0.094	0.202	0.175	0.126
M	WEC000002	Glucose-6-phosphate isomerase	P06745	195+TLASLSPETSLFIIASK	none	1776.99	30	2	GA	19.31	0.08	0.099	0.101	0.112					0.055	0.058	0.064	0.079					0.017	0.042	0.024	0.04					0.03	0.048	0.052	0.023
M	WEC000002	Glucose-6-phosphate isomerase	P06745	195+TLASLSPETSLFIIASK	none	1776.99	30	2	TA	19.31					0.074	0.092	0.075	0.114					0.044	0.044	0.048	0.046					0.03	0.026	0.037	0.014					0.044	0.089	0.073	0.059
M	WEC000002	Glucose-6-phosphate isomerase	P06745	195+TLASLSPETSLFIIASK	none	1776.99	30	3	TA	19.31								0.084													0.338	0.244	0.203	0.119					0.243	0.66	0.447	0.419
M	WEC000002	Glucose-6-phosphate isomerase	P06745	195+TLASLSPETSLFIIASK	none	1776.99	30	3	GA	19.31	-0.007								0.013			0.036					0.186	0.236	0.216	0.356					0.195	0.31	0.384	0.146
M	WEC000002	Glucose-6-phosphate isomerase	P06745	28+ELFEADPERFNNFSLNLNTNHGHILVDYSK	none	3532.7	54	3	GA	16.13
M	WEC000002	Glucose-6-phosphate isomerase	P06745	28+ELFEADPERFNNFSLNLNTNHGHILVDYSK	none	3532.7	54	3	TA	16.13
M	WEC000002	Glucose-6-phosphate isomerase	P06745	28+ELFEADPERFNNFSLNLNTNHGHILVDYSK	none	3532.7	54	4	TA	16.13							0.118														0.235	0.291	0.102						0.699	0.742	0.506	0.353
M	WEC000002	Glucose-6-phosphate isomerase	P06745	28+ELFEADPERFNNFSLNLNTNHGHILVDYSK	none	3532.7	54	4	GA	16.13																	0.325	0.281	0.243	0.269					0.569	0.592	0.601	0.227
M	WEC000002	Glucose-6-phosphate isomerase	P06745	348+FAAYFQQGDMESNGK	none	1691.72	33	2	GA	10.9		0.094	0.075						0.061			0.083						0.017	0.02						0.041			0.021
M	WEC000002	Glucose-6-phosphate isomerase	P06745	348+FAAYFQQGDMESNGK	none	1691.72	33	2	TA	10.9					0.129	0.097	0.123	0.123													0.064	0.01	0.05	0.042
M	WEC000002	Glucose-6-phosphate isomerase	P06745	401+MIPCDFLIPVQTQHPIR	C:Carbamidomethylation	2064.06	31	2	GA	16.45																	0.493
M	WEC000002	Glucose-6-phosphate isomerase	P06745	401+MIPCDFLIPVQTQHPIR	C:Carbamidomethylation	2064.06	31	2	TA	16.45
M	WEC000002	Glucose-6-phosphate isomerase	P06745	401+MIPCDFLIPVQTQHPIR	C:Carbamidomethylation	2064.06	31	3	TA	16.45							0.179						0.14								0.248	0.194	0.158						0.196		0.358
M	WEC000002	Glucose-6-phosphate isomerase	P06745	401+MIPCDFLIPVQTQHPIR	C:Carbamidomethylation	2064.06	31	3	GA	16.45		0.171	0.13						0.119	0.17		0.134					0.313	0.135	0.08	0.346					0.115	0.191	0.348	0.111
M	WEC000002	Glucose-6-phosphate isomerase	P06745	401+MIPCDFLIPVQTQHPIRK	C:Carbamidomethylation	2192.16	32	3	GA	14.88		0.13	0.108									0.117					0.299	0.172	0.067	0.224					0.296	0.231	0.231	0.132
M	WEC000002	Glucose-6-phosphate isomerase	P06745	401+MIPCDFLIPVQTQHPIRK	C:Carbamidomethylation	2192.16	32	3	TA	14.88					0.148	0.114	0.111	0.142					0.108			0.145					0.163	0.119	0.141	0.133					0.177	0.282	0.214	0.192
M	WEC000002	Glucose-6-phosphate isomerase	P06745	401+MIPCDFLIPVQTQHPIRK	C:Carbamidomethylation	2192.16	32	4	GA	14.88		0.118	0.113						0.122	0.138		0.132					0.215	0.182	0.118	0.244					0.102	0.177	0.207	0.078
M	WEC000002	Glucose-6-phosphate isomerase	P06745	401+MIPCDFLIPVQTQHPIRK	C:Carbamidomethylation	2192.16	32	4	TA	14.88						0.15	0.17	0.186					0.122								0.286	0.141	0.157	0.127					0.165	0.357	0.218	0.231
M	WEC000002	Glucose-6-phosphate isomerase	P06745	424+ILLANFLAQTEALMK	none	1674.94	27	2	GA	22.9	0.052	0.078	0.064	0.086					0.04	0.061	0.054	0.074					0.068	0.039	0.016	0.057					0.027	0.07	0.103	0.02
M	WEC000002	Glucose-6-phosphate isomerase	P06745	424+ILLANFLAQTEALMK	none	1674.94	27	2	TA	22.9					0.088	0.094	0.073	0.101					0.058	0.027	0.052	0.059					0.054	0.041	0.031	0.019					0.046	0.126	0.081	0.051
M	WEC000002	Glucose-6-phosphate isomerase	P06745	424+ILLANFLAQTEALMK	none	1674.94	27	3	GA	22.9																	0.357	0.19	0.217	0.33					0.225	0.287	0.476	0.225
M	WEC000002	Glucose-6-phosphate isomerase	P06745	424+ILLANFLAQTEALMK	none	1674.94	27	3	TA	22.9								0.066													0.356	0.214	0.246	0.177					0.223	0.657	0.45	0.319
M	WEC000002	Glucose-6-phosphate isomerase	P06745	58+NLVNKEVMQMLVELAK	none	1858.01	26	2	GA	21.18	0.146	0.105	0.09	0.143					0.071	0.091	0.113	0.115					0.152	0.043	0.02	0.083					0.053	0.054	0.099	0.063
M	WEC000002	Glucose-6-phosphate isomerase	P06745	58+NLVNKEVMQMLVELAK	none	1858.01	26	2	TA	21.18					0.115	0.113	0.099	0.127					0.074	0.121	0.128	0.098					0.093	0.053	0.05	0.039					0.062	0.129	0.097	0.083
M	WEC000002	Glucose-6-phosphate isomerase	P06745	58+NLVNKEVMQMLVELAK	none	1858.01	26	3	GA	21.18		0.085	0.065						0.034	0.041		0.055					0.404	0.126	0.089	0.212					0.157	0.193	0.334	0.186
M	WEC000002	Glucose-6-phosphate isomerase	P06745	58+NLVNKEVMQMLVELAK	none	1858.01	26	3	TA	21.18					0.043	0.078	0.052	0.092					0.026								0.19	0.122	0.159	0.138					0.172	0.475	0.351	0.285
M	WEC000002	Glucose-6-phosphate isomerase	P06745	97+AVLHVALR	none	877.55	17	3	GA	8.52	0.089	0.14	0.048	0.155					0.122	0.139	0.154	0.102					0.102	0.035	0.097	0.022					0.107	0.092	0.117	0.021
M	WEC000002	Glucose-6-phosphate isomerase	P06745	97+AVLHVALR	none	877.55	17	3	TA	8.52					0.085		0.084	0.097					0.114	0.138	0.109	0.104					0.103	0.255	0.06	0.129					0.081	0.109	0.029	0.026
M	WEC000002	Glutathione S-transferase Mu 1	P10649	51+FKLGLDFPNLPYLIDGSHK	none	2173.16	26	2	TA	19.59																														0.249
M	WEC000002	Glutathione S-transferase Mu 1	P10649	51+FKLGLDFPNLPYLIDGSHK	none	2173.16	26	3	TA	19.59																					0.794	0.505	0.493	0.331					0.378		0.608	0.587
M	WEC000002	Glutathione S-transferase Mu 1	P10649	51+FKLGLDFPNLPYLIDGSHK	none	2173.16	26	3	GA	19.59																	0.317	0.578	0.406	0.713					0.357	0.386	0.831	0.383
M	WEC000002	Glutathione S-transferase Mu 1	P10649	51+FKLGLDFPNLPYLIDGSHK	none	2173.16	26	4	GA	19.59		0.017	-0.015						-0.032	0.002		0.009					0.204	0.154	0.177	0.201					0.141	0.16	0.341	0.182
M	WEC000002	Glutathione S-transferase Mu 1	P10649	51+FKLGLDFPNLPYLIDGSHK	none	2173.16	26	4	TA	19.59						0.004	-0.028	0.076					0.037		-0.005	-0.033					0.226	0.156	0.192	0.101					0.128	0.651	0.178	0.186
M	WEC000002	Glutathione S-transferase Mu 1	P10649	53+LGLDFPNLPYLIDGSHK	none	1897.99	25	2	GA	19.63	0.299	0.288	0.23	0.281					0.201	0.277	0.307	0.248					0.129	0.151	0.061	0.143					0.091	0.117	0.131	0.049
M	WEC000002	Glutathione S-transferase Mu 1	P10649	53+LGLDFPNLPYLIDGSHK	none	1897.99	25	2	TA	19.63						0.267	0.269	0.251					0.26		0.285	0.303					0.212	0.098	0.121	0.077					0.121	0.239	0.135	0.145
M	WEC000002	Glutathione S-transferase Mu 1	P10649	53+LGLDFPNLPYLIDGSHK	none	1897.99	25	3	GA	19.63	0.243	0.246	0.23	0.263					0.171	0.236	0.276	0.251					0.067	0.121	0.062	0.112					0.091	0.144	0.152	0.078
M	WEC000002	Glutathione S-transferase Mu 1	P10649	53+LGLDFPNLPYLIDGSHK	none	1897.99	25	3	TA	19.63					0.33	0.279	0.25	0.245					0.192		0.243	0.259					0.16	0.116	0.1	0.08					0.086	0.234	0.11	0.119
M	WEC000002	Glutathione S-transferase Mu 2	P15626	51+FKLGLDFPNLPYLIDGSHK	none	2173.16	26	2	TA	19.59																														0.249
M	WEC000002	Glutathione S-transferase Mu 2	P15626	51+FKLGLDFPNLPYLIDGSHK	none	2173.16	26	3	TA	19.59																					0.794	0.505	0.493	0.331					0.378		0.608	0.587
M	WEC000002	Glutathione S-transferase Mu 2	P15626	51+FKLGLDFPNLPYLIDGSHK	none	2173.16	26	3	GA	19.59																	0.317	0.578	0.406	0.713					0.357	0.386	0.831	0.383
M	WEC000002	Glutathione S-transferase Mu 2	P15626	51+FKLGLDFPNLPYLIDGSHK	none	2173.16	26	4	GA	19.59		0.017	-0.015						-0.032	0.002		0.009					0.204	0.154	0.177	0.201					0.141	0.16	0.341	0.182
M	WEC000002	Glutathione S-transferase Mu 2	P15626	51+FKLGLDFPNLPYLIDGSHK	none	2173.16	26	4	TA	19.59						0.004	-0.028	0.076					0.037		-0.005	-0.033					0.226	0.156	0.192	0.101					0.128	0.651	0.178	0.186
M	WEC000002	Glutathione S-transferase Mu 2	P15626	53+LGLDFPNLPYLIDGSHK	none	1897.99	25	2	GA	19.63	0.299	0.288	0.23	0.281					0.201	0.277	0.307	0.248					0.129	0.151	0.061	0.143					0.091	0.117	0.131	0.049
M	WEC000002	Glutathione S-transferase Mu 2	P15626	53+LGLDFPNLPYLIDGSHK	none	1897.99	25	2	TA	19.63						0.267	0.269	0.251					0.26		0.285	0.303					0.212	0.098	0.121	0.077					0.121	0.239	0.135	0.145
M	WEC000002	Glutathione S-transferase Mu 2	P15626	53+LGLDFPNLPYLIDGSHK	none	1897.99	25	3	GA	19.63	0.243	0.246	0.23	0.263					0.171	0.236	0.276	0.251					0.067	0.121	0.062	0.112					0.091	0.144	0.152	0.078
M	WEC000002	Glutathione S-transferase Mu 2	P15626	53+LGLDFPNLPYLIDGSHK	none	1897.99	25	3	TA	19.63					0.33	0.279	0.25	0.245					0.192		0.243	0.259					0.16	0.116	0.1	0.08					0.086	0.234	0.11	0.119
M	WEC000002	Glyceraldehyde-3-phosphate dehydrogenase	P16858	116+RVIISAPSADAPMFVMGVNHEK	none	2368.2	45	3	TA	14.2																					0.659	0.379	0.365	0.261					0.788
M	WEC000002	Glyceraldehyde-3-phosphate dehydrogenase	P16858	116+RVIISAPSADAPMFVMGVNHEK	none	2368.2	45	3	GA	14.2			0.001									-0.031						0.617	0.08						0.443	0.491		0.152
M	WEC000002	Glyceraldehyde-3-phosphate dehydrogenase	P16858	116+RVIISAPSADAPMFVMGVNHEK	none	2368.2	45	4	GA	14.2			0.068									0.084						0.399	0.041						0.319	0.318		0.118
M	WEC000002	Glyceraldehyde-3-phosphate dehydrogenase	P16858	116+RVIISAPSADAPMFVMGVNHEK	none	2368.2	45	4	TA	14.2								0.131													0.34	0.223	0.238	0.165
M	WEC000002	Glyceraldehyde-3-phosphate dehydrogenase	P16858	116+RVIISAPSADAPMFVMGVNHEKYDNSLK	none	3088.55	53	3	TA	14.14							-0.113														0.203	0.142	0.18	0.155
M	WEC000002	Glyceraldehyde-3-phosphate dehydrogenase	P16858	116+RVIISAPSADAPMFVMGVNHEKYDNSLK	none	3088.55	53	3	GA	14.14		-0.012	0.035															0.099	0.062	0.203					0.324
M	WEC000002	Glyceraldehyde-3-phosphate dehydrogenase	P16858	116+RVIISAPSADAPMFVMGVNHEKYDNSLK	none	3088.55	53	4	GA	14.14		0.121	0.148	0.15														0.081	0.059	0.126					0.204	0.386	0.416
M	WEC000002	Glyceraldehyde-3-phosphate dehydrogenase	P16858	116+RVIISAPSADAPMFVMGVNHEKYDNSLK	none	3088.55	53	4	TA	14.14					0.125	0.104	0.134	0.128													0.095	0.097	0.126	0.09					0.214	0.358	0.365	0.272
M	WEC000002	Glyceraldehyde-3-phosphate dehydrogenase	P16858	117+VIISAPSADAPMFVMGVNHEKYDNSLK	none	2932.45	50	3	GA	15.22		0.057	0.063						-0.044									0.034	0.032						0.157	0.151	0.348
M	WEC000002	Glyceraldehyde-3-phosphate dehydrogenase	P16858	117+VIISAPSADAPMFVMGVNHEKYDNSLK	none	2932.45	50	3	TA	15.22					0.043	0.037	0.037														0.045	0.054	0.05						0.236	0.124	0.315	0.2
M	WEC000002	Glyceraldehyde-3-phosphate dehydrogenase	P16858	117+VIISAPSADAPMFVMGVNHEKYDNSLK	none	2932.45	50	4	GA	15.22		0.101	0.098						0.059	0.098		0.057						0.026	0.022						0.086	0.083	0.214	0.056
M	WEC000002	Glyceraldehyde-3-phosphate dehydrogenase	P16858	117+VIISAPSADAPMFVMGVNHEKYDNSLK	none	2932.45	50	4	TA	15.22					0.124	0.112	0.096	0.117					0.05	0.044	0.045	0.057					0.023	0.02	0.026	0.037					0.088	0.044	0.126	0.102
M	WEC000002	Glyceraldehyde-3-phosphate dehydrogenase	P16858	144+IVSNASCTTNCLAPLAK	C:Carbamidomethylation	1818.9	31	2	GA	10.29	0.095	0.105	0.102	0.124					0.079	0.06	0.06	0.059					0.037	0.041	0.049	0.043					0.053	0.025	0.022	0.033
M	WEC000002	Glyceraldehyde-3-phosphate dehydrogenase	P16858	144+IVSNASCTTNCLAPLAK	C:Carbamidomethylation	1818.9	31	2	TA	10.29					0.097	0.105	0.092	0.129					0.043	0.048	0.055	0.046					0.039	0.04	0.039	0.04					0.03	0.016	0.026	0.026
M	WEC000002	Glyceraldehyde-3-phosphate dehydrogenase	P16858	144+IVSNASCTTNCLAPLAK	C:Carbamidomethylation	1818.9	31	3	GA	10.29	0.083	0.12	0.086	0.237					0.067	0.055	0.044	0.043					0.016	0.06	0.023	0.191					0.102	0.081	0.076	0.078
M	WEC000002	Glyceraldehyde-3-phosphate dehydrogenase	P16858	144+IVSNASCTTNCLAPLAK	C:Carbamidomethylation	1818.9	31	3	TA	10.29						0.117	0.089	0.109					0.032	0.072	0.056	0.069					0.12	0.015	0.036	0.022					0.068	0.099	0.087	0.09
M	WEC000002	Glyceraldehyde-3-phosphate dehydrogenase	P16858	161+VIHDNFGIVEGLMTTVHAITATQK	none	2594.35	38	3	GA	21.54	0.131			0.155						0.075	0.08	0.071					0.016			0.01						0.015	0.011	0.01
M	WEC000002	Glyceraldehyde-3-phosphate dehydrogenase	P16858	161+VIHDNFGIVEGLMTTVHAITATQK	none	2594.35	38	3	TA	21.54						0.135							0.059	0.063	0.069	0.065						0.016							0.01	0.009	0.009	0.008
M	WEC000002	Glyceraldehyde-3-phosphate dehydrogenase	P16858	161+VIHDNFGIVEGLMTTVHAITATQK	none	2594.35	38	4	GA	21.54	0.132									0.067	0.072	0.062					0.022									0.036	0.026	0.029
M	WEC000002	Glyceraldehyde-3-phosphate dehydrogenase	P16858	161+VIHDNFGIVEGLMTTVHAITATQK	none	2594.35	38	4	TA	21.54														0.056	0.068	0.067														0.027	0.022	0.021
M	WEC000002	Glyceraldehyde-3-phosphate dehydrogenase	P16858	161+VIHDNFGIVEGLMTTVHAITATQKTVDGPSGK	none	3335.72	50	4	TA	20.57																								0.436							0.457
M	WEC000002	Glyceraldehyde-3-phosphate dehydrogenase	P16858	161+VIHDNFGIVEGLMTTVHAITATQKTVDGPSGK	none	3335.72	50	4	GA	20.57				0.118														0.405	0.429	0.164								0.38
M	WEC000002	Glyceraldehyde-3-phosphate dehydrogenase	P16858	196+DGRGAAQNIIPASTGAAK	none	1696.89	45	2	GA	8.07	0.082	0.084	0.066	0.111					0.035	0.041	0.045	0.053					0.014	0.025	0.004	0.013					0.008	0.01	0.009	0.038
M	WEC000002	Glyceraldehyde-3-phosphate dehydrogenase	P16858	196+DGRGAAQNIIPASTGAAK	none	1696.89	45	2	TA	8.07					0.1	0.083	0.093	0.124					0.031	0.035	0.039	0.044					0.015	0.021	0.021	0.02					0.014	0.007	0.01	0.011
M	WEC000002	Glyceraldehyde-3-phosphate dehydrogenase	P16858	196+DGRGAAQNIIPASTGAAK	none	1696.89	45	3	GA	8.07	0.099		0.086						0.039	0.049	0.048	0.072					0.024		0.031						0.012	0.014	0.01	0.073
M	WEC000002	Glyceraldehyde-3-phosphate dehydrogenase	P16858	196+DGRGAAQNIIPASTGAAK	none	1696.89	45	3	TA	8.07						0.1		0.118					0.042	0.046	0.048	0.049						0.058		0.021					0.016	0.015	0.023	0.036
M	WEC000002	Glyceraldehyde-3-phosphate dehydrogenase	P16858	199+GAAQNIIPASTGAAK	none	1368.74	38	2	GA	8.14
M	WEC000002	Glyceraldehyde-3-phosphate dehydrogenase	P16858	199+GAAQNIIPASTGAAK	none	1368.74	38	2	TA	8.14
M	WEC000002	Glyceraldehyde-3-phosphate dehydrogenase	P16858	199+GAAQNIIPASTGAAK	none	1368.74	38	3	GA	8.14	0.08	0.08	0.04	0.097					0.016		0.037	0.036					0.034	0.087	0.076	0.041					0.027	0.213	0.02	0.013
M	WEC000002	Glyceraldehyde-3-phosphate dehydrogenase	P16858	199+GAAQNIIPASTGAAK	none	1368.74	38	3	TA	8.14					0.1	0.082	0.058	0.095					0.017	0.033	0.037	0.03					0.01	0.103	0.07	0.035					0.025	0.162	0.011	0.011
M	WEC000002	Glyceraldehyde-3-phosphate dehydrogenase	P16858	226+LTGMAFRVPTPNVSVVDLTCR	C:Carbamidomethylation	2332.2	32	2	TA	17.17						0.143																0.058
M	WEC000002	Glyceraldehyde-3-phosphate dehydrogenase	P16858	226+LTGMAFRVPTPNVSVVDLTCR	C:Carbamidomethylation	2332.2	32	2	GA	17.17		0.123																0.043
M	WEC000002	Glyceraldehyde-3-phosphate dehydrogenase	P16858	226+LTGMAFRVPTPNVSVVDLTCR	C:Carbamidomethylation	2332.2	32	3	GA	17.17	0.025	0.113	0.092	0.133					0.044	0.055	0.055	0.028					0.114	0.024	0.017	0.031					0.024	0.043	0.026	0.088
M	WEC000002	Glyceraldehyde-3-phosphate dehydrogenase	P16858	226+LTGMAFRVPTPNVSVVDLTCR	C:Carbamidomethylation	2332.2	32	3	TA	17.17					0.104	0.097	0.092	0.12					0.04	0.04	0.064	0.061					0.016	0.01	0.017	0.022					0.006	0.047	0.007	0.013
M	WEC000002	Glyceraldehyde-3-phosphate dehydrogenase	P16858	226+LTGMAFRVPTPNVSVVDLTCR	C:Carbamidomethylation	2332.2	32	4	GA	17.17		0.211																0.181		0.251							0.37
M	WEC000002	Glyceraldehyde-3-phosphate dehydrogenase	P16858	226+LTGMAFRVPTPNVSVVDLTCR	C:Carbamidomethylation	2332.2	32	4	TA	17.17																					0.246	0.234	0.285						0.317		0.29	0.376
M	WEC000002	Glyceraldehyde-3-phosphate dehydrogenase	P16858	226+LTGMAFRVPTPNVSVVDLTCRLEKPAK	C:Carbamidomethylation	2998.61	44	3	GA	16.64		0.023															0.358	0.154	0.385	0.172						0.637	0.59
M	WEC000002	Glyceraldehyde-3-phosphate dehydrogenase	P16858	226+LTGMAFRVPTPNVSVVDLTCRLEKPAK	C:Carbamidomethylation	2998.61	44	3	TA	16.64							0.01														0.158	0.123	0.147							0.492	0.21	0.236
M	WEC000002	Glyceraldehyde-3-phosphate dehydrogenase	P16858	226+LTGMAFRVPTPNVSVVDLTCRLEKPAK	C:Carbamidomethylation	2998.61	44	4	GA	16.64	0.144	0.122	0.117	0.142					0.074	0.08	0.087						0.177	0.046	0.089	0.051					0.133	0.138	0.121	0.284
M	WEC000002	Glyceraldehyde-3-phosphate dehydrogenase	P16858	226+LTGMAFRVPTPNVSVVDLTCRLEKPAK	C:Carbamidomethylation	2998.61	44	4	TA	16.64					0.134	0.121	0.125	0.157					0.073	0.084	0.065	0.074					0.052	0.04	0.046	0.079					0.102	0.102	0.104	0.074
M	WEC000002	Glyceraldehyde-3-phosphate dehydrogenase	P16858	233+VPTPNVSVVDLTCR	C:Carbamidomethylation	1555.8	20	2	GA	13.36				0.118																0.083
M	WEC000002	Glyceraldehyde-3-phosphate dehydrogenase	P16858	233+VPTPNVSVVDLTCR	C:Carbamidomethylation	1555.8	20	2	TA	13.36					0.096									0.043	0.056	0.046					0.017									0.045	0.035	0.035
M	WEC000002	Glyceraldehyde-3-phosphate dehydrogenase	P16858	233+VPTPNVSVVDLTCR	C:Carbamidomethylation	1555.8	20	3	GA	13.36	0.081	0.092	0.069	0.128					0.017	0.048	0.048	0.041					0.023	0.053	0.044	0.035					0.032	0.039	0.028	0.018
M	WEC000002	Glyceraldehyde-3-phosphate dehydrogenase	P16858	233+VPTPNVSVVDLTCR	C:Carbamidomethylation	1555.8	20	3	TA	13.36					0.123	0.104	0.069	0.103					0.028	0.071	0.05	0.04					0.035	0.096	0.033	0.029					0.024	0.12	0.022	0.041
M	WEC000002	Glyceraldehyde-3-phosphate dehydrogenase	P16858	233+VPTPNVSVVDLTCRLEKPAK	C:Carbamidomethylation	2222.21	32	3	GA	13.82	0.101	0.111	0.094	0.158					0.066	0.085	0.088	0.106					0.046	0.06	0.04	0.079					0.042	0.044	0.046	0.039
M	WEC000002	Glyceraldehyde-3-phosphate dehydrogenase	P16858	233+VPTPNVSVVDLTCRLEKPAK	C:Carbamidomethylation	2222.21	32	3	TA	13.82					0.137	0.124	0.107	0.146					0.065	0.093	0.068	0.073					0.06	0.055	0.045	0.044					0.035	0.055	0.06	0.057
M	WEC000002	Glyceraldehyde-3-phosphate dehydrogenase	P16858	233+VPTPNVSVVDLTCRLEKPAK	C:Carbamidomethylation	2222.21	32	4	GA	13.82		0.121		0.143					0.045	0.068	0.065	0.061						0.017		0.009					0.022	0.018	0.016	0.013
M	WEC000002	Glyceraldehyde-3-phosphate dehydrogenase	P16858	233+VPTPNVSVVDLTCRLEKPAK	C:Carbamidomethylation	2222.21	32	4	TA	13.82					0.127	0.132							0.047	0.063	0.062	0.059					0.026	0.02							0.021	0.022	0.015	0.005
M	WEC000002	Glyceraldehyde-3-phosphate dehydrogenase	P16858	233+VPTPNVSVVDLTCRLEKPAKYDDIK	C:Carbamidomethylation	2856.51	38	3	GA	14.16	0.144	0.114	0.113	0.137					0.078	0.091	0.082	0.108					0.047	0.018	0.024	0.028					0.041	0.036	0.024	0.053
M	WEC000002	Glyceraldehyde-3-phosphate dehydrogenase	P16858	233+VPTPNVSVVDLTCRLEKPAKYDDIK	C:Carbamidomethylation	2856.51	38	3	TA	14.16					0.13	0.143	0.132	0.162					0.081	0.089	0.096	0.095					0.04	0.024	0.028	0.032					0.03	0.04	0.042	0.039
M	WEC000002	Glyceraldehyde-3-phosphate dehydrogenase	P16858	233+VPTPNVSVVDLTCRLEKPAKYDDIK	C:Carbamidomethylation	2856.51	38	4	GA	14.16	0.129	0.135	0.114	0.183					0.086	0.095	0.098	0.113					0.034	0.034	0.04	0.047					0.033	0.029	0.025	0.04
M	WEC000002	Glyceraldehyde-3-phosphate dehydrogenase	P16858	233+VPTPNVSVVDLTCRLEKPAKYDDIK	C:Carbamidomethylation	2856.51	38	4	TA	14.16					0.16	0.139	0.144	0.182					0.079	0.085	0.082	0.089					0.049	0.034	0.038	0.045					0.026	0.027	0.024	0.027
M	WEC000002	Glyceraldehyde-3-phosphate dehydrogenase	P16858	247+LEKPAKYDDIK	none	1318.71	18	2	GA	5.37			0.083									0.041							0.025									0.054
M	WEC000002	Glyceraldehyde-3-phosphate dehydrogenase	P16858	247+LEKPAKYDDIK	none	1318.71	18	2	TA	5.37							0.113	0.14															0.022	0.021
M	WEC000002	Glyceraldehyde-3-phosphate dehydrogenase	P16858	247+LEKPAKYDDIK	none	1318.71	18	3	GA	5.37	0.061	0.15	0.097	0.158					0.047	0.097	0.094	0.176					0.013	0.034	0.006	0.044					0.011	0.038	0.04	0.19
M	WEC000002	Glyceraldehyde-3-phosphate dehydrogenase	P16858	247+LEKPAKYDDIK	none	1318.71	18	3	TA	5.37					0.092	0.135	0.11	0.139					0.077	0.08	0.095	0.069					0.018	0.027	0.016	0.019					0.047	0.033	0.081	0.012
M	WEC000002	Glyceraldehyde-3-phosphate dehydrogenase	P16858	247+LEKPAKYDDIK	none	1318.71	18	4	GA	5.37	0.088	0.165	0.112	0.191					0.074	0.103		0.151					0.034	0.091	0.023	0.091					0.008	0.077	0.103	0.123
M	WEC000002	Glyceraldehyde-3-phosphate dehydrogenase	P16858	247+LEKPAKYDDIK	none	1318.71	18	4	TA	5.37					0.149	0.185	0.124	0.161					0.12	0.092		0.077					0.03	0.089	0.012	0.04					0.091	0.07	0.133	0.051
M	WEC000002	Glyceraldehyde-3-phosphate dehydrogenase	P16858	247+LEKPAKYDDIKK	none	1446.81	18	2	TA	3.37					0.111	0.121		0.146													0.006	0.016		0.003
M	WEC000002	Glyceraldehyde-3-phosphate dehydrogenase	P16858	247+LEKPAKYDDIKK	none	1446.81	18	2	GA	3.37		0.122	0.082	0.143					0.041	0.065	0.066							0.011	0.004	0.01					0.018	0.012	0.002
M	WEC000002	Glyceraldehyde-3-phosphate dehydrogenase	P16858	247+LEKPAKYDDIKK	none	1446.81	18	3	GA	3.37				0.109					-0.039								0.231	0.352	0.221	0.053					0.119	0.097	0.102	0.307
M	WEC000002	Glyceraldehyde-3-phosphate dehydrogenase	P16858	247+LEKPAKYDDIKK	none	1446.81	18	3	TA	3.37					0.031	0.163								0.007							0.082	0.109	0.314	0.306					0.353	0.177	0.367	0.322
M	WEC000002	Glyceraldehyde-3-phosphate dehydrogenase	P16858	247+LEKPAKYDDIKK	none	1446.81	18	4	GA	3.37	0.121	0.124		0.128					0.045	0.062	0.059	0.058					0.02	0.029		0.032					0.025	0.043	0.003	0.02
M	WEC000002	Glyceraldehyde-3-phosphate dehydrogenase	P16858	247+LEKPAKYDDIKK	none	1446.81	18	4	TA	3.37					0.087	0.139	0.113	0.161					0.038	0.029	0.046						0.039	0.062	0.025	0.022					0.015	0.033	0.076	0.137
M	WEC000002	Glyceraldehyde-3-phosphate dehydrogenase	P16858	262+QASEGPLK	none	828.43	20	2	GA	3.16		0.129		0.149						0.078	0.082							0.016		0.038						0.042	0.042
M	WEC000002	Glyceraldehyde-3-phosphate dehydrogenase	P16858	262+QASEGPLK	none	828.43	20	2	TA	3.16					0.124	0.146							0.052		0.065	0.067					0.024	0.046							0.033	0.126	0.036	0.058
M	WEC000002	Glyceraldehyde-3-phosphate dehydrogenase	P16858	308+LISWYDNEYGYSNR	none	1778.79	23	2	GA	13.74	0.101	0.12	0.094	0.135					0.049	0.077	0.083	0.065					0.02	0.022	0.018	0.022					0.016	0.025	0.026	0.023
M	WEC000002	Glyceraldehyde-3-phosphate dehydrogenase	P16858	308+LISWYDNEYGYSNR	none	1778.79	23	2	TA	13.74						0.127	0.103	0.143					0.055	0.059	0.061	0.054						0.032	0.022	0.026					0.026	0.023	0.019	0.02
M	WEC000002	Glyceraldehyde-3-phosphate dehydrogenase	P16858	308+LISWYDNEYGYSNR	none	1778.79	23	3	GA	13.74	0.117	0.137	0.105	0.145					0.052	0.083	0.078	0.066					0.086	0.081	0.062	0.083					0.025	0.034	0.024	0.028
M	WEC000002	Glyceraldehyde-3-phosphate dehydrogenase	P16858	308+LISWYDNEYGYSNR	none	1778.79	23	3	TA	13.74					0.103	0.123	0.096	0.151					0.057	0.07	0.081	0.075					0.057	0.062	0.034	0.042					0.024	0.025	0.032	0.047
M	WEC000002	Glyceraldehyde-3-phosphate dehydrogenase	P16858	322+VVDLMAYMASKE	none	1355.65	21	2	GA	16.24	0.096										0.095						0.038										0.012
M	WEC000002	Glyceraldehyde-3-phosphate dehydrogenase	P16858	322+VVDLMAYMASKE	none	1355.65	21	2	TA	16.24														0.071																0.009
M	WEC000002	Glyceraldehyde-3-phosphate dehydrogenase	P16858	322+VVDLMAYMASKE	none	1355.65	21	3	GA	16.24	0.163	0.112	0.082	0.133					0.038	0.076	0.09	0.063					0.03	0.012	0.007	0.011					0.012	0.017	0.016	0.017
M	WEC000002	Glyceraldehyde-3-phosphate dehydrogenase	P16858	322+VVDLMAYMASKE	none	1355.65	21	3	TA	16.24					0.119	0.118	0.104	0.151					0.052	0.049	0.054	0.048					0.014	0.014	0.022	0.023					0.016	0.027	0.013	0.012
M	WEC000002	Glyceraldehyde-3-phosphate dehydrogenase	P16858	60+AENGKLVINGKPITIFQERDPTNIK	none	2794.53	44	3	GA	12.7																	0.353		0.123						0.591
M	WEC000002	Glyceraldehyde-3-phosphate dehydrogenase	P16858	60+AENGKLVINGKPITIFQERDPTNIK	none	2794.53	44	3	TA	12.7								0.23															0.191	0.173					0.69
M	WEC000002	Glyceraldehyde-3-phosphate dehydrogenase	P16858	60+AENGKLVINGKPITIFQERDPTNIK	none	2794.53	44	4	TA	12.7						0.188																0.115	0.152	0.126					0.121			0.269
M	WEC000002	Glyceraldehyde-3-phosphate dehydrogenase	P16858	60+AENGKLVINGKPITIFQERDPTNIK	none	2794.53	44	4	GA	12.7										0.119	0.114						0.176	0.108	0.086	0.186					0.127	0.169	0.188	0.154
M	WEC000002	Glyceraldehyde-3-phosphate dehydrogenase	P16858	65+LVINGKPITIFQERDPTNIK	none	2295.29	31	3	TA	13.7					0.14	0.124	0.111	0.139					0.054			0.086					0.055	0.024	0.03	0.017					0.021			0.037
M	WEC000002	Glyceraldehyde-3-phosphate dehydrogenase	P16858	65+LVINGKPITIFQERDPTNIK	none	2295.29	31	3	GA	13.7	0.11	0.134	0.112	0.15					0.055	0.073	0.09	0.07					0.024	0.038	0.028	0.049					0.011	0.026	0.032	0.017
M	WEC000002	Glyceraldehyde-3-phosphate dehydrogenase	P16858	65+LVINGKPITIFQERDPTNIK	none	2295.29	31	4	TA	13.7						0.126	0.12	0.165					0.057								0.315	0.13	0.118	0.095					0.05
M	WEC000002	Glyceraldehyde-3-phosphate dehydrogenase	P16858	65+LVINGKPITIFQERDPTNIK	none	2295.29	31	4	GA	13.7	0.149	0.152	0.123	0.18					0.073		0.094	0.099					0.077	0.154	0.082	0.172					0.049	0.239	0.142	0.102
M	WEC000002	Glyceraldehyde-3-phosphate dehydrogenase	P16858	85+WGEAGAEYVVESTGVFTTMEK	none	2290.05	37	2	TA	18.02						0.117	0.118	0.139														0.072	0.053	0.051
M	WEC000002	Glyceraldehyde-3-phosphate dehydrogenase	P16858	85+WGEAGAEYVVESTGVFTTMEK	none	2290.05	37	2	GA	18.02		0.112	0.105						0.056	0.093		0.084						0.058	0.044						0.079	0.086		0.106
M	WEC000002	Glyceraldehyde-3-phosphate dehydrogenase	P16858	85+WGEAGAEYVVESTGVFTTMEK	none	2290.05	37	3	TA	18.02						0.026	0.012	0.055														0.179	0.164	0.122
M	WEC000002	Glyceraldehyde-3-phosphate dehydrogenase	P16858	85+WGEAGAEYVVESTGVFTTMEK	none	2290.05	37	3	GA	18.02		0.031	0.04						-0.011									0.152	0.078						0.19	0.26		0.3
M	WEC000002	Glycogen phosphorylase, muscle form	Q9WUB3	18+GLAGVENVSELKK	none	1342.75	24	2	GA	8.79	0.185	0.187	0.168	0.211					0.06	0.091	0.083	0.084					0.056	0.022	0.039	0.008					0.012	0.02	0.015	0.021
M	WEC000002	Glycogen phosphorylase, muscle form	Q9WUB3	18+GLAGVENVSELKK	none	1342.75	24	2	TA	8.79					0.178	0.19	0.172	0.211					0.064	0.085	0.076	0.075					0.016	0.019	0.015	0.031					0.011	0.031	0.012	0.025
M	WEC000002	Glycogen phosphorylase, muscle form	Q9WUB3	18+GLAGVENVSELKK	none	1342.75	24	3	GA	8.79	0.19	0.194	0.18	0.199					0.071	0.093	0.095	0.093					0.029	0.037	0.033	0.018					0.014	0.019	0.019	0.02
M	WEC000002	Glycogen phosphorylase, muscle form	Q9WUB3	18+GLAGVENVSELKK	none	1342.75	24	3	TA	8.79					0.197	0.194	0.18	0.222					0.07	0.089	0.078	0.076					0.051	0.039	0.049	0.024					0.016	0.007	0.001	0.024
M	WEC000002	Glycogen phosphorylase, muscle form	Q9WUB3	193+ARPEFTLPVHFYGR	none	1688.88	27	2	TA	14.18																						0.466										0.446
M	WEC000002	Glycogen phosphorylase, muscle form	Q9WUB3	193+ARPEFTLPVHFYGR	none	1688.88	27	2	GA	14.18																	0.439											0.633
M	WEC000002	Glycogen phosphorylase, muscle form	Q9WUB3	193+ARPEFTLPVHFYGR	none	1688.88	27	3	GA	14.18	0.212	0.249	0.209	0.307					0.118	0.18	0.191	0.182					0.09	0.131	0.117	0.177					0.09	0.121	0.119	0.144
M	WEC000002	Glycogen phosphorylase, muscle form	Q9WUB3	193+ARPEFTLPVHFYGR	none	1688.88	27	3	TA	14.18					0.26	0.258	0.244	0.251					0.153	0.202	0.189	0.183					0.13	0.125	0.144	0.122					0.112	0.16	0.145	0.125
M	WEC000002	Glycogen phosphorylase, muscle form	Q9WUB3	193+ARPEFTLPVHFYGR	none	1688.88	27	4	GA	14.18	0.114	0.119	0.093	0.055					0.024	0.038	0.047	0.028					0.026	0.068	0.028	0.119					0.03	0.125	0.088	0.109
M	WEC000002	Glycogen phosphorylase, muscle form	Q9WUB3	193+ARPEFTLPVHFYGR	none	1688.88	27	4	TA	14.18					0.079	0.126	0.105	0.14					0.03	-0.012	0.031	0.021					0.105	0.082	0.081	0.016					0.107	0.148	0.084	0.081
M	WEC000002	Glycogen phosphorylase, muscle form	Q9WUB3	216+WVDTQVVLAMPYDTPVPGYR	none	2306.14	30	2	GA	18.42
M	WEC000002	Glycogen phosphorylase, muscle form	Q9WUB3	216+WVDTQVVLAMPYDTPVPGYR	none	2306.14	30	2	TA	18.42
M	WEC000002	Glycogen phosphorylase, muscle form	Q9WUB3	216+WVDTQVVLAMPYDTPVPGYR	none	2306.14	30	3	GA	18.42																				0.12					0.099
M	WEC000002	Glycogen phosphorylase, muscle form	Q9WUB3	216+WVDTQVVLAMPYDTPVPGYR	none	2306.14	30	3	TA	18.42																						0.14	0.118	0.119					0.206
M	WEC000002	Glycogen phosphorylase, muscle form	Q9WUB3	249+APNDFNLKDFNVGGYIQAVLDR	none	2465.23	38	3	GA	21.7	0.162	0.165	0.166	0.159					0.044	0.067	0.053	0.092					0.013	0.017	0.016	0.046					0.019	0.033	0.056	0.018
M	WEC000002	Glycogen phosphorylase, muscle form	Q9WUB3	249+APNDFNLKDFNVGGYIQAVLDR	none	2465.23	38	3	TA	21.7					0.153	0.159	0.148	0.201					0.048	0.051	0.05	0.054					0.017	0.023	0.023	0.02					0.03	0.061	0.061	0.048
M	WEC000002	Glycogen phosphorylase, muscle form	Q9WUB3	249+APNDFNLKDFNVGGYIQAVLDR	none	2465.23	38	4	GA	21.7																	0.27			0.502					0.257	0.371		0.304
M	WEC000002	Glycogen phosphorylase, muscle form	Q9WUB3	249+APNDFNLKDFNVGGYIQAVLDR	none	2465.23	38	4	TA	21.7																					0.5	0.308	0.383						0.358		0.546	0.461
M	WEC000002	Glycogen phosphorylase, muscle form	Q9WUB3	249+APNDFNLKDFNVGGYIQAVLDRNLAENISR	none	3362.7	58	3	GA	22.05	0.167	0.142	0.137	0.169					0.055	0.05	0.044	0.056					0.056	0.053	0.171	0.068					0.07	0.033	0.172	0.143
M	WEC000002	Glycogen phosphorylase, muscle form	Q9WUB3	249+APNDFNLKDFNVGGYIQAVLDRNLAENISR	none	3362.7	58	3	TA	22.05					0.176	0.142	0.161	0.159					0.063	0.065		0.07					0.081	0.074	0.124	0.083					0.1	0.015	0.206	0.08
M	WEC000002	Glycogen phosphorylase, muscle form	Q9WUB3	249+APNDFNLKDFNVGGYIQAVLDRNLAENISR	none	3362.7	58	4	GA	22.05	0.208	0.158	0.151	0.175					0.069	0.06	0.065	0.076					0.059	0.049	0.073	0.057					0.031	0.05	0.102	0.079
M	WEC000002	Glycogen phosphorylase, muscle form	Q9WUB3	249+APNDFNLKDFNVGGYIQAVLDRNLAENISR	none	3362.7	58	4	TA	22.05					0.193	0.152	0.149	0.167					0.067	0.058	0.058	0.081					0.055	0.037	0.037	0.035					0.018	0.027	0.096	0.021
M	WEC000002	Glycogen phosphorylase, muscle form	Q9WUB3	257+DFNVGGYIQAVLDR	none	1565.78	25	2	TA	21.08								0.294														0.313	0.265	0.097					0.344
M	WEC000002	Glycogen phosphorylase, muscle form	Q9WUB3	257+DFNVGGYIQAVLDR	none	1565.78	25	2	GA	21.08			0.221						0.167			0.139					0.244	0.282	0.065						0.127	0.294		0.048
M	WEC000002	Glycogen phosphorylase, muscle form	Q9WUB3	279+VLYPNDNFFEGK	none	1441.69	17	2	GA	13.82	0.19	0.207	0.184	0.248					0.077	0.117	0.113	0.104					0.014	0.107	0.017	0.035					0.049	0.052	0.058	0.055
M	WEC000002	Glycogen phosphorylase, muscle form	Q9WUB3	279+VLYPNDNFFEGK	none	1441.69	17	2	TA	13.82					0.202	0.212	0.193	0.233					0.087		0.103	0.101					0.027	0.1	0.016	0.016					0.071	0.493	0.053	0.051
M	WEC000002	Glycogen phosphorylase, muscle form	Q9WUB3	279+VLYPNDNFFEGK	none	1441.69	17	3	TA	13.82								0.318													0.363	0.308	0.254	0.17					0.367		0.391	0.516
M	WEC000002	Glycogen phosphorylase, muscle form	Q9WUB3	279+VLYPNDNFFEGK	none	1441.69	17	3	GA	13.82	0.301		0.251						0.137								0.184	0.353	0.14						0.192	0.372	0.426	0.219
M	WEC000002	Glycogen phosphorylase, muscle form	Q9WUB3	279+VLYPNDNFFEGKELR	none	1839.92	25	2	GA	13.69	0.211	0.213		0.229					0.08	0.124	0.111	0.145					0.018	0.024		0.023					0.01	0.014	0.01	0.05
M	WEC000002	Glycogen phosphorylase, muscle form	Q9WUB3	279+VLYPNDNFFEGKELR	none	1839.92	25	2	TA	13.69					0.199	0.202	0.189	0.229					0.095	0.113	0.109	0.103					0.029	0.024	0.026	0.034					0.015	0.029	0.018	0.027
M	WEC000002	Glycogen phosphorylase, muscle form	Q9WUB3	279+VLYPNDNFFEGKELR	none	1839.92	25	3	GA	13.69	0.185	0.188	0.167	0.204					0.07	0.088	0.088	0.087					0.018	0.016	0.019	0.011					0.003	0.016	0.01	0.037
M	WEC000002	Glycogen phosphorylase, muscle form	Q9WUB3	279+VLYPNDNFFEGKELR	none	1839.92	25	3	TA	13.69					0.178	0.195	0.179	0.215					0.071	0.078	0.07	0.078					0.018	0.02	0.012	0.009					0.004	0.018	0.011	0.006
M	WEC000002	Glycogen phosphorylase, muscle form	Q9WUB3	294+LKQEYFVVAATLQDIIR	none	2006.12	31	2	TA	20.5						0.1	0.103	0.126					0.012									0.125	0.136	0.074					0.135
M	WEC000002	Glycogen phosphorylase, muscle form	Q9WUB3	294+LKQEYFVVAATLQDIIR	none	2006.12	31	2	GA	20.5	0.115	0.139	0.113						0.046	0.073		0.066					0.071	0.111	0.077						0.049	0.141		0.141
M	WEC000002	Glycogen phosphorylase, muscle form	Q9WUB3	294+LKQEYFVVAATLQDIIR	none	2006.12	31	3	TA	20.5						0.088	0.076	0.139					0.011								0.252	0.163	0.176	0.109					0.14	0.342
M	WEC000002	Glycogen phosphorylase, muscle form	Q9WUB3	294+LKQEYFVVAATLQDIIR	none	2006.12	31	3	GA	20.5	0.151	0.124	0.098						0.062	0.058		0.02					0.105	0.158	0.129	0.297					0.085	0.141	0.25	0.163
M	WEC000002	Glycogen phosphorylase, muscle form	Q9WUB3	294+LKQEYFVVAATLQDIIRR	none	2162.22	34	3	TA	19.27					0.221	0.19	0.185	0.21					0.083	0.129	0.104	0.126					0.151	0.094	0.11	0.087					0.083	0.191	0.194	0.16
M	WEC000002	Glycogen phosphorylase, muscle form	Q9WUB3	294+LKQEYFVVAATLQDIIRR	none	2162.22	34	3	GA	19.27	0.195	0.187	0.186	0.197					0.087	0.113	0.1	0.104					0.068	0.087	0.11	0.116					0.087	0.117	0.175	0.176
M	WEC000002	Glycogen phosphorylase, muscle form	Q9WUB3	294+LKQEYFVVAATLQDIIRR	none	2162.22	34	4	TA	19.27					0.272	0.213	0.196	0.223					0.096			0.139					0.169	0.09	0.119	0.115					0.1	0.24	0.227	0.175
M	WEC000002	Glycogen phosphorylase, muscle form	Q9WUB3	294+LKQEYFVVAATLQDIIRR	none	2162.22	34	4	GA	19.27	0.212	0.191	0.212	0.26					0.084	0.104							0.07	0.06	0.09	0.138					0.076	0.134	0.21	0.23
M	WEC000002	Glycogen phosphorylase, muscle form	Q9WUB3	317+FGSRDPVR	none	932.48	17	2	GA	3.09	0.117	0.123	0.11	0.157					0.031	0.08	0.075	0.069					0.05	0.034	0.036	0.102					0.049	0.127	0.084	0.021
M	WEC000002	Glycogen phosphorylase, muscle form	Q9WUB3	317+FGSRDPVR	none	932.48	17	2	TA	3.09					0.141	0.14	0.11	0.15					0.047		0.064						0.069	0.05	0.011	0.056					0.082	0.417	0.136	0.277
M	WEC000002	Glycogen phosphorylase, muscle form	Q9WUB3	317+FGSRDPVR	none	932.48	17	3	GA	3.09		0.15	0.142	0.148					0.061	0.071	0.072	0.067						0.185	0.166	0.185					0.159	0.197	0.153	0.169
M	WEC000002	Glycogen phosphorylase, muscle form	Q9WUB3	317+FGSRDPVR	none	932.48	17	3	TA	3.09					0.141	0.157	0.143	0.167					0.052	0.071	0.052	0.063					0.163	0.166	0.176	0.185					0.143	0.093	0.151	0.101
M	WEC000002	Glycogen phosphorylase, muscle form	Q9WUB3	325+TNFDAFPDKVAIQLNDTHPSLAIPELMR	none	3152.6	53	3	GA	18.75	0.1			0.16								0.082					0.039	0.268	0.27	0.033					0.384	0.738	0.441	0.034
M	WEC000002	Glycogen phosphorylase, muscle form	Q9WUB3	325+TNFDAFPDKVAIQLNDTHPSLAIPELMR	none	3152.6	53	3	TA	18.75						0.172								0.038		0.06					0.258	0.029	0.256	0.24					0.715	0.028	0.441	0.028
M	WEC000002	Glycogen phosphorylase, muscle form	Q9WUB3	325+TNFDAFPDKVAIQLNDTHPSLAIPELMR	none	3152.6	53	4	GA	18.75	0.228			0.183								0.103					0.175	0.223	0.237	0.034					0.327	0.187		0.029
M	WEC000002	Glycogen phosphorylase, muscle form	Q9WUB3	325+TNFDAFPDKVAIQLNDTHPSLAIPELMR	none	3152.6	53	4	TA	18.75						0.179								0.07		0.093					0.223	0.024	0.284	0.243					0.191	0.061		0.028
M	WEC000002	Glycogen phosphorylase, muscle form	Q9WUB3	334+VAIQLNDTHPSLAIPELMR	none	2117.13	39	2	TA	16.75
M	WEC000002	Glycogen phosphorylase, muscle form	Q9WUB3	334+VAIQLNDTHPSLAIPELMR	none	2117.13	39	2	GA	16.75																												0.325
M	WEC000002	Glycogen phosphorylase, muscle form	Q9WUB3	334+VAIQLNDTHPSLAIPELMR	none	2117.13	39	3	GA	16.75	0.196	0.156	0.156						0.064	0.077	0.089	0.077					0.178	0.082	0.042	0.203					0.073	0.134	0.174	0.055
M	WEC000002	Glycogen phosphorylase, muscle form	Q9WUB3	334+VAIQLNDTHPSLAIPELMR	none	2117.13	39	3	TA	16.75					0.204	0.175	0.156	0.18					0.064		0.081	0.079					0.118	0.079	0.107	0.075					0.149	0.287	0.15	0.134
M	WEC000002	Glycogen phosphorylase, muscle form	Q9WUB3	334+VAIQLNDTHPSLAIPELMR	none	2117.13	39	4	TA	16.75																					0.485	0.377	0.468						0.64
M	WEC000002	Glycogen phosphorylase, muscle form	Q9WUB3	334+VAIQLNDTHPSLAIPELMR	none	2117.13	39	4	GA	16.75																	0.838	0.481		0.496					0.363	0.917
M	WEC000002	Glycogen phosphorylase, muscle form	Q9WUB3	353+ILVDLERLDWDK	none	1513.81	17	2	GA	16.12																	0.343	0.329	0.248						0.241
M	WEC000002	Glycogen phosphorylase, muscle form	Q9WUB3	353+ILVDLERLDWDK	none	1513.81	17	2	TA	16.12																						0.391	0.338	0.318					0.55
M	WEC000002	Glycogen phosphorylase, muscle form	Q9WUB3	353+ILVDLERLDWDK	none	1513.81	17	3	TA	16.12							0.299	0.329														0.335	0.137	0.143					0.261
M	WEC000002	Glycogen phosphorylase, muscle form	Q9WUB3	353+ILVDLERLDWDK	none	1513.81	17	3	GA	16.12	0.292		0.271						0.149								0.143	0.251	0.108						0.185
M	WEC000002	Glycogen phosphorylase, muscle form	Q9WUB3	353+ILVDLERLDWDKAWDVTVK	none	2313.24	25	3	GA	18.6	0.222	0.219	0.215	0.24					0.093	0.131	0.154	0.157					0.058	0.05	0.067	0.113					0.056	0.098	0.126	0.179
M	WEC000002	Glycogen phosphorylase, muscle form	Q9WUB3	353+ILVDLERLDWDKAWDVTVK	none	2313.24	25	3	TA	18.6					0.237	0.232	0.223	0.229					0.105	0.139	0.151	0.147					0.133	0.081	0.119	0.107					0.068	0.124	0.144	0.132
M	WEC000002	Glycogen phosphorylase, muscle form	Q9WUB3	353+ILVDLERLDWDKAWDVTVK	none	2313.24	25	4	GA	18.6	0.101	0.115		0.004					0.002	-0.043							0.078	0.061	0.112	0.157					0.066	0.108	0.163	0.253
M	WEC000002	Glycogen phosphorylase, muscle form	Q9WUB3	353+ILVDLERLDWDKAWDVTVK	none	2313.24	25	4	TA	18.6					0.011	0.101	-0.014	0.043					-0.027	-0.082							0.156	0.093	0.14	0.109					0.099	0.148	0.182	0.152
M	WEC000002	Glycogen phosphorylase, muscle form	Q9WUB3	372+TCAYTNHTVLPEALER	C:Carbamidomethylation	1873.9	31	2	GA	11.03	0.254	0.253	0.183						0.092	0.34		0.127					0.057	0.077	0.039						0.045	0.107		0.034
M	WEC000002	Glycogen phosphorylase, muscle form	Q9WUB3	372+TCAYTNHTVLPEALER	C:Carbamidomethylation	1873.9	31	2	TA	11.03						0.248	0.225	0.24					0.181								0.205	0.064	0.076	0.054					0.066
M	WEC000002	Glycogen phosphorylase, muscle form	Q9WUB3	372+TCAYTNHTVLPEALER	C:Carbamidomethylation	1873.9	31	3	GA	11.03	0.284	0.245	0.202						0.08								0.11	0.182	0.078	0.315					0.061
M	WEC000002	Glycogen phosphorylase, muscle form	Q9WUB3	372+TCAYTNHTVLPEALER	C:Carbamidomethylation	1873.9	31	3	TA	11.03							0.226	0.251													0.23	0.23	0.144	0.13					0.231
M	WEC000002	Glycogen phosphorylase, muscle form	Q9WUB3	372+TCAYTNHTVLPEALERWPVHLMETLLPR	C:Carbamidomethylation	3346.7	50	3	GA	21.37
M	WEC000002	Glycogen phosphorylase, muscle form	Q9WUB3	372+TCAYTNHTVLPEALERWPVHLMETLLPR	C:Carbamidomethylation	3346.7	50	3	TA	21.37
M	WEC000002	Glycogen phosphorylase, muscle form	Q9WUB3	372+TCAYTNHTVLPEALERWPVHLMETLLPR	C:Carbamidomethylation	3346.7	50	4	GA	21.37																		0.267	0.379	0.468					0.296	0.447
M	WEC000002	Glycogen phosphorylase, muscle form	Q9WUB3	372+TCAYTNHTVLPEALERWPVHLMETLLPR	C:Carbamidomethylation	3346.7	50	4	TA	21.37																					0.403	0.331	0.414	0.297					0.363
M	WEC000002	Glycogen phosphorylase, muscle form	Q9WUB3	388+WPVHLMETLLPR	none	1490.81	19	2	TA	17.68																						1.656	1.917	1.939								1.577
M	WEC000002	Glycogen phosphorylase, muscle form	Q9WUB3	388+WPVHLMETLLPR	none	1490.81	19	2	GA	17.68																	2.132	1.66	1.545						1.319	1.559	1.509	1.558
M	WEC000002	Glycogen phosphorylase, muscle form	Q9WUB3	388+WPVHLMETLLPR	none	1490.81	19	3	GA	17.68																			0.333
M	WEC000002	Glycogen phosphorylase, muscle form	Q9WUB3	400+HLQIIYEINQR	none	1425.77	24	2	GA	11.67	0.249	0.239	0.191						0.087		0.278	0.21					0.062	0.091	0.069	0.252					0.01	0.211	0.196	0.12
M	WEC000002	Glycogen phosphorylase, muscle form	Q9WUB3	400+HLQIIYEINQR	none	1425.77	24	2	TA	11.67					0.294	0.261	0.239	0.246													0.179	0.111	0.086	0.024					0.21	0.36	0.234	0.211
M	WEC000002	Glycogen phosphorylase, muscle form	Q9WUB3	400+HLQIIYEINQR	none	1425.77	24	3	TA	11.67																						0.644	0.462	0.213					0.738
M	WEC000002	Glycogen phosphorylase, muscle form	Q9WUB3	400+HLQIIYEINQR	none	1425.77	24	3	GA	11.67			0.086									0.102					0.249	0.702	0.191						0.223	0.585	0.781	0.168
M	WEC000002	Glycogen phosphorylase, muscle form	Q9WUB3	415+VAAAFPGDVDR	none	1116.56	25	2	GA	8.89	0.192	0.212	0.181	0.244					0.067	0.104	0.105	0.103					0.028	0.053	0.015	0.078					0.021	0.054	0.065	0.021
M	WEC000002	Glycogen phosphorylase, muscle form	Q9WUB3	415+VAAAFPGDVDR	none	1116.56	25	2	TA	8.89					0.208	0.216	0.195	0.219					0.085	0.11	0.113	0.12					0.057	0.058	0.038	0.02					0.053	0.096	0.067	0.07
M	WEC000002	Glycogen phosphorylase, muscle form	Q9WUB3	415+VAAAFPGDVDR	none	1116.56	25	3	GA	8.89																			0.626
M	WEC000002	Glycogen phosphorylase, muscle form	Q9WUB3	415+VAAAFPGDVDR	none	1116.56	25	3	TA	8.89																								0.658
M	WEC000002	Glycogen phosphorylase, muscle form	Q9WUB3	428+RMSLVEEGAVKR	none	1373.74	27	2	GA	6.36									0.196								0.67		0.695						0.141
M	WEC000002	Glycogen phosphorylase, muscle form	Q9WUB3	428+RMSLVEEGAVKR	none	1373.74	27	2	TA	6.36						0.354															0.209	0.022							0.369	0.407
M	WEC000002	Glycogen phosphorylase, muscle form	Q9WUB3	428+RMSLVEEGAVKR	none	1373.74	27	3	TA	6.36															0.113						0.122		0.458	0.515							0.027	0.22
M	WEC000002	Glycogen phosphorylase, muscle form	Q9WUB3	428+RMSLVEEGAVKR	none	1373.74	27	3	GA	6.36									0.105	0.156								0.322	0.442	0.461					0.054	0.044		0.509
M	WEC000002	Glycogen phosphorylase, muscle form	Q9WUB3	428+RMSLVEEGAVKR	none	1373.74	27	4	TA	6.36															0.137								0.301	0.431							0.067
M	WEC000002	Glycogen phosphorylase, muscle form	Q9WUB3	428+RMSLVEEGAVKR	none	1373.74	27	4	GA	6.36									0.177		0.185	0.229						0.345	0.465	0.407					0.105	0.221	0.158	0.18
M	WEC000002	Glycogen phosphorylase, muscle form	Q9WUB3	440+INMAHLCIAGSHAVNGVAR	C:Carbamidomethylation	1990	42	3	GA	10.56				0.403														0.189		0.109						0.2	0.821	0.185
M	WEC000002	Glycogen phosphorylase, muscle form	Q9WUB3	440+INMAHLCIAGSHAVNGVAR	C:Carbamidomethylation	1990	42	3	TA	10.56						0.39									0.333						0.196	0.137	0.235	0.169					0.22		0.157	0.178
M	WEC000002	Glycogen phosphorylase, muscle form	Q9WUB3	440+INMAHLCIAGSHAVNGVAR	C:Carbamidomethylation	1990	42	4	GA	10.56																		0.265		0.144						0.243		0.266
M	WEC000002	Glycogen phosphorylase, muscle form	Q9WUB3	440+INMAHLCIAGSHAVNGVAR	C:Carbamidomethylation	1990	42	4	TA	10.56																					0.265	0.219		0.24					0.229		0.199	0.22
M	WEC000002	Glycogen phosphorylase, muscle form	Q9WUB3	467+TIFKDFYELEPHK	none	1665.84	19	2	TA	13.85																					0.756			0.349						0.603	0.568	0.642
M	WEC000002	Glycogen phosphorylase, muscle form	Q9WUB3	467+TIFKDFYELEPHK	none	1665.84	19	2	GA	13.85																	0.748	0.78	0.1						0.546	0.401	0.434	0.257
M	WEC000002	Glycogen phosphorylase, muscle form	Q9WUB3	467+TIFKDFYELEPHK	none	1665.84	19	3	GA	13.85																									0.208		0.71	0.21
M	WEC000002	Glycogen phosphorylase, muscle form	Q9WUB3	467+TIFKDFYELEPHK	none	1665.84	19	3	TA	13.85																							0.634	0.322					0.615		1.077
M	WEC000002	Glycogen phosphorylase, muscle form	Q9WUB3	467+TIFKDFYELEPHK	none	1665.84	19	4	TA	13.85								0.311															0.263	0.119
M	WEC000002	Glycogen phosphorylase, muscle form	Q9WUB3	467+TIFKDFYELEPHK	none	1665.84	19	4	GA	13.85			0.256						0.153			0.182							0.113						0.09			0.077
M	WEC000002	Glycogen phosphorylase, muscle form	Q9WUB3	467+TIFKDFYELEPHKFQNK	none	2183.1	26	3	GA	13.43	0.239	0.232	0.22						0.131	0.137	0.147	0.147					0.084	0.054	0.072						0.067	0.092	0.1	0.097
M	WEC000002	Glycogen phosphorylase, muscle form	Q9WUB3	467+TIFKDFYELEPHKFQNK	none	2183.1	26	3	TA	13.43					0.217	0.231	0.244	0.257					0.116	0.173	0.144	0.142					0.063	0.056	0.07	0.064					0.09	0.163	0.092	0.085
M	WEC000002	Glycogen phosphorylase, muscle form	Q9WUB3	467+TIFKDFYELEPHKFQNK	none	2183.1	26	4	GA	13.43	0.249	0.262	0.217						0.116	0.156	0.163	0.138					0.093	0.14	0.072						0.07	0.076	0.107	0.071
M	WEC000002	Glycogen phosphorylase, muscle form	Q9WUB3	467+TIFKDFYELEPHKFQNK	none	2183.1	26	4	TA	13.43						0.248	0.258	0.285					0.174		0.202	0.21					0.21	0.114	0.096	0.043					0.076	0.248	0.156	0.136
M	WEC000002	Glycogen phosphorylase, muscle form	Q9WUB3	491+RWLVLCNPGLAEVIAER	C:Carbamidomethylation	1995.07	35	2	GA	17.72	0.146	0.139	0.127	0.015					0.036								0.032	0.046	0.04	0.181					0.037	0.365	0.248	0.452
M	WEC000002	Glycogen phosphorylase, muscle form	Q9WUB3	491+RWLVLCNPGLAEVIAER	C:Carbamidomethylation	1995.07	35	2	TA	17.72					0.133	0.144	0.13	0.008					-0.039		0.028	-0.069					0.036	0.053	0.039	0.173					0.144	0.201	0.061	0.166
M	WEC000002	Glycogen phosphorylase, muscle form	Q9WUB3	491+RWLVLCNPGLAEVIAER	C:Carbamidomethylation	1995.07	35	3	GA	17.72	0.175	0.168	0.149	0.245					0.056	0.104	0.12	0.118					0.058	0.037	0.032	0.099					0.024	0.064	0.089	0.078
M	WEC000002	Glycogen phosphorylase, muscle form	Q9WUB3	491+RWLVLCNPGLAEVIAER	C:Carbamidomethylation	1995.07	35	3	TA	17.72					0.196	0.182	0.167	0.214					0.089	0.118	0.084	0.112					0.07	0.046	0.044	0.084					0.079	0.062	0.02	0.059
M	WEC000002	Glycogen phosphorylase, muscle form	Q9WUB3	492+WLVLCNPGLAEVIAER	C:Carbamidomethylation	1838.97	31	2	GA	19.72	0.172	0.16	0.171	0.158					0.053	0.061	0.05	0.071					0.021	0.058	0.024	0.06					0.014	0.067	0.063	0.035
M	WEC000002	Glycogen phosphorylase, muscle form	Q9WUB3	492+WLVLCNPGLAEVIAER	C:Carbamidomethylation	1838.97	31	2	TA	19.72					0.157	0.162	0.154	0.189					0.045	0.04	0.051	0.049					0.033	0.042	0.019	0.017					0.044	0.087	0.055	0.051
M	WEC000002	Glycogen phosphorylase, muscle form	Q9WUB3	492+WLVLCNPGLAEVIAER	C:Carbamidomethylation	1838.97	31	3	TA	19.72					0.232	0.214	0.213	0.24					0.096			0.157					0.168	0.123	0.131	0.1					0.112		0.205	0.198
M	WEC000002	Glycogen phosphorylase, muscle form	Q9WUB3	492+WLVLCNPGLAEVIAER	C:Carbamidomethylation	1838.97	31	3	GA	19.72	0.224	0.227	0.196						0.084	0.146	0.143	0.129					0.114	0.122	0.091	0.202					0.073	0.192	0.198	0.116
M	WEC000002	Glycogen phosphorylase, muscle form	Q9WUB3	508+IGEDYISDLDQLRK	none	1663.84	26	2	GA	13.78	0.214	0.241	0.192	0.338					0.081	0.134	0.143	0.12					0.034	0.044	0.025	0.165					0.029	0.085	0.061	0.039
M	WEC000002	Glycogen phosphorylase, muscle form	Q9WUB3	508+IGEDYISDLDQLRK	none	1663.84	26	2	TA	13.78					0.293	0.25	0.213	0.232					0.107	0.17	0.174	0.201					0.105	0.037	0.043	0.028					0.033	0.083	0.096	0.126
M	WEC000002	Glycogen phosphorylase, muscle form	Q9WUB3	508+IGEDYISDLDQLRK	none	1663.84	26	3	GA	13.78	0.269	0.262	0.232	0.289					0.114	0.165	0.136	0.155					0.105	0.093	0.061	0.086					0.074	0.137	0.09	0.09
M	WEC000002	Glycogen phosphorylase, muscle form	Q9WUB3	508+IGEDYISDLDQLRK	none	1663.84	26	3	TA	13.78					0.252	0.258	0.24	0.279					0.11	0.148	0.125	0.168					0.089	0.106	0.087	0.102					0.068	0.1	0.081	0.051
M	WEC000002	Glycogen phosphorylase, muscle form	Q9WUB3	508+IGEDYISDLDQLRK	none	1663.84	26	4	GA	13.78																												0.076
M	WEC000002	Glycogen phosphorylase, muscle form	Q9WUB3	51+DYYFALAHTVRDHLVGR	none	2032.03	30	3	TA	15.11																					0.739	0.39		0.305							0.603	0.461
M	WEC000002	Glycogen phosphorylase, muscle form	Q9WUB3	51+DYYFALAHTVRDHLVGR	none	2032.03	30	3	GA	15.11																	0.362	0.354	0.171						0.287		0.416	0.395
M	WEC000002	Glycogen phosphorylase, muscle form	Q9WUB3	51+DYYFALAHTVRDHLVGR	none	2032.03	30	4	TA	15.11								0.341														0.341		0.193
M	WEC000002	Glycogen phosphorylase, muscle form	Q9WUB3	51+DYYFALAHTVRDHLVGR	none	2032.03	30	4	GA	15.11									0.204								0.208								0.162
M	WEC000002	Glycogen phosphorylase, muscle form	Q9WUB3	521+KLLSYVDDEAFIRDVAK	none	1981.05	29	3	GA	14.95	0.109	0.095	0.114						0.022								0.176	0.195	0.128	0.263					0.168	0.257	0.222	0.205
M	WEC000002	Glycogen phosphorylase, muscle form	Q9WUB3	521+KLLSYVDDEAFIRDVAK	none	1981.05	29	3	TA	14.95					0.106	0.093	0.1	0.141					0.02								0.167	0.192	0.158	0.145					0.167	0.32	0.246	0.217
M	WEC000002	Glycogen phosphorylase, muscle form	Q9WUB3	521+KLLSYVDDEAFIRDVAK	none	1981.05	29	4	GA	14.95		0.043									-0.058						0.177	0.139	0.122	0.202					0.126	0.207	0.177	0.232
M	WEC000002	Glycogen phosphorylase, muscle form	Q9WUB3	521+KLLSYVDDEAFIRDVAK	none	1981.05	29	4	TA	14.95					0.01		0.03	0.069					-0.038			-0.074					0.189	0.201	0.141	0.133					0.136	0.336	0.205	0.176
M	WEC000002	Glycogen phosphorylase, muscle form	Q9WUB3	522+LLSYVDDEAFIR	none	1439.73	21	2	TA	15.3								0.343													0.607	0.445	0.56	0.165					0.495		0.543	0.549
M	WEC000002	Glycogen phosphorylase, muscle form	Q9WUB3	522+LLSYVDDEAFIR	none	1439.73	21	2	GA	15.3			0.259									0.156						0.698	0.104	0.61					0.157	0.411	0.51	0.074
M	WEC000002	Glycogen phosphorylase, muscle form	Q9WUB3	553+EYKVHINPNSLFDVQVKR	none	2185.16	30	3	TA	12.93																						0.649	0.501	0.381					0.478		0.784	0.391
M	WEC000002	Glycogen phosphorylase, muscle form	Q9WUB3	553+EYKVHINPNSLFDVQVKR	none	2185.16	30	3	GA	12.93																	0.321	0.711	0.628						0.373	0.597	0.492	0.742
M	WEC000002	Glycogen phosphorylase, muscle form	Q9WUB3	553+EYKVHINPNSLFDVQVKR	none	2185.16	30	4	GA	12.93		0.051	0.107						0.021	-0.018		-0.054					0.26	0.138	0.111						0.119	0.159	0.367	0.182
M	WEC000002	Glycogen phosphorylase, muscle form	Q9WUB3	553+EYKVHINPNSLFDVQVKR	none	2185.16	30	4	TA	12.93						0.065	0.054	0.131					0.011								0.232	0.153	0.136	0.111					0.183	0.338	0.269	0.356
M	WEC000002	Glycogen phosphorylase, muscle form	Q9WUB3	556+VHINPNSLFDVQVK	none	1608.86	22	2	TA	14.38								0.201														0.375	0.253	0.077
M	WEC000002	Glycogen phosphorylase, muscle form	Q9WUB3	556+VHINPNSLFDVQVK	none	1608.86	22	2	GA	14.38			0.167						0.039			0.109					0.209	0.381	0.064						0.147	0.333		0.044
M	WEC000002	Glycogen phosphorylase, muscle form	Q9WUB3	556+VHINPNSLFDVQVK	none	1608.86	22	3	TA	14.38								0.226														0.398	0.369	0.147
M	WEC000002	Glycogen phosphorylase, muscle form	Q9WUB3	556+VHINPNSLFDVQVK	none	1608.86	22	3	GA	14.38			0.19									0.152					0.429	0.39	0.138						0.208	0.322		0.069
M	WEC000002	Glycogen phosphorylase, muscle form	Q9WUB3	556+VHINPNSLFDVQVKR	none	1764.96	25	2	TA	12.77																															0.558
M	WEC000002	Glycogen phosphorylase, muscle form	Q9WUB3	556+VHINPNSLFDVQVKR	none	1764.96	25	2	GA	12.77																									0.442
M	WEC000002	Glycogen phosphorylase, muscle form	Q9WUB3	556+VHINPNSLFDVQVKR	none	1764.96	25	3	TA	12.77																						0.537	0.559	0.375
M	WEC000002	Glycogen phosphorylase, muscle form	Q9WUB3	556+VHINPNSLFDVQVKR	none	1764.96	25	3	GA	12.77																		0.602	0.206						0.365	0.43	0.885	0.41
M	WEC000002	Glycogen phosphorylase, muscle form	Q9WUB3	556+VHINPNSLFDVQVKR	none	1764.96	25	4	TA	12.77						0.041		0.118														0.16	0.217	0.116
M	WEC000002	Glycogen phosphorylase, muscle form	Q9WUB3	556+VHINPNSLFDVQVKR	none	1764.96	25	4	GA	12.77			0.114						0.021			-0.012						0.256	0.078						0.11	0.226	0.432	0.16
M	WEC000002	Glycogen phosphorylase, muscle form	Q9WUB3	623+LITAIGDVVNHDPAVGDRLR	none	2130.15	37	3	TA	13.03						0.269	0.257	0.244					0.151								0.313	0.159	0.14	0.104					0.165
M	WEC000002	Glycogen phosphorylase, muscle form	Q9WUB3	623+LITAIGDVVNHDPAVGDRLR	none	2130.15	37	3	GA	13.03	0.236	0.261	0.196						0.104	0.158		0.174					0.096	0.181	0.07						0.065	0.154	0.214	0.136
M	WEC000002	Glycogen phosphorylase, muscle form	Q9WUB3	623+LITAIGDVVNHDPAVGDRLR	none	2130.15	37	4	TA	13.03						0.251	0.262	0.266					0.149			0.21					0.213	0.105	0.11	0.07					0.087	0.397	0.25	0.034
M	WEC000002	Glycogen phosphorylase, muscle form	Q9WUB3	623+LITAIGDVVNHDPAVGDRLR	none	2130.15	37	4	GA	13.03	0.219	0.264	0.237						0.127	0.158	0.183	0.174					0.057	0.124	0.054	0.34					0.043	0.088	0.149	0.104
M	WEC000002	Glycogen phosphorylase, muscle form	Q9WUB3	651+VSLAEKVIPAADLSEQISTAGTEASGTGNMK	none	3074.54	66	3	GA	15.04																		0.223
M	WEC000002	Glycogen phosphorylase, muscle form	Q9WUB3	651+VSLAEKVIPAADLSEQISTAGTEASGTGNMK	none	3074.54	66	3	TA	15.04																					0.2		0.348
M	WEC000002	Glycogen phosphorylase, muscle form	Q9WUB3	651+VSLAEKVIPAADLSEQISTAGTEASGTGNMK	none	3074.54	66	4	GA	15.04																		1.042
M	WEC000002	Glycogen phosphorylase, muscle form	Q9WUB3	657+VIPAADLSEQISTAGTEASGTGNMK	none	2447.18	54	3	GA	13.41		0.137	0.147	0.158					0.047	0.058	0.069	0.074						0.034	0.019	0.033					0.036	0.073	0.105	0.03
M	WEC000002	Glycogen phosphorylase, muscle form	Q9WUB3	657+VIPAADLSEQISTAGTEASGTGNMK	none	2447.18	54	3	TA	13.41					0.168	0.139	0.141	0.172					0.056		0.083						0.012	0.027	0.017	0.016					0.074		0.127	0.365
M	WEC000002	Glycogen phosphorylase, muscle form	Q9WUB3	657+VIPAADLSEQISTAGTEASGTGNMK	none	2447.18	54	4	TA	13.41					-0.042																0.138								0.294
M	WEC000002	Glycogen phosphorylase, muscle form	Q9WUB3	657+VIPAADLSEQISTAGTEASGTGNMK	none	2447.18	54	4	GA	13.41				0					0.031											0.199					0.157	0.321	0.363
M	WEC000002	Glycogen phosphorylase, muscle form	Q9WUB3	726+GYNAQEYYDRIPELR	none	1885.9	34	2	GA	12.77	0.182	0.175	0.162	0.22					0.065	0.089	0.089	0.096					0.025	0.004	0.02	0.039					0.009	0.009	0.015	0.017
M	WEC000002	Glycogen phosphorylase, muscle form	Q9WUB3	726+GYNAQEYYDRIPELR	none	1885.9	34	2	TA	12.77					0.201	0.179	0.171	0.206					0.072	0.109	0.083	0.07					0.051	0.016	0.016	0.017					0.014	0.04	0.015	0.02
M	WEC000002	Glycogen phosphorylase, muscle form	Q9WUB3	726+GYNAQEYYDRIPELR	none	1885.9	34	3	GA	12.77	0.178	0.201	0.17	0.23					0.07	0.019	0.1						0.036	0.045	0.032	0.074					0.026	0.135	0.09	0.222
M	WEC000002	Glycogen phosphorylase, muscle form	Q9WUB3	726+GYNAQEYYDRIPELR	none	1885.9	34	3	TA	12.77					0.195	0.18	0.183	0.204					0.093	0.107	0.058	0.137					0.049	0.049	0.066	0.042					0.072	0.133	0.095	0.143
M	WEC000002	Glycogen phosphorylase, muscle form	Q9WUB3	726+GYNAQEYYDRIPELR	none	1885.9	34	4	TA	12.77																													0.398
M	WEC000002	Glycogen phosphorylase, muscle form	Q9WUB3	741+QIIEQLSSGFFSPK	none	1579.82	28	2	GA	16.86	0.253	0.239	0.223						0.113	0.159	0.196	0.171					0.06	0.037	0.054	0.342					0.05	0.06	0.08	0.077
M	WEC000002	Glycogen phosphorylase, muscle form	Q9WUB3	741+QIIEQLSSGFFSPK	none	1579.82	28	2	TA	16.86					0.291	0.274	0.229	0.259					0.134	0.21	0.2	0.19					0.103	0.051	0.036	0.048					0.082	0.18	0.085	0.093
M	WEC000002	Glycogen phosphorylase, muscle form	Q9WUB3	741+QIIEQLSSGFFSPK	none	1579.82	28	3	GA	16.86	0.258	0.28	0.219						0.127	0.17		0.156					0.091	0.186	0.08						0.101	0.191	0.237	0.089
M	WEC000002	Glycogen phosphorylase, muscle form	Q9WUB3	741+QIIEQLSSGFFSPK	none	1579.82	28	3	TA	16.86						0.267	0.255	0.259					0.158								0.247	0.167	0.129	0.089					0.134	0.389	0.264	0.247
M	WEC000002	Glycogen phosphorylase, muscle form	Q9WUB3	774+VFADYEEYIK	none	1275.6	17	2	TA	13.48						0.308		0.277														0.078		0.051
M	WEC000002	Glycogen phosphorylase, muscle form	Q9WUB3	774+VFADYEEYIK	none	1275.6	17	2	GA	13.48	0.301	0.351	0.211						0.124	0.218		0.153					0.14	0.113	0.023	0.585					0.044	0.099		0.037
M	WEC000002	Glycogen phosphorylase, muscle form	Q9WUB3	833+QRLPAPDEKI	none	1165.65	25	2	GA	7.63				0.436													0.048	0.07	0.058	0.065					0.035	0.108	0.105	0.147
M	WEC000002	Glycogen phosphorylase, muscle form	Q9WUB3	833+QRLPAPDEKI	none	1165.65	25	2	TA	7.63																					0.095	0.107	0.091	0.099					0.097	0.109	0.106	0.096
M	WEC000002	Glycogen phosphorylase, muscle form	Q9WUB3	833+QRLPAPDEKI	none	1165.65	25	3	GA	7.63			0.309	0.377					0.163								0.082	0.122	0.077	0.098					0.069	0.154	0.132	0.143
M	WEC000002	Glycogen phosphorylase, muscle form	Q9WUB3	833+QRLPAPDEKI	none	1165.65	25	3	TA	7.63							0.376	0.427					0.28		0.295	0.283					0.134	0.136	0.102	0.109					0.114	0.168	0.115	0.099
M	WEC000002	Glycogen phosphorylase, muscle form	Q9WUB3	835+LPAPDEKI	none	881.49	17	2	GA	8.5	0.224											0.125					0.103	0.944	0.201	1.255					0.308	0.62	0.683	0.17
M	WEC000002	Glycogen phosphorylase, muscle form	Q9WUB3	835+LPAPDEKI	none	881.49	17	2	TA	8.5								0.271													1.444	0.566	0.694	0.189					0.795	1.341	0.809	0.985
M	WEC000002	Heat shock cognate 71 kDa protein	P63017	113+SFYPEEVSSMVLTK	none	1615.78	23	2	GA	15.83		0.339		0.359					0.333	0.387	0.426	0.341						0.037		0.05					0.067	0.049	0.1	0.028
M	WEC000002	Heat shock cognate 71 kDa protein	P63017	113+SFYPEEVSSMVLTK	none	1615.78	23	2	TA	15.83						0.314	0.414	0.522					0.49	0.408	0.347	0.355						0.032	0.038	0.12					0.137	0.072	0.077	0.081
M	WEC000002	Heat shock cognate 71 kDa protein	P63017	113+SFYPEEVSSMVLTK	none	1615.78	23	3	GA	15.83																		0.459		0.469					0.386		0.458	0.367
M	WEC000002	Heat shock cognate 71 kDa protein	P63017	113+SFYPEEVSSMVLTK	none	1615.78	23	3	TA	15.83																						0.439	0.49	0.401					0.52	0.629	0.361	0.396
M	WEC000002	Heat shock cognate 71 kDa protein	P63017	127+MKEIAEAYLGK	none	1251.65	22	2	GA	9.3				0.342							0.242	0.274								0.068							0.01	0.009
M	WEC000002	Heat shock cognate 71 kDa protein	P63017	127+MKEIAEAYLGK	none	1251.65	22	2	TA	9.3					0.298	0.307	0.273						0.23		0.279	0.264					0.047	0.014	0.04						0.021		0.015	0.043
M	WEC000002	Heat shock cognate 71 kDa protein	P63017	127+MKEIAEAYLGK	none	1251.65	22	3	GA	9.3				0.322							0.245	0.245						0.201		0.199						0.244	0.042	0.038
M	WEC000002	Heat shock cognate 71 kDa protein	P63017	127+MKEIAEAYLGK	none	1251.65	22	3	TA	9.3					0.274	0.255	0.249						0.232		0.218	0.206					0.117	0.082	0.071						0.066		0.059	0.085
M	WEC000002	Heat shock cognate 71 kDa protein	P63017	127+MKEIAEAYLGK	none	1251.65	22	4	TA	9.3														-0.201																0.124
M	WEC000002	Heat shock cognate 71 kDa protein	P63017	138+TVTNAVVTVPAYFNDSQR	none	1980.99	30	2	GA	14.15	0.332	0.345		0.414					0.245	0.316	0.28	0.324					0.09	0.106		0.112					0.094	0.13	0.114	0.121
M	WEC000002	Heat shock cognate 71 kDa protein	P63017	138+TVTNAVVTVPAYFNDSQR	none	1980.99	30	2	TA	14.15					0.423	0.36	0.381	0.365					0.313	0.312	0.298	0.3					0.12	0.115	0.141	0.118					0.141	0.129	0.123	0.118
M	WEC000002	Heat shock cognate 71 kDa protein	P63017	138+TVTNAVVTVPAYFNDSQR	none	1980.99	30	3	GA	14.15	0.535	0.522		0.598					0.392	0.481	0.475						0.02	0.068		0.169					0.034	0.052	0.03	0.364
M	WEC000002	Heat shock cognate 71 kDa protein	P63017	138+TVTNAVVTVPAYFNDSQR	none	1980.99	30	3	TA	14.15					0.574								0.541	0.505	0.454	0.464					0.142	0.288	0.441	0.443					0.062	0.06	0.109	0.09
M	WEC000002	Heat shock cognate 71 kDa protein	P63017	160+DAGTIAGLNVLR	none	1198.67	22	2	GA	14.19	0.203	0.206	0.168	0.235					0.154	0.171	0.132	0.089					0.095	0.084	0.102	0.081					0.088	0.161	0.159	0.181
M	WEC000002	Heat shock cognate 71 kDa protein	P63017	160+DAGTIAGLNVLR	none	1198.67	22	2	TA	14.19					0.176	0.171	0.146	0.278					0.161	0.135	0.108	0.122					0.085	0.11	0.11	0.126					0.135	0.129	0.186	0.126
M	WEC000002	Heat shock cognate 71 kDa protein	P63017	237+MVNHFIAEFK	none	1234.62	17	2	TA	11.65																						0.292		0.253						0.492
M	WEC000002	Heat shock cognate 71 kDa protein	P63017	237+MVNHFIAEFK	none	1234.62	17	2	GA	11.65									0.217								0.466		0.249						0.167	0.455	0.44	0.254
M	WEC000002	Heat shock cognate 71 kDa protein	P63017	237+MVNHFIAEFK	none	1234.62	17	3	TA	11.65																						0.261		0.217					0.266
M	WEC000002	Heat shock cognate 71 kDa protein	P63017	237+MVNHFIAEFK	none	1234.62	17	3	GA	11.65									0.283			0.312							0.258						0.178			0.13
M	WEC000002	Heat shock cognate 71 kDa protein	P63017	26+VEIIANDQGNR	none	1227.62	26	2	TA	6.49																						0.588	0.464	0.362					0.405
M	WEC000002	Heat shock cognate 71 kDa protein	P63017	26+VEIIANDQGNR	none	1227.62	26	2	GA	6.49																		0.365		0.495					0.265	0.234		0.142
M	WEC000002	Heat shock cognate 71 kDa protein	P63017	37+TTPSYVAFTDTER	none	1486.69	21	2	TA	11.04						0.228		0.29					0.201		0.209							0.05		0.066					0.099	1.066	0.126	0.928
M	WEC000002	Heat shock cognate 71 kDa protein	P63017	37+TTPSYVAFTDTER	none	1486.69	21	2	GA	11.04			0.19						0.186	0.217	0.195	0.197					1.013	0.708	0.096	1.193					0.082	0.119	0.092	0.06
M	WEC000002	Heat shock cognate 71 kDa protein	P63017	37+TTPSYVAFTDTER	none	1486.69	21	3	GA	11.04																									0.52			0.457
M	WEC000002	Heat shock cognate 71 kDa protein	P63017	510+LSKEDIER	none	988.52	18	2	TA	3.63					0.279																0.124	0.236	0.368	0.31					0.352	0.223	0.236
M	WEC000002	Heat shock cognate 71 kDa protein	P63017	510+LSKEDIER	none	988.52	18	2	GA	3.63	0.367								0.203								0.049	0.35	0.308	0.323					0.191	0.382	0.302	0.3
M	WEC000002	Heat shock cognate 71 kDa protein	P63017	510+LSKEDIER	none	988.52	18	3	GA	3.63	0.513	0.34	0.324	0.399					0.289		0.292						0.108	0.169	0.158	0.167					0.077	0.208	0.141	0.233
M	WEC000002	Heat shock cognate 71 kDa protein	P63017	510+LSKEDIER	none	988.52	18	3	TA	3.63					0.355	0.346		0.434					0.308	0.276	0.291	0.29					0.123	0.113	0.206	0.12					0.148	0.084	0.086	0.131
M	WEC000002	Heat shock cognate 71 kDa protein	P63017	610+LYQSAGGMPGGMPGGFPGGGAPPSGGASSGPTIEEVD	none	3345.49	82	3	GA	15.59			0.087	0.118															0.075	0.055
M	WEC000002	Heat shock cognate 71 kDa protein	P63017	610+LYQSAGGMPGGMPGGFPGGGAPPSGGASSGPTIEEVD	none	3345.49	82	3	TA	15.59					0.141																0.019
M	WEC000002	Heat shock protein beta-1	P14602	145+KYTLPPGVDPTLVSSSLSPEGTLTVEAPLPK	none	3192.72	51	3	TA	17.72						0.178									0.223	0.22						0.088									0.184	0.15
M	WEC000002	Heat shock protein beta-1	P14602	145+KYTLPPGVDPTLVSSSLSPEGTLTVEAPLPK	none	3192.72	51	3	GA	17.72		0.201									0.241	0.261						0.144								0.325	0.125	0.072
M	WEC000002	Heat shock protein beta-1	P14602	146+YTLPPGVDPTLVSSSLSPEGTLTVEAPLPK	none	3064.62	50	3	GA	19.02	-0.085								-0.045		-0.038						0.139								0.173		0.089	0.236
M	WEC000002	Heat shock protein beta-1	P14602	146+YTLPPGVDPTLVSSSLSPEGTLTVEAPLPK	none	3064.62	50	3	TA	19.02					-0.02	-0.011	-0.012						-0.04			-0.025					0.107	0.097	0.083						0.182			0.13
M	WEC000002	Heat shock protein beta-1	P14602	146+YTLPPGVDPTLVSSSLSPEGTLTVEAPLPK	none	3064.62	50	4	GA	19.02	0.093								0.054		0.042						0.145								0.144		0.039
M	WEC000002	Heat shock protein beta-1	P14602	146+YTLPPGVDPTLVSSSLSPEGTLTVEAPLPK	none	3064.62	50	4	TA	19.02					0.119	0.098	0.064						0.026			0.053					0.05	0.074	0.059	0.56					0.115			0.124
M	WEC000002	Heat shock protein beta-1	P14602	176+AVTQSAEITIPVTFEAR	none	1831.97	37	2	TA	15.59															0.403							0.3								0.329	0.161	0.245
M	WEC000002	Heat shock protein beta-1	P14602	176+AVTQSAEITIPVTFEAR	none	1831.97	37	2	GA	15.59										0.399	0.373	0.375							0.31							0.086	0.091	0.032
M	WEC000002	Heat shock protein beta-1	P14602	176+AVTQSAEITIPVTFEAR	none	1831.97	37	3	TA	15.59																															0.48
M	WEC000002	Heat shock protein beta-1	P14602	176+AVTQSAEITIPVTFEAR	none	1831.97	37	3	GA	15.59																											0.407	0.268
M	WEC000002	Heat shock protein beta-1	P14602	193+AQIGGPEAGKSEQSGAK	none	1613.8	46	2	GA	2.25		0.345	0.443	0.444					0.369		0.266						0.214	0.109	0.185	0.039					0.127	0.846	0.068	0.401
M	WEC000002	Heat shock protein beta-1	P14602	193+AQIGGPEAGKSEQSGAK	none	1613.8	46	2	TA	2.25					0.37	0.261	0.282	0.469					0.349		0.28						0.084	0.045	0.068	0.186					0.079		0.067	0.37
M	WEC000002	Heat shock protein beta-1	P14602	193+AQIGGPEAGKSEQSGAK	none	1613.8	46	3	GA	2.25		0.352		0.468					0.396		0.271	0.326					0.47	0.042		0.195					0.056	0.471	0.053	0.089
M	WEC000002	Heat shock protein beta-1	P14602	193+AQIGGPEAGKSEQSGAK	none	1613.8	46	3	TA	2.25					0.376	0.274							0.356		0.285	0.33					0.179	0.165	0.265						0.044	0.356	0.055	0.124
M	WEC000002	Heat shock protein beta-6	Q5EBG6	57+APSVALPTAQVSTDSGYFSVLLDVK	none	2564.34	43	2	TA	20.73						0.479																0.095
M	WEC000002	Heat shock protein beta-6	Q5EBG6	57+APSVALPTAQVSTDSGYFSVLLDVK	none	2564.34	43	2	GA	20.73		0.472									0.434	0.439						0.118								0.205	0.165	0.098
M	WEC000002	Heat shock protein beta-6	Q5EBG6	57+APSVALPTAQVSTDSGYFSVLLDVK	none	2564.34	43	3	GA	20.73	0.548	0.477	0.499	0.555					0.435		0.44	0.44					0.131	0.12	0.159	0.112					0.197	0.21	0.177	0.106
M	WEC000002	Heat shock protein beta-6	Q5EBG6	57+APSVALPTAQVSTDSGYFSVLLDVK	none	2564.34	43	3	TA	20.73					0.567	0.468	0.485	0.575					0.47		0.446	0.49					0.116	0.104	0.11	0.133					0.196	0.274	0.2	0.14
M	WEC000002	Heat shock protein beta-6	Q5EBG6	92+VVDDHVEVHAR	none	1274.64	23	2	TA	3.97
M	WEC000002	Heat shock protein beta-6	Q5EBG6	92+VVDDHVEVHAR	none	1274.64	23	3	GA	3.97		0.672	0.679	0.739					0.571	0.624	0.603	0.57						0.096	0.116	0.118					0.068	0.078	0.062	0.044
M	WEC000002	Heat shock protein beta-6	Q5EBG6	92+VVDDHVEVHAR	none	1274.64	23	3	TA	3.97					0.779	0.617	0.582	0.724					0.605	0.651	0.636	0.627					0.177	0.064	0.079	0.093					0.079	0.126	0.059	0.085
M	WEC000002	Heat shock protein beta-6	Q5EBG6	92+VVDDHVEVHAR	none	1274.64	23	4	GA	3.97										0.635	0.628	0.602						0.223	0.217	0.359					0.235	0.164	0.128	0.068
M	WEC000002	Heat shock protein beta-6	Q5EBG6	92+VVDDHVEVHAR	none	1274.64	23	4	TA	3.97					0.484	0.599	0.587							0.576	0.649	0.47					0.102	0.136	0.14	0.209					0.219	0.057	0.159	0.063
M	WEC000002	Hemoglobin subunit alpha	P01942	18+IGGHGAEYGAEALER	none	1528.73	40	2	GA	7.64	0.102	0.105	0.093	0.185					0.116	0.128	0.095	0.096					0.028	0.028	0.039	0.031					0.036	0.046	0.039	0.05
M	WEC000002	Hemoglobin subunit alpha	P01942	18+IGGHGAEYGAEALER	none	1528.73	40	2	TA	7.64					0.097	0.101	0.084	0.175					0.12	0.127	0.105	0.105					0.023	0.019	0.025	0.027					0.05	0.045	0.032	0.021
M	WEC000002	Hemoglobin subunit alpha	P01942	18+IGGHGAEYGAEALER	none	1528.73	40	3	GA	7.64									0.137																0.048
M	WEC000002	Hemoglobin subunit alpha	P01942	18+IGGHGAEYGAEALER	none	1528.73	40	3	TA	7.64
M	WEC000002	Hemoglobin subunit alpha	P01942	42+TYFPHFDVSHGSAQVK	none	1818.87	28	2	TA	10.96					0.379																0.177
M	WEC000002	Hemoglobin subunit alpha	P01942	42+TYFPHFDVSHGSAQVK	none	1818.87	28	2	GA	10.96	0.366	0.407															0.151	0.178	0.219						0.268
M	WEC000002	Hemoglobin subunit alpha	P01942	42+TYFPHFDVSHGSAQVK	none	1818.87	28	3	GA	10.96	0.149	0.164	0.146	0.232					0.204		0.151	0.138					0.052	0.057	0.054	0.059					0.034		0.033	0.026
M	WEC000002	Hemoglobin subunit alpha	P01942	42+TYFPHFDVSHGSAQVK	none	1818.87	28	3	TA	10.96					0.165	0.166	0.125	0.227					0.184	0.192		0.148					0.06	0.058	0.036	0.041					0.034	0.04		0.04
M	WEC000002	Hemoglobin subunit alpha	P01942	42+TYFPHFDVSHGSAQVK	none	1818.87	28	4	GA	10.96	0.139	0.147	0.127	0.224					0.187								0.042	0.05	0.044	0.051					0.058
M	WEC000002	Hemoglobin subunit alpha	P01942	42+TYFPHFDVSHGSAQVK	none	1818.87	28	4	TA	10.96					0.135	0.144	0.123	0.228					0.191								0.051	0.051	0.045	0.051					0.047
M	WEC000002	Hemoglobin subunit beta-1	P02088	134+VVAGVATALAHKYH	none	1435.79	27	2	TA	8.82																															0.558
M	WEC000002	Hemoglobin subunit beta-1	P02088	134+VVAGVATALAHKYH	none	1435.79	27	2	GA	8.82																											0.504	0.35
M	WEC000002	Hemoglobin subunit beta-1	P02088	134+VVAGVATALAHKYH	none	1435.79	27	3	TA	8.82						0.248	0.254	0.292							0.226						0.351	0.194	0.193	0.074							0.168
M	WEC000002	Hemoglobin subunit beta-1	P02088	134+VVAGVATALAHKYH	none	1435.79	27	3	GA	8.82			0.214	0.302								0.227					0.242	0.337	0.094	0.144							0.228	0.076
M	WEC000002	Hemoglobin subunit beta-1	P02088	134+VVAGVATALAHKYH	none	1435.79	27	4	TA	8.82																						0.36	0.358	0.258							0.334
M	WEC000002	Hemoglobin subunit beta-1	P02088	134+VVAGVATALAHKYH	none	1435.79	27	4	GA	8.82																		0.454	0.24	0.261							0.483	0.273
M	WEC000002	Hemoglobin subunit beta-1	P02088	19+VNSDEVGGEALGR	none	1301.62	30	2	GA	6.88	0.095	0.097	0.078	0.176							0.096	0.101					0.009	0.005	0.018	0.008					0.281		0.015	0.002
M	WEC000002	Hemoglobin subunit beta-1	P02088	19+VNSDEVGGEALGR	none	1301.62	30	2	TA	6.88					0.104	0.102	0.069	0.184							0.098	0.094					0	0.002	0.016	0.042					0.313	0.206	0.018	0.007
M	WEC000002	Hemoglobin subunit beta-1	P02088	19+VNSDEVGGEALGR	none	1301.62	30	3	GA	6.88											0.218	0.285								0.296							0.088	0.139
M	WEC000002	Hemoglobin subunit beta-1	P02088	19+VNSDEVGGEALGR	none	1301.62	30	3	TA	6.88						0.229									0.197	0.173						0.063		0.32							0.06	0.04
M	WEC000002	Hemoglobin subunit beta-1	P02088	42+YFDSFGDLSSASAIMGNAK	none	1979.89	37	2	GA	17.11										0.165		0.127														0.042		0.04
M	WEC000002	Hemoglobin subunit beta-1	P02088	42+YFDSFGDLSSASAIMGNAK	none	1979.89	37	2	TA	17.11					0.143	0.128								0.161		0.125					0.053	0.044								0.038		0.039
M	WEC000002	Hemoglobin subunit beta-1	P02088	42+YFDSFGDLSSASAIMGNAK	none	1979.89	37	3	GA	17.11										0.16		0.13														0.041		0.042
M	WEC000002	Hemoglobin subunit beta-1	P02088	42+YFDSFGDLSSASAIMGNAK	none	1979.89	37	3	TA	17.11					0.112	0.123								0.149		0.119					0.039	0.048								0.05		0.032
M	WEC000002	Hemoglobin subunit beta-1	P02088	42+YFDSFGDLSSASAIxmGNAK	m:Oxidized methionine	1995.89	37	2	GA	14.62										0.132																0.027
M	WEC000002	Hemoglobin subunit beta-1	P02088	42+YFDSFGDLSSASAIxmGNAK	m:Oxidized methionine	1995.89	37	2	TA	14.62							0.137							0.145	0.118								0.042							0.033	0.022
M	WEC000002	Hemoglobin subunit beta-1	P02088	42+YFDSFGDLSSASAIxmGNAK	m:Oxidized methionine	1995.89	37	3	GA	14.62										0.153																0.166
M	WEC000002	Hemoglobin subunit beta-1	P02088	42+YFDSFGDLSSASAIxmGNAK	m:Oxidized methionine	1995.89	37	3	TA	14.62																														0.206	0.205
M	WEC000002	Hemoglobin subunit beta-2	P02089	134+VVAGVATALAHKYH	none	1435.79	27	2	TA	8.82																															0.558
M	WEC000002	Hemoglobin subunit beta-2	P02089	134+VVAGVATALAHKYH	none	1435.79	27	2	GA	8.82																											0.504	0.35
M	WEC000002	Hemoglobin subunit beta-2	P02089	134+VVAGVATALAHKYH	none	1435.79	27	3	TA	8.82						0.248	0.254	0.292							0.226						0.351	0.194	0.193	0.074							0.168
M	WEC000002	Hemoglobin subunit beta-2	P02089	134+VVAGVATALAHKYH	none	1435.79	27	3	GA	8.82			0.214	0.302								0.227					0.242	0.337	0.094	0.144							0.228	0.076
M	WEC000002	Hemoglobin subunit beta-2	P02089	134+VVAGVATALAHKYH	none	1435.79	27	4	TA	8.82																						0.36	0.358	0.258							0.334
M	WEC000002	Hemoglobin subunit beta-2	P02089	134+VVAGVATALAHKYH	none	1435.79	27	4	GA	8.82																		0.454	0.24	0.261							0.483	0.273
M	WEC000002	Hemoglobin subunit beta-2	P02089	19+VNPDEVGGEALGR	none	1311.64	30	2	TA	8.5													0.674		0.226	0.229					0.431	0.603	0.607	0.324					0.137		0.174	0.187
M	WEC000002	Hemoglobin subunit beta-2	P02089	19+VNPDEVGGEALGR	none	1311.64	30	2	GA	8.5				0.235					0.643	0.518	0.216						0.364	0.714	0.805	0.071					0.137	0.179	0.148	0.234
M	WEC000002	Hemoglobin subunit beta-2	P02089	19+VNPDEVGGEALGR	none	1311.64	30	3	TA	8.5															0.141	0.126					0.775	0.981	0.709	0.41							0.106	0.127
M	WEC000002	Hemoglobin subunit beta-2	P02089	19+VNPDEVGGEALGR	none	1311.64	30	3	GA	8.5											0.154	0.165					0.756	1.138	0.733	0.433							0.132	0.07
M	WEC000002	Histidine triad nucleotide-binding protein 1	P70349	31+IIFEDDRCLAFHDISPQAPTHFLVIPK	C:Carbamidomethylation	3178.63	50	3	GA	17.02
M	WEC000002	Histidine triad nucleotide-binding protein 1	P70349	31+IIFEDDRCLAFHDISPQAPTHFLVIPK	C:Carbamidomethylation	3178.63	50	3	TA	17.02
M	WEC000002	Histidine triad nucleotide-binding protein 1	P70349	31+IIFEDDRCLAFHDISPQAPTHFLVIPK	C:Carbamidomethylation	3178.63	50	4	GA	17.02												0.065														0.204		0.13
M	WEC000002	Histidine triad nucleotide-binding protein 1	P70349	31+IIFEDDRCLAFHDISPQAPTHFLVIPK	C:Carbamidomethylation	3178.63	50	4	TA	17.02							0.049	0.067						0.053	0.05								0.108	0.112						0.167	0.141
M	WEC000002	Histidine triad nucleotide-binding protein 1	P70349	8+AQVAQPGGDTIFGK	none	1387.71	29	2	GA	9.93	0.184	0.174	0.137	0.179					0.144	0.193	0.193	0.187					0.072	0.038	0.033	0.046					0.009	0.02	0.009	0.005
M	WEC000002	Histidine triad nucleotide-binding protein 1	P70349	8+AQVAQPGGDTIFGK	none	1387.71	29	2	TA	9.93					0.183	0.172	0.162	0.187					0.15	0.193	0.157	0.179					0.086	0.052	0.048	0.054					0.017	0.054	0.02	0.054
M	WEC000002	Histidine triad nucleotide-binding protein 1	P70349	8+AQVAQPGGDTIFGK	none	1387.71	29	3	GA	9.93																	0.61	0.618	0.323	0.528								0.562
M	WEC000002	Histidine triad nucleotide-binding protein 1	P70349	8+AQVAQPGGDTIFGK	none	1387.71	29	3	TA	9.93																					0.612	0.494	0.527	0.453							0.504
M	WEC000002	Hydroxyacyl-coenzyme A dehydrogenase, mitochondrial	Q61425	222+LLVPYLIEAVR	none	1284.78	18	2	GA	19.82	0.135	0.156	0.138	0.143					0.09	0.128	0.082	0.111					0.047	0.086	0.07	0.046					0.03	0.076	0.043	0.04
M	WEC000002	Hydroxyacyl-coenzyme A dehydrogenase, mitochondrial	Q61425	222+LLVPYLIEAVR	none	1284.78	18	2	TA	19.82					0.117	0.123	0.114	0.143					0.059	0.067	0.086	0.079					0.085	0.062	0.052	0.052					0.031	0.071	0.06	0.071
M	WEC000002	Hydroxyacyl-coenzyme A dehydrogenase, mitochondrial	Q61425	222+LLVPYLIEAVR	none	1284.78	18	3	GA	19.82									-0.177			-0.189							0.375						0.14	0.243	0.255	0.097
M	WEC000002	Hydroxyacyl-coenzyme A dehydrogenase, mitochondrial	Q61425	222+LLVPYLIEAVR	none	1284.78	18	3	TA	19.82																						0.34	0.422	0.317					0.32		0.33	0.366
M	WEC000002	Isocitrate dehydrogenase [NADP], mitochondrial	P54071	141+NILGGTVFREPIICK	C:Carbamidomethylation	1715.94	23	2	TA	14.64															0.276	0.243															0.102	0.075
M	WEC000002	Isocitrate dehydrogenase [NADP], mitochondrial	P54071	141+NILGGTVFREPIICK	C:Carbamidomethylation	1715.94	23	2	GA	14.64									0.238	0.243	0.223	0.208													0.082	0.106	0.073	0.096
M	WEC000002	Isocitrate dehydrogenase [NADP], mitochondrial	P54071	141+NILGGTVFREPIICK	C:Carbamidomethylation	1715.94	23	3	TA	14.64															0.262	0.261															0.17	0.176
M	WEC000002	Isocitrate dehydrogenase [NADP], mitochondrial	P54071	141+NILGGTVFREPIICK	C:Carbamidomethylation	1715.94	23	3	GA	14.64										0.235	0.233	0.218													0.225	0.167	0.181	0.161
M	WEC000002	Isocitrate dehydrogenase [NADP], mitochondrial	P54071	160+LVPGWTKPITIGR	none	1436.85	17	2	TA	12.9					0.149	0.154	0.17	0.088					0.126	0.137	0.138	0.159					0.068	0.132	0.016	0.07					0.046	0.079	0.039	0.115
M	WEC000002	Isocitrate dehydrogenase [NADP], mitochondrial	P54071	160+LVPGWTKPITIGR	none	1436.85	17	2	GA	12.9	0.134	0.109	0.141	0.101					0.13	0.123	0.119	0.116					0.027	0.042	0.019	0.023					0.04	0.04	0.021	0.058
M	WEC000002	Isocitrate dehydrogenase [NADP], mitochondrial	P54071	160+LVPGWTKPITIGR	none	1436.85	17	3	GA	12.9	0.19		0.199	0.185					0.163	0.159	0.173	0.112					0.047	0.203	0.05	0.04					0.165	0.132	0.135	0.128
M	WEC000002	Isocitrate dehydrogenase [NADP], mitochondrial	P54071	160+LVPGWTKPITIGR	none	1436.85	17	3	TA	12.9					0.204		0.235	0.151					0.172		0.188	0.176					0.048	0.263	0.069	0.034					0.197	0.347	0.181	0.174
M	WEC000002	Isocitrate dehydrogenase [NADP], mitochondrial	P54071	262+FKDIFQEIFDKHYK	none	1856.95	20	2	GA	15.88																	0.943	0.489	0.768								0.732	0.839
M	WEC000002	Isocitrate dehydrogenase [NADP], mitochondrial	P54071	262+FKDIFQEIFDKHYK	none	1856.95	20	2	TA	15.88																					0.877	0.781	0.679	0.896
M	WEC000002	Isocitrate dehydrogenase [NADP], mitochondrial	P54071	401+VCVQTVESGAMTK	C:Carbamidomethylation	1408.67	22	2	TA	8.12						0.608																0.143		0.472
M	WEC000002	Isocitrate dehydrogenase [NADP], mitochondrial	P54071	401+VCVQTVESGAMTK	C:Carbamidomethylation	1408.67	22	2	GA	8.12		0.342								0.285								0.077							0.31	0.121
M	WEC000002	Isocitrate dehydrogenase [NADP], mitochondrial	P54071	401+VCVQTVESGAMTK	C:Carbamidomethylation	1408.67	22	3	GA	8.12																										0.211
M	WEC000002	Isocitrate dehydrogenase [NADP], mitochondrial	P54071	70+LILPHVDVQLK	none	1273.78	16	2	TA	14.45													0.279										0.23						0.134
M	WEC000002	Isocitrate dehydrogenase [NADP], mitochondrial	P54071	70+LILPHVDVQLK	none	1273.78	16	2	GA	14.45		0.219	0.283	0.302					0.5	0.37	0.298	0.269						0.084	0.059	0.101					0.17	0.1	0.016	0.067
M	WEC000002	Isocitrate dehydrogenase [NADP], mitochondrial	P54071	70+LILPHVDVQLK	none	1273.78	16	3	TA	14.45						0.255	0.337	0.24					0.286	0.313	0.293	0.302					0.207	0.089	0.12	0.078					0.078	0.132	0.089	0.087
M	WEC000002	Isocitrate dehydrogenase [NADP], mitochondrial	P54071	70+LILPHVDVQLK	none	1273.78	16	3	GA	14.45	0.254	0.224	0.24	0.224					0.237	0.25	0.26	0.205					0.083	0.095	0.088	0.043					0.061	0.07	0.058	0.033
M	WEC000002	Isocitrate dehydrogenase [NADP], mitochondrial	P54071	81+YFDLGLPNRDQTNDQVTIDSALATQK	none	2922.44	47	3	TA	15.5													0.139		0.171							0.648	0.502	0.352					0.102		0.13	0.419
M	WEC000002	Isocitrate dehydrogenase [NADP], mitochondrial	P54071	81+YFDLGLPNRDQTNDQVTIDSALATQK	none	2922.44	47	3	GA	15.5									0.138	0.132	0.141						0.35	0.396	0.427	0.531					0.06	0.047	0.078	0.295
M	WEC000002	L-lactate dehydrogenase A chain	P06151	113+NVNIFKFIIPNIVK	none	1657.99	15	2	TA	20.78						0.084	0.223	0.226													0.569	0.189	0.14	0.133					0.248
M	WEC000002	L-lactate dehydrogenase A chain	P06151	113+NVNIFKFIIPNIVK	none	1657.99	15	2	GA	20.78	0.094	0.104							0.079	0.13		0.166					0.143	0.119	0.211						0.026	0.061		0.115
M	WEC000002	L-lactate dehydrogenase A chain	P06151	113+NVNIFKFIIPNIVK	none	1657.99	15	3	TA	20.78																						0.42		0.324
M	WEC000002	L-lactate dehydrogenase A chain	P06151	113+NVNIFKFIIPNIVK	none	1657.99	15	3	GA	20.78																	0.222	0.4	0.41						0.239	0.451
M	WEC000002	L-lactate dehydrogenase A chain	P06151	133+LLIVSNPVDILTYVAWK	none	1943.11	20	2	TA	23.3					0.032	0.098	0.069	0.121					0.03	-0.008							0.166	0.054	0.076	0.031					0.043	0.146
M	WEC000002	L-lactate dehydrogenase A chain	P06151	133+LLIVSNPVDILTYVAWK	none	1943.11	20	2	GA	23.3		0.072	0.024	-0.069					0.009	0.065	-0.082	0.05						0.068	0.087	0.167					0.036	0.033	0.156	0.041
M	WEC000002	L-lactate dehydrogenase A chain	P06151	156+NRVIGSGCNLDSAR	C:Carbamidomethylation	1517.74	30	2	TA	5.86					0.115	0.124	0.101	0.139					0.053		0.05	0.045					0.079	0.059	0.028	0.054					0.021		0.013	0.06
M	WEC000002	L-lactate dehydrogenase A chain	P06151	156+NRVIGSGCNLDSAR	C:Carbamidomethylation	1517.74	30	2	GA	5.86		0.106	0.09	0.126					0.335	0.083	0.068							0.01	0.015	0.039					0.171	0.034	0.02	0.581
M	WEC000002	L-lactate dehydrogenase A chain	P06151	156+NRVIGSGCNLDSAR	C:Carbamidomethylation	1517.74	30	3	GA	5.86		0.138	0.107	0.156					0.467	0.105	0.132							0.073	0.013	0.092					0.171	0.021	0.04
M	WEC000002	L-lactate dehydrogenase A chain	P06151	156+NRVIGSGCNLDSAR	C:Carbamidomethylation	1517.74	30	3	TA	5.86					0.144	0.143	0.146	0.17					0.075		0.058	0.088					0.108	0.1	0.078	0.029					0.019		0.059	0.06
M	WEC000002	L-lactate dehydrogenase A chain	P06151	156+NRVIGSGCNLDSAR	C:Carbamidomethylation	1517.74	30	4	GA	5.86																									0.328
M	WEC000002	L-lactate dehydrogenase A chain	P06151	158+VIGSGCNLDSAR	C:Carbamidomethylation	1247.59	24	2	GA	6.3	0.159	0.148		0.23						0.166	0.143	0.139					0.029	0.006		0.056						0.047	0.039	0.032
M	WEC000002	L-lactate dehydrogenase A chain	P06151	158+VIGSGCNLDSAR	C:Carbamidomethylation	1247.59	24	2	TA	6.3					0.219	0.196	0.167	0.204					0.121	0.156	0.136						0.076	0.032	0.032	0.033					0.044	0.066	0.055	0.102
M	WEC000002	L-lactate dehydrogenase A chain	P06151	158+VIGSGCNLDSAR	C:Carbamidomethylation	1247.59	24	3	GA	6.3																	0.024	0.055		0.04					0.154	0.149	0.114	0.072
M	WEC000002	L-lactate dehydrogenase A chain	P06151	158+VIGSGCNLDSAR	C:Carbamidomethylation	1247.59	24	3	TA	6.3																					0.065	0.079	0.039	0.033					0.145	0.139	0.12
M	WEC000002	L-lactate dehydrogenase A chain	P06151	178+LGVHALSCHGWVLGEHGDSSVPVWSGVNVAGVSLK	C:Carbamidomethylation	3609.81	61	3	TA	16.68					0.096	0.092	0.071	0.098					0.017		0.029	0.062					0.067	0.024	0.108	0.044					0.163	0.217	0.181	0.112
M	WEC000002	L-lactate dehydrogenase A chain	P06151	178+LGVHALSCHGWVLGEHGDSSVPVWSGVNVAGVSLK	C:Carbamidomethylation	3609.81	61	3	GA	16.68	0.091	0.085	0.089	0.099					0.034	0.05		0.099					0.018	0.052	0.04	0.062					0.079	0.175		0.133
M	WEC000002	L-lactate dehydrogenase A chain	P06151	178+LGVHALSCHGWVLGEHGDSSVPVWSGVNVAGVSLK	C:Carbamidomethylation	3609.81	61	4	GA	16.68	-0.047	0.006		0.001					-0.037	-0.044	-0.084	-0.125					0.084	0.052	0.114	0.059					0.067	0.086	0.131	0.127
M	WEC000002	L-lactate dehydrogenase A chain	P06151	178+LGVHALSCHGWVLGEHGDSSVPVWSGVNVAGVSLK	C:Carbamidomethylation	3609.81	61	4	TA	16.68					-0.008	-0.01	-0.079	-0.05					-0.052	-0.041	-0.051	-0.048					0.064	0.073	0.096	0.094					0.078	0.085	0.098	0.071
M	WEC000002	L-lactate dehydrogenase A chain	P06151	213+SLNPELGTDADKEQWKEVHK	none	2323.14	39	3	TA	8.4								-0.073														0.396	0.46	0.192
M	WEC000002	L-lactate dehydrogenase A chain	P06151	213+SLNPELGTDADKEQWKEVHK	none	2323.14	39	3	GA	8.4			-0.076														0.256		0.152						0.416	0.436		0.207
M	WEC000002	L-lactate dehydrogenase A chain	P06151	213+SLNPELGTDADKEQWKEVHK	none	2323.14	39	4	GA	8.4	0.091		0.077						0.042	0.058	0.074	0.069					0.05	0.218	0.057	0.302					0.092	0.153	0.16	0.072
M	WEC000002	L-lactate dehydrogenase A chain	P06151	213+SLNPELGTDADKEQWKEVHK	none	2323.14	39	4	TA	8.4						0.124	0.117	0.13					0.052		0.065						0.243	0.095	0.1	0.075					0.114	0.246	0.16	0.238
M	WEC000002	L-lactate dehydrogenase A chain	P06151	233+QVVDSAYEVIK	none	1249.66	20	2	TA	10.73						0.183	0.163	0.156					0.141									0.055	0.062	0.047					0.076
M	WEC000002	L-lactate dehydrogenase A chain	P06151	233+QVVDSAYEVIK	none	1249.66	20	2	GA	10.73	0.148	0.213	0.101						0.069	0.143	0.229	0.119					0.052	0.104	0.024						0.047	0.047	0.138	0.039
M	WEC000002	L-lactate dehydrogenase A chain	P06151	233+QVVDSAYEVIK	none	1249.66	20	3	TA	10.73						0.208	0.196	0.215					0.221									0.126	0.155	0.171					0.184
M	WEC000002	L-lactate dehydrogenase A chain	P06151	233+QVVDSAYEVIK	none	1249.66	20	3	GA	10.73		0.228	0.186							0.225							0.202	0.158	0.129						0.207	0.14	0.328	0.258
M	WEC000002	L-lactate dehydrogenase A chain	P06151	244+LKGYTSWAIGLSVADLAESIMK	none	2352.24	37	2	GA	23.04
M	WEC000002	L-lactate dehydrogenase A chain	P06151	279+GLYGINEDVFLSVPCILGQNGISDVVK	C:Carbamidomethylation	2905.49	41	2	GA	22.61	0.66																0.167	0.506	0.566	0.529					0.599	0.638	0.513	0.567
M	WEC000002	L-lactate dehydrogenase A chain	P06151	279+GLYGINEDVFLSVPCILGQNGISDVVK	C:Carbamidomethylation	2905.49	41	2	TA	22.61					0.645																0.159	0.469	0.593	0.529					0.599	0.596	0.55	0.515
M	WEC000002	L-lactate dehydrogenase A chain	P06151	279+GLYGINEDVFLSVPCILGQNGISDVVK	C:Carbamidomethylation	2905.49	41	3	GA	22.61	0.645																0.164	0.396	0.499	0.38					0.511	0.511	0.367	0.439
M	WEC000002	L-lactate dehydrogenase A chain	P06151	279+GLYGINEDVFLSVPCILGQNGISDVVK	C:Carbamidomethylation	2905.49	41	3	TA	22.61					0.6																0.137	0.389	0.491	0.445					0.508	0.433	0.391	0.394
M	WEC000002	L-lactate dehydrogenase A chain	P06151	306+VTLTPEEEAR	none	1143.58	23	2	GA	6.97												0.078																0.007
M	WEC000002	L-lactate dehydrogenase A chain	P06151	306+VTLTPEEEAR	none	1143.58	23	2	TA	6.97														0.045		0.046														0.004		0.004
M	WEC000002	L-lactate dehydrogenase A chain	P06151	306+VTLTPEEEAR	none	1143.58	23	3	GA	6.97			0.048						0.068										0.137						0.117
M	WEC000002	L-lactate dehydrogenase A chain	P06151	306+VTLTPEEEAR	none	1143.58	23	3	TA	6.97						0.086	0.071															0.13	0.181								0.362
M	WEC000002	L-lactate dehydrogenase A chain	P06151	319+SADTLWGIQKELQF	none	1634.83	26	2	GA	18.93	0.101	0.101	0.089	0.13						0.071	0.074						0.022	0.014	0.093	0.009					0.971	0.051	0.026	0.408
M	WEC000002	L-lactate dehydrogenase A chain	P06151	319+SADTLWGIQKELQF	none	1634.83	26	2	TA	18.93					0.106	0.112	0.109	0.145					0.042	0.052	0.05	0.051					0.016	0.035	0.015	0.076					0.013	0.008	0.011	0.006
M	WEC000002	L-lactate dehydrogenase A chain	P06151	319+SADTLWGIQKELQF	none	1634.83	26	3	GA	18.93	0.176	0.171		0.154						0.129	0.126						0.15	0.072	0.373	0.073						0.185	0.114
M	WEC000002	L-lactate dehydrogenase A chain	P06151	319+SADTLWGIQKELQF	none	1634.83	26	3	TA	18.93					0.166	0.161	0.169						0.093	0.101	0.107	0.106					0.032	0.072	0.112	0.289					0.101	0.091	0.072	0.091
M	WEC000002	L-lactate dehydrogenase A chain	P06151	91+LVIITAGAR	none	912.58	17	2	GA	10.01	0.09	0.103	0.067	0.121					0.023	0.071	0.082	0.072					0.063	0.095	0.062	0.118					0.107	0.065	0.097	0.03
M	WEC000002	L-lactate dehydrogenase A chain	P06151	91+LVIITAGAR	none	912.58	17	2	TA	10.01					0.118	0.128	0.09	0.14					0.041	-0.008	0.024	0.036					0.024	0.019	0.051	0.021					0.088	0.103	0.042	0.089
M	WEC000002	L-lactate dehydrogenase B chain	P16125	159+VIGSGCNLDSAR	C:Carbamidomethylation	1247.59	24	2	GA	6.3	0.159	0.148		0.23						0.166	0.143	0.139					0.029	0.006		0.056						0.047	0.039	0.032
M	WEC000002	L-lactate dehydrogenase B chain	P16125	159+VIGSGCNLDSAR	C:Carbamidomethylation	1247.59	24	2	TA	6.3					0.219	0.196	0.167	0.204					0.121	0.156	0.136	0.208					0.076	0.032	0.032	0.033					0.044	0.066	0.055	0.102
M	WEC000002	L-lactate dehydrogenase B chain	P16125	159+VIGSGCNLDSAR	C:Carbamidomethylation	1247.59	24	3	GA	6.3	1.147	1.012		1.21					1.058	1.042	0.999	1.05					0.024	0.055		0.04					0.154	0.149	0.114	0.072
M	WEC000002	L-lactate dehydrogenase B chain	P16125	159+VIGSGCNLDSAR	C:Carbamidomethylation	1247.59	24	3	TA	6.3					1.243	1.094	1.158	1.185					1.023	1.033	1.038						0.065	0.079	0.039	0.033					0.145	0.139	0.12
M	WEC000002	L-lactate dehydrogenase B chain	P16125	309+LKDDEVAQLRK	none	1313.73	22	2	GA	5.58																												0.284
M	WEC000002	L-lactate dehydrogenase B chain	P16125	309+LKDDEVAQLRK	none	1313.73	22	3	GA	5.58		0.353	0.336	0.388					0.274	0.292	0.293	0.252						0.046	0.038	0.058					0.05	0.048	0.047	0.02
M	WEC000002	L-lactate dehydrogenase B chain	P16125	309+LKDDEVAQLRK	none	1313.73	22	3	TA	5.58					0.402	0.357	0.404	0.342					0.308		0.313	0.319					0.101	0.047	0.089	0.056					0.095		0.068	0.072
M	WEC000002	L-lactate dehydrogenase B chain	P16125	309+LKDDEVAQLRK	none	1313.73	22	4	GA	5.58		0.372		0.406					0.294	0.343	0.313	0.252						0.118	0.21	0.172					0.127	0.171	0.134	0.124
M	WEC000002	L-lactate dehydrogenase B chain	P16125	309+LKDDEVAQLRK	none	1313.73	22	4	TA	5.58															0.316						0.306	0.218	0.25	0.354					0.278	0.262	0.161	0.216
M	WEC000002	LIM domain-binding protein 3	Q9JKS4	249+TQSKPEDEADEWAR	none	1660.73	37	2	GA	6.83	0.108		0.077	0.122						0.119	0.113	0.106					0.039	0.239	0.022	0.049					0.353	0.06	0.181	0.048
M	WEC000002	LIM domain-binding protein 3	Q9JKS4	249+TQSKPEDEADEWAR	none	1660.73	37	2	TA	6.83					0.084	0.092	0.076	0.14					0.086	0.072		0.062					0.04	0.058	0.028	0.028					0.128	0.045	0.202	0.108
M	WEC000002	LIM domain-binding protein 3	Q9JKS4	249+TQSKPEDEADEWAR	none	1660.73	37	3	GA	6.83	0.132	0.123	0.12	0.162					0.131	0.146		0.121					0.01	0.084	0.036	0.051					0.13	0.084	0.218	0.044
M	WEC000002	LIM domain-binding protein 3	Q9JKS4	249+TQSKPEDEADEWAR	none	1660.73	37	3	TA	6.83					0.148	0.115	0.141	0.175					0.106	0.113		0.129					0.036	0.049	0.046	0.048					0.145	0.095	0.212	0.07
M	WEC000002	LIM domain-binding protein 3	Q9JKS4	274+ILAQMTGTEYMQDPDEEALRR	none	2466.15	48	3	GA	12.57		0.124	0.117	0.145					0.124		0.11	0.113						0.004	0.018	0.013					0.086		0.033	0.011
M	WEC000002	LIM domain-binding protein 3	Q9JKS4	274+ILAQMTGTEYMQDPDEEALRR	none	2466.15	48	3	TA	12.57					0.127	0.106	0.104						0.089	0.09	0.095						0.016	0.009	0.008						0.021	0.039	0.023
M	WEC000002	LIM domain-binding protein 3	Q9JKS4	274+ILAQMTGTEYMQDPDEEALRR	none	2466.15	48	4	GA	12.57		0.201	0.184	0.169								0.18						0.093	0.094	0.107							0.265	0.18
M	WEC000002	LIM domain-binding protein 3	Q9JKS4	274+ILAQMTGTEYMQDPDEEALRR	none	2466.15	48	4	TA	12.57					0.246	0.162															0.048	0.173	0.16						0.276	0.31	0.232
M	WEC000002	LIM domain-binding protein 3	Q9JKS4	513+GAPAYNPTGPQVTPLAR	none	1708.89	38	2	GA	10.46	0.093			0.088							0.092	0.083					0.088			0.127							0.08	0.031
M	WEC000002	LIM domain-binding protein 3	Q9JKS4	513+GAPAYNPTGPQVTPLAR	none	1708.89	38	2	TA	10.46					0.098	0.071	0.061	0.081							0.061	0.068					0.041	0.134	0.115	0.139					0.265		0.102	0.052
M	WEC000002	LIM domain-binding protein 3	Q9JKS4	513+GAPAYNPTGPQVTPLAR	none	1708.89	38	3	GA	10.46												0.17						0.428	0.412	0.355					0.689		0.315	0.179
M	WEC000002	LIM domain-binding protein 3	Q9JKS4	513+GAPAYNPTGPQVTPLAR	none	1708.89	38	3	TA	10.46																					0.182	0.312	0.352	0.325					0.528		0.315	0.206
M	WEC000002	LIM domain-binding protein 3	Q9JKS4	556+GPFLVAMGR	none	946.51	17	2	GA	13.23		0.138	0.115	0.144						0.145	0.126	0.084					1.212	0.05	0.109	0.17					0.276	0.071	0.054	0.029
M	WEC000002	LIM domain-binding protein 3	Q9JKS4	556+GPFLVAMGR	none	946.51	17	2	TA	13.23					0.104	0.123	0.123	0.171					0.102	0.125	0.112	0.101					0.162	0.047	0.045	0.056					0.066	0.114	0.039	0.031
M	WEC000002	LIM domain-binding protein 3	Q9JKS4	71+SASYNLSLTLQK	none	1323.7	21	2	GA	12.37	0.214		0.147						0.227	0.23		0.147					0.074		0.049	0.087					0.068	0.035	0.039	0.013
M	WEC000002	LIM domain-binding protein 3	Q9JKS4	71+SASYNLSLTLQK	none	1323.7	21	2	TA	12.37					0.24	0.2	0.188	0.216							0.203						0.099	0.052	0.09	0.057					0.059	0.081	0.065	0.087
M	WEC000002	LIM domain-binding protein 3	Q9JKS4	71+SASYNLSLTLQK	none	1323.7	21	3	GA	12.37																	0.379		0.814	0.782					0.591	0.341	0.319	0.268
M	WEC000002	LIM domain-binding protein 3	Q9JKS4	71+SASYNLSLTLQK	none	1323.7	21	3	TA	12.37																					0.725	0.587	0.74	0.63					0.407	0.392	0.399	0.487
M	WEC000002	LIM domain-binding protein 3	Q9JKS4	83+SKRPIPISTTAPPIQSPLPVIPHQK	none	2701.56	51	3	GA	12.76	0.133	0.164	0.094	0.128					0.068	0.133	0.118	0.13					0.098	0.032	0.112	0.094					0.122	0.067	0.069	0.019
M	WEC000002	LIM domain-binding protein 3	Q9JKS4	83+SKRPIPISTTAPPIQSPLPVIPHQK	none	2701.56	51	3	TA	12.76					0.046	0.09	0.083	0.138					0.093	0.061	0.105	0.111					0.029	0.043	0.054	0.081					0.037	0.058	0.036	0.01
M	WEC000002	LIM domain-binding protein 3	Q9JKS4	83+SKRPIPISTTAPPIQSPLPVIPHQK	none	2701.56	51	4	GA	12.76	0.122	0.115	0.127	0.154					0.103	0.119	0.122	0.136					0.028	0.044	0.071	0.034					0.056	0.064	0.04	0.015
M	WEC000002	LIM domain-binding protein 3	Q9JKS4	83+SKRPIPISTTAPPIQSPLPVIPHQK	none	2701.56	51	4	TA	12.76					0.141	0.137	0.113	0.149					0.09	0.083	0.095	0.091					0.023	0.052	0.008	0.026					0.04	0.053	0.043	0.042
M	WEC000002	Long-chain specific acyl-CoA dehydrogenase, mitochondrial	P51174	157+FIPQMTAGK	none	991.52	16	2	GA	8.73				0.318								-0.037						1.091		0.145					0.561			0.056
M	WEC000002	Long-chain specific acyl-CoA dehydrogenase, mitochondrial	P51174	157+FIPQMTAGK	none	991.52	16	2	TA	8.73					0.277	-0.051							0.437	0.34	0.212	0.303					0.126	0.105	0.423						0.126	0.155	0.085	0.08
M	WEC000002	Long-chain specific acyl-CoA dehydrogenase, mitochondrial	P51174	407+VQPIYGGTNEIMK	none	1448.73	21	2	GA	10.95		0.154								0.183		0.175					0.279	0.196	0.244	0.369					0.634	0.176	0.247	0.121
M	WEC000002	Long-chain specific acyl-CoA dehydrogenase, mitochondrial	P51174	407+VQPIYGGTNEIMK	none	1448.73	21	2	TA	10.95					0.147	0.13	0.121									0.204					0.054	0.09	0.193	0.414					0.287	0.348	0.222	0.146
M	WEC000002	Long-chain specific acyl-CoA dehydrogenase, mitochondrial	P51174	407+VQPIYGGTNEIMK	none	1448.73	21	3	GA	10.95																										1.208	1.102	0.689
M	WEC000002	Long-chain specific acyl-CoA dehydrogenase, mitochondrial	P51174	407+VQPIYGGTNEIMK	none	1448.73	21	3	TA	10.95																					0.258	1.165	1.497								1.063
M	WEC000002	Long-chain specific acyl-CoA dehydrogenase, mitochondrial	P51174	407+VQPIYGGTNEIMKELIAR	none	2031.08	34	2	GA	17.02
M	WEC000002	Long-chain specific acyl-CoA dehydrogenase, mitochondrial	P51174	407+VQPIYGGTNEIMKELIAR	none	2031.08	34	2	TA	17.02
M	WEC000002	Long-chain specific acyl-CoA dehydrogenase, mitochondrial	P51174	407+VQPIYGGTNEIMKELIAR	none	2031.08	34	3	GA	17.02																		0.254
M	WEC000002	Long-chain specific acyl-CoA dehydrogenase, mitochondrial	P51174	407+VQPIYGGTNEIMKELIAR	none	2031.08	34	3	TA	17.02																0.202																0.178
M	WEC000002	Long-chain specific acyl-CoA dehydrogenase, mitochondrial	P51174	96+QGLLGINIAEK	none	1154.67	22	2	TA	14.28																0.222																0.057
M	WEC000002	Long-chain specific acyl-CoA dehydrogenase, mitochondrial	P51174	96+QGLLGINIAEK	none	1154.67	22	2	GA	14.28	0.181									0.201	0.225	0.276					0.097									0.07	0.062	0.064
M	WEC000002	Malate dehydrogenase, cytoplasmic	P14152	126+VIVVGNPANTNCLTASK	C:Carbamidomethylation	1756.91	27	2	GA	10.51		0.094	0.102	0.152					0.097	0.12		0.124						0.125	0.02	0.12					0.085	0.112		0.031
M	WEC000002	Malate dehydrogenase, cytoplasmic	P14152	126+VIVVGNPANTNCLTASK	C:Carbamidomethylation	1756.91	27	2	TA	10.51					0.113	0.129	0.148	0.149							0.108	0.106					0.065	0.023	0.084	0.025						0.232	0.077	0.058
M	WEC000002	Malate dehydrogenase, cytoplasmic	P14152	126+VIVVGNPANTNCLTASK	C:Carbamidomethylation	1756.91	27	3	GA	10.51																			0.453								0.609	0.258
M	WEC000002	Malate dehydrogenase, cytoplasmic	P14152	126+VIVVGNPANTNCLTASK	C:Carbamidomethylation	1756.91	27	4	TA	10.51																														1.483	0.353
M	WEC000002	Malate dehydrogenase, cytoplasmic	P14152	126+VIVVGNPANTNCLTASK	C:Carbamidomethylation	1756.91	27	4	GA	10.51																	0.37	1.133									0.398
M	WEC000002	Malate dehydrogenase, cytoplasmic	P14152	143+SAPSIPKENFSCLTR	C:Carbamidomethylation	1705.85	31	2	GA	10.92		0.119	0.099	0.159					0.079	0.104	0.135	0.166					0.229	0.048	0.073	0.063					0.085	0.029	0.088	0.112
M	WEC000002	Malate dehydrogenase, cytoplasmic	P14152	143+SAPSIPKENFSCLTR	C:Carbamidomethylation	1705.85	31	2	TA	10.92					0.109	0.116	0.099	0.135					0.098	0.081	0.132	0.118					0.034	0.053	0.051	0.087					0.078	0.02	0.097	0.065
M	WEC000002	Malate dehydrogenase, cytoplasmic	P14152	143+SAPSIPKENFSCLTR	C:Carbamidomethylation	1705.85	31	3	GA	10.92	0.175	0.146	0.154	0.173					0.107	0.149	0.125	0.184					0.107	0.057	0.075	0.072					0.172	0.198	0.078	0.189
M	WEC000002	Malate dehydrogenase, cytoplasmic	P14152	143+SAPSIPKENFSCLTR	C:Carbamidomethylation	1705.85	31	3	TA	10.92					0.119	0.126	0.107	0.168					0.089	0.115	0.119	0.117					0.043	0.045	0.053	0.1					0.09	0.101	0.085	0.052
M	WEC000002	Malate dehydrogenase, cytoplasmic	P14152	180+NVIIWGNHSSTQYPDVNHAK	none	2279.11	35	3	GA	10.26	0.148	0.153	0.135	0.189					0.13	0.142	0.127	0.132					0.081	0.116	0.07	0.101					0.123	0.085	0.082	0.069
M	WEC000002	Malate dehydrogenase, cytoplasmic	P14152	180+NVIIWGNHSSTQYPDVNHAK	none	2279.11	35	3	TA	10.26					0.158	0.142	0.135	0.173					0.106	0.137	0.13	0.131					0.098	0.085	0.08	0.075					0.076	0.116	0.097	0.086
M	WEC000002	Malate dehydrogenase, cytoplasmic	P14152	180+NVIIWGNHSSTQYPDVNHAK	none	2279.11	35	4	GA	10.26	0.152	0.164	0.151	0.189					0.113		0.14	0.136					0.151	0.163	0.106	0.178					0.121	0.353	0.126	0.075
M	WEC000002	Malate dehydrogenase, cytoplasmic	P14152	180+NVIIWGNHSSTQYPDVNHAK	none	2279.11	35	4	TA	10.26					0.154	0.139	0.142	0.166					0.104	0.12	0.142	0.15					0.125	0.109	0.095	0.093					0.111	0.177	0.157	0.164
M	WEC000002	Malate dehydrogenase, cytoplasmic	P14152	221+GEFITTVQQR	none	1177.61	20	2	GA	8.78												0.266					0.413	0.434	0.223	0.333					0.434	0.341	0.486	0.195
M	WEC000002	Malate dehydrogenase, cytoplasmic	P14152	221+GEFITTVQQR	none	1177.61	20	2	TA	8.78																					0.538	0.342	0.503	0.279					0.466	0.469	0.53	0.656
M	WEC000002	Malate dehydrogenase, cytoplasmic	P14152	240+LSSAMSAAK	none	864.44	22	2	GA	3.65																			0.733							0.785
M	WEC000002	Malate dehydrogenase, cytoplasmic	P14152	240+LSSAMSAAK	none	864.44	22	2	TA	3.65																						0.682	0.584	0.848						0.68	1.331
M	WEC000002	Malate dehydrogenase, mitochondrial	P08249	158+HGVYNPNKIFGVTTLDIVR	none	2142.16	25	2	GA	15.32																									0.118
M	WEC000002	Malate dehydrogenase, mitochondrial	P08249	158+HGVYNPNKIFGVTTLDIVR	none	2142.16	25	3	GA	15.32		0.081								0.092								0.022							0.154	0.028	0.128	0.268
M	WEC000002	Malate dehydrogenase, mitochondrial	P08249	158+HGVYNPNKIFGVTTLDIVR	none	2142.16	25	3	TA	15.32					0.045								-0.085	0.097		0.031					0.023	0.114	0.119	0.144					0.113	0.071	0.13	0.035
M	WEC000002	Malate dehydrogenase, mitochondrial	P08249	158+HGVYNPNKIFGVTTLDIVR	none	2142.16	25	4	GA	15.32										0.175	0.182							0.189								0.158	0.196	0.214
M	WEC000002	Malate dehydrogenase, mitochondrial	P08249	158+HGVYNPNKIFGVTTLDIVR	none	2142.16	25	4	TA	15.32					0.212								0.149	0.129	0.149	0.125					0.145	0.206	0.259	0.289					0.175	0.123	0.171	0.115
M	WEC000002	Malate dehydrogenase, mitochondrial	P08249	177+ANTFVAELKGLDPAR	none	1600.86	31	2	GA	14.64																											0.27
M	WEC000002	Malate dehydrogenase, mitochondrial	P08249	177+ANTFVAELKGLDPAR	none	1600.86	31	2	TA	14.64																0.097														0.298	0.26	0.176
M	WEC000002	Malate dehydrogenase, mitochondrial	P08249	177+ANTFVAELKGLDPAR	none	1600.86	31	3	GA	14.64											0.123																0.174
M	WEC000002	Malate dehydrogenase, mitochondrial	P08249	177+ANTFVAELKGLDPAR	none	1600.86	31	3	TA	14.64															0.111	0.113														0.226	0.151	0.129
M	WEC000002	Malate dehydrogenase, mitochondrial	P08249	177+ANTFVAELKGLDPARVNVPVIGGHAGK	none	2729.5	51	3	TA	15.83																					0.57
M	WEC000002	Malate dehydrogenase, mitochondrial	P08249	177+ANTFVAELKGLDPARVNVPVIGGHAGK	none	2729.5	51	4	GA	15.83																		0.4
M	WEC000002	Malate dehydrogenase, mitochondrial	P08249	177+ANTFVAELKGLDPARVNVPVIGGHAGK	none	2729.5	51	4	TA	15.83																					0.327											0.19
M	WEC000002	Malate dehydrogenase, mitochondrial	P08249	192+VNVPVIGGHAGK	none	1146.65	21	2	GA	8.41	0.25	0.107	0.076						0.069		0.119	0.109					0.154	0.022	0.045						0.008	0.312	0.053	0.027
M	WEC000002	Malate dehydrogenase, mitochondrial	P08249	192+VNVPVIGGHAGK	none	1146.65	21	2	TA	8.41					0.103	0.123	0.126	0.151					0.263	0.038	0.127	0.088					0.055	0.015	0.018	0.034					0.2	0.048	0.086	0.073
M	WEC000002	Malate dehydrogenase, mitochondrial	P08249	192+VNVPVIGGHAGK	none	1146.65	21	3	GA	8.41	0.137	0.128	0.108						0.064	0.091	0.102	0.069					0.095	0.093	0.061	0.22					0.047	0.049	0.043	0.028
M	WEC000002	Malate dehydrogenase, mitochondrial	P08249	192+VNVPVIGGHAGK	none	1146.65	21	3	TA	8.41					0.165	0.127	0.09	0.1					0.065	0.125	0.125	0.071					0.126	0.074	0.064	0.046					0.049	0.139	0.105	0.089
M	WEC000002	Malate dehydrogenase, mitochondrial	P08249	204+TIIPLISQCTPK	C:Carbamidomethylation	1369.76	18	2	GA	14.22	0.105	0.111	0.098	0.129					0.068	0.086	0.083	0.08					0.018	0.018	0.008	0.015					0.013	0.015	0.015	0.016
M	WEC000002	Malate dehydrogenase, mitochondrial	P08249	204+TIIPLISQCTPK	C:Carbamidomethylation	1369.76	18	2	TA	14.22					0.106	0.104	0.092	0.113					0.057	0.058	0.065	0.05					0.025	0.018	0.012	0.016					0.012	0.007	0.011	0.012
M	WEC000002	Malate dehydrogenase, mitochondrial	P08249	204+TIIPLISQCTPK	C:Carbamidomethylation	1369.76	18	3	GA	14.22	0.175	0.168		0.203					0.159	0.154							0.121	0.084	0.209	0.127					0.12	0.102		0.147
M	WEC000002	Malate dehydrogenase, mitochondrial	P08249	204+TIIPLISQCTPK	C:Carbamidomethylation	1369.76	18	3	TA	14.22					0.156	0.162	0.188	0.212					0.121	0.126	0.152	0.136					0.081	0.071	0.112	0.12					0.088	0.087	0.092	0.072
M	WEC000002	Malate dehydrogenase, mitochondrial	P08249	216+VDFPQDQLATLTGR	none	1559.79	26	2	GA	15	0.226	0.201	0.191	0.245					0.153	0.207	0.132	0.155					0.061	0.04	0.041	0.068					0.031	0.078	0.017	0.043
M	WEC000002	Malate dehydrogenase, mitochondrial	P08249	216+VDFPQDQLATLTGR	none	1559.79	26	2	TA	15					0.185	0.154	0.159	0.179					0.109	0.123	0.113	0.114					0.055	0.022	0.035	0.039					0.021	0.023	0.027	0.03
M	WEC000002	Malate dehydrogenase, mitochondrial	P08249	216+VDFPQDQLATLTGR	none	1559.79	26	3	GA	15																	0.322	0.356	0.328	0.406					0.376		0.266	0.222
M	WEC000002	Malate dehydrogenase, mitochondrial	P08249	216+VDFPQDQLATLTGR	none	1559.79	26	3	TA	15																					0.311	0.262	0.278	0.24					0.206	0.401	0.243	0.268
M	WEC000002	Malate dehydrogenase, mitochondrial	P08249	230+IQEAGTEVVK	none	1072.58	21	2	GA	5.45	0.119	0.134	0.116	0.145					0.102	0.11	0.098	0.115					0.016	0.014	0.011	0.017					0.019	0.012	0.009	0.005
M	WEC000002	Malate dehydrogenase, mitochondrial	P08249	230+IQEAGTEVVK	none	1072.58	21	2	TA	5.45					0.109	0.107	0.105	0.126					0.068	0.076	0.078	0.054					0.01	0.015	0.009	0.009					0.007	0.02	0.01	0.013
M	WEC000002	Malate dehydrogenase, mitochondrial	P08249	242+AGAGSATLSMAYAGAR	none	1453.7	41	2	GA	10.07		0.129	0.12	0.156					0.088	0.103	0.103	0.075						0.019	0.013	0.033					0.03	0.155	0.045	0.014
M	WEC000002	Malate dehydrogenase, mitochondrial	P08249	242+AGAGSATLSMAYAGAR	none	1453.7	41	2	TA	10.07					0.129	0.11	0.099	0.13						0.096	0.076	0.077					0.046	0.018	0.02	0.012						0.087	0.04	0.046
M	WEC000002	Malate dehydrogenase, mitochondrial	P08249	242+AGAGSATLSMAYAGAR	none	1453.7	41	3	GA	10.07																			0.302									0.239
M	WEC000002	Malate dehydrogenase, mitochondrial	P08249	27+VAVLGASGGIGQPLSLLLK	none	1792.08	34	2	GA	20.66	0.118	0.115	0.104	0.136					0.072	0.085	0.075	0.081					0.023	0.013	0.019	0.015					0.007	0.007	0.006	0.015
M	WEC000002	Malate dehydrogenase, mitochondrial	P08249	27+VAVLGASGGIGQPLSLLLK	none	1792.08	34	2	TA	20.66					0.105	0.094	0.102	0.116					0.054	0.063	0.064	0.061					0.029	0.014	0.03	0.02					0.018	0.015	0.011	0.02
M	WEC000002	Malate dehydrogenase, mitochondrial	P08249	27+VAVLGASGGIGQPLSLLLK	none	1792.08	34	3	GA	20.66	0.123	0.12	0.122	0.123					0.063	0.062	0.055	0.061					0.03	0.039	0.028	0.036					0.079	0.091	0.06	0.039
M	WEC000002	Malate dehydrogenase, mitochondrial	P08249	27+VAVLGASGGIGQPLSLLLK	none	1792.08	34	3	TA	20.66					0.08	0.072	0.083	0.101					0.034	0.044	0.056	0.055					0.043	0.05	0.025	0.016					0.058	0.107	0.028	0.026
M	WEC000002	Malate dehydrogenase, mitochondrial	P08249	308+ITPFEEKMIAEAIPELK	none	1958.04	35	2	TA	18.53																					0.291										0.299	0.311
M	WEC000002	Malate dehydrogenase, mitochondrial	P08249	308+ITPFEEKMIAEAIPELK	none	1958.04	35	2	GA	18.53																	0.371	0.326	0.411	0.385					0.405	0.345	0.316	0.403
M	WEC000002	Malate dehydrogenase, mitochondrial	P08249	315+MIAEAIPELKASIK	none	1512.86	31	3	GA	13.53																				0.388
M	WEC000002	Malate dehydrogenase, mitochondrial	P08249	315+MIAEAIPELKASIK	none	1512.86	31	3	TA	13.53																														1.038
M	WEC000002	Malate dehydrogenase, mitochondrial	P08249	325+ASIKKGEDFVK	none	1220.68	18	2	GA	4.95		0.166		0.141						0.067	0.086							0.018		0.045						0.082	0.061
M	WEC000002	Malate dehydrogenase, mitochondrial	P08249	325+ASIKKGEDFVK	none	1220.68	18	2	TA	4.95					0.122		0.168						0.123		0.125	0.048					0.073		0.144						0.04		0.052	0.035
M	WEC000002	Malate dehydrogenase, mitochondrial	P08249	325+ASIKKGEDFVK	none	1220.68	18	3	GA	4.95																				0.075							0.094
M	WEC000002	Malate dehydrogenase, mitochondrial	P08249	325+ASIKKGEDFVK	none	1220.68	18	3	TA	4.95						0.255	0.171						0.175		0.121							0.082	0.027						0.041		0.012
M	WEC000002	Malate dehydrogenase, mitochondrial	P08249	325+ASIKKGEDFVK	none	1220.68	18	4	TA	4.95													-0.051		-0.043								0.097						0.075		0.078
M	WEC000002	Malate dehydrogenase, mitochondrial	P08249	79+GYLGPEQLPDCLKGCDVVVIPAGVPR	C:Carbamidomethylation	2808.43	47	3	GA	16.6	0.121	0.113	0.111	0.131						0.079	0.082	0.086					0.026	0.04	0.089	0.017						0.018	0.006	0.084
M	WEC000002	Malate dehydrogenase, mitochondrial	P08249	79+GYLGPEQLPDCLKGCDVVVIPAGVPR	C:Carbamidomethylation	2808.43	47	3	TA	16.6					0.131		0.109	0.128					0.069	0.066	0.064	0.068					0.031	0.217	0.028	0.026					0.055	0.011	0.01	0.027
M	WEC000002	Malate dehydrogenase, mitochondrial	P08249	92+GCDVVVIPAGVPR	C:Carbamidomethylation	1337.71	23	2	GA	12.7	0.15	0.162	0.116	0.201					0.105	0.111	0.097	0.088					0.038	0.107	0.02	0.035					0.014	0.006	0.008	0.07
M	WEC000002	Malate dehydrogenase, mitochondrial	P08249	92+GCDVVVIPAGVPR	C:Carbamidomethylation	1337.71	23	2	TA	12.7					0.136	0.114	0.107	0.119					0.074	0.106	0.096	0.08					0.025	0.077	0.025	0.014					0.012	0.022	0.007	0.035
M	WEC000002	Malate dehydrogenase, mitochondrial	P08249	92+GCDVVVIPAGVPR	C:Carbamidomethylation	1337.71	23	3	GA	12.7									0.251		0.224						0.136		0.112						0.115	0.117	0.099	0.499
M	WEC000002	Malate dehydrogenase, mitochondrial	P08249	92+GCDVVVIPAGVPR	C:Carbamidomethylation	1337.71	23	3	TA	12.7							0.252	0.231					0.226		0.209							0.698	0.122	0.083					0.089		0.076	0.782
M	WEC000002	Medium-chain specific acyl-CoA dehydrogenase, mitochondrial	P45952	218+AFTGFIVEADTPGIHIGKK	none	2000.07	31	4	GA	14.28																	0.267
M	WEC000002	Medium-chain specific acyl-CoA dehydrogenase, mitochondrial	P45952	280+TRPTVAAGAVGLAQR	none	1466.83	36	2	TA	7.88					0.321	0.234	0.26							0.236	0.232						0.123	0.061	0.022							0.049	0.04	0.22
M	WEC000002	Medium-chain specific acyl-CoA dehydrogenase, mitochondrial	P45952	280+TRPTVAAGAVGLAQR	none	1466.83	36	2	GA	7.88	0.284	0.265		0.292						0.217	0.215	0.233					0.038	0.107		0.044						0.087	0.073	0.137
M	WEC000002	Medium-chain specific acyl-CoA dehydrogenase, mitochondrial	P45952	280+TRPTVAAGAVGLAQR	none	1466.83	36	3	GA	7.88		0.303		0.352						0.258	0.264	0.302						0.047		0.094						0.039	0.062	0.187
M	WEC000002	Medium-chain specific acyl-CoA dehydrogenase, mitochondrial	P45952	280+TRPTVAAGAVGLAQR	none	1466.83	36	3	TA	7.88					0.383	0.315								0.284	0.297	0.37					0.182	0.199								0.089	0.057	0.153
M	WEC000002	Medium-chain specific acyl-CoA dehydrogenase, mitochondrial	P45952	280+TRPTVAAGAVGLAQR	none	1466.83	36	4	TA	7.88																						0.516									0.357	0.21
M	WEC000002	Myc box-dependent-interacting protein 1	O08539	118+LVDQALLTMDTYLGQFPDIK	none	2280.17	29	2	TA	22																						0.282		0.236								0.321
M	WEC000002	Myc box-dependent-interacting protein 1	O08539	118+LVDQALLTMDTYLGQFPDIK	none	2280.17	29	2	GA	22		0.271	0.279															0.15	0.114							0.279		0.214
M	WEC000002	Myc box-dependent-interacting protein 1	O08539	118+LVDQALLTMDTYLGQFPDIK	none	2280.17	29	3	TA	22																							0.625									0.32
M	WEC000002	Myc box-dependent-interacting protein 1	O08539	118+LVDQALLTMDTYLGQFPDIK	none	2280.17	29	3	GA	22		0.323																0.197	0.256
M	WEC000002	Myc box-dependent-interacting protein 1	O08539	259+LNQNLNDVLVSLEK	none	1597.87	22	2	TA	16.58																					0.682											0.497
M	WEC000002	Myc box-dependent-interacting protein 1	O08539	259+LNQNLNDVLVSLEK	none	1597.87	22	2	GA	16.58																	0.675	0.565	0.657								0.472	0.521
M	WEC000002	Myc box-dependent-interacting protein 1	O08539	259+LNQNLNDVLVSLEK	none	1597.87	22	3	GA	16.58																			0.29									0.304
M	WEC000002	Myc box-dependent-interacting protein 1	O08539	259+LNQNLNDVLVSLEK	none	1597.87	22	3	TA	16.58																						0.449		0.41
M	WEC000002	Myoglobin	P04247	119+RHSGDFGADAQGAMSK	none	1633.73	39	2	TA	5.33
M	WEC000002	Myoglobin	P04247	119+RHSGDFGADAQGAMSK	none	1633.73	39	2	GA	5.33
M	WEC000002	Myoglobin	P04247	119+RHSGDFGADAQGAMSK	none	1633.73	39	3	TA	5.33					0.186	0.161		0.181					0.12		0.115	0.11					0.03	0.05		0.065					0.127		0.011	0.073
M	WEC000002	Myoglobin	P04247	119+RHSGDFGADAQGAMSK	none	1633.73	39	3	GA	5.33		0.167	0.144	0.201					0.163	0.123	0.097	0.08						0.055	0.11	0.048					0.105	0.063	0.071	0.017
M	WEC000002	Myoglobin	P04247	119+RHSGDFGADAQGAMSK	none	1633.73	39	4	TA	5.33					0.251	0.172															0.157	0.066							0.221		0.209	0.289
M	WEC000002	Myoglobin	P04247	119+RHSGDFGADAQGAMSK	none	1633.73	39	4	GA	5.33		0.212		0.273						0.222								0.107	0.326	0.157					0.281	0.187	0.258	0.116
M	WEC000002	Myoglobin	P04247	120+HSGDFGADAQGAMSK	none	1477.63	36	2	GA	6	0.271	0.137	0.137	0.171					0.155	0.123	0.083	0.087					0.189	0.047	0.055	0.061					0.042	0.042	0.026	0.033
M	WEC000002	Myoglobin	P04247	120+HSGDFGADAQGAMSK	none	1477.63	36	2	TA	6					0.126	0.13	0.136	0.156					0.116	0.125	0.109	0.09					0.035	0.039	0.051	0.047					0.038	0.036	0.029	0.064
M	WEC000002	Myoglobin	P04247	120+HSGDFGADAQGAMSK	none	1477.63	36	3	GA	6	0.211	0.146	0.151	0.176					0.135	0.121	0.085	0.085					0.058	0.051	0.061	0.049					0.074	0.074	0.065	0.03
M	WEC000002	Myoglobin	P04247	120+HSGDFGADAQGAMSK	none	1477.63	36	3	TA	6					0.133	0.132	0.147	0.166					0.124	0.127	0.121	0.106					0.038	0.037	0.047	0.042					0.07	0.064	0.063	0.048
M	WEC000002	Myoglobin	P04247	135+ALELFRNDIAAK	none	1359.75	26	2	GA	12.42	0.178	0.128	0.166	0.16					0.151	0.131	0.082						0.058	0.014	0.04	0.009					0.015	0.007	0.023
M	WEC000002	Myoglobin	P04247	135+ALELFRNDIAAK	none	1359.75	26	2	TA	12.42					0.143	0.135	0.136	0.196					0.122	0.127	0.12	0.087					0.07	0.052	0.014	0.025					0.009	0.008	0.062	0.024
M	WEC000002	Myoglobin	P04247	135+ALELFRNDIAAK	none	1359.75	26	3	GA	12.42	0.103	0.123		0.157					0.114	0.111	0.086						0.167	0.021	0.229	0.022					0.178	0.025	0.066
M	WEC000002	Myoglobin	P04247	135+ALELFRNDIAAK	none	1359.75	26	3	TA	12.42					0.146	0.124	0.126	0.126					0.112	0.117	0.121	0.088					0.058	0.02	0.03	0.2					0.094	0.025	0.12	0.057
M	WEC000002	Myoglobin	P04247	18+VEADLAGHGQEVLIGLFK	none	1895.02	36	2	GA	17.47	0.115	0.088	0.101	0.114					0.071	0.069	0.037	0.045					0.025	0.051	0.02	0.036					0.085	0.07	0.042	0.01
M	WEC000002	Myoglobin	P04247	18+VEADLAGHGQEVLIGLFK	none	1895.02	36	2	TA	17.47					0.093	0.097	0.082	0.113					0.058	0.066	0.064	0.045					0.038	0.03	0.041	0.027					0.075	0.123	0.058	0.036
M	WEC000002	Myoglobin	P04247	18+VEADLAGHGQEVLIGLFK	none	1895.02	36	3	GA	17.47	0.141	0.124	0.122	0.155					0.112	0.097	0.061						0.03	0.023	0.018	0.024					0.045	0.038	0.023
M	WEC000002	Myoglobin	P04247	18+VEADLAGHGQEVLIGLFK	none	1895.02	36	3	TA	17.47					0.128	0.101	0.123	0.14					0.095	0.111	0.101	0.082					0.038	0.026	0.028	0.016					0.041	0.119	0.026	0.017
M	WEC000002	Myoglobin	P04247	36+THPETLDKFDK	none	1329.66	16	2	GA	5.71	0.187	0.197	0.144	0.258					0.208	0.199	0.153	0.086					0.032	0.036	0.009	0.067					0.011	0.027	0.018	0.007
M	WEC000002	Myoglobin	P04247	36+THPETLDKFDK	none	1329.66	16	2	TA	5.71					0.204	0.171	0.165	0.2					0.194		0.178	0.126					0.047	0.02	0.016	0.01					0.034	0.096	0.019	0.02
M	WEC000002	Myoglobin	P04247	36+THPETLDKFDK	none	1329.66	16	3	GA	5.71	0.149	0.159	0.156	0.179					0.158	0.14	0.104						0.055	0.046	0.015	0.053					0.017	0.034	0.043
M	WEC000002	Myoglobin	P04247	36+THPETLDKFDK	none	1329.66	16	3	TA	5.71					0.134	0.146	0.129	0.183					0.143	0.151	0.146	0.108					0.055	0.012	0.037	0.018					0.033	0.085	0.036	0.045
M	WEC000002	Myoglobin	P04247	36+THPETLDKFDK	none	1329.66	16	4	GA	5.71	0.266		0.147						0.161	0.239		0.085					0.071	0.066	0.08	0.148					0.077	0.094	0.069	0.013
M	WEC000002	Myoglobin	P04247	36+THPETLDKFDK	none	1329.66	16	4	TA	5.71						0.163	0.15	0.191													0.135	0.062	0.096	0.098					0.096	0.297	0.066	0.073
M	WEC000002	Myoglobin	P04247	36+THPETLDKFDKFK	none	1604.82	16	3	GA	7.89	0.176	0.185	0.173	0.217					0.192	0.18		0.118					0.01	0.071	0.06	0.071					0.079	0.058		0.048
M	WEC000002	Myoglobin	P04247	36+THPETLDKFDKFK	none	1604.82	16	3	TA	7.89					0.19	0.189	0.175	0.211					0.165	0.169	0.17						0.035	0.059	0.043	0.048					0.057	0.087	0.036
M	WEC000002	Myoglobin	P04247	36+THPETLDKFDKFK	none	1604.82	16	4	GA	7.89		0.176	0.187	0.222					0.185	0.193		0.12						0.037	0.019	0.033					0.025	0.038		0.018
M	WEC000002	Myoglobin	P04247	36+THPETLDKFDKFK	none	1604.82	16	4	TA	7.89					0.133									0.174	0.194						0.014									0.047	0.024
M	WEC000002	Myoglobin	P04247	49+NLKSEEDMK	none	1092.51	17	2	GA	2.6		0.153	0.159	0.195						0.172	0.114	0.051					1.736	0.03	0.017	0.065						0.046	0.027	0.007
M	WEC000002	Myoglobin	P04247	49+NLKSEEDMK	none	1092.51	17	2	TA	2.6					0.13	0.15	0.146	0.185					0.169	0.211	0.165	0.103					0.165	0.018	0.019	0.095					0.032	0.089	0.043	0.02
M	WEC000002	Myoglobin	P04247	49+NLKSEEDMK	none	1092.51	17	3	GA	2.6			0.143									0.098						0.432	0.154	0.953						0.404	0.438	0.04
M	WEC000002	Myoglobin	P04247	49+NLKSEEDMK	none	1092.51	17	3	TA	2.6						0.118															0.949	0.135	0.426	0.796					0.479	0.839	0.251	0.334
M	WEC000002	Myoglobin	P04247	65+HGCTVLTALGTILK	C:Carbamidomethylation	1482.82	17	2	GA	17.63		0.114	0.06	0.128					0.045	0.106	0.036	0.022					0.091	0.019	0.011	0.004					0.15	0.017	0.056	0.009
M	WEC000002	Myoglobin	P04247	65+HGCTVLTALGTILK	C:Carbamidomethylation	1482.82	17	2	TA	17.63					0.11	0.083	0.058						0.052	0.104	0.08	0.049					0.013	0.015	0.01	0.062					0.091	0.097	0.007	0.006
M	WEC000002	Myoglobin	P04247	65+HGCTVLTALGTILK	C:Carbamidomethylation	1482.82	17	3	GA	17.63	0.079	0.067	0.071	0.088					0.099	0.088	0.041	0.046					0.068	0.063	0.068	0.057					0.153	0.069	0.062	0.001
M	WEC000002	Myoglobin	P04247	65+HGCTVLTALGTILK	C:Carbamidomethylation	1482.82	17	3	TA	17.63					0.084	0.089	0.069	0.124					0.07		0.069	0.028					0.079	0.04	0.058	0.053					0.102	0.241	0.087	0.033
M	WEC000002	Myoglobin	P04247	65+HGCTVLTALGTILKK	C:Carbamidomethylation	1610.92	18	2	GA	15.85		0.037		0.133								0.056						0.171		0.126							1.028	0.056
M	WEC000002	Myoglobin	P04247	65+HGCTVLTALGTILKK	C:Carbamidomethylation	1610.92	18	2	TA	15.85					0.06	0.075	0.073	0.128													0.142	0.079	0.138	0.089							1.098	1.175
M	WEC000002	Myoglobin	P04247	65+HGCTVLTALGTILKK	C:Carbamidomethylation	1610.92	18	3	GA	15.85										0.159	0.106	0.063					0.239	0.367	0.286	0.441						0.106	0.101	0.064
M	WEC000002	Myoglobin	P04247	65+HGCTVLTALGTILKK	C:Carbamidomethylation	1610.92	18	3	TA	15.85													0.165								0.43	0.232	0.266	0.208					0.182		0.225	0.219
M	WEC000002	Myoglobin	P04247	65+HGCTVLTALGTILKK	C:Carbamidomethylation	1610.92	18	4	GA	15.85	0.156	0.152	0.177	0.188						0.181	0.149	0.042					0.126	0.106	0.103	0.11						0.084	0.068	0.131
M	WEC000002	Myoglobin	P04247	65+HGCTVLTALGTILKK	C:Carbamidomethylation	1610.92	18	4	TA	15.85					0.179	0.173	0.184	0.218					0.172		0.169	0.152					0.12	0.07	0.077	0.098					0.082		0.064	0.071
M	WEC000002	Myoglobin	P04247	79+KKGQHAAEIQPLAQSHATK	none	2042.1	48	3	GA	3.84	0.119	0.091	0.134	0.121					0.08	0.067	0.046	0.044					0.027	0.03	0.039	0.03					0.094	0.093	0.06	0.004
M	WEC000002	Myoglobin	P04247	79+KKGQHAAEIQPLAQSHATK	none	2042.1	48	3	TA	3.84					0.107	0.088	0.12	0.13					0.073	0.069	0.064	0.071					0.03	0.033	0.03	0.036					0.062	0.105	0.059	0.033
M	WEC000002	Myoglobin	P04247	79+KKGQHAAEIQPLAQSHATK	none	2042.1	48	4	GA	3.84	0.137	0.139	0.105	0.142					0.093	0.092	0.049	0.044					0.033	0.048	0.017	0.017					0.095	0.055	0.023	0.02
M	WEC000002	Myoglobin	P04247	79+KKGQHAAEIQPLAQSHATK	none	2042.1	48	4	TA	3.84					0.137	0.102	0.11	0.127					0.078	0.085	0.072	0.07					0.011	0.013	0.016	0.039					0.029	0.088	0.03	0.032
M	WEC000002	Myoglobin	P04247	80+KGQHAAEIQPLAQSHATK	none	1914.01	48	3	GA	4.85	0.11	0.104	0.084	0.121					0.094		0.036	0.036					0.013	0.043	0.022	0.051					0.021	0.359	0.031	0.021
M	WEC000002	Myoglobin	P04247	80+KGQHAAEIQPLAQSHATK	none	1914.01	48	3	TA	4.85					0.14	0.095	0.096	0.101					0.063	0.098	0.06	0.068					0.058	0.01	0.015	0.002					0.118	0.044	0.105	0.037
M	WEC000002	Myoglobin	P04247	80+KGQHAAEIQPLAQSHATK	none	1914.01	48	4	GA	4.85	0.126		0.111	0.123						0.041	0.05	0.043					0.018	0.396	0.024	0.012					0.205	0.121	0.085	0.017
M	WEC000002	Myoglobin	P04247	80+KGQHAAEIQPLAQSHATK	none	1914.01	48	4	TA	4.85					0.131	0.098	0.105	0.113					0.058		0.066	0.082					0.035	0.002	0.013	0.009					0.042	0.277	0.045	0.073
M	WEC000002	Myoglobin	P04247	81+GQHAAEIQPLAQSHATK	none	1785.91	47	3	GA	5.6	0.046	0.034							0.037	0.045	0.023	0.03					0.082	0.143	0.064	0.113					0.064	0.052	0.043	0.039
M	WEC000002	Myoglobin	P04247	81+GQHAAEIQPLAQSHATK	none	1785.91	47	3	TA	5.6					0.058		0.054	0.051					0.048	0.017	0.027	0.027					0.074	0.085	0.069	0.087					0.035	0.068	0.044	0.105
M	WEC000002	Myoglobin	P04247	81+GQHAAEIQPLAQSHATK	none	1785.91	47	4	TA	5.6																					0.464	0.237	0.382	0.448								0.637
M	WEC000002	Myoglobin	P04247	81+GQHAAEIQPLAQSHATK	none	1785.91	47	4	GA	5.6																	0.473	0.399	0.225	0.512					0.525		0.578	0.29
M	WEC000002	Myosin light chain 1/3, skeletal muscle isoform	P05977	64+ITLSQVGDVLR	none	1199.69	17	2	GA	15.05	0.117	0.131	0.115	0.16					0.047	0.094	0.04	0.043					0.053	0.033	0.043	0.047					0.04	0.057	0.02	0.046
M	WEC000002	Myosin light chain 1/3, skeletal muscle isoform	P05977	64+ITLSQVGDVLR	none	1199.69	17	2	TA	15.05					0.123	0.144	0.141	0.16					0.071	0.06	0.026	0.011					0.036	0.033	0.065	0.054					0.039	0.049	0.039	0.032
M	WEC000002	Myosin light chain 1/3, skeletal muscle isoform	P05977	64+ITLSQVGDVLR	none	1199.69	17	3	GA	15.05			0.268	0.334														0.084	0.128	0.094
M	WEC000002	Myosin light chain 1/3, skeletal muscle isoform	P05977	64+ITLSQVGDVLR	none	1199.69	17	3	TA	15.05					0.25	0.27	0.341														0.09	0.11	0.136	0.134							0.069	0.066
M	WEC000002	Myosin light chain 1/3, skeletal muscle isoform	P05977	75+ALGTNPTNAEVK	none	1213.63	22	2	GA	5.91	0.161	0.154	0.104	0.247					0.122	0.116	0.081	0.065					0.048	0.027	0.018	0.047					0.032	0.091	0.063	0.035
M	WEC000002	Myosin light chain 1/3, skeletal muscle isoform	P05977	75+ALGTNPTNAEVK	none	1213.63	22	2	TA	5.91					0.123	0.156	0.127	0.149					0.082	0.09	0.041	0.025					0.033	0.033	0.055	0.035					0.053	0.07	0.046	0.033
M	WEC000002	Myosin light chain 1/3, skeletal muscle isoform	P05977	75+ALGTNPTNAEVKK	none	1341.73	23	2	GA	4.62	0.111	0.103		0.132					0.041	0.085	0.048						0.021	0.047		0.008					0.027	0.017	0.017
M	WEC000002	Myosin light chain 1/3, skeletal muscle isoform	P05977	75+ALGTNPTNAEVKK	none	1341.73	23	2	TA	4.62					0.087	0.099		0.135						0.033	0.017	0.029					0.011	0.058		0.019						0.019	0.021	0.025
M	WEC000002	Myosin light chain 1/3, skeletal muscle isoform	P05977	75+ALGTNPTNAEVKK	none	1341.73	23	3	GA	4.62	0.128	0.13	0.088	0.138					0.023	0.038	0.029	-0.002					0.03	0.038	0.026	0.008					0.04	0.103	0.024	0.046
M	WEC000002	Myosin light chain 1/3, skeletal muscle isoform	P05977	75+ALGTNPTNAEVKK	none	1341.73	23	3	TA	4.62					0.055	0.071	0.071	0.084					0.034	0.004	-0.001	0					0.05	0.176	0.039	0.037					0.021	0.038	0.026	0.052
M	WEC000002	Myosin light chain 1/3, skeletal muscle isoform	P05977	88+VLGNPSNEEMNAK	none	1401.66	28	2	GA	6.27		0.15	0.133	0.165						0.114	0.086	0.079						0.046	0.083	0.047						0.011	0.015	0.103
M	WEC000002	Myosin light chain 1/3, skeletal muscle isoform	P05977	88+VLGNPSNEEMNAK	none	1401.66	28	2	TA	6.27					0.126	0.147	0.129	0.152					0.081	0.065	0.045	0.057					0.079	0.092	0.07	0.054					0.003	0.006	0.005	0.089
M	WEC000002	Myosin light chain 1/3, skeletal muscle isoform	P05977	88+VLGNPSNEEMNAK	none	1401.66	28	3	GA	6.27																				1.279
M	WEC000002	Myosin light chain 1/3, skeletal muscle isoform	P05977	88+VLGNPSNEEMNAK	none	1401.66	28	3	TA	6.27																					1.012									0.651
M	WEC000002	Myosin light chain 1/3, skeletal muscle isoform	P05977	9+KPAAAPAPAPAPAPAPAKPKEEK	none	2204.23	67	3	GA	4.33	0.065		0.03	0.034							0.013	0.005					0.079		0.016	0.02							0.044	0.006
M	WEC000002	Myosin light chain 1/3, skeletal muscle isoform	P05977	9+KPAAAPAPAPAPAPAPAKPKEEK	none	2204.23	67	3	TA	4.33								0.071							0.015	-0.008								0.031							0.031	0.027
M	WEC000002	Myosin light chain 1/3, skeletal muscle isoform	P05977	9+KPAAAPAPAPAPAPAPAKPKEEK	none	2204.23	67	4	GA	4.33		0.122																0.188		0.203
M	WEC000002	Myosin light chain 1/3, skeletal muscle isoform	P05977	9+KPAAAPAPAPAPAPAPAKPKEEK	none	2204.23	67	4	TA	4.33														0.047		0.029													0.247	0.179		0.043
M	WEC000002	Myosin light chain 1/3, skeletal muscle isoform	P05977	9+KPAAAPAPAPAPAPAPAKPKEEKIDLSAIK	none	2944.67	78	4	GA	8.88																											0.379
M	WEC000002	Myosin light chain 1/3, skeletal muscle isoform	P05977	9+KPAAAPAPAPAPAPAPAKPKEEKIDLSAIK	none	2944.67	78	4	TA	8.88																0.074															0.359	0.028
M	WEC000002	Myosin-binding protein C, fast-type	Q5XKE0	1045+FLTPLMDRVVVAGYTAALNCAVR	C:Carbamidomethylation	2536.33	39	2	GA	20.88
M	WEC000002	Myosin-binding protein C, fast-type	Q5XKE0	1045+FLTPLMDRVVVAGYTAALNCAVR	C:Carbamidomethylation	2536.33	39	2	TA	20.88
M	WEC000002	Myosin-binding protein C, fast-type	Q5XKE0	1045+FLTPLMDRVVVAGYTAALNCAVR	C:Carbamidomethylation	2536.33	39	3	GA	20.88																		0.277		0.337
M	WEC000002	Myosin-binding protein C, fast-type	Q5XKE0	1045+FLTPLMDRVVVAGYTAALNCAVR	C:Carbamidomethylation	2536.33	39	3	TA	20.88																						0.431
M	WEC000002	Myosin-binding protein C, fast-type	Q5XKE0	1053+VVVAGYTAALNCAVR	C:Carbamidomethylation	1562.82	28	2	TA	12.87						0.095															0.315	0.174	0.45	0.211					0.767	1	0.694	0.64
M	WEC000002	Myosin-binding protein C, fast-type	Q5XKE0	1053+VVVAGYTAALNCAVR	C:Carbamidomethylation	1562.82	28	2	GA	12.87			0.052														0.203	0.237	0.092	0.854					1.181	1.098	0.324	0.201
M	WEC000002	Myosin-binding protein C, fast-type	Q5XKE0	1053+VVVAGYTAALNCAVR	C:Carbamidomethylation	1562.82	28	3	TA	12.87															-0.109	-0.105					0.293	0.43		0.448					0.286		0.134	0.102
M	WEC000002	Myosin-binding protein C, fast-type	Q5XKE0	1053+VVVAGYTAALNCAVR	C:Carbamidomethylation	1562.82	28	3	GA	12.87																	0.401	0.428	0.25						1.299	1.186	0.451	0.404
M	WEC000002	Myosin-binding protein C, fast-type	Q5XKE0	1117+AFNELGEALAECKLDVR	C:Carbamidomethylation	1933.96	38	2	GA	15.07									0.453	0.345	0.338							0.47							0.146	0.114	0.154
M	WEC000002	Myosin-binding protein C, fast-type	Q5XKE0	1117+AFNELGEALAECKLDVR	C:Carbamidomethylation	1933.96	38	2	TA	15.07															0.415															0.262	0.193
M	WEC000002	Myosin-binding protein C, fast-type	Q5XKE0	1117+AFNELGEALAECKLDVR	C:Carbamidomethylation	1933.96	38	3	TA	15.07																														0.255
M	WEC000002	Myosin-binding protein C, fast-type	Q5XKE0	1117+AFNELGEALAECKLDVR	C:Carbamidomethylation	1933.96	38	3	GA	15.07	0.162																0.196	0.251
M	WEC000002	Myosin-binding protein C, fast-type	Q5XKE0	224+IAFQYGITDLR	none	1295.69	19	2	GA	15.02																	0.315	0.479	0.269	0.743					0.583	0.347	0.212	0.224
M	WEC000002	Myosin-binding protein C, fast-type	Q5XKE0	224+IAFQYGITDLR	none	1295.69	19	2	TA	15.02																					0.609	0.391	0.467	0.295					0.328	0.443	0.249	0.319
M	WEC000002	Myosin-binding protein C, fast-type	Q5XKE0	271+LVVEISDPDLPLK	none	1436.81	20	2	TA	15.89																								0.471
M	WEC000002	Myosin-binding protein C, fast-type	Q5XKE0	271+LVVEISDPDLPLK	none	1436.81	20	2	GA	15.89			0.057									0.015							0.18									0.174
M	WEC000002	Myosin-binding protein C, fast-type	Q5XKE0	271+LVVEISDPDLPLKWFK	none	1898.06	21	2	TA	19.6					0.082																0.031
M	WEC000002	Myosin-binding protein C, fast-type	Q5XKE0	271+LVVEISDPDLPLKWFK	none	1898.06	21	2	GA	19.6	0.167	0.173		0.144													0.199	0.114		0.028
M	WEC000002	Myosin-binding protein C, fast-type	Q5XKE0	271+LVVEISDPDLPLKWFK	none	1898.06	21	3	TA	19.6					0.065																0.113
M	WEC000002	Myosin-binding protein C, fast-type	Q5XKE0	271+LVVEISDPDLPLKWFK	none	1898.06	21	3	GA	19.6		0.148		0.141														0.093		0.127
M	WEC000002	Myosin-binding protein C, fast-type	Q5XKE0	615+VTNPVGEDVASIFLR	none	1615.86	26	2	GA	19.04																	0.245	0.272	0.222						0.445	0.295	0.254
M	WEC000002	Myosin-binding protein C, fast-type	Q5XKE0	615+VTNPVGEDVASIFLR	none	1615.86	26	2	TA	19.04																					0.335	0.358	0.362	0.322					0.358			0.256
M	WEC000002	Myosin-binding protein C, fast-type	Q5XKE0	615+VTNPVGEDVASIFLR	none	1615.86	26	3	GA	19.04																	0.704		0.459
M	WEC000002	Myosin-binding protein C, fast-type	Q5XKE0	848+KVGEALNLVIPFQGKPRPQVVWTK	none	2703.56	40	3	TA	15.02					0.085																0.175	0.26		0.265
M	WEC000002	Myosin-binding protein C, fast-type	Q5XKE0	848+KVGEALNLVIPFQGKPRPQVVWTK	none	2703.56	40	3	GA	15.02		0.049	0.07								0.074	-0.008					0.293	0.184	0.095								0.132	0.196
M	WEC000002	Myosin-binding protein C, fast-type	Q5XKE0	848+KVGEALNLVIPFQGKPRPQVVWTK	none	2703.56	40	4	GA	15.02																	0.446									0.328	0.389
M	WEC000002	Myosin-binding protein C, fast-type	Q5XKE0	849+VGEALNLVIPFQGKPRPQVVWTK	none	2575.46	39	3	GA	16.2		0.093	0.052	0.037						-0.051	0.041	0.125					0.263	0.069	0.031	0.101						0.179	0.068	0.135
M	WEC000002	Myosin-binding protein C, fast-type	Q5XKE0	849+VGEALNLVIPFQGKPRPQVVWTK	none	2575.46	39	3	TA	16.2					-0.115	0.167	0.097	0.098					0.108		-0.018						0.168	0.024	0.057	0.064					0.082		0.111
M	WEC000002	Myosin-binding protein C, fast-type	Q5XKE0	849+VGEALNLVIPFQGKPRPQVVWTK	none	2575.46	39	4	GA	16.2	0.095	0.116	0.09	0.108					0.053	0.064	0.087	0.043					0.03	0.031	0.029	0.04					0.097	0.096	0.051	0.114
M	WEC000002	Myosin-binding protein C, fast-type	Q5XKE0	849+VGEALNLVIPFQGKPRPQVVWTK	none	2575.46	39	4	TA	16.2					0.113	0.116	0.104	0.134					0.04	0.063	0.078	0.103					0.027	0.036	0.051	0.061					0.057	0.09	0.039	0.042
M	WEC000002	Myosin-binding protein C, fast-type	Q5XKE0	872+GGAPLDTSR	none	872.44	19	2	TA	3.33																					1.296		0.668	0.456					0.743		0.6	0.514
M	WEC000002	Myosin-binding protein C, fast-type	Q5XKE0	872+GGAPLDTSR	none	872.44	19	2	GA	3.33									0.664										0.442	1.152					0.134	0.771	0.54	0.509
M	WEC000002	Nesprin-1	Q6ZWR6	6582+SSLHQNLALK	none	1109.62	20	2	GA	2.63												0.606																0.049
M	WEC000002	Nesprin-1	Q6ZWR6	6582+SSLHQNLALK	none	1109.62	20	3	GA	2.63												0.657																0.038
M	WEC000002	Nucleoside diphosphate kinase B	Q01768	115+NIIHGSDSVESAEKEIHLWFKPEELIDYK	none	3425.71	56	3	TA	17.93
M	WEC000002	Nucleoside diphosphate kinase B	Q01768	115+NIIHGSDSVESAEKEIHLWFKPEELIDYK	none	3425.71	56	3	GA	17.93
M	WEC000002	Nucleoside diphosphate kinase B	Q01768	115+NIIHGSDSVESAEKEIHLWFKPEELIDYK	none	3425.71	56	4	GA	17.93																									0.581			0.317
M	WEC000002	Nucleoside diphosphate kinase B	Q01768	115+NIIHGSDSVESAEKEIHLWFKPEELIDYK	none	3425.71	56	4	TA	17.93																								0.335					0.507
M	WEC000002	Nucleoside diphosphate kinase B	Q01768	144+SCAHDWVYE	C:Carbamidomethylation	1165.45	18	2	TA	9.37					0.166	0.168	0.162	0.181					0.137		0.239	0.293					0.021	0.01	0.015	0.014					0.02		0.082	0.142
M	WEC000002	Nucleoside diphosphate kinase B	Q01768	144+SCAHDWVYE	C:Carbamidomethylation	1165.45	18	2	GA	9.37	0.165	0.181	0.137	0.185					0.126	0.168	0.165	0.23					0.016	0.013	0.012	0.012					0.012	0.016	0.015	0.072
M	WEC000002	Nucleoside diphosphate kinase B	Q01768	57+DRPFFPGLVK	none	1174.65	15	2	TA	13.37						0.131	0.121	0.134					0.108								0.223	0.094	0.116	0.054					0.174			0.202
M	WEC000002	Nucleoside diphosphate kinase B	Q01768	57+DRPFFPGLVK	none	1174.65	15	2	GA	13.37	0.135		0.097						0.087	0.127		0.081					0.096		0.053	0.231					0.082	0.134		0.029
M	WEC000002	Nucleoside diphosphate kinase B	Q01768	57+DRPFFPGLVK	none	1174.65	15	3	TA	13.37								0.264														0.398	0.431	0.196
M	WEC000002	Nucleoside diphosphate kinase B	Q01768	57+DRPFFPGLVK	none	1174.65	15	3	GA	13.37			0.212									0.196					0.256		0.163						0.319	0.409		0.126
M	WEC000002	PDZ and LIM domain protein 3	O70209	17+LSGGIDFNQPLVITR	none	1628.89	25	2	TA	15.59														0.332	0.381						0.631	0.526	0.544	0.573					0.594	0.127	0.079	0.595
M	WEC000002	PDZ and LIM domain protein 3	O70209	17+LSGGIDFNQPLVITR	none	1628.89	25	2	GA	15.59	0.44									0.419		0.384					0.116	0.481	0.549	0.561					0.63	0.109	0.606	0.077
M	WEC000002	PDZ and LIM domain protein 3	O70209	17+LSGGIDFNQPLVITR	none	1628.89	25	3	TA	15.59																					0.323	0.276	0.282	0.235					0.317		0.334	0.235
M	WEC000002	PDZ and LIM domain protein 3	O70209	17+LSGGIDFNQPLVITR	none	1628.89	25	3	GA	15.59												0.382					0.539	0.235	0.322	0.244					0.282	0.39	0.236	0.153
M	WEC000002	Parvalbumin alpha	P32848	14+KAIGAFAAADSFDHK	none	1547.77	34	2	GA	9.48	0.073	0.069	0.049						0.018	0.024	0.034	0.029					0.016	0.008	0.013						0.015	0.01	0.005	0.01
M	WEC000002	Parvalbumin alpha	P32848	14+KAIGAFAAADSFDHK	none	1547.77	34	2	TA	9.48					0.056	0.061	0.063						0.014	0.021	0.027	0.027					0.018	0.003	0.013						0.014	0.015	0.011	0.013
M	WEC000002	Parvalbumin alpha	P32848	14+KAIGAFAAADSFDHK	none	1547.77	34	3	GA	9.48												0.04																0.016
M	WEC000002	Parvalbumin alpha	P32848	14+KAIGAFAAADSFDHK	none	1547.77	34	3	TA	9.48
M	WEC000002	Parvalbumin alpha	P32848	14+KAIGAFAAADSFDHK	none	1547.77	34	4	GA	9.48												0.061																0.022
M	WEC000002	Parvalbumin alpha	P32848	14+KAIGAFAAADSFDHK	none	1547.77	34	4	TA	9.48
M	WEC000002	Parvalbumin alpha	P32848	14+KAIGAFAAADSFDHKK	none	1675.87	35	3	GA	8.2			0.109	0.096					0.076	0.058		0.089					0.27	0.174	0.133	0.049					0.171	0.089	0.297	0.136
M	WEC000002	Parvalbumin alpha	P32848	14+KAIGAFAAADSFDHKK	none	1675.87	35	3	TA	8.2					0.113	0.137									0.062	0.044					0.119	0.134	0.15	0.252					0.224	0.21	0.122	0.044
M	WEC000002	Parvalbumin alpha	P32848	14+KAIGAFAAADSFDHKK	none	1675.87	35	4	GA	8.2	0.146	0.118	0.085	0.083					0.05	0.048	0.084	0.053					0.056	0.051	0.053	0.066					0.068	0.069	0.045	0.045
M	WEC000002	Parvalbumin alpha	P32848	14+KAIGAFAAADSFDHKK	none	1675.87	35	4	TA	8.2					0.061	0.067	0.086	0.145						0.079	0.026	0.068					0.026	0.031	0.064	0.093					0.02	0.09	0.12	0.055
M	WEC000002	Parvalbumin alpha	P32848	15+AIGAFAAADSFDHK	none	1419.68	34	2	GA	11.47	0.076	0.071	0.07	0.091					0.022	0.028	0.033	0.027					0.03	0.016	0.03	0.027					0.015	0.016	0.012	0.019
M	WEC000002	Parvalbumin alpha	P32848	15+AIGAFAAADSFDHK	none	1419.68	34	2	TA	11.47					0.061	0.079	0.067	0.097					0.016	0.033	0.028	0.031					0.008	0.004	0.015	0.016					0.01	0.015	0.015	0.029
M	WEC000002	Parvalbumin alpha	P32848	15+AIGAFAAADSFDHK	none	1419.68	34	3	GA	11.47		0.08								0.022	0.03							0.011								0.01	0.008
M	WEC000002	Parvalbumin alpha	P32848	15+AIGAFAAADSFDHK	none	1419.68	34	3	TA	11.47					0.076								0.02	0.013		0.031					0.013								0.01	0.022		0.006
M	WEC000002	Parvalbumin alpha	P32848	15+AIGAFAAADSFDHKK	none	1547.77	34	2	GA	9.75	0.073	0.069	0.049						0.018	0.024	0.034	0.029					0.016	0.008	0.013						0.015	0.01	0.005	0.01
M	WEC000002	Parvalbumin alpha	P32848	15+AIGAFAAADSFDHKK	none	1547.77	34	2	TA	9.75					0.056	0.061	0.063						0.014	0.021	0.027	0.027					0.018	0.003	0.013						0.014	0.015	0.011	0.013
M	WEC000002	Parvalbumin alpha	P32848	15+AIGAFAAADSFDHKK	none	1547.77	34	3	GA	9.75												0.04																0.016
M	WEC000002	Parvalbumin alpha	P32848	15+AIGAFAAADSFDHKK	none	1547.77	34	3	TA	9.75
M	WEC000002	Parvalbumin alpha	P32848	15+AIGAFAAADSFDHKK	none	1547.77	34	4	GA	9.75												0.061																0.022
M	WEC000002	Parvalbumin alpha	P32848	15+AIGAFAAADSFDHKK	none	1547.77	34	4	TA	9.75
M	WEC000002	Parvalbumin alpha	P32848	15+AIGAFAAADSFDHKKFFQMVGLK	none	2498.28	44	3	GA	16.6	0.098	0.073		0.095						0.044	0.076						0.074	0.014	0.249	0.009					0.106	0.035	0.013	0.352
M	WEC000002	Parvalbumin alpha	P32848	15+AIGAFAAADSFDHKKFFQMVGLK	none	2498.28	44	3	TA	16.6					0.101	0.086	0.085	0.121					0.049	0.037	0.038	0.042					0.025	0.031	0.013	0.051					0.016	0.009	0.009	0.009
M	WEC000002	Parvalbumin alpha	P32848	15+AIGAFAAADSFDHKKFFQMVGLK	none	2498.28	44	4	GA	16.6	0.128	0.086	0.142	0.102					0.044	0.062	0.055						0.149	0.019	0.184	0.012					0.058	0.04	0.03
M	WEC000002	Parvalbumin alpha	P32848	15+AIGAFAAADSFDHKKFFQMVGLK	none	2498.28	44	4	TA	16.6						0.105	0.085	0.142					0.041	0.038	0.047	0.052						0.039	0.019	0.101					0.02	0.012	0.017	0.014
M	WEC000002	Parvalbumin alpha	P32848	47+VFHILDKDKSGFIEEDELGSILK	none	2631.38	37	3	TA	17.62					0.109	0.113							0.063	0.065		0.071					0.015	0.013	0.381	0.397					0.021	0.02		0.021
M	WEC000002	Parvalbumin alpha	P32848	47+VFHILDKDKSGFIEEDELGSILK	none	2631.38	37	3	GA	17.62	0.105	0.103	0.103	0.125					0.062	0.07	0.082	0.085					0.024	0.013	0.022	0.016					0.021	0.022	0.02	0.032
M	WEC000002	Parvalbumin alpha	P32848	47+VFHILDKDKSGFIEEDELGSILK	none	2631.38	37	4	TA	17.62
M	WEC000002	Parvalbumin alpha	P32848	47+VFHILDKDKSGFIEEDELGSILK	none	2631.38	37	4	GA	17.62										0.056		0.063														0.009		0.012
M	WEC000002	Parvalbumin alpha	P32848	54+DKSGFIEEDELGSILK	none	1778.89	30	2	GA	16.05	0.134	0.097	0.128	0.13					0.001	0.035	0.012	0.044					0.043	0.104	0.046	0.062					0.11	0.152	0.166	0.046
M	WEC000002	Parvalbumin alpha	P32848	54+DKSGFIEEDELGSILK	none	1778.89	30	2	TA	16.05						0.075	0.059	0.157					0.029		0.026	0.009					0.034	0.056	0.092	0.028					0.154	0.255	0.142	0.113
M	WEC000002	Parvalbumin alpha	P32848	54+DKSGFIEEDELGSILK	none	1778.89	30	3	GA	16.05		0.116							0.042	0.071	0.062	0.054					0.154	0.086	0.132	0.127					0.056	0.109	0.082	0.026
M	WEC000002	Parvalbumin alpha	P32848	54+DKSGFIEEDELGSILK	none	1778.89	30	3	TA	16.05						0.114	0.101						0.044		0.055	0.05					0.206	0.048	0.053	0.148					0.074	0.198	0.054	0.057
M	WEC000002	Parvalbumin alpha	P32848	56+SGFIEEDELGSILKGFSSDAR	none	2256.09	44	2	TA	21.44					0.069	0.069		0.081					0.021	0.015	0.018	0.021					0.023	0.017		0.012					0.019	0.01	0.016	0.019
M	WEC000002	Parvalbumin alpha	P32848	56+SGFIEEDELGSILKGFSSDAR	none	2256.09	44	2	GA	21.44	0.063	0.051	0.061	0.067					0.024	0.022	0.024	0.08					0.025	0.012	0.022	0.018					0.021	0.014	0.007	0.059
M	WEC000002	Parvalbumin alpha	P32848	56+SGFIEEDELGSILKGFSSDAR	none	2256.09	44	3	TA	21.44						0.056		0.081														0.007		0.022
M	WEC000002	Parvalbumin alpha	P32848	56+SGFIEEDELGSILKGFSSDAR	none	2256.09	44	3	GA	21.44			0.074							0.025		0.051							0.028							0.01		0.038
M	WEC000002	Parvalbumin alpha	P32848	70+GFSSDARDLSAKETK	none	1610.79	31	3	GA	6	0.078	0.062		0.09					0.052	0.062	0.047						0.014	0.048		0.03					0.131	0.119	0.044
M	WEC000002	Parvalbumin alpha	P32848	70+GFSSDARDLSAKETK	none	1610.79	31	3	TA	6					0.07	0.13	0.083						0.025	0.034	0.041	0.038					0.014	0.105	0.069						0.063	0.055	0.056	0.04
M	WEC000002	Parvalbumin alpha	P32848	70+GFSSDARDLSAKETK	none	1610.79	31	4	GA	6	0.14	0.075		0.098							0.049						0.105	0.026		0.023					0.299	0.284	0.074
M	WEC000002	Parvalbumin alpha	P32848	70+GFSSDARDLSAKETK	none	1610.79	31	4	TA	6					0.056		0.077						0.025	0.028	0.026	0.033					0.019	0.214	0.035						0.028	0.032	0.034	0.013
M	WEC000002	Parvalbumin alpha	P32848	85+TLLAAGDKDGDGK	none	1259.64	22	2	GA	5.03		0.065		0.08					0.015	0.031	0.045							0.041		0.024					0.027	0.032	0.024
M	WEC000002	Parvalbumin alpha	P32848	85+TLLAAGDKDGDGK	none	1259.64	22	2	TA	5.03					0.07	0.093		0.191					0.05	0.018	0.045	0.015					0.026	0.016		0.011					0.012	0.027	0.012	0.027
M	WEC000002	Parvalbumin alpha	P32848	85+TLLAAGDKDGDGK	none	1259.64	22	3	GA	5.03		0.08		0.106					0.019	0.023	0.032							0.01		0.008					0.008	0.011	0.004
M	WEC000002	Parvalbumin alpha	P32848	85+TLLAAGDKDGDGK	none	1259.64	22	3	TA	5.03					0.09								0.02	0.012	0.038	0.029					0.012								0.001	0.01	0.012	0.005
M	WEC000002	Parvalbumin alpha	P32848	85+TLLAAGDKDGDGKIGVEEFSTLVAES	none	2621.31	49	2	GA	22.37
M	WEC000002	Parvalbumin alpha	P32848	85+TLLAAGDKDGDGKIGVEEFSTLVAES	none	2621.31	49	3	TA	22.37																															0.14
M	WEC000002	Peptidyl-prolyl cis-trans isomerase A	P17742	56+IIPGFMCQGGDFTR	C:Carbamidomethylation	1597.74	24	2	GA	14.47			0.209							0.223									0.097							0.03
M	WEC000002	Peptidyl-prolyl cis-trans isomerase A	P17742	56+IIPGFMCQGGDFTR	C:Carbamidomethylation	1597.74	24	2	TA	14.47					0.267	0.279	0.243	0.267							0.192	0.176					0.105	0.089	0.073	0.067							0.036	0.07
M	WEC000002	Peroxiredoxin-1	P35700	129+GLFIIDDKGILR	none	1358.79	16	2	GA	16.17	0.166	0.176	0.321	0.177					0.15	0.524	0.43	0.667					0.057	0.088	0.179	0.041					0.075	0.157	0.098	0.136
M	WEC000002	Peroxiredoxin-1	P35700	129+GLFIIDDKGILR	none	1358.79	16	2	TA	16.17					0.077	0.209	0.142	0.603					0.195	0.407	0.178	0.437					0.041	0.037	0.08	0.165					0.046	0.128	0.031	0.088
M	WEC000002	Peroxiredoxin-1	P35700	129+GLFIIDDKGILR	none	1358.79	16	3	GA	16.17	0.265	0.215	0.225	0.223					0.188	0.256	0.281	0.459					0.046	0.013	0.041	0.02					0.013	0.021	0.005	0.112
M	WEC000002	Peroxiredoxin-1	P35700	129+GLFIIDDKGILR	none	1358.79	16	3	TA	16.17					0.232	0.221	0.182	0.269					0.191	0.209	0.24	0.246					0.01	0.014	0.023	0.028					0.008	0.019	0.01	0.029
M	WEC000002	Peroxiredoxin-1	P35700	141+QITINDLPVGR	none	1224.68	19	2	GA	12.84	0.241	0.25	0.235	0.232					0.235	0.269	0.283	0.297					0.041	0.072	0.053	0.058					0.075	0.082	0.074	0.063
M	WEC000002	Peroxiredoxin-1	P35700	141+QITINDLPVGR	none	1224.68	19	2	TA	12.84					0.254	0.276	0.256	0.267					0.228	0.231	0.259	0.256					0.051	0.053	0.058	0.053					0.065	0.106	0.067	0.064
M	WEC000002	Peroxiredoxin-1	P35700	141+QITINDLPVGR	none	1224.68	19	3	TA	12.84																								0.493							0.357
M	WEC000002	Peroxiredoxin-1	P35700	141+QITINDLPVGR	none	1224.68	19	3	GA	12.84																			0.357						0.344		0.403	0.28
M	WEC000002	Peroxiredoxin-1	P35700	159+LVQAFQFTDKHGEVCPAGWKPGSDTIKPDVNK	C:Carbamidomethylation	3568.78	55	4	GA	12.23																				0.286
M	WEC000002	Peroxiredoxin-1	P35700	159+LVQAFQFTDKHGEVCPAGWKPGSDTIKPDVNK	C:Carbamidomethylation	3568.78	55	4	TA	12.23																					0.35	0.209									0.391	0.322
M	WEC000002	Peroxiredoxin-1	P35700	8+IGYPAPNFK	none	1005.53	15	2	GA	10.2			0.28	0.368						0.375	0.387	0.382					1.3		0.109	0.158						0.137	0.085	0.106
M	WEC000002	Peroxiredoxin-1	P35700	8+IGYPAPNFK	none	1005.53	15	2	TA	10.2						0.314	0.319	0.35					0.311	0.396	0.331							0.102	0.132	0.136					0.11	0.179	0.094
M	WEC000002	Peroxiredoxin-5, mitochondrial	P99029	156+ATDLLLDDSLVSLFGNRR	none	2004.06	30	2	GA	20.38																									0.467	0.411		0.445
M	WEC000002	Peroxiredoxin-5, mitochondrial	P99029	156+ATDLLLDDSLVSLFGNRR	none	2004.06	30	2	TA	20.38																								0.528						0.461	0.435
M	WEC000002	Peroxiredoxin-5, mitochondrial	P99029	156+ATDLLLDDSLVSLFGNRR	none	2004.06	30	3	TA	20.38																					0.431
M	WEC000002	Peroxiredoxin-5, mitochondrial	P99029	156+ATDLLLDDSLVSLFGNRR	none	2004.06	30	3	GA	20.38																		0.343		0.341
M	WEC000002	Peroxiredoxin-5, mitochondrial	P99029	188+ALNVEPDGTGLTCSLAPNILSQL	C:Carbamidomethylation	2382.21	43	2	GA	21.48	0.182		0.196								0.098	0.113					0.131		0.2								0.085	0.12
M	WEC000002	Peroxiredoxin-5, mitochondrial	P99029	188+ALNVEPDGTGLTCSLAPNILSQL	C:Carbamidomethylation	2382.21	43	2	TA	21.48					0.188		0.162	0.19					0.105	0.112	0.095	0.107					0.129	0.22	0.135	0.188					0.154	0.149	0.077	0.13
M	WEC000002	Peroxiredoxin-5, mitochondrial	P99029	188+ALNVEPDGTGLTCSLAPNILSQL	C:Carbamidomethylation	2382.21	43	3	TA	21.48																															0.306
M	WEC000002	Peroxiredoxin-5, mitochondrial	P99029	54+VGDAIPSVEVFEGEPGK	none	1728.86	35	2	TA	14.47																					0.459	0.36	0.373	0.325					0.538		0.455
M	WEC000002	Peroxiredoxin-5, mitochondrial	P99029	54+VGDAIPSVEVFEGEPGK	none	1728.86	35	2	GA	14.47																	0.427	0.555	0.385	0.536					0.746	0.828	0.643	0.311
M	WEC000002	Peroxiredoxin-6	O08709	42+DFTPVCTTELGR	C:Carbamidomethylation	1394.65	18	2	GA	11.4				0.226						0.195		0.153					0.359		0.319	0.114						0.103		0.1
M	WEC000002	Peroxiredoxin-6	O08709	42+DFTPVCTTELGR	C:Carbamidomethylation	1394.65	18	2	TA	11.4						0.235	0.221								0.153	0.1						0.166	0.177	0.255							0.07	0.063
M	WEC000002	Peroxiredoxin-6	O08709	57+LAPEFAKR	none	930.53	19	2	GA	5.83									0.097									0.298							0.11
M	WEC000002	Peroxiredoxin-6	O08709	57+LAPEFAKR	none	930.53	19	2	TA	5.83																						0.415										0.246
M	WEC000002	Peroxiredoxin-6	O08709	57+LAPEFAKR	none	930.53	19	3	GA	5.83																		0.274							0.343
M	WEC000002	Peroxiredoxin-6	O08709	57+LAPEFAKR	none	930.53	19	3	TA	5.83																0.415					0.459	0.326								0.251		0.184
M	WEC000002	Phosphatidylethanolamine-binding protein 1	P70296	158+YNLGAPVAGTCYQAEWDDYVPK	C:Carbamidomethylation	2516.13	40	2	TA	16.25
M	WEC000002	Phosphatidylethanolamine-binding protein 1	P70296	158+YNLGAPVAGTCYQAEWDDYVPK	C:Carbamidomethylation	2516.13	40	2	GA	16.25												0.087																0.012
M	WEC000002	Phosphatidylethanolamine-binding protein 1	P70296	158+YNLGAPVAGTCYQAEWDDYVPK	C:Carbamidomethylation	2516.13	40	3	TA	16.25														0.282																0.072
M	WEC000002	Phosphatidylethanolamine-binding protein 1	P70296	158+YNLGAPVAGTCYQAEWDDYVPK	C:Carbamidomethylation	2516.13	40	3	GA	16.25	0.224									0.142		0.111					0.107									0.117		0.033
M	WEC000002	Phosphatidylethanolamine-binding protein 1	P70296	94+GNDISSGTVLSDYVGSGPPSGTGLHR	none	2529.21	47	3	GA	13.04	0.15	0.144	0.144	0.147					0.106	0.116	0.121	0.126					0.031	0.014	0.025	0.007					0.024	0.035	0.024	0.012
M	WEC000002	Phosphatidylethanolamine-binding protein 1	P70296	94+GNDISSGTVLSDYVGSGPPSGTGLHR	none	2529.21	47	3	TA	13.04					0.158	0.145	0.146	0.163					0.1	0.089	0.101	0.101					0.032	0.002	0.016	0.019					0.021	0.032	0.039	0.025
M	WEC000002	Phosphatidylethanolamine-binding protein 1	P70296	94+GNDISSGTVLSDYVGSGPPSGTGLHR	none	2529.21	47	4	TA	13.04														0.274							0.267	0.303	0.272	0.289					0.536	0.166		0.41
M	WEC000002	Phosphatidylethanolamine-binding protein 1	P70296	94+GNDISSGTVLSDYVGSGPPSGTGLHR	none	2529.21	47	4	GA	13.04										0.363	0.452						0.214	0.308	0.304	0.273					0.512	0.193	0.183	0.355
M	WEC000002	Phosphoglucomutase-1	Q9D0F9	131+FNISNGGPAPEAITDKIFQISK	none	2346.22	42	2	TA	17.23
M	WEC000002	Phosphoglucomutase-1	Q9D0F9	131+FNISNGGPAPEAITDKIFQISK	none	2346.22	42	2	GA	17.23			0.13						0.07										0.075						0.14
M	WEC000002	Phosphoglucomutase-1	Q9D0F9	131+FNISNGGPAPEAITDKIFQISK	none	2346.22	42	3	GA	17.23		0.107	0.114	0.155					0.065	0.081	0.08	0.09						0.051	0.055	0.099					0.079	0.091	0.08	0.088
M	WEC000002	Phosphoglucomutase-1	Q9D0F9	131+FNISNGGPAPEAITDKIFQISK	none	2346.22	42	3	TA	17.23					0.128	0.108	0.124	0.155					0.092	0.1	0.116	0.132					0.077	0.042	0.074	0.089					0.131	0.192	0.183	0.166
M	WEC000002	Phosphoglucomutase-1	Q9D0F9	131+FNISNGGPAPEAITDKIFQISK	none	2346.22	42	4	TA	17.23																								0.267
M	WEC000002	Phosphoglucomutase-1	Q9D0F9	147+IFQISKTIEEYAICxpDLK	C:Carbamidomethylation p:Hydroxylation	2183.12	31	3	TA	13.38					0.215		0.239	0.251					0.117		0.143	0.143					0.09		0.11	0.099					0.111	0.201	0.121	0.112
M	WEC000002	Phosphoglucomutase-1	Q9D0F9	147+IFQISKTIEEYAICxpDLK	C:Carbamidomethylation p:Hydroxylation	2183.12	31	3	GA	13.38	0.235	0.226	0.217	0.242					0.13	0.135	0.145	0.147					0.12	0.092	0.11	0.107					0.103	0.114	0.125	0.122
M	WEC000002	Phosphoglucomutase-1	Q9D0F9	147+IFQISKTIEEYAICxpDLK	C:Carbamidomethylation p:Hydroxylation	2183.12	31	4	TA	13.38								0.277					0.168		0.194	0.205					0.241		0.132	0.088					0.109	0.324	0.185	0.158
M	WEC000002	Phosphoglucomutase-1	Q9D0F9	147+IFQISKTIEEYAICxpDLK	C:Carbamidomethylation p:Hydroxylation	2183.12	31	4	GA	13.38	0.244		0.214						0.117	0.152	0.159	0.139					0.127	0.177	0.11	0.254					0.104	0.096	0.123	0.084
M	WEC000002	Phosphoglucomutase-1	Q9D0F9	153+TIEEYAICPDLKVDLGVLGK	C:Carbamidomethylation	2232.17	31	2	TA	17.77					0.13	0.131	0.113	0.144					0.066	0.079	0.098	0.096					0.059	0.045	0.046	0.054					0.041	0.059	0.059	0.062
M	WEC000002	Phosphoglucomutase-1	Q9D0F9	153+TIEEYAICPDLKVDLGVLGK	C:Carbamidomethylation	2232.17	31	2	GA	17.77	0.113	0.121	0.118	0.147					0.056	0.089	0.081	0.109					0.037	0.041	0.046	0.048					0.039	0.046	0.052	0.075
M	WEC000002	Phosphoglucomutase-1	Q9D0F9	153+TIEEYAICPDLKVDLGVLGK	C:Carbamidomethylation	2232.17	31	3	GA	17.77	0.133	0.138	0.121	0.172					0.065	0.097	0.093	0.104					0.061	0.056	0.054	0.054					0.048	0.04	0.037	0.056
M	WEC000002	Phosphoglucomutase-1	Q9D0F9	153+TIEEYAICPDLKVDLGVLGK	C:Carbamidomethylation	2232.17	31	3	TA	17.77					0.139	0.141	0.127	0.15					0.08	0.101	0.102	0.1					0.029	0.045	0.054	0.056					0.048	0.066	0.041	0.04
M	WEC000002	Phosphoglucomutase-1	Q9D0F9	201+NIFDFNALKELLSGPNR	none	1947.02	30	2	TA	21.95								0.029													0.316	0.262	0.285	0.118					0.172			0.303
M	WEC000002	Phosphoglucomutase-1	Q9D0F9	201+NIFDFNALKELLSGPNR	none	1947.02	30	2	GA	21.95	0.03		0.034						-0.02								0.092		0.099						0.101	0.136	0.236	0.283
M	WEC000002	Phosphoglucomutase-1	Q9D0F9	220+IRIDAMHGVVGPYVK	none	1653.9	25	2	TA	11.88
M	WEC000002	Phosphoglucomutase-1	Q9D0F9	220+IRIDAMHGVVGPYVK	none	1653.9	25	2	GA	11.88		0.217																0.183		0.324
M	WEC000002	Phosphoglucomutase-1	Q9D0F9	220+IRIDAMHGVVGPYVK	none	1653.9	25	3	GA	11.88		0.114	0.093	0.115					0.052	0.067	0.07	0.046					0.204	0.077	0.085	0.108					0.13	0.14	0.172	0.17
M	WEC000002	Phosphoglucomutase-1	Q9D0F9	220+IRIDAMHGVVGPYVK	none	1653.9	25	3	TA	11.88					0.103	0.099	0.098	0.109					0.059		0.061	0.043					0.093	0.128	0.101	0.143					0.122	0.217	0.169	0.194
M	WEC000002	Phosphoglucomutase-1	Q9D0F9	220+IRIDAMHGVVGPYVK	none	1653.9	25	4	GA	11.88			0.173						0.129	0.149	0.182	0.134					0.401		0.034						0.039	0.043	0.069	0.119
M	WEC000002	Phosphoglucomutase-1	Q9D0F9	220+IRIDAMHGVVGPYVK	none	1653.9	25	4	TA	11.88							0.172	0.19					0.142	0.158	0.17	0.175						0.052	0.018	0.07					0.033	0.07	0.041	0.05
M	WEC000002	Phosphoglucomutase-1	Q9D0F9	220+IRIDAMHGVVGPYVKK	none	1782	25	3	TA	10.28					0.137	0.156	0.154						0.116	0.133	0.132	0.148					0.069	0.075	0.097						0.098	0.131	0.135	0.141
M	WEC000002	Phosphoglucomutase-1	Q9D0F9	220+IRIDAMHGVVGPYVKK	none	1782	25	3	GA	10.28		0.174	0.16	0.17					0.108	0.093	0.145	0.049					0.332	0.095	0.106	0.073					0.094	0.015	0.144	0.055
M	WEC000002	Phosphoglucomutase-1	Q9D0F9	220+IRIDAMHGVVGPYVKK	none	1782	25	4	GA	10.28	0.242	0.172	0.155	0.167					0.144		0.191						0.173	0.02	0.02	0.037					0.063	0.285	0.089	0.259
M	WEC000002	Phosphoglucomutase-1	Q9D0F9	220+IRIDAMHGVVGPYVKK	none	1782	25	4	TA	10.28					0.162	0.177	0.184	0.264					0.156	0.196	0.172	0.177					0.041	0.021	0.024	0.109					0.073	0.132	0.096	0.069
M	WEC000002	Phosphoglucomutase-1	Q9D0F9	222+IDAMHGVVGPYVKK	none	1512.81	21	3	GA	8.75																		0.472	1.002	0.531					0.696	0.919	1.149
M	WEC000002	Phosphoglucomutase-1	Q9D0F9	222+IDAMHGVVGPYVKK	none	1512.81	21	3	TA	8.75																					0.984	1.011	0.624	1.277					0.794	1.005
M	WEC000002	Phosphoglucomutase-1	Q9D0F9	222+IDAMHGVVGPYVKK	none	1512.81	21	4	GA	8.75		0.088	0.093	0.093														0.163	0.15	0.196					0.235	0.281	0.312	0.466
M	WEC000002	Phosphoglucomutase-1	Q9D0F9	222+IDAMHGVVGPYVKK	none	1512.81	21	4	TA	8.75					0.073	0.107															0.17	0.068	0.218	0.24					0.21	0.373	0.353	0.317
M	WEC000002	Phosphoglucomutase-1	Q9D0F9	278+SGEHDFGAAFDGDGDRNMILGK	none	2308.02	45	3	GA	12.48	0.067	0.073	0.076	0.087					0.035	0.04	0.037	0.045					0.044	0.011	0.014	0.013					0.006	0.047	0.061	0.019
M	WEC000002	Phosphoglucomutase-1	Q9D0F9	278+SGEHDFGAAFDGDGDRNMILGK	none	2308.02	45	3	TA	12.48					0.072	0.07	0.089	0.099					0.046	0.027	0.052	0.047					0.018	0.015	0.029	0.005					0.006	0.062	0.013	0.02
M	WEC000002	Phosphoglucomutase-1	Q9D0F9	278+SGEHDFGAAFDGDGDRNMILGK	none	2308.02	45	4	GA	12.48		0.077	0.077	0.104					0.033	0.059	0.09	0.073					0.225	0.038	0.024	0.02					0.037	0.065	0.151	0.098
M	WEC000002	Phosphoglucomutase-1	Q9D0F9	278+SGEHDFGAAFDGDGDRNMILGK	none	2308.02	45	4	TA	12.48					0.097	0.096	0.067	0.116					0.054	0.045	0.061	0.062					0.033	0.01	0.023	0.04					0.047	0.072	0.071	0.109
M	WEC000002	Phosphoglucomutase-1	Q9D0F9	300+HGFFVNPSDSVAVIAANIFSIPYFQQTGVR	none	3280.67	56	3	TA	23.46																						0.358
M	WEC000002	Phosphoglucomutase-1	Q9D0F9	300+HGFFVNPSDSVAVIAANIFSIPYFQQTGVR	none	3280.67	56	3	GA	23.46																	0.314	0.321		0.318					0.507
M	WEC000002	Phosphoglucomutase-1	Q9D0F9	334+SMPTSGALDR	none	1033.49	21	2	TA	6.45					0.174	0.118	0.088	0.125													0.065	0.019	0.039	0.038					0.474	0.424
M	WEC000002	Phosphoglucomutase-1	Q9D0F9	334+SMPTSGALDR	none	1033.49	21	2	GA	6.45		0.091	0.063	0.153					0.038	0.084	0.12	0.07						0.021	0.027	0.048					0.025	0.102	0.102	0.076
M	WEC000002	Phosphoglucomutase-1	Q9D0F9	350+IALYETPTGWK	none	1277.67	16	2	GA	13.17	0.097	0.141	0.099	0.132					0.047	0.077	0.074	0.073					0.021	0.011	0.016	0.04					0.011	0.02	0.023	0.031
M	WEC000002	Phosphoglucomutase-1	Q9D0F9	350+IALYETPTGWK	none	1277.67	16	2	TA	13.17					0.135	0.13	0.079	0.143					0.068	0.12	0.077	0.068					0.051	0.023	0.02	0.007					0.016	0.039	0.028	0.029
M	WEC000002	Phosphoglucomutase-1	Q9D0F9	361+FFGNLMDASK	none	1128.53	15	2	TA	13.45					0.134	0.141	0.099	0.157					0.114								0.051	0.04	0.033	0.043					0.06
M	WEC000002	Phosphoglucomutase-1	Q9D0F9	361+FFGNLMDASK	none	1128.53	15	2	GA	13.45		0.121	0.07	0.147					0.045	0.095		0.093						0.038	0.006	0.056					0.04	0.069		0.051
M	WEC000002	Phosphoglucomutase-1	Q9D0F9	428+YDYEEVEAEGANK	none	1515.64	32	2	TA	8.04						0.132	0.141	0.12					0.09									0.056	0.069	0.017					0.118
M	WEC000002	Phosphoglucomutase-1	Q9D0F9	428+YDYEEVEAEGANK	none	1515.64	32	2	GA	8.04	0.106	0.196	0.095						0.041	0.077		0.055					0.044	0.107	0.021						0.031	0.056		0.027
M	WEC000002	Phosphoglucomutase-1	Q9D0F9	428+YDYEEVEAEGANK	none	1515.64	32	3	GA	8.04																			0.381
M	WEC000002	Phosphoglucomutase-1	Q9D0F9	516+LYIDSYEKDVAK	none	1442.73	18	2	TA	9.93																					0.446	0.69	0.482	0.387					0.698	0.894	0.893	0.911
M	WEC000002	Phosphoglucomutase-1	Q9D0F9	516+LYIDSYEKDVAK	none	1442.73	18	2	GA	9.93																	0.386	0.643	0.183	0.499					0.628	0.66	0.761	0.565
M	WEC000002	Phosphoglucomutase-1	Q9D0F9	516+LYIDSYEKDVAK	none	1442.73	18	3	GA	9.93	0.198		0.159														0.039	0.3	0.016	0.09					0.22	0.276	0.257	0.265
M	WEC000002	Phosphoglucomutase-1	Q9D0F9	516+LYIDSYEKDVAK	none	1442.73	18	3	TA	9.93							0.205	0.215													0.082	0.326	0.045	0.03					0.257	0.584	0.374	0.516
M	WEC000002	Phosphoglucomutase-1	Q9D0F9	528+INQDPQVMLAPLISIALK	none	1963.12	34	2	GA	22.67	0.108	0.101	0.078	0.131					0.035	0.057	0.053	0.053					0.11	0.039	0.027	0.065					0.026	0.068	0.089	0.047
M	WEC000002	Phosphoglucomutase-1	Q9D0F9	528+INQDPQVMLAPLISIALK	none	1963.12	34	2	TA	22.67					0.104	0.099	0.086	0.11					0.047	0.054	0.057	0.056					0.058	0.041	0.02	0.034					0.087	0.137	0.099	0.095
M	WEC000002	Phosphoglucomutase-1	Q9D0F9	528+INQDPQVMLAPLISIALK	none	1963.12	34	3	GA	22.67	0.003	0.056	0.051	0.07					0.003	0.015	-0.01	0.003					0.149	0.063	0.022	0.084					0.068	0.101	0.138	0.089
M	WEC000002	Phosphoglucomutase-1	Q9D0F9	528+INQDPQVMLAPLISIALK	none	1963.12	34	3	TA	22.67					0.078	0.083	0.046	0.064					0.003			-0.005					0.053	0.052	0.059	0.069					0.096	0.22	0.163	0.119
M	WEC000002	Phosphoglucomutase-1	Q9D0F9	9+TQAYPDQKPGTSGLR	none	1617.81	31	2	GA	5.66	0.166	0.128	0.11						0.051	0.129	0.094	0.152					0.099	0.068	0.044						0.051	0.067	0.052	0.127
M	WEC000002	Phosphoglucomutase-1	Q9D0F9	9+TQAYPDQKPGTSGLR	none	1617.81	31	2	TA	5.66					0.109	0.118		0.177					0.116	0.078	0.065	0.057					0.045	0.066		0.087					0.079	0.046	0.045	0.03
M	WEC000002	Phosphoglucomutase-1	Q9D0F9	9+TQAYPDQKPGTSGLR	none	1617.81	31	3	GA	5.66	0.045	0.087	0.061	0.073					0.001	0.027	0.026	0.015					0.062	0.027	0.012	0.043					0.109	0.124	0.089	0.099
M	WEC000002	Phosphoglucomutase-1	Q9D0F9	9+TQAYPDQKPGTSGLR	none	1617.81	31	3	TA	5.66					0.084	0.101	0.066	0.095					0.022	0.028	0.021	0.029					0.05	0.032	0.032	0.023					0.08	0.162	0.07	0.06
M	WEC000002	Phosphoglycerate kinase 1	P09411	124+FHVEEEGKGKDASGNK	none	1730.82	34	2	GA	2.14	0.06		0.087	0.12					0.04	0.054	0.063	0.094					0.008		0.024	0.042					0.003	0.089	0.109	0.044
M	WEC000002	Phosphoglycerate kinase 1	P09411	124+FHVEEEGKGKDASGNK	none	1730.82	34	2	TA	2.14					0.065	0.076	0.085	0.087					0.046	0.075	0.049	0.069					0.023	0.021	0.008	0.009					0.058	0.109	0.06	0.02
M	WEC000002	Phosphoglycerate kinase 1	P09411	124+FHVEEEGKGKDASGNK	none	1730.82	34	3	GA	2.14	0.054	0.114	0.023	0.12					0.058	0.097	0.111	0.131					0.011	0.019	0.081	0.008					0.083	0.058	0.017	0.081
M	WEC000002	Phosphoglycerate kinase 1	P09411	124+FHVEEEGKGKDASGNK	none	1730.82	34	3	TA	2.14					0.092	0.077	0.046	0.157					0.081	0.072	0.106	0.102					0.044	0.059	0.054	0.021					0.06	0.013	0.033	0.033
M	WEC000002	Phosphoglycerate kinase 1	P09411	124+FHVEEEGKGKDASGNK	none	1730.82	34	4	GA	2.14	0.076	0.114	0.101	0.136					0.07	0.077	0.107						0.023	0.118	0.109	0.102					0.127	0.187	0.131	0.353
M	WEC000002	Phosphoglycerate kinase 1	P09411	124+FHVEEEGKGKDASGNK	none	1730.82	34	4	TA	2.14					0.122	0.125	0	0.106					0.077	0.074	0.083	0.088					0.059	0.086	0.178	0.116					0.132	0.135	0.147	0.094
M	WEC000002	Phosphoglycerate kinase 1	P09411	140+VKAEPAKIDAFR	none	1343.76	27	2	GA	6.88																				0.126					0.393
M	WEC000002	Phosphoglycerate kinase 1	P09411	140+VKAEPAKIDAFR	none	1343.76	27	2	TA	6.88																								0.278							0.547
M	WEC000002	Phosphoglycerate kinase 1	P09411	140+VKAEPAKIDAFR	none	1343.76	27	3	GA	6.88	0.071		0.069	0.149													0.062	0.332	0.122	0.191					0.289		0.552
M	WEC000002	Phosphoglycerate kinase 1	P09411	140+VKAEPAKIDAFR	none	1343.76	27	3	TA	6.88							0.067	0.113					0.08	0.142							0.248	0.243	0.092	0.093					0.157	0.048	0.544	0.391
M	WEC000002	Phosphoglycerate kinase 1	P09411	140+VKAEPAKIDAFR	none	1343.76	27	4	GA	6.88	0.136	0.182	0.03	0.208					0.139		0.192						0.178	0.151	0.186	0.156					0.115	0.082	0.147
M	WEC000002	Phosphoglycerate kinase 1	P09411	140+VKAEPAKIDAFR	none	1343.76	27	4	TA	6.88					0.179		0.076	0.14					0.099	0.149	0.157	0.149					0.17	0.203	0.062	0.044					0.028	0.046	0.097	0.103
M	WEC000002	Phosphoglycerate kinase 1	P09411	142+AEPAKIDAFR	none	1116.59	26	2	GA	7.34																		0.314		0.267					0.437	0.407	0.328
M	WEC000002	Phosphoglycerate kinase 1	P09411	142+AEPAKIDAFR	none	1116.59	26	2	TA	7.34																					0.135	0.259								0.199	0.372	0.207
M	WEC000002	Phosphoglycerate kinase 1	P09411	142+AEPAKIDAFR	none	1116.59	26	3	GA	7.34											0.201						0.109	0.119	0.192	0.096					0.181	0.154	0.102	0.18
M	WEC000002	Phosphoglycerate kinase 1	P09411	142+AEPAKIDAFR	none	1116.59	26	3	TA	7.34					0.137									0.095		0.165					0.038	0.059	0.099	0.17					0.158	0.051	0.115	0.065
M	WEC000002	Phosphoglycerate kinase 1	P09411	157+LGDVYVNDAFGTAHR	none	1633.78	27	2	GA	11.45		0.133		0.181							0.139	0.173					0.25	0.102	0.288	0.172					0.262	0.205	0.099	0.189
M	WEC000002	Phosphoglycerate kinase 1	P09411	157+LGDVYVNDAFGTAHR	none	1633.78	27	2	TA	11.45					0.117		0.129						0.122	0.11	0.099	0.121					0.108	0.227	0.118	0.212					0.163	0.092	0.041	0.055
M	WEC000002	Phosphoglycerate kinase 1	P09411	157+LGDVYVNDAFGTAHR	none	1633.78	27	3	GA	11.45	0.067	0.078	0.06	0.092					0.068	0.091	0.112	0.104					0.021	0.024	0.023	0.02					0.009	0.025	0.03	0.021
M	WEC000002	Phosphoglycerate kinase 1	P09411	157+LGDVYVNDAFGTAHR	none	1633.78	27	3	TA	11.45					0.074	0.082	0.068	0.108					0.07	0.073	0.068	0.073					0.028	0.001	0.013	0.016					0.025	0.024	0.028	0.026
M	WEC000002	Phosphoglycerate kinase 1	P09411	200+ALESPERPFLAILGGAK	none	1767.99	39	2	GA	17.1	0.066	0.075	0.054	0.082					0.04	0.061	0.066	0.078					0.033	0.014	0.025	0.007					0.015	0.067	0.043	0.005
M	WEC000002	Phosphoglycerate kinase 1	P09411	200+ALESPERPFLAILGGAK	none	1767.99	39	2	TA	17.1					0.059	0.063	0.052	0.078					0.041	0.057	0.056	0.052					0.017	0.009	0.003	0.01					0.02	0.013	0.018	0.004
M	WEC000002	Phosphoglycerate kinase 1	P09411	200+ALESPERPFLAILGGAK	none	1767.99	39	3	GA	17.1	0.08	0.053		0.088					0.035	0.047	0.061	0.073					0.02	0.007		0.004					0.041	0.083	0.056	0.035
M	WEC000002	Phosphoglycerate kinase 1	P09411	200+ALESPERPFLAILGGAK	none	1767.99	39	3	TA	17.1					0.025	0.06	0.05	0.091					0.036	0.023	0.045	0.053					0.034	0.009	0.007	0.02					0.042	0.152	0.018	0.026
M	WEC000002	Phosphoglycerate kinase 1	P09411	23+VDFNVPMKNNQITNNQR	none	2031	30	2	TA	10.11
M	WEC000002	Phosphoglycerate kinase 1	P09411	23+VDFNVPMKNNQITNNQR	none	2031	30	2	GA	10.11
M	WEC000002	Phosphoglycerate kinase 1	P09411	23+VDFNVPMKNNQITNNQR	none	2031	30	3	TA	10.11															0.139															0.368	0.118
M	WEC000002	Phosphoglycerate kinase 1	P09411	23+VDFNVPMKNNQITNNQR	none	2031	30	3	GA	10.11		0.144	0.151						0.151	0.162								0.101	0.127	0.252					0.167	0.174
M	WEC000002	Phosphoglycerate kinase 1	P09411	23+VDFNVPMKNNQITNNQR	none	2031	30	4	GA	10.11																		0.25
M	WEC000002	Phosphoglycerate kinase 1	P09411	247+VLNNMEIGTSLYDEEGAK	none	1981.93	33	2	GA	13.54	0.069	0.078	0.048	0.095					0.05	0.071	0.083	0.071					0.032	0.017	0.021	0.038					0.006	0.006	0.01	0.011
M	WEC000002	Phosphoglycerate kinase 1	P09411	247+VLNNMEIGTSLYDEEGAK	none	1981.93	33	2	TA	13.54					0.078	0.075	0.064	0.09					0.052	0.08	0.069	0.067					0.038	0.009	0.014	0.028					0.022	0.044	0.029	0.033
M	WEC000002	Phosphoglycerate kinase 1	P09411	247+VLNNMEIGTSLYDEEGAK	none	1981.93	33	3	TA	13.54					0.136	0.093	0.075	0.107					0.102								0.119	0.077	0.066	0.039					0.142		0.294	0.265
M	WEC000002	Phosphoglycerate kinase 1	P09411	247+VLNNMEIGTSLYDEEGAK	none	1981.93	33	3	GA	13.54		0.099	0.044	0.163					0.06	0.111	0.121	0.097					0.218	0.099	0.033	0.157					0.084	0.134	0.197	0.062
M	WEC000002	Phosphoglycerate kinase 1	P09411	247+VLNNMEIGTSLYDEEGAKIVK	none	2322.18	35	3	GA	14.23		0.157	0.133						0.131	0.141								0.174	0.156	0.269					0.199	0.185
M	WEC000002	Phosphoglycerate kinase 1	P09411	247+VLNNMEIGTSLYDEEGAKIVK	none	2322.18	35	3	TA	14.23						0.153	0.127														0.248	0.18	0.125						0.202		0.214	0.246
M	WEC000002	Phosphoglycerate kinase 1	P09411	247+VLNNMEIGTSLYDEEGAKIVK	none	2322.18	35	4	GA	14.23																											0.6
M	WEC000002	Phosphoglycerate kinase 1	P09411	280+ITLPVDFVTADKFDENAK	none	2022.03	27	2	GA	16.48	0.079	0.091	0.054	0.134					0.063	0.086	0.107	0.095					0.028	0.034	0.015	0.062					0.046	0.025	0.038	0.028
M	WEC000002	Phosphoglycerate kinase 1	P09411	280+ITLPVDFVTADKFDENAK	none	2022.03	27	2	TA	16.48					0.1	0.098	0.077	0.122					0.064	0.082	0.085	0.084					0.071	0.051	0.048	0.051					0.047	0.058	0.048	0.044
M	WEC000002	Phosphoglycerate kinase 1	P09411	280+ITLPVDFVTADKFDENAK	none	2022.03	27	3	GA	16.48	0.065	0.081	0.054	0.1					0.054	0.079	0.097	0.108					0.026	0.025	0.011	0.022					0.011	0.008	0.012	0.021
M	WEC000002	Phosphoglycerate kinase 1	P09411	280+ITLPVDFVTADKFDENAK	none	2022.03	27	3	TA	16.48					0.084	0.082	0.067	0.101					0.064	0.061	0.065	0.072					0.041	0.029	0.018	0.011					0.019	0.017	0.007	0.009
M	WEC000002	Phosphoglycerate kinase 1	P09411	298+TGQATVASGIPAGWMGLDCGTESSKK	C:Carbamidomethylation	2608.23	49	3	GA	14.28																				0.33
M	WEC000002	Phosphoglycerate kinase 1	P09411	31+NNQITNNQR	none	1100.53	20	2	GA	1.9				0.126							0.137									0.016							0.031
M	WEC000002	Phosphoglycerate kinase 1	P09411	31+NNQITNNQR	none	1100.53	20	2	TA	1.9					0.139	0.118	0.103						0.086		0.117	0.12					0.01	0.037	0.012						0.024		0.02	0.023
M	WEC000002	Phosphoglycerate kinase 1	P09411	366+GCITIIGGGDTATCCAK	C:Carbamidomethylation	1753.78	27	2	GA	10.05	0.057	0.062	0.037	0.087					0.057	0.064	0.085	0.091					0.036	0.002	0.022	0.036					0.018	0.011	0.02	0.013
M	WEC000002	Phosphoglycerate kinase 1	P09411	366+GCITIIGGGDTATCCAK	C:Carbamidomethylation	1753.78	27	2	TA	10.05					0.056	0.065	0.06	0.09					0.04	0.041	0.063	0.062					0.027	0.006	0.014	0.019					0.02	0.007	0.022	0.02
M	WEC000002	Phosphoglycerate kinase 1	P09411	366+GCITIIGGGDTATCCAK	C:Carbamidomethylation	1753.78	27	3	GA	10.05		0.137	0.071	0.138					0.059		0.071						0.246	0.168	0.086	0.082					0.038	0.253	0.118
M	WEC000002	Phosphoglycerate kinase 1	P09411	366+GCITIIGGGDTATCCAK	C:Carbamidomethylation	1753.78	27	3	TA	10.05					0.112	0.111	0.064	0.095					0.046		0.07	0.099					0.16	0.113	0.075	0.047					0.069	0.41	0.132	0.143
M	WEC000002	Phosphoglycerate kinase 1	P09411	40+IKAAVPSIK	none	925.6	17	2	GA	7.24	0.08	0.085		0.097					0.068	0.077	0.099	0.09					0.188	0.016	0.259	0.082					0.028	0.03	0.012	0.079
M	WEC000002	Phosphoglycerate kinase 1	P09411	40+IKAAVPSIK	none	925.6	17	2	TA	7.24					0.051	0.065	0.065						0.054	0.072	0.077	0.082					0.008	0.02	0.172	0.362					0.017	0.015	0.006	0.012
M	WEC000002	Phosphoglycerate kinase 1	P09411	40+IKAAVPSIK	none	925.6	17	3	GA	7.24		0.224															0.595	0.197	0.609	0.471					0.283	0.344	0.186	0.511
[truncated: 604 more rows]

## Sheet: PROTEIN OUTPUT
					Genotype	Wild type	Wild type	Wild type	Wild type	Wild type	Wild type	Wild type	Wild type	Wild type	Wild type	Wild type	Wild type	Wild type	Wild type	Wild type	Wild type	Wild type	Wild type	Wild type	Wild type	Wild type	Wild type	Wild type	Wild type	Wild type	Wild type	Wild type	Wild type	Wild type	Wild type	Wild type	Wild type	Wild type	Wild type	Wild type	Wild type	Wild type	Wild type	Wild type	Wild type	Wild type	Wild type	Wild type	Wild type
					Treatment	Phosphate buffer saline	Phosphate buffer saline	Phosphate buffer saline	Phosphate buffer saline	Phosphate buffer saline	Phosphate buffer saline	Phosphate buffer saline	Phosphate buffer saline	Dexmethazone	Dexmethazone	Dexmethazone	Dexmethazone	Dexmethazone	Dexmethazone	Dexmethazone	Dexmethazone	Phosphate buffer saline	Phosphate buffer saline	Phosphate buffer saline	Phosphate buffer saline	Phosphate buffer saline	Phosphate buffer saline	Phosphate buffer saline	Phosphate buffer saline	Dexmethazone	Dexmethazone	Dexmethazone	Dexmethazone	Dexmethazone	Dexmethazone	Dexmethazone	Dexmethazone	Phosphate buffer saline	Phosphate buffer saline	Phosphate buffer saline	Phosphate buffer saline	Phosphate buffer saline	Phosphate buffer saline	Phosphate buffer saline	Phosphate buffer saline	Dexmethazone	Dexmethazone	Dexmethazone	Dexmethazone
					Replicate	1	2	3	4	1	2	3	4	1	2	3	4	1	2	3	4	1	2	3	4	1	2	3	4	1	2	3	4	1	2	3	4	1	2	3	4	1	2	3	4	1	2	3	4
					Muscle type	gastrocnemius	gastrocnemius	gastrocnemius	gastrocnemius	tibialis anterior	tibialis anterior	tibialis anterior	tibialis anterior	gastrocnemius	gastrocnemius	gastrocnemius	gastrocnemius	tibialis anterior	tibialis anterior	tibialis anterior	tibialis anterior	gastrocnemius	gastrocnemius	gastrocnemius	gastrocnemius	tibialis anterior	tibialis anterior	tibialis anterior	tibialis anterior	gastrocnemius	gastrocnemius	gastrocnemius	gastrocnemius	tibialis anterior	tibialis anterior	tibialis anterior	tibialis anterior	gastrocnemius	gastrocnemius	gastrocnemius	gastrocnemius	tibialis anterior	tibialis anterior	tibialis anterior	tibialis anterior	gastrocnemius	gastrocnemius	gastrocnemius	gastrocnemius
Species	Code	Protein	Accession#	Target RT	Mean Peptide Count	Protein f - PBS-0005M	Protein f - PBS-0006M	Protein f - PBS-0007M	Protein f - PBS-0008M	Protein f - PBS-0009M	Protein f - PBS-0010M	Protein f - PBS-0011M	Protein f - PBS-0012M	Protein f - DEX-0013M	Protein f - DEX-0014M	Protein f - DEX-0015M	Protein f - DEX-0016M	Protein f - DEX-0017M	Protein f - DEX-0018M	Protein f - DEX-0019M	Protein f - DEX-0020M	Protein SD - PBS-0005M	Protein SD - PBS-0006M	Protein SD - PBS-0007M	Protein SD - PBS-0008M	Protein SD - PBS-0009M	Protein SD - PBS-0010M	Protein SD - PBS-0011M	Protein SD - PBS-0012M	Protein SD - DEX-0013M	Protein SD - DEX-0014M	Protein SD - DEX-0015M	Protein SD - DEX-0016M	Protein SD - DEX-0017M	Protein SD - DEX-0018M	Protein SD - DEX-0019M	Protein SD - DEX-0020M	Count - PBS-0005M	Count - PBS-0006M	Count - PBS-0007M	Count - PBS-0008M	Count - PBS-0009M	Count - PBS-0010M	Count - PBS-0011M	Count - PBS-0012M	Count - DEX-0013M	Count - DEX-0014M	Count - DEX-0015M	Count - DEX-0016M
M	WEC000002	Creatine kinase M-type	P07310	10.5	56.5	0.114	0.111	0.095	0.137	0.106	0.113	0.105	0.139	0.044	0.063	0.064	0.066	0.047	0.049	0.057	0.057	0.028	0.035	0.037	0.038	0.033	0.038	0.041	0.034	0.031	0.03	0.033	0.034	0.036	0.029	0.035	0.031	50	59	49	62	56	60	63	54	57	53	54	49
M	WEC000002	Glycogen phosphorylase, muscle form	Q9WUB3	16.75	39.6	0.208	0.189	0.183	0.204	0.196	0.19	0.183	0.223	0.08	0.104	0.1	0.106	0.078	0.098	0.094	0.102	0.054	0.063	0.05	0.104	0.079	0.072	0.073	0.076	0.047	0.067	0.062	0.055	0.063	0.065	0.072	0.075	43	42	49	31	33	45	43	53	53	38	31	46
M	WEC000002	Serum albumin	P07724	21.41	38.3	0.721	0.671	0.74	0.722	0.712	0.669	0.727	0.72	0.722	0.723	0.721	0.724	0.717	0.724	0.717	0.723	0.069	0.073	0.068	0.066	0.065	0.064	0.068	0.061	0.074	0.064	0.068	0.062	0.064	0.066	0.071	0.071	36	42	40	45	42	44	38	40	31	35	32	43
M	WEC000002	Fructose-bisphosphate aldolase A	P05064	16.04	36.2	0.214	0.211	0.188	0.243	0.2	0.187	0.18	0.237	0.145	0.192	0.19	0.19	0.132	0.162	0.166	0.17	0.042	0.05	0.055	0.047	0.042	0.041	0.036	0.056	0.053	0.06	0.067	0.053	0.042	0.047	0.053	0.042	34	35	35	35	37	33	35	34	37	38	38	34
M	WEC000002	Beta-enolase	P21550	9.01	35.8	0.093	0.087	0.069	0.123	0.094	0.089	0.089	0.122	0.035	0.045	0.066	0.05	0.049	0.05	0.056	0.059	0.052	0.028	0.031	0.042	0.031	0.029	0.034	0.032	0.021	0.029	0.038	0.029	0.031	0.043	0.026	0.031	37	35	32	36	36	37	35	36	33	34	33	33
M	WEC000002	Pyruvate kinase PKM	P52480	18.41	30.1	0.141	0.139	0.131	0.166	0.158	0.157	0.137	0.174	0.081	0.097	0.109	0.125	0.07	0.077	0.082	0.092	0.034	0.046	0.039	0.056	0.067	0.035	0.037	0.06	0.037	0.041	0.041	0.058	0.027	0.031	0.06	0.059	26	30	29	32	35	33	31	33	30	26	26	30
M	WEC000002	Triosephosphate isomerase	P17751	13.13	25.5	0.093	0.093	0.074	0.112	0.105	0.097	0.082	0.122	0.052	0.067	0.083	0.087	0.042	0.071	0.059	0.058	0.028	0.026	0.026	0.029	0.032	0.022	0.025	0.027	0.02	0.027	0.026	0.027	0.026	0.032	0.025	0.026	26	26	25	27	26	27	25	26	24	24	24	27
M	WEC000002	Glyceraldehyde-3-phosphate dehydrogenase	P16858	17.17	25.4	0.101	0.12	0.093	0.143	0.119	0.123	0.104	0.139	0.048	0.076	0.08	0.064	0.052	0.061	0.062	0.065	0.032	0.043	0.031	0.029	0.03	0.034	0.053	0.032	0.033	0.019	0.02	0.04	0.022	0.023	0.016	0.017	22	30	28	26	23	31	26	27	26	25	25	26
M	WEC000002	Phosphoglycerate kinase 1	P09411	10.11	21.2	0.066	0.081	0.054	0.097	0.078	0.075	0.065	0.09	0.056	0.071	0.095	0.093	0.052	0.072	0.069	0.072	0.031	0.05	0.053	0.045	0.04	0.034	0.035	0.049	0.041	0.046	0.053	0.036	0.033	0.042	0.038	0.038	18	23	22	23	23	21	23	20	22	20	22	16
M	WEC000002	Aconitate hydratase, mitochondrial	Q99KI0	10.81	20.9	0.169	0.171	0.153	0.164	0.141	0.142	0.141	0.146	0.106	0.121	0.106	0.124	0.09	0.096	0.091	0.103	0.064	0.045	0.035	0.049	0.033	0.036	0.043	0.055	0.05	0.051	0.06	0.056	0.036	0.045	0.047	0.038	14	21	19	22	21	22	23	22	18	21	21	25
M	WEC000002	Myoglobin	P04247	5.33	19.7	0.141	0.137	0.143	0.16	0.133	0.127	0.125	0.148	0.125	0.123	0.082	0.053	0.114	0.117	0.112	0.085	0.06	0.048	0.035	0.048	0.046	0.035	0.038	0.043	0.05	0.056	0.038	0.029	0.046	0.048	0.048	0.033	17	21	20	21	22	22	20	20	18	22	19	20
M	WEC000002	Phosphoglucomutase-1	Q9D0F9	17.23	17.4	0.111	0.121	0.099	0.14	0.128	0.118	0.106	0.143	0.051	0.082	0.09	0.073	0.085	0.089	0.098	0.082	0.08	0.049	0.049	0.044	0.038	0.027	0.052	0.065	0.044	0.039	0.055	0.044	0.045	0.052	0.052	0.061	14	19	23	16	17	17	18	20	21	18	17	18
M	WEC000002	Adenylate kinase isoenzyme 1	Q9R0Y5	23.59	17.1	0.101	0.112	0.093	0.126	0.108	0.111	0.088	0.124	0.066	0.097	0.109	0.1	0.068	0.09	0.1	0.094	0.032	0.038	0.032	0.048	0.031	0.023	0.04	0.036	0.027	0.03	0.03	0.042	0.034	0.023	0.022	0.038	17	19	19	20	15	15	18	19	18	16	17	18
M	WEC000002	Carbonic anhydrase 3	P16015	20.23	16.8	0.16	0.13	0.152	0.135	0.18	0.145	0.177	0.152	0.03	0.053	0.04	0.04	0.033	0.043	0.044	0.038	0.021	0.04	0.022	0.03	0.024	0.021	0.028	0.018	0.019	0.033	0.018	0.025	0.013	0.018	0.028	0.027	16	19	16	18	15	16	16	16	19	18	17	18
M	WEC000002	Tropomyosin beta chain	P58774	6.42	13.9	0.114	0.113	0.089	0.148	0.098	0.106	0.1	0.112	0.124	0.069	0.043	0.07	0.051	0.057	0.021	0.022	0.058	0.046	0.035	0.069	0.04	0.054	0.053	0.047	0.12	0.069	0.062	0.046	0.067	0.048	0.04	0.024	11	15	13	14	17	15	10	12	3	12	16	15
M	WEC000002	Creatine kinase S-type, mitochondrial	Q6P8J7	10.07	13.4	0.176	0.155	0.147	0.189	0.134	0.141	0.134	0.167	0.117	0.124	0.122	0.16	0.109	0.105	0.107	0.109	0.02	0.017	0.032	0.022	0.028	0.027	0.023	0.02	0.019	0.024	0.032	0.014	0.025	0.021	0.028	0.028	7	15	14	14	18	17	12	13	10	12	11	12
M	WEC000002	Parvalbumin alpha	P32848	22.37	13.1	0.098	0.075	0.079	0.096	0.07	0.083	0.08	0.131	0.024	0.035	0.045	0.053	0.025	0.028	0.033	0.032	0.031	0.02	0.033	0.018	0.02	0.027	0.014	0.039	0.022	0.018	0.022	0.02	0.016	0.02	0.013	0.017	11	15	10	12	13	14	10	8	13	17	15	15
M	WEC000002	ATP synthase subunit beta, mitochondrial	P56480	14.57	12.9	0.141	0.13	0.135	0.164	0.11	0.115	0.116	0.132	0.091	0.121	0.102	0.112	0.09	0.09	0.08	0.078	0.121	0.09	0.03	0.076	0.06	0.045	0.1	0.065	0.038	0.06	0.037	0.055	0.041	0.06	0.042	0.04	8	16	9	13	18	16	12	15	7	12	13	14
M	WEC000002	Phosphoglycerate mutase 2	O70250	3.75	12.9	0.088	0.09	0.067	0.12	0.083	0.098	0.081	0.124	0.029	0.042	0.056	0.038	0.033	0.03	0.037	0.041	0.031	0.023	0.072	0.026	0.029	0.026	0.016	0.017	0.024	0.021	0.022	0.014	0.019	0.02	0.035	0.022	8	12	10	15	15	16	12	12	11	11	13	13
M	WEC000002	Malate dehydrogenase, mitochondrial	P08249	15.83	12.8	0.13	0.128	0.114	0.143	0.125	0.114	0.108	0.127	0.088	0.092	0.1	0.083	0.071	0.096	0.111	0.074	0.049	0.032	0.03	0.041	0.043	0.049	0.049	0.043	0.058	0.043	0.044	0.028	0.089	0.033	0.054	0.03	10	13	10	10	14	11	14	12	11	13	14	10
M	WEC000002	Tropomyosin alpha-1 chain	P58771	6.42	11.8	0.135	0.133	0.11	0.164	0.132	0.128	0.121	0.136	0.124	0.069	0.043	0.071	0.051	0.057	0.02	0.021	0.072	0.056	0.051	0.074	0.055	0.067	0.059	0.057	0.12	0.072	0.075	0.039	0.072	0.052	0.044	0.031	10	14	13	14	14	13	9	10	3	11	14	12
M	WEC000002	Glucose-6-phosphate isomerase	P06745	16.13	11.5	0.095	0.123	0.087	0.155	0.122	0.114	0.117	0.123	0.067	0.096	0.128	0.102	0.082	0.078	0.099	0.092	0.054	0.034	0.03	0.054	0.051	0.035	0.041	0.039	0.037	0.044	0.044	0.032	0.041	0.064	0.042	0.04	10	14	12	9	12	12	15	15	14	12	8	15
M	WEC000002	L-lactate dehydrogenase A chain	P06151	5.86	10.8	0.101	0.105	0.089	0.126	0.118	0.124	0.113	0.14	0.055	0.083	0.078	0.078	0.052	0.045	0.05	0.048	0.231	0.062	0.064	0.089	0.216	0.056	0.074	0.091	0.161	0.066	0.097	0.083	0.069	0.069	0.053	0.046	11	12	11	9	11	14	14	13	10	13	10	9
M	WEC000002	ATP synthase subunit alpha, mitochondrial	Q03265	16.6	9.1	0.168	0.164	0.155	0.188	0.175	0.166	0.129	0.176	0.208	0.14	0.115	0.177	0.122	0.111	0.141	0.11	0.369	0.047	0.081	0.054	0.045	0.058	0.054	0.048		0.039	0.04	0.084	0.04	0.052	0.047	0.039	5	5	5	7	13	12	10	10	1	6	14	10
M	WEC000002	LIM domain-binding protein 3	Q9JKS4	10.46	7	0.127	0.131	0.119	0.144	0.127	0.115	0.108	0.149	0.124	0.139	0.115	0.125	0.091	0.087	0.1	0.096	0.042	0.033	0.032	0.026	0.068	0.04	0.04	0.042	0.059	0.041	0.012	0.033	0.008	0.024	0.048	0.025	6	6	8	8	9	9	8	7	5	6	6	10
M	WEC000002	Alpha-enolase	P17182	14.75	6.8	0.104	0.085	0.069	0.128	0.083	0.102	0.082	0.114	0.043	0.055	0.061	0.048	0.045	0.05	0.056	0.064	0.079	0.022	0.027	0.066	0.031	0.028	0.025	0.021	0.023	0.026	0.021	0.013	0.02	0.019	0.019	0.02	6	7	7	9	7	7	7	7	7	6	6	6
M	WEC000002	Heat shock cognate 71 kDa protein	P63017	9.3	6.6	0.367	0.34	0.179	0.351	0.289	0.307	0.273	0.365	0.245	0.316	0.263	0.274	0.27	0.294	0.285	0.29	0.137	0.113	0.098	0.139	0.138	0.068	0.108	0.102	0.076	0.125	0.114	0.088	0.138	0.249	0.102	0.108	5	5	4	8	8	7	5	5	9	5	8	7
M	WEC000002	Aspartate aminotransferase, mitochondrial	P05202	16.2	6.5	0.121	0.131	0.144	0.159	0.067	0.121	0.14	0.152	0.12	0.126	0.102	0.099	0.09	0.077	0.098	0.086	0.066	0.048	0.059	0.06	0.042	0.031	0.043	0.041	0.055	0.068	0.029	0.034	0.044	0.049	0.036	0.027	7	6	6	4	3	7	5	7	7	8	8	7
M	WEC000002	Aspartate aminotransferase, cytoplasmic	P05201	9.36	6.3	0.195	0.145	0.127	0.176	0.156	0.138	0.137	0.157	0.094	0.124	0.132	0.115	0.096	0.101	0.135	0.111	0.174	0.041	0.033	0.055	0.032	0.053	0.053	0.036	0.013	0.047	0.017	0.053	0.029	0.016	0.048	0.027	3	7	6	7	7	8	9	8	5	4	4	6
M	WEC000002	Actin, aortic smooth muscle	P62737	12.06	6.2	0.12	0.116	0.09	0.133	0.119	0.133	0.134	0.16	0.091	0.111	0.1	0.074	0.066	0.062	0.075	0.058	0.038	0.038	0.029	0.032	0.044	0.038	0.045	0.037	0.049	0.037	0.03	0.022	0.039	0.043	0.051	0.043	6	6	7	6	6	7	7	6	5	7	6	7
M	WEC000002	Protein DJ-1	Q99LX0	8.88	6.2	0.104	0.1	0.096	0.117	0.102	0.112	0.095	0.126	0.046	0.068	0.066	0.074	0.055	0.06	0.056	0.07	0.022	0.022	0.015	0.02	0.041	0.026	0.033	0.038	0.022	0.048	0.048	0.039	0.04	0.021	0.021	0.056	4	8	7	8	8	7	8	5	5	4	7	7
M	WEC000002	Myosin light chain 1/3, skeletal muscle isoform	P05977	8.88	5.7	0.117	0.13	0.109	0.16	0.123	0.145	0.129	0.142	0.044	0.094	0.044	0.043	0.076	0.054	0.021	0.027	0.035	0.019	0.079	0.095	0.066	0.068	0.104	0.038	0.044	0.032	0.029	0.036	0.022	0.029	0.017	0.028	5	6	6	7	6	6	5	6	4	5	6	5
M	WEC000002	Gamma-enolase	P17183	15.26	5.3	0.104	0.076	0.081	0.128	0.116	0.102	0.088	0.112	0.043	0.055	0.057	0.045	0.044	0.05	0.056	0.053	0.079	0.026	0.058	0.075	0.034	0.033	0.029	0.045	0.026	0.026	0.018	0.016	0.024	0.067	0.023	0.023	6	5	6	7	5	5	5	6	5	5	5	4
M	WEC000002	ATP-dependent 6-phosphofructokinase, muscle type	P47857	14.26	4.9	0.349	0.351	0.365	0.316	0.393	0.428	0.405	0.42	0.198	0.238	0.266	0.339	0.253	0.276	0.296	0.29	0.064	0.088	0.058	0.071	0.075	0.074	0.107	0.11	0.066	0.095	0.089	0.098	0.08	0.113	0.096	0.09	4	5	6	4	5	5	5	7	7	3	5	4
M	WEC000002	Troponin C, skeletal muscle	P20801	18.12	4.8	0.262	0.203	0.22	0.245	0.187	0.194	0.196	0.265	0.208	0.165	0.172	0.163	0.125	0.139	0.093	0.1	0.047	0.042	0.031	0.052	0.033	0.037	0.06	0.021		0.045	0.051	0.027	0.06	0.048	0.053	0.032	2	6	5	5	6	6	5	3	1	3	5	5
M	WEC000002	Malate dehydrogenase, cytoplasmic	P14152	10.51	4.7	0.152	0.146	0.135	0.173	0.119	0.129	0.135	0.166	0.107	0.131	0.131	0.151	0.101	0.117	0.13	0.118	0.015	0.028	0.026	0.017	0.023	0.011	0.022	0.016	0.019	0.021	0.007	0.053	0.008	0.023	0.013	0.017	3	5	5	5	5	5	5	5	5	4	4	6
M	WEC000002	Cytochrome c, somatic	P62897	4.98	4.6	0.127	0.118	0.107	0.156	0.137	0.124	0.13	0.153	0.136	0.14	0.152	0.163	0.089	0.141	0.095	0.122	0.045	0.064	0.067	0.037	0.122	0.046	0.031	0.032	0.06	0.033	0.028	0.037	0.027	0.033	0.031	0.028	5	3	5	5	6	5	4	4	6	2	4	3
M	WEC000002	Elongation factor 1-alpha 2	P62631	20.96	4.5	0.163	0.212	0.214	0.239	0.193	0.215	0.214	0.231	0.123	0.135	0.165	0.179	0.117	0.137	0.166	0.154	0.079	0.085	0.095	0.102	0.051	0.095	0.078	0.095	0.069	0.085	0.062	0.064	0.06	0.075	0.081	0.084	4	4	5	4	3	4	4	5	6	6	5	4
M	WEC000002	Isocitrate dehydrogenase [NADP], mitochondrial	P54071	8.12	4.4	0.19	0.222	0.22	0.205	0.177	0.255	0.235	0.151	0.2	0.239	0.223	0.207	0.172	0.225	0.225	0.243	0.06	0.095	0.06	0.084	0.039	0.239	0.084	0.076	0.139	0.083	0.065	0.062	0.077	0.125	0.064	0.06	3	4	4	4	2	3	3	3	6	8	7	6
M	WEC000002	Citrate synthase, mitochondrial	Q9CZU6	13.5	4.1	0.144	0.165	0.108	0.16	0.014	0.11	0.103	0.109	0.132	0.083	-0.004	0.084	0.077	0.023	0.084	0.063	0.167	0.12	0.16	0.145	0.146	0.137	0.124	0.137	0.081	0.11	0.117	0.122	0.03	0.138	0.02	0.03	5	5	5	5	2	6	3	6	4	5	4	5
M	WEC000002	Peroxiredoxin-1	P35700	12.23	3.7	0.241	0.215	0.258	0.227	0.232	0.248	0.219	0.309	0.188	0.322	0.335	0.42	0.212	0.313	0.249	0.256	0.052	0.037	0.044	0.082	0.097	0.049	0.079	0.159	0.043	0.124	0.075	0.158	0.056	0.105	0.063	0.107	3	3	4	4	3	4	4	4	3	4	4	4
M	WEC000002	Fumarate hydratase, mitochondrial	P97807	12.26	3.2	0.173	0.137	0.125	0.122	0.083	0.117	0.081	0.127	0.045	0.079	0.051	0.081	0.039	0.041	0.024	0.057		0.02	0.034	0.041	0.027	0.03	0.016	0.024	0.045	0.035	0.039	0.028	0.044	0.086	0.039	0.026	1	3	3	3	3	5	3	4	4	4	2	4
M	WEC000002	Myosin-binding protein C, fast-type	Q5XKE0	19.6	3.2	0.162	0.116	0.057	0.125	0.082	0.116	0.101	0.116	0.453	0.064	0.08	0.029	0.074	0.063	0.03	-0.001	0.04	0.048	0.016	0.05	0.092	0.037	0.005	0.025	0.31	0.204	0.137	0.058	0.048		0.229	0.147	3	5	5	4	5	3	2	2	3	3	4	4
M	WEC000002	Alpha-1-antitrypsin 1-3	Q00896	8.77	3.1	0.732	0.835	0.823	0.878	0.803	0.81	0.829	0.841	0.793	0.83	0.808	0.858	0.781	0.795	0.809	0.832	0.143	0.017		0.043	0.025	0.017	0.029	0.038	0.039	0.074	0.025	0.027	0.032	0.03	0.023	0.004	4	3	1	3	3	3	3	2	3	4	3	3
M	WEC000002	Electron transfer flavoprotein subunit alpha, mitochondrial	Q99LC5	17.03	3.1	0.314	0.227	0.255	0.241	0.135	0.142	0.18	0.15	0.248	0.2	0.292	0.272	0.218	0.207	0.276	0.183		0.081	0.146	0.113	0.239	0.101	0.08	0.101	0.077	0.092	0.059	0.235	0.092	0.114	0.053	0.071	1	3	4	2	3	4	4	4	2	4	3	3
M	WEC000002	Heat shock protein beta-1	P14602	15.59	3.1	0.004	0.345	0.443	0.456	0.245	0.178	0.064	0.469	0.212	0.399	0.254	0.326	0.188		0.283	0.137	0.125	0.085		0.017	0.195	0.119	0.153		0.222		0.156	0.057	0.21		0.075	0.16	2	3	1	2	4	5	3	1	4	1	6	3
M	WEC000002	L-lactate dehydrogenase B chain	P16125	5.58	3.1	0.653	0.363	0.336	0.397	0.402	0.357	0.404	0.342	0.294	0.318	0.303	0.252	0.308	0.595	0.314	0.263	0.698	0.374		0.442	0.546	0.479	0.517	0.531	0.447	0.394	0.383	0.421	0.476	0.62	0.401	0.078	2	4	1	4	3	3	3	3	3	4	4	4
M	WEC000002	Hemoglobin subunit beta-1	P02088	8.82	2.9	0.095	0.097	0.146	0.239	0.112	0.128	0.137	0.238		0.157	0.157	0.13		0.149	0.158	0.122			0.096	0.089	0.021	0.067	0.094	0.076		0.015	0.086	0.078		0.009	0.061	0.033	1	1	2	2	3	5	3	2	0	4	2	5
M	WEC000002	Superoxide dismutase [Cu-Zn]	P08228	3.86	2.9	0.119	0.18	0.147	0.209	0.196	0.188	0.167	0.131	0.052	0.076	0.07	0.165	0.063	0.08	0.079	0.037		0.115	0.066	0.162	0.121	0.109	0.128	0.125	0.051	0.045	0.06	0.12	0.048	0.047	0.034	0.038	1	4	4	4	4	4	4	3	2	2	2	4
M	WEC000002	Hemoglobin subunit alpha	P01942	10.96	2.8	0.144	0.155	0.127	0.224	0.15	0.144	0.123	0.227	0.162	0.128	0.123	0.117	0.184	0.16	0.105	0.126	0.12	0.136	0.027	0.025	0.126	0.033	0.023	0.03	0.041		0.04	0.03	0.039	0.046		0.03	4	4	3	3	4	3	3	3	4	1	2	2
M	WEC000002	Glutathione S-transferase Mu 1	P10649	19.59	2.7	0.271	0.246	0.23	0.272	0.33	0.267	0.25	0.245	0.171	0.236	0.292	0.248	0.192		0.243	0.259	0.039	0.146	0.142	0.013		0.156	0.166	0.099	0.127	0.148	0.022	0.139	0.114		0.157	0.183	2	3	3	2	1	3	3	3	3	3	2	3
M	WEC000002	Glutathione S-transferase Mu 2	P15626	19.59	2.7	0.271	0.246	0.23	0.272	0.33	0.267	0.25	0.245	0.171	0.236	0.292	0.248	0.192		0.243	0.259	0.039	0.146	0.142	0.013		0.156	0.166	0.099	0.127	0.148	0.022	0.139	0.114		0.157	0.183	2	3	3	2	1	3	3	3	3	3	2	3
M	WEC000002	60 kDa heat shock protein, mitochondrial	P63038	11.54	2.6	0.175	0.184	0.211	0.225	0.179	0.157	0.142	0.156	0.155	0.194	0.174	0.126	0.134	0.266	0.137	0.146		0.082	0.101	0.064	0.051	0.041	0.016		0.049	0.17	0.074	0.02	0.073	0.287	0.082	0.058	1	4	2	2	3	3	2	1	3	3	2	2
M	WEC000002	Heat shock protein beta-6	Q5EBG6	3.97	2.6	0.548	0.477	0.589	0.647	0.567	0.539	0.582	0.649	0.503	0.63	0.522	0.505	0.537	0.614	0.636	0.49		0.114	0.128	0.13	0.152	0.078	0.058	0.105	0.096	0.008	0.104	0.086	0.095	0.053	0.113	0.085	1	3	2	2	3	4	3	2	2	2	4	4
M	WEC000002	Acetyl-CoA acetyltransferase, mitochondrial	Q8QZT1	14.91	2.4	0.244	0.223	0.234	0.237	0.181	0.219	0.208	0.213		0.161	0.168	0.183	0.164	0.131	0.134	0.153	0.053	0.033	0.081	0.024	0.003	0.025				0.055	0.047	0.031	0.017	0.025	0.046		3	3	2	3	2	3	1	1	0	3	3	3
M	WEC000002	Alpha-crystallin B chain	P23927	7.03	2.3	0.421	0.425		0.504	0.494	0.37	0.336			0.479	0.461	0.31	0.474		0.462	0.477		0.013		0.025	0.022	0.139	0.019					0.111	0.02		0.004	0.015	1	3	0	3	3	3	3	0	0	1	1	3
M	WEC000002	UTP--glucose-1-phosphate uridylyltransferase	Q91ZJ5	10.31	2.3	0.289	0.243	0.216	0.243	0.272	0.274	0.282	0.328	0.213	0.239	0.269	0.282	0.191	0.215	0.272	0.238	0.045	0.036	0.045	0.076	0.03	0.007	0.008	0.016	0.035	0.061	0.023	0.028	0.049		0.03		2	3	2	2	2	2	3	4	3	2	2	2
M	WEC000002	Electron transfer flavoprotein subunit beta	Q9DCW4	15.08	2.2	0.214	0.199	0.118	0.204	0.195	0.195	0.169	0.191	0.143	0.184	0.213	0.228	0.179	0.185	0.163	0.154	0.074	0.073		0.055	0.095	0.078	0.048	0.065		0.04	0.052	0.048	0.065	0.056	0.039	0.03	2	2	1	2	2	2	2	2	1	2	3	3
M	WEC000002	14-3-3 protein gamma	P61982	9.86	2					0.2							0.173									0.008							0.015					0	0	0	0	2	0	0	0	0	0	0	2
M	WEC000002	Nesprin-1	Q6ZWR6	2.63	2												0.631																0.036					0	0	0	0	0	0	0	0	0	0	0	2
M	WEC000002	Transitional endoplasmic reticulum ATPase	Q01853	13.72	2						0.292		0.497	0.441			0.477												0.279	0.06			0.066					0	0	0	0	0	1	0	2	2	0	0	3
M	WEC000002	ES1 protein homolog, mitochondrial	Q9D172	15.7	1.9	0.281	0.064	0.294	-0.104	-0.256	0.126	0.246	0.191	0.151	0.086	0.114	0.134	0.067	0.08	0.088	-0.035	0.17	0.12		0.179	0.256	0.1		0.069	0.083		0.05	0.135				0.201	2	2	1	3	3	3	1	2	2	1	2	3
M	WEC000002	Polyubiquitin-C	P0CG50	10.81	1.9	0.652	0.552	0.733			0.686	0.699	0.761	0.648	0.677		0.736					0.219		0.115			0.16	0.154	0.13	0.121	0.129		0.056					2	1	2	0	0	2	2	2	2	2	0	2
M	WEC000002	Medium-chain specific acyl-CoA dehydrogenase, mitochondrial	P45952	14.28	1.8	0.284	0.284		0.322	0.352	0.275	0.26			0.238	0.24	0.268		0.26	0.265	0.37		0.027		0.043	0.044	0.057				0.029	0.035	0.049		0.034	0.046		1	2	0	2	2	2	1	0	0	2	2	2
M	WEC000002	Nucleoside diphosphate kinase B	Q01768	17.93	1.8	0.15	0.181	0.137	0.185	0.166	0.149	0.142	0.181	0.107	0.147	0.165	0.196	0.123		0.239	0.293	0.021		0.058			0.026	0.029	0.066	0.027	0.029		0.078	0.021				2	1	3	1	1	2	2	3	2	2	1	3
M	WEC000002	Protein NDRG2	Q9QYG0	22.68	1.8			0.561	0.311		0.521	0.515	0.549				0.515							0.194			0.218	0.264	0.214				0.225					0	0	2	1	0	2	2	2	0	0	0	2
M	WEC000002	Serine protease inhibitor A3K	P07759	16.35	1.8										0.835	0.843		0.562	0.834	0.863	0.868										0.077	0.027		0.368	0.003		0.013	0	0	0	0	0	0	0	0	0	2	2	0
M	WEC000002	Ubiquitin-like modifier-activating enzyme 1	Q02053	11.43	1.8	0.37	0.206	0.172	0.236	0.241	0.216	0.185	0.194	0.123	0.163	0.18	0.226	0.16	0.141	0.177	0.18		0.056	0.039	0.03	0.047	0.043	0.025	0.003	0.026	0.033		0.033	0.025				1	3	2	2	2	2	2	2	2	2	1	2
M	WEC000002	Filamin-C	Q8VHX6	4.83	1.7				0.134		0.315			0.449	0.21			0.401		0.458					0.13					0.02						0.133		0	0	0	2	0	1	0	0	3	1	0	0
M	WEC000002	Serotransferrin	Q921I1	22.96	1.7					0.672								0.849			0.706					0.096											0.032	0	0	0	0	2	0	0	0	0	0	0	0
M	WEC000002	Alpha-1-antitrypsin 1-5	Q00898	7.27	1.6	0.641	0.726	0.714			0.718	0.813		0.762	0.783	0.794	0.79	0.787	0.796	0.788	0.817	0.137	0.132	0.143			0.119				0.144			0.036				3	2	2	0	0	2	1	0	1	3	1	1
M	WEC000002	Annexin A6	P14824	17.6	1.6			0.21	0.303	0.294	0.272						0.504			0.259	0.298			0.03		0.017	0.024											0	0	3	1	2	2	0	0	0	0	0	1
M	WEC000002	Long-chain specific acyl-CoA dehydrogenase, mitochondrial	P51174	17.02	1.6	0.181	0.154		0.318	0.212	0.039	0.121			0.192	0.225	0.175	0.437	0.34	0.212	0.213					0.092	0.128				0.012		0.16				0.048	1	1	0	1	2	2	1	0	0	2	1	3
M	WEC000002	Hemoglobin subunit beta-2	P02089	8.82	1.5			0.214	0.268		0.248	0.254	0.292	0.643	0.518	0.185	0.196	0.674		0.226	0.177				0.048							0.044	0.044			0.049	0.073	0	0	1	2	0	1	1	1	1	1	2	2
M	WEC000002	Myc box-dependent-interacting protein 1	O08539	16.58	1.5		0.297	0.279															0.037															0	2	1	0	0	0	0	0	0	0	0	0
M	WEC000002	Phosphatidylethanolamine-binding protein 1	P70296	16.25	1.5	0.187	0.144	0.144	0.147	0.158	0.145	0.146	0.163	0.106	0.142	0.287	0.111	0.1	0.274	0.101	0.101	0.052									0.136	0.234	0.019		0.109			2	1	1	1	1	1	1	1	1	3	2	3
M	WEC000002	Serine protease inhibitor A3M	Q03734	14.84	1.5										0.835			0.822													0.077							0	0	0	0	0	0	0	0	0	2	0	0
M	WEC000002	Sepiapterin reductase	Q64105	11.98	1.4		0.117	0.196	0.147	0.135	0.121	0.114	0.183	0.118	0.142	0.143		0.113	0.122	0.139	0.051										0.046	0.076		0.066	0.072	0.033		0	1	1	1	1	1	1	1	1	2	2	0
M	WEC000002	Elongation factor 1-alpha 1	P10126	16.6	1.3	0.231	0.202	0.226	0.251	0.193	0.218	0.219	0.36	0.158	0.294	0.264	0.264	0.295	0.165	0.188	0.168								0.181		0.176	0.117	0.115	0.216				1	1	1	1	1	1	1	2	1	2	2	2
M	WEC000002	Histidine triad nucleotide-binding protein 1	P70349	9.93	1.3	0.184	0.174	0.137	0.179	0.183	0.172	0.105	0.127	0.144	0.193	0.193	0.126	0.15	0.123	0.104	0.179							0.08	0.085				0.086		0.099	0.076		1	1	1	1	1	1	2	2	1	1	1	2
M	WEC000002	Alpha-actinin-3	O88990	20.55	1.2	0.356			0.357				0.358	0.155	0.219															0.054								1	0	0	1	0	0	0	1	2	1	0	0
M	WEC000002	PDZ and LIM domain protein 3	O70209	15.59	1.2	0.44									0.419		0.383		0.332	0.381													0.001					1	0	0	0	0	0	0	0	0	1	0	2
M	WEC000002	Troponin T, fast skeletal muscle	Q9QZ47	9.88	1.2	0.409	0.348	0.342	0.361	0.352	0.288	0.331	0.42	0.377	0.356	0.326	0.32	0.319	0.276	0.245	0.265											0.034	0.022			0.053	0.072	1	1	1	1	1	1	1	1	1	1	2	2
M	WEC000002	Adenylosuccinate synthetase isozyme 1	P28650	19.08	1.1		0.287			0.358	0.382			0.379	0.304	0.286	0.257				0.484												0.076					0	1	0	0	1	1	0	0	1	1	1	2
M	WEC000002	Dihydrolipoyl dehydrogenase, mitochondrial	O08749	11.52	1.1	0.208	0.211	0.189	0.237	0.163	0.136	0.161	0.155	0.138	0.174	0.116	0.134	0.132	0.144	0.201	0.117															0.148		1	1	1	1	1	1	1	1	1	1	1	1
M	WEC000002	Enoyl-CoA delta isomerase 1, mitochondrial	P42125	18.88	1.1	0.189	0.197	0.168		0.234	0.167	0.166	0.161	0.157		0.156	0.137		0.171	0.153	0.157												0.022					1	1	1	0	1	1	1	1	1	0	1	2
M	WEC000002	Hydroxyacyl-coenzyme A dehydrogenase, mitochondrial	Q61425	19.82	1.1	0.135	0.156	0.138	0.143	0.117	0.123	0.114	0.143	-0.044	0.128	0.082	-0.039	0.059	0.067	0.086	0.079									0.189			0.212					1	1	1	1	1	1	1	1	2	1	1	2
M	WEC000002	Peroxiredoxin-6	O08709	5.83	1.1				0.226		0.235	0.221		0.097	0.195		0.153			0.153	0.257																0.222	0	0	0	1	0	1	1	0	1	1	0	1
M	WEC000002	2-oxoglutarate dehydrogenase, mitochondrial	Q60597	22.96	1						0.19		0.233			0.191	0.213			0.167	0.147																	0	0	0	0	0	1	0	1	0	0	1	1
M	WEC000002	78 kDa glucose-regulated protein	P20029	13.73	1								0.411	0.299			0.586																					0	0	0	0	0	0	0	1	1	0	0	1
M	WEC000002	Acyl-CoA-binding protein	P31786	16.28	1		0.175	0.191	0.222	0.208	0.196	0.169			0.208		0.187		0.221	0.186	0.176																	0	1	1	1	1	1	1	0	0	1	0	1
M	WEC000002	Aldose reductase	P45376	5.55	1	0.196	0.14	0.116	0.163				0.224				0.156			0.118																		1	1	1	1	0	0	0	1	0	0	0	1
M	WEC000002	Alpha-1-antitrypsin 1-2	P22599	7.27	1	0.514									0.931			0.812																				1	0	0	0	0	0	0	0	0	1	0	0
M	WEC000002	Elongation factor 2	P58252	22.02	1										0.484		0.431																					0	0	0	0	0	0	0	0	0	1	0	1
M	WEC000002	Peptidyl-prolyl cis-trans isomerase A	P17742	14.47	1			0.209		0.267	0.279	0.243	0.267		0.223					0.192	0.176																	0	0	1	0	1	1	1	1	0	1	0	0
M	WEC000002	Peroxiredoxin-5, mitochondrial	P99029	20.38	1	0.182		0.196		0.188		0.162	0.19			0.098	0.113	0.105	0.112	0.095	0.107																	1	0	1	0	1	0	1	1	0	0	1	1
M	WEC000002	Protein NipSnap homolog 2	O55126	14.62	1		0.182		0.181	0.161									0.159	0.143																		0	1	0	1	1	0	0	0	0	0	0	0
M	WEC000002	Sarcalumenin	Q7TQ48	10.07	1	0.121			0.203		0.118		0.104			0.068	0.08			0.046	0.064																	1	0	0	1	0	1	0	1	0	0	1	1
M	WEC000002	Sarcoplasmic/endoplasmic reticulum calcium ATPase 1	Q8R429	14.16	1		0.209			0.209	0.204			0.162	0.182	0.189		0.155		0.179	0.2																	0	1	0	0	1	1	0	0	1	1	1	0
M	WEC000002	Succinate--CoA ligase [ADP-forming] subunit beta, mitochondrial	Q9Z2I9	8.37	1		0.271			0.211	0.21		0.231				0.252				0.184																	0	1	0	0	1	1	0	1	0	0	0	1
M	WEC000002	Succinate--CoA ligase [ADP/GDP-forming] subunit alpha, mitochondrial	Q9WUM5	13.67	1					0.208		0.192	0.221			0.144		0.119		0.121	0.146																	0	0	0	0	1	0	1	1	0	0	1	0
M	WEC000002	Translationally-controlled tumor protein	P63028	12.7	1			0.844	0.599		0.742					0.376				0.335																		0	0	1	1	0	1	0	0	0	0	1	0
M	WEC000002	Tripartite motif-containing protein 72	Q1XH17	5.58	1												0.363																					0	0	0	0	0	0	0	0	0	0	0	1
M	WEC000002	Tubulin alpha-4A chain	P68368	18.76	1	0.184											0.062																					1	0	0	0	0	0	0	0	0	0	0	1
M	WEC000002	Stress-70 protein, mitochondrial	P38647	15.81																																		0	0	0	0	0	0	0	0	0	0	0	0
M	WEC000002	Trifunctional enzyme subunit alpha, mitochondrial	Q8BMS1	23.25																																		0	0	0	0	0	0	0	0	0	0	0	0
[truncated: 21 more columns]

## Sheet: PARAMETERS
Parameter	Value
Rt Difference Filter	1.5
Total Abundance Filter	30000
M Difference Criteria	0.5, 0.35, 0.25, 0.2
SILAC Masses	4
RMS Error Filter	0.015
DB Score Filter	1
Base Peak Abundance Filter	30000
%Theo EM0 Upper Limit	1.4
%Theo EM0 Lower Limit	-0.4
Peptides Std Dev Filter	2
Isotopomer Std Dev Filter	0.2
Use All Isotopomers for f	0
Combine peptides	1
Minimum MIDA	Default
Upper limit Sample:SILAC ratio	20
Lower limit Sample:SILAC ratio	0.02
SILAC Std Dev Filter	2
Saturation Limit	10000000
Offset Correction Slope	1
Offset Correction Intercept	0

## Sheet: PROJECT DETAILS
Parameter	Value
Project Leader	Wally Wang
Processed By	Damian Costello
Project Code	mCre WT PBS/DEX 5 Day D20 9 days/wks
Notebook Code	WEC000002
Tissue/Fluid	GA/TA muscle
Prep	TFE insol digest

## Sheet: Analysis
						Wild type-PBS							Wild type-DEX
						GA							GA
Species	Code	Protein	Accession#	Target RT	Mean Peptide Count	Protein f - PBS-0005M	Protein f - PBS-0006M	Protein f - PBS-0007M	Protein f - PBS-0008M	Average	SD	SE	Protein f - DEX-0013M	Protein f - DEX-0014M	Protein f - DEX-0015M	Protein f - DEX-0016M	Average	SD	SE	Fold change	Protein SD - PBS-0005M	Protein SD - PBS-0006M	Protein SD - PBS-0007M	Protein SD - PBS-0008M	Protein SD - DEX-0013M	Protein SD - DEX-0014M	Protein SD - DEX-0015M	Protein SD - DEX-0016M	Count - PBS-0005M	Count - PBS-0006M	Count - PBS-0007M	Count - PBS-0008M	Count - DEX-0013M	Count - DEX-0014M	Count - DEX-0015M	Count - DEX-0016M	BW - PBS-0005M	BW - PBS-0006M	BW - PBS-0007M	BW - PBS-0008M	BW - DEX-0013M	BW - DEX-0014M	BW - DEX-0015M	BW - DEX-0016M	Uniprot Link
M	WEC000002	Creatine kinase M-type	P07310	10.5	56.5	0.114	0.111	0.095	0.137	0.11425	0.0173085	0.00865424	0.044	0.063	0.064	0.066	0.05925	0.0102429	0.00512144	-0.4814	0.028	0.035	0.037	0.038	0.031	0.03	0.033	0.034	50	59	49	62	57	53	54	49	0.0599489	0.0719581	0.0644912	0.0637089	0.0810477	0.0830188	0.0812875	0.0751559	http://www.uniprot.org/uniprot/P07310
M	WEC000002	Glycogen phosphorylase, muscle form	Q9WUB3	16.75	39.6	0.208	0.189	0.183	0.204	0.196	0.0119164	0.00595819	0.08	0.104	0.1	0.106	0.0975	0.0119304	0.00596518	-0.502551	0.054	0.063	0.05	0.104	0.047	0.067	0.062	0.055	43	42	49	31	53	38	31	46	0.0599489	0.0719581	0.0644912	0.0637089	0.0810477	0.0830188	0.0812875	0.0751559	http://www.uniprot.org/uniprot/Q9WUB3
M	WEC000002	Serum albumin	P07724	21.41	38.3	0.721	0.671	0.74	0.722	0.7135	0.0296479	0.014824	0.722	0.723	0.721	0.724	0.7225	0.00129099	0.000645497	0.0126139	0.069	0.073	0.068	0.066	0.074	0.064	0.068	0.062	36	42	40	45	31	35	32	43	0.0599489	0.0719581	0.0644912	0.0637089	0.0810477	0.0830188	0.0812875	0.0751559	http://www.uniprot.org/uniprot/P07724
M	WEC000002	Fructose-bisphosphate aldolase A	P05064	16.04	36.2	0.214	0.211	0.188	0.243	0.214	0.0225536	0.0112768	0.145	0.192	0.19	0.19	0.17925	0.0228528	0.0114264	-0.162383	0.042	0.05	0.055	0.047	0.053	0.06	0.067	0.053	34	35	35	35	37	38	38	34	0.0599489	0.0719581	0.0644912	0.0637089	0.0810477	0.0830188	0.0812875	0.0751559	http://www.uniprot.org/uniprot/P05064
M	WEC000002	Beta-enolase	P21550	9.01	35.8	0.093	0.087	0.069	0.123	0.093	0.0224499	0.011225	0.035	0.045	0.066	0.05	0.049	0.0129357	0.00646787	-0.473118	0.052	0.028	0.031	0.042	0.021	0.029	0.038	0.029	37	35	32	36	33	34	33	33	0.0599489	0.0719581	0.0644912	0.0637089	0.0810477	0.0830188	0.0812875	0.0751559	http://www.uniprot.org/uniprot/P21550
M	WEC000002	Pyruvate kinase PKM	P52480	18.41	30.1	0.141	0.139	0.131	0.166	0.14425	0.01513	0.007565	0.081	0.097	0.109	0.125	0.103	0.018619	0.00930949	-0.285962	0.034	0.046	0.039	0.056	0.037	0.041	0.041	0.058	26	30	29	32	30	26	26	30	0.0599489	0.0719581	0.0644912	0.0637089	0.0810477	0.0830188	0.0812875	0.0751559	http://www.uniprot.org/uniprot/P52480
M	WEC000002	Triosephosphate isomerase	P17751	13.13	25.5	0.093	0.093	0.074	0.112	0.093	0.0155134	0.00775672	0.052	0.067	0.083	0.087	0.07225	0.0160286	0.00801431	-0.223118	0.028	0.026	0.026	0.029	0.02	0.027	0.026	0.027	26	26	25	27	24	24	24	27	0.0599489	0.0719581	0.0644912	0.0637089	0.0810477	0.0830188	0.0812875	0.0751559	http://www.uniprot.org/uniprot/P17751
M	WEC000002	Glyceraldehyde-3-phosphate dehydrogenase	P16858	17.17	25.4	0.101	0.12	0.093	0.143	0.11425	0.0222617	0.0111309	0.048	0.076	0.08	0.064	0.067	0.0143759	0.00718795	-0.413567	0.032	0.043	0.031	0.029	0.033	0.019	0.02	0.04	22	30	28	26	26	25	25	26	0.0599489	0.0719581	0.0644912	0.0637089	0.0810477	0.0830188	0.0812875	0.0751559	http://www.uniprot.org/uniprot/P16858
M	WEC000002	Phosphoglycerate kinase 1	P09411	10.11	21.2	0.066	0.081	0.054	0.097	0.0745	0.0186279	0.00931397	0.056	0.071	0.095	0.093	0.07875	0.0186615	0.00933073	0.057047	0.031	0.05	0.053	0.045	0.041	0.046	0.053	0.036	18	23	22	23	22	20	22	16	0.0599489	0.0719581	0.0644912	0.0637089	0.0810477	0.0830188	0.0812875	0.0751559	http://www.uniprot.org/uniprot/P09411
M	WEC000002	Aconitate hydratase, mitochondrial	Q99KI0	10.81	20.9	0.169	0.171	0.153	0.164	0.16425	0.00805709	0.00402854	0.106	0.121	0.106	0.124	0.11425	0.00960469	0.00480234	-0.304414	0.064	0.045	0.035	0.049	0.05	0.051	0.06	0.056	14	21	19	22	18	21	21	25	0.0599489	0.0719581	0.0644912	0.0637089	0.0810477	0.0830188	0.0812875	0.0751559	http://www.uniprot.org/uniprot/Q99KI0
M	WEC000002	Myoglobin	P04247	5.33	19.7	0.141	0.137	0.143	0.16	0.14525	0.0101448	0.00507239	0.125	0.123	0.082	0.053	0.09575	0.0347119	0.017356	-0.340792	0.06	0.048	0.035	0.048	0.05	0.056	0.038	0.029	17	21	20	21	18	22	19	20	0.0599489	0.0719581	0.0644912	0.0637089	0.0810477	0.0830188	0.0812875	0.0751559	http://www.uniprot.org/uniprot/P04247
M	WEC000002	Phosphoglucomutase-1	Q9D0F9	17.23	17.4	0.111	0.121	0.099	0.14	0.11775	0.0173469	0.00867347	0.051	0.082	0.09	0.073	0.074	0.0168325	0.00841625	-0.37155	0.08	0.049	0.049	0.044	0.044	0.039	0.055	0.044	14	19	23	16	21	18	17	18	0.0599489	0.0719581	0.0644912	0.0637089	0.0810477	0.0830188	0.0812875	0.0751559	http://www.uniprot.org/uniprot/Q9D0F9
M	WEC000002	Adenylate kinase isoenzyme 1	Q9R0Y5	23.59	17.1	0.101	0.112	0.093	0.126	0.108	0.0143062	0.00715309	0.066	0.097	0.109	0.1	0.093	0.0187083	0.00935414	-0.138889	0.032	0.038	0.032	0.048	0.027	0.03	0.03	0.042	17	19	19	20	18	16	17	18	0.0599489	0.0719581	0.0644912	0.0637089	0.0810477	0.0830188	0.0812875	0.0751559	http://www.uniprot.org/uniprot/Q9R0Y5
M	WEC000002	Carbonic anhydrase 3	P16015	20.23	16.8	0.16	0.13	0.152	0.135	0.14425	0.0141038	0.00705189	0.03	0.053	0.04	0.04	0.04075	0.00942956	0.00471478	-0.717504	0.021	0.04	0.022	0.03	0.019	0.033	0.018	0.025	16	19	16	18	19	18	17	18	0.0599489	0.0719581	0.0644912	0.0637089	0.0810477	0.0830188	0.0812875	0.0751559	http://www.uniprot.org/uniprot/P16015
M	WEC000002	Tropomyosin beta chain	P58774	6.42	13.9	0.114	0.113	0.089	0.148	0.116	0.0242625	0.0121312	0.124	0.069	0.043	0.07	0.0765	0.0340441	0.017022	-0.340517	0.058	0.046	0.035	0.069	0.12	0.069	0.062	0.046	11	15	13	14	3	12	16	15	0.0599489	0.0719581	0.0644912	0.0637089	0.0810477	0.0830188	0.0812875	0.0751559	http://www.uniprot.org/uniprot/P58774
M	WEC000002	Creatine kinase S-type, mitochondrial	Q6P8J7	10.07	13.4	0.176	0.155	0.147	0.189	0.16675	0.0192246	0.00961228	0.117	0.124	0.122	0.16	0.13075	0.019721	0.00986049	-0.215892	0.02	0.017	0.032	0.022	0.019	0.024	0.032	0.014	7	15	14	14	10	12	11	12	0.0599489	0.0719581	0.0644912	0.0637089	0.0810477	0.0830188	0.0812875	0.0751559	http://www.uniprot.org/uniprot/Q6P8J7
M	WEC000002	Parvalbumin alpha	P32848	22.37	13.1	0.098	0.075	0.079	0.096	0.087	0.0116905	0.00584523	0.024	0.035	0.045	0.053	0.03925	0.0125532	0.00627661	-0.548851	0.031	0.02	0.033	0.018	0.022	0.018	0.022	0.02	11	15	10	12	13	17	15	15	0.0599489	0.0719581	0.0644912	0.0637089	0.0810477	0.0830188	0.0812875	0.0751559	http://www.uniprot.org/uniprot/P32848
M	WEC000002	ATP synthase subunit beta, mitochondrial	P56480	14.57	12.9	0.141	0.13	0.135	0.164	0.1425	0.0150222	0.0075111	0.091	0.121	0.102	0.112	0.1065	0.0129228	0.00646142	-0.252632	0.121	0.09	0.03	0.076	0.038	0.06	0.037	0.055	8	16	9	13	7	12	13	14	0.0599489	0.0719581	0.0644912	0.0637089	0.0810477	0.0830188	0.0812875	0.0751559	http://www.uniprot.org/uniprot/P56480
M	WEC000002	Phosphoglycerate mutase 2	O70250	3.75	12.9	0.088	0.09	0.067	0.12	0.09125	0.0218079	0.0109039	0.029	0.042	0.056	0.038	0.04125	0.0112361	0.00561805	-0.547945	0.031	0.023	0.072	0.026	0.024	0.021	0.022	0.014	8	12	10	15	11	11	13	13	0.0599489	0.0719581	0.0644912	0.0637089	0.0810477	0.0830188	0.0812875	0.0751559	http://www.uniprot.org/uniprot/O70250
M	WEC000002	Malate dehydrogenase, mitochondrial	P08249	15.83	12.8	0.13	0.128	0.114	0.143	0.12875	0.0118708	0.00593542	0.088	0.092	0.1	0.083	0.09075	0.00718215	0.00359108	-0.295146	0.049	0.032	0.03	0.041	0.058	0.043	0.044	0.028	10	13	10	10	11	13	14	10	0.0599489	0.0719581	0.0644912	0.0637089	0.0810477	0.0830188	0.0812875	0.0751559	http://www.uniprot.org/uniprot/P08249
M	WEC000002	Tropomyosin alpha-1 chain	P58771	6.42	11.8	0.135	0.133	0.11	0.164	0.1355	0.0221284	0.0110642	0.124	0.069	0.043	0.071	0.07675	0.0339841	0.016992	-0.433579	0.072	0.056	0.051	0.074	0.12	0.072	0.075	0.039	10	14	13	14	3	11	14	12	0.0599489	0.0719581	0.0644912	0.0637089	0.0810477	0.0830188	0.0812875	0.0751559	http://www.uniprot.org/uniprot/P58771
M	WEC000002	Glucose-6-phosphate isomerase	P06745	16.13	11.5	0.095	0.123	0.087	0.155	0.115	0.0308113	0.0154056	0.067	0.096	0.128	0.102	0.09825	0.0250383	0.0125192	-0.145652	0.054	0.034	0.03	0.054	0.037	0.044	0.044	0.032	10	14	12	9	14	12	8	15	0.0599489	0.0719581	0.0644912	0.0637089	0.0810477	0.0830188	0.0812875	0.0751559	http://www.uniprot.org/uniprot/P06745
M	WEC000002	L-lactate dehydrogenase A chain	P06151	5.86	10.8	0.101	0.105	0.089	0.126	0.10525	0.0154137	0.00770687	0.055	0.083	0.078	0.078	0.0735	0.0125565	0.00627827	-0.301663	0.231	0.062	0.064	0.089	0.161	0.066	0.097	0.083	11	12	11	9	10	13	10	9	0.0599489	0.0719581	0.0644912	0.0637089	0.0810477	0.0830188	0.0812875	0.0751559	http://www.uniprot.org/uniprot/P06151
M	WEC000002	ATP synthase subunit alpha, mitochondrial	Q03265	16.6	9.1	0.168	0.164	0.155	0.188	0.16875	0.0139374	0.00696868	0.208	0.14	0.115	0.177	0.16	0.0408982	0.0204491	-0.0518519	0.369	0.047	0.081	0.054		0.039	0.04	0.084	5	5	5	7	1	6	14	10	0.0599489	0.0719581	0.0644912	0.0637089	0.0810477	0.0830188	0.0812875	0.0751559	http://www.uniprot.org/uniprot/Q03265
M	WEC000002	LIM domain-binding protein 3	Q9JKS4	10.46	7	0.127	0.131	0.119	0.144	0.13025	0.0104363	0.00521816	0.124	0.139	0.115	0.125	0.12575	0.00991211	0.00495606	-0.0345489	0.042	0.033	0.032	0.026	0.059	0.041	0.012	0.033	6	6	8	8	5	6	6	10	0.0599489	0.0719581	0.0644912	0.0637089	0.0810477	0.0830188	0.0812875	0.0751559	http://www.uniprot.org/uniprot/Q9JKS4
M	WEC000002	Alpha-enolase	P17182	14.75	6.8	0.104	0.085	0.069	0.128	0.0965	0.02541	0.012705	0.043	0.055	0.061	0.048	0.05175	0.00788987	0.00394493	-0.463731	0.079	0.022	0.027	0.066	0.023	0.026	0.021	0.013	6	7	7	9	7	6	6	6	0.0599489	0.0719581	0.0644912	0.0637089	0.0810477	0.0830188	0.0812875	0.0751559	http://www.uniprot.org/uniprot/P17182
M	WEC000002	Heat shock cognate 71 kDa protein	P63017	9.3	6.6	0.367	0.34	0.179	0.351	0.30925	0.0875381	0.043769	0.245	0.316	0.263	0.274	0.2745	0.0301386	0.0150693	-0.112369	0.137	0.113	0.098	0.139	0.076	0.125	0.114	0.088	5	5	4	8	9	5	8	7	0.0599489	0.0719581	0.0644912	0.0637089	0.0810477	0.0830188	0.0812875	0.0751559	http://www.uniprot.org/uniprot/P63017
M	WEC000002	Aspartate aminotransferase, mitochondrial	P05202	16.2	6.5	0.121	0.131	0.144	0.159	0.13875	0.0164595	0.00822977	0.12	0.126	0.102	0.099	0.11175	0.0132759	0.00663796	-0.194595	0.066	0.048	0.059	0.06	0.055	0.068	0.029	0.034	7	6	6	4	7	8	8	7	0.0599489	0.0719581	0.0644912	0.0637089	0.0810477	0.0830188	0.0812875	0.0751559	http://www.uniprot.org/uniprot/P05202
M	WEC000002	Aspartate aminotransferase, cytoplasmic	P05201	9.36	6.3	0.195	0.145	0.127	0.176	0.16075	0.0305109	0.0152555	0.094	0.124	0.132	0.115	0.11625	0.0163783	0.00818917	-0.276827	0.174	0.041	0.033	0.055	0.013	0.047	0.017	0.053	3	7	6	7	5	4	4	6	0.0599489	0.0719581	0.0644912	0.0637089	0.0810477	0.0830188	0.0812875	0.0751559	http://www.uniprot.org/uniprot/P05201
M	WEC000002	Actin, aortic smooth muscle	P62737	12.06	6.2	0.12	0.116	0.09	0.133	0.11475	0.0180254	0.00901272	0.091	0.111	0.1	0.074	0.094	0.0156418	0.00782091	-0.180828	0.038	0.038	0.029	0.032	0.049	0.037	0.03	0.022	6	6	7	6	5	7	6	7	0.0599489	0.0719581	0.0644912	0.0637089	0.0810477	0.0830188	0.0812875	0.0751559	http://www.uniprot.org/uniprot/P62737
M	WEC000002	Protein DJ-1	Q99LX0	8.88	6.2	0.104	0.1	0.096	0.117	0.10425	0.00910586	0.00455293	0.046	0.068	0.066	0.074	0.0635	0.0121518	0.00607591	-0.390887	0.022	0.022	0.015	0.02	0.022	0.048	0.048	0.039	4	8	7	8	5	4	7	7	0.0599489	0.0719581	0.0644912	0.0637089	0.0810477	0.0830188	0.0812875	0.0751559	http://www.uniprot.org/uniprot/Q99LX0
M	WEC000002	Myosin light chain 1/3, skeletal muscle isoform	P05977	8.88	5.7	0.117	0.13	0.109	0.16	0.129	0.0224054	0.0112027	0.044	0.094	0.044	0.043	0.05625	0.0251711	0.0125855	-0.563953	0.035	0.019	0.079	0.095	0.044	0.032	0.029	0.036	5	6	6	7	4	5	6	5	0.0599489	0.0719581	0.0644912	0.0637089	0.0810477	0.0830188	0.0812875	0.0751559	http://www.uniprot.org/uniprot/P05977
[truncated: 74 more rows]
