# Supplementary material for: The role of striated muscle Pik3r1 in glucose and protein metabolism following chronic glucocorticoid exposure
Source: J Biol Chem. 2021 Feb 7;296:100395. doi: 10.1016/j.jbc.2021.100395 (PMC8010618; doi:10.1016/j.jbc.2021.100395)
Supplement: Supplemental Data 5 [file mmc5.xlsx]

## Sheet: PEPTIDE OUTPUT
Species	Code	Protein	Accession#	Sequence	Modifications	Mass	n	Charge	Fraction	Target RT	Filtered Avg f - Day7-0047M	Filtered Avg f - Day7-0048M	Filtered Avg f - Day7-0049M	Filtered Avg f - Day7-0050M	Filtered Avg f - Day7-0051M	Filtered Avg f - Day7-0052M	Filtered Avg f - Day7-0053M	Filtered Avg f - Day7-0054M	Filtered Avg f - Day7-0055M	Filtered Avg f - Day7-0056M	Filtered Avg f - Day7-0057M	Filtered Avg f - Day7-0058M	Filtered Avg f - Day7-0059M	Filtered Avg f - Day7-0060M	Isotopomer SD - Day7-0047M	Isotopomer SD - Day7-0048M	Isotopomer SD - Day7-0049M	Isotopomer SD - Day7-0050M	Isotopomer SD - Day7-0051M	Isotopomer SD - Day7-0052M	Isotopomer SD - Day7-0053M	Isotopomer SD - Day7-0054M	Isotopomer SD - Day7-0055M	Isotopomer SD - Day7-0056M	Isotopomer SD - Day7-0057M	Isotopomer SD - Day7-0058M	Isotopomer SD - Day7-0059M	Isotopomer SD - Day7-0060M
M	WEC000004	10 kDa heat shock protein, mitochondrial	Q64433	41+VLQATVVAVGSGGK	none	1284.74	24	2	1115GA	7.1
M	WEC000004	14-3-3 protein epsilon	P62259	13+LAEQAERYDEMVESMKK	none	2055.96	41	3	1031GA	8.2
M	WEC000004	14-3-3 protein epsilon	P62259	13+LAEQAERYDEMVESMKK	none	2055.96	41	3	1062GA	8.2
M	WEC000004	14-3-3 protein epsilon	P62259	13+LAEQAERYDEMVESMKK	none	2055.96	41	3	1081GA	8.2
M	WEC000004	14-3-3 protein epsilon	P62259	13+LAEQAERYDEMVESMKK	none	2055.96	41	3	1082GA	8.2
M	WEC000004	14-3-3 protein epsilon	P62259	13+LAEQAERYDEMVESMKK	none	2055.96	41	3	1112GA	8.2
M	WEC000004	14-3-3 protein epsilon	P62259	13+LAEQAERYDEMVESMKK	none	2055.96	41	3	961GA	8.2																			0.517
M	WEC000004	14-3-3 protein epsilon	P62259	143+EAAENSLVAYK	none	1193.59	27	2	1031GA	6.67
M	WEC000004	14-3-3 protein epsilon	P62259	143+EAAENSLVAYK	none	1193.59	27	2	1061GA	6.67
M	WEC000004	14-3-3 protein epsilon	P62259	143+EAAENSLVAYK	none	1193.59	27	2	1062GA	6.67
M	WEC000004	14-3-3 protein epsilon	P62259	143+EAAENSLVAYK	none	1193.59	27	2	1081GA	6.67
M	WEC000004	14-3-3 protein epsilon	P62259	143+EAAENSLVAYK	none	1193.59	27	2	1082GA	6.67
M	WEC000004	14-3-3 protein epsilon	P62259	143+EAAENSLVAYK	none	1193.59	27	2	1083GA	6.67
M	WEC000004	14-3-3 protein epsilon	P62259	143+EAAENSLVAYK	none	1193.59	27	2	1111GA	6.67																								0.499
M	WEC000004	14-3-3 protein epsilon	P62259	143+EAAENSLVAYK	none	1193.59	27	2	1113GA	6.67																										1.003
M	WEC000004	14-3-3 protein epsilon	P62259	143+EAAENSLVAYK	none	1193.59	27	2	1115GA	6.67
M	WEC000004	14-3-3 protein epsilon	P62259	143+EAAENSLVAYK	none	1193.59	27	2	962GA	6.67
M	WEC000004	14-3-3 protein epsilon	P62259	143+EAAENSLVAYK	none	1193.59	27	2	1063GA	6.67																							0.224
M	WEC000004	14-3-3 protein epsilon	P62259	143+EAAENSLVAYK	none	1193.59	27	2	1112GA	6.67											0.602														0.137
M	WEC000004	14-3-3 protein epsilon	P62259	143+EAAENSLVAYK	none	1193.59	27	2	1114GA	6.67													0.667														0.174
M	WEC000004	14-3-3 protein epsilon	P62259	143+EAAENSLVAYK	none	1193.59	27	3	1031GA	6.67
M	WEC000004	14-3-3 protein epsilon	P62259	143+EAAENSLVAYK	none	1193.59	27	3	1081GA	6.67
M	WEC000004	14-3-3 protein epsilon	P62259	197+AAFDDAIAELDTLSEESYKDSTLIMQLLR	none	3257.6	58	3	1061GA	24.75
M	WEC000004	14-3-3 protein epsilon	P62259	197+AAFDDAIAELDTLSEESYKDSTLIMQLLR	none	3257.6	58	3	1063GA	24.75
M	WEC000004	14-3-3 protein epsilon	P62259	197+AAFDDAIAELDTLSEESYKDSTLIMQLLR	none	3257.6	58	3	1082GA	24.75			0.074														0.041
M	WEC000004	14-3-3 protein epsilon	P62259	197+AAFDDAIAELDTLSEESYKDSTLIMQLLR	none	3257.6	58	3	1083GA	24.75
M	WEC000004	14-3-3 protein epsilon	P62259	197+AAFDDAIAELDTLSEESYKDSTLIMQLLR	none	3257.6	58	3	1112GA	24.75
M	WEC000004	14-3-3 protein epsilon	P62259	197+AAFDDAIAELDTLSEESYKDSTLIMQLLR	none	3257.6	58	3	1114GA	24.75
M	WEC000004	14-3-3 protein epsilon	P62259	197+AAFDDAIAELDTLSEESYKDSTLIMQLLR	none	3257.6	58	3	1115GA	24.75
M	WEC000004	14-3-3 protein epsilon	P62259	197+AAFDDAIAELDTLSEESYKDSTLIMQLLR	none	3257.6	58	3	962GA	24.75						0.144														0.028
M	WEC000004	14-3-3 protein epsilon	P62259	197+AAFDDAIAELDTLSEESYKDSTLIMQLLR	none	3257.6	58	3	1113GA	24.75												0.085														0.03
M	WEC000004	14-3-3 protein epsilon	P62259	197+AAFDDAIAELDTLSEESYKDSTLIMQLLR	none	3257.6	58	4	1063GA	24.75
M	WEC000004	14-3-3 protein epsilon	P62259	197+AAFDDAIAELDTLSEESYKDSTLIMQLLR	none	3257.6	58	4	1082GA	24.75
M	WEC000004	14-3-3 protein epsilon	P62259	197+AAFDDAIAELDTLSEESYKDSTLIMQLLR	none	3257.6	58	4	1115GA	24.75
M	WEC000004	14-3-3 protein epsilon	P62259	197+AAFDDAIAELDTLSEESYKDSTLIMQLLR	none	3257.6	58	4	962GA	24.75
M	WEC000004	14-3-3 protein epsilon	P62259	197+AAFDDAIAELDTLSEESYKDSTLIMQLLR	none	3257.6	58	4	1113GA	24.75												0.057														0.041
M	WEC000004	14-3-3 protein gamma	P61982	13+LAEQAERYDDMAAAMK	none	1811.82	43	2	1031GA	7.86	0.286														0.066
M	WEC000004	14-3-3 protein gamma	P61982	13+LAEQAERYDDMAAAMK	none	1811.82	43	2	1081GA	7.86		0.2														0.03
M	WEC000004	14-3-3 protein gamma	P61982	13+LAEQAERYDDMAAAMK	none	1811.82	43	2	1082GA	7.86
M	WEC000004	14-3-3 protein gamma	P61982	13+LAEQAERYDDMAAAMK	none	1811.82	43	2	1083GA	7.86
M	WEC000004	14-3-3 protein gamma	P61982	13+LAEQAERYDDMAAAMK	none	1811.82	43	2	1112GA	7.86
M	WEC000004	14-3-3 protein gamma	P61982	13+LAEQAERYDDMAAAMK	none	1811.82	43	2	1114GA	7.86													0.159														0.061
M	WEC000004	14-3-3 protein gamma	P61982	13+LAEQAERYDDMAAAMK	none	1811.82	43	2	1115GA	7.86
M	WEC000004	14-3-3 protein gamma	P61982	13+LAEQAERYDDMAAAMK	none	1811.82	43	2	962GA	7.86						0.185														0.062
M	WEC000004	14-3-3 protein gamma	P61982	13+LAEQAERYDDMAAAMK	none	1811.82	43	3	1083GA	7.86				0.191														0.066
M	WEC000004	14-3-3 protein gamma	P61982	13+LAEQAERYDDMAAAMK	none	1811.82	43	3	1112GA	7.86											0.185														0.085
M	WEC000004	14-3-3 protein gamma	P61982	13+LAEQAERYDDMAAAMK	none	1811.82	43	3	1115GA	7.86														0.186														0.066
M	WEC000004	14-3-3 protein gamma	P61982	13+LAEQAERYDDMAAAMK	none	1811.82	43	3	962GA	7.86						0.213														0.175
M	WEC000004	14-3-3 protein gamma	P61982	13+LAEQAERYDDMAAAMK	none	1811.82	43	3	1031GA	7.86	0.268														0.045
M	WEC000004	14-3-3 protein gamma	P61982	13+LAEQAERYDDMAAAMK	none	1811.82	43	3	1081GA	7.86		0.189														0.026
M	WEC000004	14-3-3 protein gamma	P61982	13+LAEQAERYDDMAAAMK	none	1811.82	43	3	1082GA	7.86			0.129														0.036
M	WEC000004	14-3-3 protein gamma	P61982	13+LAEQAERYDDMAAAMK	none	1811.82	43	3	1114GA	7.86													0.16														0.123
M	WEC000004	14-3-3 protein gamma	P61982	133+YLAEVATGEKR	none	1235.65	24	2	1061GA	5.22
M	WEC000004	14-3-3 protein gamma	P61982	133+YLAEVATGEKR	none	1235.65	24	2	1083GA	5.22
M	WEC000004	14-3-3 protein gamma	P61982	133+YLAEVATGEKR	none	1235.65	24	2	961GA	5.22
M	WEC000004	14-3-3 protein gamma	P61982	133+YLAEVATGEKR	none	1235.65	24	2	962GA	5.22
M	WEC000004	14-3-3 protein gamma	P61982	133+YLAEVATGEKR	none	1235.65	24	3	1031GA	5.22	0.26														0.034
M	WEC000004	14-3-3 protein gamma	P61982	133+YLAEVATGEKR	none	1235.65	24	3	1061GA	5.22							0.275														0.046
M	WEC000004	14-3-3 protein gamma	P61982	133+YLAEVATGEKR	none	1235.65	24	3	1062GA	5.22								0.335														0.059
M	WEC000004	14-3-3 protein gamma	P61982	133+YLAEVATGEKR	none	1235.65	24	3	1081GA	5.22		0.285														0.051
M	WEC000004	14-3-3 protein gamma	P61982	133+YLAEVATGEKR	none	1235.65	24	3	1082GA	5.22			0.327														0.069
M	WEC000004	14-3-3 protein gamma	P61982	133+YLAEVATGEKR	none	1235.65	24	3	1113GA	5.22												0.327														0.055
M	WEC000004	14-3-3 protein gamma	P61982	133+YLAEVATGEKR	none	1235.65	24	3	1114GA	5.22													0.308														0.065
M	WEC000004	14-3-3 protein gamma	P61982	133+YLAEVATGEKR	none	1235.65	24	3	1083GA	5.22				0.291														0.09
M	WEC000004	14-3-3 protein gamma	P61982	133+YLAEVATGEKR	none	1235.65	24	3	961GA	5.22					0.249														0.038
M	WEC000004	14-3-3 protein gamma	P61982	133+YLAEVATGEKR	none	1235.65	24	3	962GA	5.22						0.245														0.027
M	WEC000004	14-3-3 protein gamma	P61982	199+TAFDDAIAELDTLNEDSYKDSTLIMQLLR	none	3300.61	52	3	1063GA	24.25
M	WEC000004	14-3-3 protein gamma	P61982	199+TAFDDAIAELDTLNEDSYKDSTLIMQLLR	none	3300.61	52	3	1114GA	24.25
M	WEC000004	14-3-3 protein gamma	P61982	199+TAFDDAIAELDTLNEDSYKDSTLIMQLLR	none	3300.61	52	3	1115GA	24.25
M	WEC000004	14-3-3 protein gamma	P61982	199+TAFDDAIAELDTLNEDSYKDSTLIMQLLR	none	3300.61	52	3	1082GA	24.25			0.129														0.023
M	WEC000004	14-3-3 protein gamma	P61982	199+TAFDDAIAELDTLNEDSYKDSTLIMQLLR	none	3300.61	52	3	1113GA	24.25												0.102														0.064
M	WEC000004	14-3-3 protein gamma	P61982	199+TAFDDAIAELDTLNEDSYKDSTLIMQLLR	none	3300.61	52	3	962GA	24.25						0.193														0.038
M	WEC000004	14-3-3 protein gamma	P61982	199+TAFDDAIAELDTLNEDSYKDSTLIMQLLR	none	3300.61	52	4	1063GA	24.25
M	WEC000004	14-3-3 protein gamma	P61982	199+TAFDDAIAELDTLNEDSYKDSTLIMQLLR	none	3300.61	52	4	1082GA	24.25			0.092														0.071
M	WEC000004	14-3-3 protein gamma	P61982	199+TAFDDAIAELDTLNEDSYKDSTLIMQLLR	none	3300.61	52	4	1113GA	24.25												0.078														0.077
M	WEC000004	14-3-3 protein gamma	P61982	199+TAFDDAIAELDTLNEDSYKDSTLIMQLLR	none	3300.61	52	4	1115GA	24.25
M	WEC000004	14-3-3 protein gamma	P61982	199+TAFDDAIAELDTLNEDSYKDSTLIMQLLR	none	3300.61	52	4	962GA	24.25						0.15														0.051
M	WEC000004	14-3-3 protein gamma	P61982	29+NVTELNEPLSNEER	none	1642.78	32	2	1031GA	7.44
M	WEC000004	14-3-3 protein gamma	P61982	29+NVTELNEPLSNEER	none	1642.78	32	2	1061GA	7.44
M	WEC000004	14-3-3 protein gamma	P61982	29+NVTELNEPLSNEER	none	1642.78	32	2	1062GA	7.44
M	WEC000004	14-3-3 protein gamma	P61982	29+NVTELNEPLSNEER	none	1642.78	32	2	1063GA	7.44
M	WEC000004	14-3-3 protein gamma	P61982	29+NVTELNEPLSNEER	none	1642.78	32	2	1081GA	7.44
M	WEC000004	14-3-3 protein gamma	P61982	29+NVTELNEPLSNEER	none	1642.78	32	2	1082GA	7.44
M	WEC000004	14-3-3 protein gamma	P61982	29+NVTELNEPLSNEER	none	1642.78	32	2	1083GA	7.44
M	WEC000004	14-3-3 protein gamma	P61982	29+NVTELNEPLSNEER	none	1642.78	32	2	1111GA	7.44
M	WEC000004	14-3-3 protein gamma	P61982	29+NVTELNEPLSNEER	none	1642.78	32	2	1112GA	7.44
M	WEC000004	14-3-3 protein gamma	P61982	29+NVTELNEPLSNEER	none	1642.78	32	2	1113GA	7.44
M	WEC000004	14-3-3 protein gamma	P61982	29+NVTELNEPLSNEER	none	1642.78	32	2	1114GA	7.44
M	WEC000004	14-3-3 protein gamma	P61982	29+NVTELNEPLSNEER	none	1642.78	32	2	1115GA	7.44
M	WEC000004	14-3-3 protein gamma	P61982	29+NVTELNEPLSNEER	none	1642.78	32	2	962GA	7.44
M	WEC000004	14-3-3 protein gamma	P61982	89+IEKELEAVCQDVLSLLDNYLIK	C:Carbamidomethylation	2604.37	37	3	1031GA	24.36	0.175														0.046
M	WEC000004	14-3-3 protein gamma	P61982	89+IEKELEAVCQDVLSLLDNYLIK	C:Carbamidomethylation	2604.37	37	3	1061GA	24.36							0.234														0.074
M	WEC000004	14-3-3 protein gamma	P61982	89+IEKELEAVCQDVLSLLDNYLIK	C:Carbamidomethylation	2604.37	37	3	1062GA	24.36
M	WEC000004	14-3-3 protein gamma	P61982	89+IEKELEAVCQDVLSLLDNYLIK	C:Carbamidomethylation	2604.37	37	3	1063GA	24.36									0.227														0.043
M	WEC000004	14-3-3 protein gamma	P61982	89+IEKELEAVCQDVLSLLDNYLIK	C:Carbamidomethylation	2604.37	37	3	1081GA	24.36
M	WEC000004	14-3-3 protein gamma	P61982	89+IEKELEAVCQDVLSLLDNYLIK	C:Carbamidomethylation	2604.37	37	3	1082GA	24.36			0.125														0.024
M	WEC000004	14-3-3 protein gamma	P61982	89+IEKELEAVCQDVLSLLDNYLIK	C:Carbamidomethylation	2604.37	37	3	1083GA	24.36
M	WEC000004	14-3-3 protein gamma	P61982	89+IEKELEAVCQDVLSLLDNYLIK	C:Carbamidomethylation	2604.37	37	3	1111GA	24.36										0.098														0.065
M	WEC000004	14-3-3 protein gamma	P61982	89+IEKELEAVCQDVLSLLDNYLIK	C:Carbamidomethylation	2604.37	37	3	1112GA	24.36											0.17														0.021
M	WEC000004	14-3-3 protein gamma	P61982	89+IEKELEAVCQDVLSLLDNYLIK	C:Carbamidomethylation	2604.37	37	3	1113GA	24.36
M	WEC000004	14-3-3 protein gamma	P61982	89+IEKELEAVCQDVLSLLDNYLIK	C:Carbamidomethylation	2604.37	37	3	1114GA	24.36
M	WEC000004	14-3-3 protein gamma	P61982	89+IEKELEAVCQDVLSLLDNYLIK	C:Carbamidomethylation	2604.37	37	3	1115GA	24.36
M	WEC000004	14-3-3 protein gamma	P61982	89+IEKELEAVCQDVLSLLDNYLIK	C:Carbamidomethylation	2604.37	37	3	961GA	24.36					0.172														0.048
M	WEC000004	14-3-3 protein gamma	P61982	89+IEKELEAVCQDVLSLLDNYLIK	C:Carbamidomethylation	2604.37	37	3	962GA	24.36
M	WEC000004	14-3-3 protein gamma	P61982	89+IEKELEAVCQDVLSLLDNYLIK	C:Carbamidomethylation	2604.37	37	4	1031GA	24.36
M	WEC000004	14-3-3 protein gamma	P61982	89+IEKELEAVCQDVLSLLDNYLIK	C:Carbamidomethylation	2604.37	37	4	1082GA	24.36
M	WEC000004	14-3-3 protein gamma	P61982	89+IEKELEAVCQDVLSLLDNYLIK	C:Carbamidomethylation	2604.37	37	4	1083GA	24.36
M	WEC000004	14-3-3 protein gamma	P61982	92+ELEAVCQDVLSLLDNYLIK	C:Carbamidomethylation	2234.15	32	2	1031GA	24.2
M	WEC000004	14-3-3 protein gamma	P61982	92+ELEAVCQDVLSLLDNYLIK	C:Carbamidomethylation	2234.15	32	2	1062GA	24.2
M	WEC000004	14-3-3 protein gamma	P61982	92+ELEAVCQDVLSLLDNYLIK	C:Carbamidomethylation	2234.15	32	2	1081GA	24.2
M	WEC000004	14-3-3 protein gamma	P61982	92+ELEAVCQDVLSLLDNYLIK	C:Carbamidomethylation	2234.15	32	2	1082GA	24.2
M	WEC000004	14-3-3 protein gamma	P61982	92+ELEAVCQDVLSLLDNYLIK	C:Carbamidomethylation	2234.15	32	2	1083GA	24.2				0.206														0.073
M	WEC000004	14-3-3 protein gamma	P61982	92+ELEAVCQDVLSLLDNYLIK	C:Carbamidomethylation	2234.15	32	2	1111GA	24.2
M	WEC000004	14-3-3 protein gamma	P61982	92+ELEAVCQDVLSLLDNYLIK	C:Carbamidomethylation	2234.15	32	2	1112GA	24.2
M	WEC000004	14-3-3 protein gamma	P61982	92+ELEAVCQDVLSLLDNYLIK	C:Carbamidomethylation	2234.15	32	2	1114GA	24.2
M	WEC000004	14-3-3 protein gamma	P61982	92+ELEAVCQDVLSLLDNYLIK	C:Carbamidomethylation	2234.15	32	2	1115GA	24.2
M	WEC000004	14-3-3 protein gamma	P61982	92+ELEAVCQDVLSLLDNYLIK	C:Carbamidomethylation	2234.15	32	2	961GA	24.2					0.137														0.014
M	WEC000004	14-3-3 protein gamma	P61982	92+ELEAVCQDVLSLLDNYLIK	C:Carbamidomethylation	2234.15	32	2	962GA	24.2
M	WEC000004	14-3-3 protein gamma	P61982	92+ELEAVCQDVLSLLDNYLIK	C:Carbamidomethylation	2234.15	32	3	1031GA	24.2	0.27														0.066
M	WEC000004	14-3-3 protein gamma	P61982	92+ELEAVCQDVLSLLDNYLIK	C:Carbamidomethylation	2234.15	32	3	1061GA	24.2
M	WEC000004	14-3-3 protein gamma	P61982	92+ELEAVCQDVLSLLDNYLIK	C:Carbamidomethylation	2234.15	32	3	1062GA	24.2								0.185														0.019
M	WEC000004	14-3-3 protein gamma	P61982	92+ELEAVCQDVLSLLDNYLIK	C:Carbamidomethylation	2234.15	32	3	1081GA	24.2		0.153														0.046
M	WEC000004	14-3-3 protein gamma	P61982	92+ELEAVCQDVLSLLDNYLIK	C:Carbamidomethylation	2234.15	32	3	1082GA	24.2			0.158														0.087
M	WEC000004	14-3-3 protein gamma	P61982	92+ELEAVCQDVLSLLDNYLIK	C:Carbamidomethylation	2234.15	32	3	1111GA	24.2
M	WEC000004	14-3-3 protein gamma	P61982	92+ELEAVCQDVLSLLDNYLIK	C:Carbamidomethylation	2234.15	32	3	1112GA	24.2											0.195														0.038
M	WEC000004	14-3-3 protein gamma	P61982	92+ELEAVCQDVLSLLDNYLIK	C:Carbamidomethylation	2234.15	32	3	1113GA	24.2
M	WEC000004	14-3-3 protein gamma	P61982	92+ELEAVCQDVLSLLDNYLIK	C:Carbamidomethylation	2234.15	32	3	1114GA	24.2
M	WEC000004	14-3-3 protein gamma	P61982	92+ELEAVCQDVLSLLDNYLIK	C:Carbamidomethylation	2234.15	32	3	1115GA	24.2
M	WEC000004	14-3-3 protein gamma	P61982	92+ELEAVCQDVLSLLDNYLIK	C:Carbamidomethylation	2234.15	32	3	962GA	24.2
M	WEC000004	14-3-3 protein gamma	P61982	92+ELEAVCQDVLSLLDNYLIK	C:Carbamidomethylation	2234.15	32	3	1083GA	24.2				0.216														0.018
M	WEC000004	14-3-3 protein gamma	P61982	92+ELEAVCQDVLSLLDNYLIK	C:Carbamidomethylation	2234.15	32	3	961GA	24.2					0.13														0.008
M	WEC000004	14-3-3 protein zeta/delta	P63101	28+SVTEQGAELSNEER	none	1547.71	38	2	1061GA	5.73
M	WEC000004	14-3-3 protein zeta/delta	P63101	28+SVTEQGAELSNEER	none	1547.71	38	2	1062GA	5.73
M	WEC000004	14-3-3 protein zeta/delta	P63101	28+SVTEQGAELSNEER	none	1547.71	38	2	1063GA	5.73
M	WEC000004	14-3-3 protein zeta/delta	P63101	28+SVTEQGAELSNEER	none	1547.71	38	2	1081GA	5.73
M	WEC000004	14-3-3 protein zeta/delta	P63101	28+SVTEQGAELSNEER	none	1547.71	38	2	1082GA	5.73
M	WEC000004	14-3-3 protein zeta/delta	P63101	28+SVTEQGAELSNEER	none	1547.71	38	2	1112GA	5.73
M	WEC000004	14-3-3 protein zeta/delta	P63101	28+SVTEQGAELSNEER	none	1547.71	38	2	1113GA	5.73
M	WEC000004	14-3-3 protein zeta/delta	P63101	28+SVTEQGAELSNEER	none	1547.71	38	2	1114GA	5.73
M	WEC000004	14-3-3 protein zeta/delta	P63101	86+IETELRDICNDVLSLLEK	C:Carbamidomethylation	2159.11	31	2	1082GA	22.38
M	WEC000004	14-3-3 protein zeta/delta	P63101	86+IETELRDICNDVLSLLEK	C:Carbamidomethylation	2159.11	31	2	1111GA	22.38
M	WEC000004	14-3-3 protein zeta/delta	P63101	86+IETELRDICNDVLSLLEK	C:Carbamidomethylation	2159.11	31	2	1114GA	22.38
M	WEC000004	14-3-3 protein zeta/delta	P63101	86+IETELRDICNDVLSLLEK	C:Carbamidomethylation	2159.11	31	2	1115GA	22.38
M	WEC000004	14-3-3 protein zeta/delta	P63101	86+IETELRDICNDVLSLLEK	C:Carbamidomethylation	2159.11	31	2	962GA	22.38
M	WEC000004	14-3-3 protein zeta/delta	P63101	86+IETELRDICNDVLSLLEK	C:Carbamidomethylation	2159.11	31	3	1061GA	22.38
M	WEC000004	14-3-3 protein zeta/delta	P63101	86+IETELRDICNDVLSLLEK	C:Carbamidomethylation	2159.11	31	3	1063GA	22.38
M	WEC000004	14-3-3 protein zeta/delta	P63101	86+IETELRDICNDVLSLLEK	C:Carbamidomethylation	2159.11	31	3	1082GA	22.38
M	WEC000004	14-3-3 protein zeta/delta	P63101	86+IETELRDICNDVLSLLEK	C:Carbamidomethylation	2159.11	31	3	1111GA	22.38
M	WEC000004	14-3-3 protein zeta/delta	P63101	86+IETELRDICNDVLSLLEK	C:Carbamidomethylation	2159.11	31	3	1113GA	22.38
M	WEC000004	14-3-3 protein zeta/delta	P63101	86+IETELRDICNDVLSLLEK	C:Carbamidomethylation	2159.11	31	3	962GA	22.38
M	WEC000004	2-oxoglutarate dehydrogenase, mitochondrial	Q60597	1009+FLDTAFDLDAFKK	none	1529.78	17	2	1061GA	14.66
M	WEC000004	2-oxoglutarate dehydrogenase, mitochondrial	Q60597	1009+FLDTAFDLDAFKK	none	1529.78	17	2	1062GA	14.66
M	WEC000004	2-oxoglutarate dehydrogenase, mitochondrial	Q60597	1009+FLDTAFDLDAFKK	none	1529.78	17	2	1063GA	14.66
M	WEC000004	2-oxoglutarate dehydrogenase, mitochondrial	Q60597	1009+FLDTAFDLDAFKK	none	1529.78	17	2	1082GA	14.66
M	WEC000004	2-oxoglutarate dehydrogenase, mitochondrial	Q60597	1009+FLDTAFDLDAFKK	none	1529.78	17	2	1083GA	14.66
M	WEC000004	2-oxoglutarate dehydrogenase, mitochondrial	Q60597	1009+FLDTAFDLDAFKK	none	1529.78	17	2	1111GA	14.66
M	WEC000004	2-oxoglutarate dehydrogenase, mitochondrial	Q60597	1009+FLDTAFDLDAFKK	none	1529.78	17	2	1115GA	14.66
M	WEC000004	2-oxoglutarate dehydrogenase, mitochondrial	Q60597	1009+FLDTAFDLDAFKK	none	1529.78	17	3	1061GA	14.66
M	WEC000004	2-oxoglutarate dehydrogenase, mitochondrial	Q60597	1009+FLDTAFDLDAFKK	none	1529.78	17	3	1062GA	14.66
M	WEC000004	2-oxoglutarate dehydrogenase, mitochondrial	Q60597	1009+FLDTAFDLDAFKK	none	1529.78	17	3	1063GA	14.66
M	WEC000004	2-oxoglutarate dehydrogenase, mitochondrial	Q60597	1009+FLDTAFDLDAFKK	none	1529.78	17	3	1082GA	14.66			0.303														0.05
M	WEC000004	2-oxoglutarate dehydrogenase, mitochondrial	Q60597	1009+FLDTAFDLDAFKK	none	1529.78	17	3	1083GA	14.66																		0.385
M	WEC000004	2-oxoglutarate dehydrogenase, mitochondrial	Q60597	1009+FLDTAFDLDAFKK	none	1529.78	17	3	1111GA	14.66
M	WEC000004	2-oxoglutarate dehydrogenase, mitochondrial	Q60597	1009+FLDTAFDLDAFKK	none	1529.78	17	3	1113GA	14.66
M	WEC000004	2-oxoglutarate dehydrogenase, mitochondrial	Q60597	1009+FLDTAFDLDAFKK	none	1529.78	17	3	1115GA	14.66																												0.607
M	WEC000004	2-oxoglutarate dehydrogenase, mitochondrial	Q60597	1009+FLDTAFDLDAFKK	none	1529.78	17	3	962GA	14.66
M	WEC000004	2-oxoglutarate dehydrogenase, mitochondrial	Q60597	278+FGLEGCEVLIPALK	C:Carbamidomethylation	1544.83	24	2	1061GA	17.11																					0.947
M	WEC000004	2-oxoglutarate dehydrogenase, mitochondrial	Q60597	278+FGLEGCEVLIPALK	C:Carbamidomethylation	1544.83	24	2	1062GA	17.11								0.382														0.105
M	WEC000004	2-oxoglutarate dehydrogenase, mitochondrial	Q60597	278+FGLEGCEVLIPALK	C:Carbamidomethylation	1544.83	24	2	1063GA	17.11
M	WEC000004	2-oxoglutarate dehydrogenase, mitochondrial	Q60597	278+FGLEGCEVLIPALK	C:Carbamidomethylation	1544.83	24	2	1083GA	17.11
M	WEC000004	2-oxoglutarate dehydrogenase, mitochondrial	Q60597	278+FGLEGCEVLIPALK	C:Carbamidomethylation	1544.83	24	2	1111GA	17.11
M	WEC000004	2-oxoglutarate dehydrogenase, mitochondrial	Q60597	278+FGLEGCEVLIPALK	C:Carbamidomethylation	1544.83	24	2	1112GA	17.11											0.241														0.091
M	WEC000004	2-oxoglutarate dehydrogenase, mitochondrial	Q60597	278+FGLEGCEVLIPALK	C:Carbamidomethylation	1544.83	24	2	1114GA	17.11
M	WEC000004	2-oxoglutarate dehydrogenase, mitochondrial	Q60597	467+VVNAPIFHVNSDDPEAVMYVCK	C:Carbamidomethylation	2503.19	38	3	1031GA	13.65
M	WEC000004	2-oxoglutarate dehydrogenase, mitochondrial	Q60597	467+VVNAPIFHVNSDDPEAVMYVCK	C:Carbamidomethylation	2503.19	38	3	1061GA	13.65
M	WEC000004	2-oxoglutarate dehydrogenase, mitochondrial	Q60597	467+VVNAPIFHVNSDDPEAVMYVCK	C:Carbamidomethylation	2503.19	38	3	1062GA	13.65
M	WEC000004	2-oxoglutarate dehydrogenase, mitochondrial	Q60597	467+VVNAPIFHVNSDDPEAVMYVCK	C:Carbamidomethylation	2503.19	38	3	1063GA	13.65
M	WEC000004	2-oxoglutarate dehydrogenase, mitochondrial	Q60597	467+VVNAPIFHVNSDDPEAVMYVCK	C:Carbamidomethylation	2503.19	38	3	1081GA	13.65
M	WEC000004	2-oxoglutarate dehydrogenase, mitochondrial	Q60597	467+VVNAPIFHVNSDDPEAVMYVCK	C:Carbamidomethylation	2503.19	38	3	1082GA	13.65
M	WEC000004	2-oxoglutarate dehydrogenase, mitochondrial	Q60597	467+VVNAPIFHVNSDDPEAVMYVCK	C:Carbamidomethylation	2503.19	38	3	1083GA	13.65
M	WEC000004	2-oxoglutarate dehydrogenase, mitochondrial	Q60597	467+VVNAPIFHVNSDDPEAVMYVCK	C:Carbamidomethylation	2503.19	38	3	1112GA	13.65
M	WEC000004	2-oxoglutarate dehydrogenase, mitochondrial	Q60597	467+VVNAPIFHVNSDDPEAVMYVCK	C:Carbamidomethylation	2503.19	38	3	1113GA	13.65
M	WEC000004	2-oxoglutarate dehydrogenase, mitochondrial	Q60597	467+VVNAPIFHVNSDDPEAVMYVCK	C:Carbamidomethylation	2503.19	38	3	1114GA	13.65
M	WEC000004	2-oxoglutarate dehydrogenase, mitochondrial	Q60597	467+VVNAPIFHVNSDDPEAVMYVCK	C:Carbamidomethylation	2503.19	38	3	1115GA	13.65
M	WEC000004	2-oxoglutarate dehydrogenase, mitochondrial	Q60597	467+VVNAPIFHVNSDDPEAVMYVCK	C:Carbamidomethylation	2503.19	38	3	961GA	13.65
M	WEC000004	2-oxoglutarate dehydrogenase, mitochondrial	Q60597	467+VVNAPIFHVNSDDPEAVMYVCK	C:Carbamidomethylation	2503.19	38	3	962GA	13.65
M	WEC000004	2-oxoglutarate dehydrogenase, mitochondrial	Q60597	583+HWLDSPWPGFFTLDGQPR	none	2155.03	31	3	1113GA	19.13
M	WEC000004	2-oxoglutarate dehydrogenase, mitochondrial	Q60597	82+NTNAGAPPGTAYQSPLSLSR	none	2000.99	45	2	1031GA	9.68
M	WEC000004	2-oxoglutarate dehydrogenase, mitochondrial	Q60597	82+NTNAGAPPGTAYQSPLSLSR	none	2000.99	45	2	1063GA	9.68
M	WEC000004	2-oxoglutarate dehydrogenase, mitochondrial	Q60597	82+NTNAGAPPGTAYQSPLSLSR	none	2000.99	45	2	1082GA	9.68
M	WEC000004	2-oxoglutarate dehydrogenase, mitochondrial	Q60597	82+NTNAGAPPGTAYQSPLSLSR	none	2000.99	45	2	1111GA	9.68
M	WEC000004	2-oxoglutarate dehydrogenase, mitochondrial	Q60597	82+NTNAGAPPGTAYQSPLSLSR	none	2000.99	45	2	1112GA	9.68
M	WEC000004	2-oxoglutarate dehydrogenase, mitochondrial	Q60597	82+NTNAGAPPGTAYQSPLSLSR	none	2000.99	45	2	1114GA	9.68
M	WEC000004	2-oxoglutarate dehydrogenase, mitochondrial	Q60597	82+NTNAGAPPGTAYQSPLSLSR	none	2000.99	45	2	1115GA	9.68
M	WEC000004	2-oxoglutarate dehydrogenase, mitochondrial	Q60597	930+IEQLSPFPFDLLLK	none	1658.93	22	2	1083GA	23.29				0.29														0.036
M	WEC000004	2-oxoglutarate dehydrogenase, mitochondrial	Q60597	930+IEQLSPFPFDLLLK	none	1658.93	22	2	1113GA	23.29												0.24														0.06
M	WEC000004	2-oxoglutarate dehydrogenase, mitochondrial	Q60597	930+IEQLSPFPFDLLLK	none	1658.93	22	2	1115GA	23.29														0.213														0.033
M	WEC000004	2-oxoglutarate dehydrogenase, mitochondrial	Q60597	930+IEQLSPFPFDLLLK	none	1658.93	22	2	961GA	23.29					0.285														0.012
M	WEC000004	2-oxoglutarate dehydrogenase, mitochondrial	Q60597	930+IEQLSPFPFDLLLK	none	1658.93	22	2	962GA	23.29						0.255														0.061
M	WEC000004	2-oxoglutarate dehydrogenase, mitochondrial	Q60597	930+IEQLSPFPFDLLLK	none	1658.93	22	2	1031GA	23.29	0.342														0.07
M	WEC000004	2-oxoglutarate dehydrogenase, mitochondrial	Q60597	930+IEQLSPFPFDLLLK	none	1658.93	22	2	1061GA	23.29							0.23														0.013
M	WEC000004	2-oxoglutarate dehydrogenase, mitochondrial	Q60597	930+IEQLSPFPFDLLLK	none	1658.93	22	2	1063GA	23.29									0.333														0.08
M	WEC000004	2-oxoglutarate dehydrogenase, mitochondrial	Q60597	930+IEQLSPFPFDLLLK	none	1658.93	22	2	1081GA	23.29		0.293														0.061
M	WEC000004	2-oxoglutarate dehydrogenase, mitochondrial	Q60597	930+IEQLSPFPFDLLLK	none	1658.93	22	2	1082GA	23.29			0.192														0.033
M	WEC000004	2-oxoglutarate dehydrogenase, mitochondrial	Q60597	930+IEQLSPFPFDLLLK	none	1658.93	22	2	1111GA	23.29										0.211														0.036
M	WEC000004	2-oxoglutarate dehydrogenase, mitochondrial	Q60597	930+IEQLSPFPFDLLLK	none	1658.93	22	2	1114GA	23.29													0.211														0.043
M	WEC000004	2-oxoglutarate dehydrogenase, mitochondrial	Q60597	930+IEQLSPFPFDLLLK	none	1658.93	22	2	1062GA	23.29								0.354														0.078
M	WEC000004	2-oxoglutarate dehydrogenase, mitochondrial	Q60597	930+IEQLSPFPFDLLLK	none	1658.93	22	2	1112GA	23.29											0.299														0.081
M	WEC000004	2-oxoglutarate dehydrogenase, mitochondrial	Q60597	930+IEQLSPFPFDLLLK	none	1658.93	22	3	1061GA	23.29
M	WEC000004	2-oxoglutarate dehydrogenase, mitochondrial	Q60597	930+IEQLSPFPFDLLLK	none	1658.93	22	3	1062GA	23.29
M	WEC000004	2-oxoglutarate dehydrogenase, mitochondrial	Q60597	930+IEQLSPFPFDLLLK	none	1658.93	22	3	1063GA	23.29
M	WEC000004	2-oxoglutarate dehydrogenase, mitochondrial	Q60597	930+IEQLSPFPFDLLLK	none	1658.93	22	3	1081GA	23.29
M	WEC000004	2-oxoglutarate dehydrogenase, mitochondrial	Q60597	930+IEQLSPFPFDLLLK	none	1658.93	22	3	1082GA	23.29
M	WEC000004	2-oxoglutarate dehydrogenase, mitochondrial	Q60597	930+IEQLSPFPFDLLLK	none	1658.93	22	3	1112GA	23.29
M	WEC000004	2-oxoglutarate dehydrogenase, mitochondrial	Q60597	930+IEQLSPFPFDLLLK	none	1658.93	22	3	1114GA	23.29
M	WEC000004	3-hydroxyacyl-CoA dehydrogenase type-2	O08756	193+VVTIAPGLFATPLLTTLPEK	none	2080.22	28	2	1062GA	21.43
M	WEC000004	3-hydroxyacyl-CoA dehydrogenase type-2	O08756	193+VVTIAPGLFATPLLTTLPEK	none	2080.22	28	2	1063GA	21.43
M	WEC000004	3-hydroxyacyl-CoA dehydrogenase type-2	O08756	193+VVTIAPGLFATPLLTTLPEK	none	2080.22	28	2	1111GA	21.43
M	WEC000004	3-hydroxyacyl-CoA dehydrogenase type-2	O08756	193+VVTIAPGLFATPLLTTLPEK	none	2080.22	28	2	1112GA	21.43
M	WEC000004	3-hydroxyacyl-CoA dehydrogenase type-2	O08756	193+VVTIAPGLFATPLLTTLPEK	none	2080.22	28	2	1113GA	21.43
M	WEC000004	3-hydroxyacyl-CoA dehydrogenase type-2	O08756	193+VVTIAPGLFATPLLTTLPEK	none	2080.22	28	2	1114GA	21.43
M	WEC000004	3-hydroxyacyl-CoA dehydrogenase type-2	O08756	193+VVTIAPGLFATPLLTTLPEK	none	2080.22	28	2	962GA	21.43
M	WEC000004	3-hydroxyacyl-CoA dehydrogenase type-2	O08756	193+VVTIAPGLFATPLLTTLPEK	none	2080.22	28	3	1061GA	21.43
M	WEC000004	3-hydroxyacyl-CoA dehydrogenase type-2	O08756	193+VVTIAPGLFATPLLTTLPEK	none	2080.22	28	3	1062GA	21.43
M	WEC000004	3-hydroxyacyl-CoA dehydrogenase type-2	O08756	193+VVTIAPGLFATPLLTTLPEK	none	2080.22	28	3	1063GA	21.43
M	WEC000004	3-hydroxyacyl-CoA dehydrogenase type-2	O08756	193+VVTIAPGLFATPLLTTLPEK	none	2080.22	28	3	1083GA	21.43
M	WEC000004	3-hydroxyacyl-CoA dehydrogenase type-2	O08756	193+VVTIAPGLFATPLLTTLPEK	none	2080.22	28	3	1111GA	21.43
M	WEC000004	3-hydroxyacyl-CoA dehydrogenase type-2	O08756	193+VVTIAPGLFATPLLTTLPEK	none	2080.22	28	3	1112GA	21.43											0.116														0.023
M	WEC000004	3-hydroxyacyl-CoA dehydrogenase type-2	O08756	193+VVTIAPGLFATPLLTTLPEK	none	2080.22	28	3	1113GA	21.43
M	WEC000004	3-hydroxyacyl-CoA dehydrogenase type-2	O08756	193+VVTIAPGLFATPLLTTLPEK	none	2080.22	28	3	1114GA	21.43
M	WEC000004	3-hydroxyacyl-CoA dehydrogenase type-2	O08756	193+VVTIAPGLFATPLLTTLPEK	none	2080.22	28	3	962GA	21.43
M	WEC000004	3-hydroxyacyl-CoA dehydrogenase type-2	O08756	215+NFLASQVPFPSR	none	1361.71	25	2	1061GA	12.62
M	WEC000004	3-hydroxyacyl-CoA dehydrogenase type-2	O08756	215+NFLASQVPFPSR	none	1361.71	25	2	1062GA	12.62
M	WEC000004	3-hydroxyacyl-CoA dehydrogenase type-2	O08756	215+NFLASQVPFPSR	none	1361.71	25	2	1082GA	12.62
M	WEC000004	3-hydroxyacyl-CoA dehydrogenase type-2	O08756	215+NFLASQVPFPSR	none	1361.71	25	2	1112GA	12.62
M	WEC000004	3-hydroxyacyl-CoA dehydrogenase type-2	O08756	215+NFLASQVPFPSR	none	1361.71	25	2	1113GA	12.62
M	WEC000004	3-hydroxyacyl-CoA dehydrogenase type-2	O08756	215+NFLASQVPFPSR	none	1361.71	25	2	1115GA	12.62														0.188														0.05
M	WEC000004	3-ketoacyl-CoA thiolase, mitochondrial	Q8BWT1	15+TPFGAYGGLLK	none	1122.61	15	2	1061GA	12.6
M	WEC000004	3-ketoacyl-CoA thiolase, mitochondrial	Q8BWT1	15+TPFGAYGGLLK	none	1122.61	15	2	1062GA	12.6
M	WEC000004	3-ketoacyl-CoA thiolase, mitochondrial	Q8BWT1	15+TPFGAYGGLLK	none	1122.61	15	2	1063GA	12.6
M	WEC000004	3-ketoacyl-CoA thiolase, mitochondrial	Q8BWT1	15+TPFGAYGGLLK	none	1122.61	15	2	1111GA	12.6
M	WEC000004	3-ketoacyl-CoA thiolase, mitochondrial	Q8BWT1	15+TPFGAYGGLLK	none	1122.61	15	2	1112GA	12.6
M	WEC000004	3-ketoacyl-CoA thiolase, mitochondrial	Q8BWT1	15+TPFGAYGGLLK	none	1122.61	15	2	1113GA	12.6
M	WEC000004	3-ketoacyl-CoA thiolase, mitochondrial	Q8BWT1	15+TPFGAYGGLLK	none	1122.61	15	2	1115GA	12.6
M	WEC000004	3-ketoacyl-CoA thiolase, mitochondrial	Q8BWT1	159+LPMGMTAENLAAK	none	1345.67	27	2	1031GA	9.89
M	WEC000004	3-ketoacyl-CoA thiolase, mitochondrial	Q8BWT1	159+LPMGMTAENLAAK	none	1345.67	27	2	1061GA	9.89
M	WEC000004	3-ketoacyl-CoA thiolase, mitochondrial	Q8BWT1	159+LPMGMTAENLAAK	none	1345.67	27	2	1062GA	9.89
M	WEC000004	3-ketoacyl-CoA thiolase, mitochondrial	Q8BWT1	159+LPMGMTAENLAAK	none	1345.67	27	2	1063GA	9.89
M	WEC000004	3-ketoacyl-CoA thiolase, mitochondrial	Q8BWT1	159+LPMGMTAENLAAK	none	1345.67	27	2	1081GA	9.89		0.168														0.018
M	WEC000004	3-ketoacyl-CoA thiolase, mitochondrial	Q8BWT1	159+LPMGMTAENLAAK	none	1345.67	27	2	1082GA	9.89			0.173														0.013
M	WEC000004	3-ketoacyl-CoA thiolase, mitochondrial	Q8BWT1	159+LPMGMTAENLAAK	none	1345.67	27	2	1083GA	9.89
M	WEC000004	3-ketoacyl-CoA thiolase, mitochondrial	Q8BWT1	159+LPMGMTAENLAAK	none	1345.67	27	2	1113GA	9.89
M	WEC000004	3-ketoacyl-CoA thiolase, mitochondrial	Q8BWT1	159+LPMGMTAENLAAK	none	1345.67	27	2	1114GA	9.89													0.15														0.013
M	WEC000004	3-ketoacyl-CoA thiolase, mitochondrial	Q8BWT1	159+LPMGMTAENLAAK	none	1345.67	27	2	1115GA	9.89														0.143														0.028
M	WEC000004	3-ketoacyl-CoA thiolase, mitochondrial	Q8BWT1	159+LPMGMTAENLAAK	none	1345.67	27	2	962GA	9.89						0.19														0.084
M	WEC000004	3-ketoacyl-CoA thiolase, mitochondrial	Q8BWT1	159+LPMGMTAENLAAK	none	1345.67	27	2	1112GA	9.89											0.151														0.014
M	WEC000004	3-ketoacyl-CoA thiolase, mitochondrial	Q8BWT1	192+AANEAGYFNEEMAPIEVK	none	1981.91	44	2	1062GA	12.76
M	WEC000004	3-ketoacyl-CoA thiolase, mitochondrial	Q8BWT1	192+AANEAGYFNEEMAPIEVK	none	1981.91	44	2	1063GA	12.76									0.237														0.072
M	WEC000004	3-ketoacyl-CoA thiolase, mitochondrial	Q8BWT1	192+AANEAGYFNEEMAPIEVK	none	1981.91	44	2	1111GA	12.76										0.023														0.045
M	WEC000004	3-ketoacyl-CoA thiolase, mitochondrial	Q8BWT1	192+AANEAGYFNEEMAPIEVK	none	1981.91	44	2	1081GA	12.76		0.073														0.011
M	WEC000004	3-ketoacyl-CoA thiolase, mitochondrial	Q8BWT1	192+AANEAGYFNEEMAPIEVK	none	1981.91	44	2	1112GA	12.76											0.155														0.051
M	WEC000004	3-ketoacyl-CoA thiolase, mitochondrial	Q8BWT1	192+AANEAGYFNEEMAPIEVK	none	1981.91	44	2	1114GA	12.76													0.002														0.072
M	WEC000004	3-ketoacyl-CoA thiolase, mitochondrial	Q8BWT1	192+AANEAGYFNEEMAPIEVK	none	1981.91	44	2	961GA	12.76					0.043														0.023
M	WEC000004	3-ketoacyl-CoA thiolase, mitochondrial	Q8BWT1	192+AANEAGYFNEEMAPIEVK	none	1981.91	44	2	1031GA	12.76	0.082														0.034
M	WEC000004	3-ketoacyl-CoA thiolase, mitochondrial	Q8BWT1	192+AANEAGYFNEEMAPIEVK	none	1981.91	44	2	1061GA	12.76							0.038														0.026
M	WEC000004	3-ketoacyl-CoA thiolase, mitochondrial	Q8BWT1	192+AANEAGYFNEEMAPIEVK	none	1981.91	44	2	1082GA	12.76			0.013														0.029
M	WEC000004	3-ketoacyl-CoA thiolase, mitochondrial	Q8BWT1	192+AANEAGYFNEEMAPIEVK	none	1981.91	44	2	1083GA	12.76				0.068														0.011
M	WEC000004	3-ketoacyl-CoA thiolase, mitochondrial	Q8BWT1	192+AANEAGYFNEEMAPIEVK	none	1981.91	44	2	962GA	12.76						0.007														0.025
M	WEC000004	3-ketoacyl-CoA thiolase, mitochondrial	Q8BWT1	192+AANEAGYFNEEMAPIEVK	none	1981.91	44	2	1115GA	12.76														0.013														0.017
M	WEC000004	3-ketoacyl-CoA thiolase, mitochondrial	Q8BWT1	192+AANEAGYFNEEMAPIEVK	none	1981.91	44	3	1031GA	12.76
M	WEC000004	3-ketoacyl-CoA thiolase, mitochondrial	Q8BWT1	192+AANEAGYFNEEMAPIEVK	none	1981.91	44	3	1061GA	12.76
M	WEC000004	3-ketoacyl-CoA thiolase, mitochondrial	Q8BWT1	192+AANEAGYFNEEMAPIEVK	none	1981.91	44	3	1062GA	12.76
M	WEC000004	3-ketoacyl-CoA thiolase, mitochondrial	Q8BWT1	192+AANEAGYFNEEMAPIEVK	none	1981.91	44	3	1063GA	12.76
M	WEC000004	3-ketoacyl-CoA thiolase, mitochondrial	Q8BWT1	192+AANEAGYFNEEMAPIEVK	none	1981.91	44	3	1081GA	12.76
M	WEC000004	3-ketoacyl-CoA thiolase, mitochondrial	Q8BWT1	192+AANEAGYFNEEMAPIEVK	none	1981.91	44	3	1082GA	12.76			0.051														0.04
M	WEC000004	3-ketoacyl-CoA thiolase, mitochondrial	Q8BWT1	192+AANEAGYFNEEMAPIEVK	none	1981.91	44	3	1083GA	12.76
M	WEC000004	3-ketoacyl-CoA thiolase, mitochondrial	Q8BWT1	192+AANEAGYFNEEMAPIEVK	none	1981.91	44	3	1111GA	12.76
M	WEC000004	3-ketoacyl-CoA thiolase, mitochondrial	Q8BWT1	192+AANEAGYFNEEMAPIEVK	none	1981.91	44	3	1112GA	12.76
M	WEC000004	3-ketoacyl-CoA thiolase, mitochondrial	Q8BWT1	192+AANEAGYFNEEMAPIEVK	none	1981.91	44	3	1114GA	12.76													-0.01														0.185
M	WEC000004	3-ketoacyl-CoA thiolase, mitochondrial	Q8BWT1	192+AANEAGYFNEEMAPIEVK	none	1981.91	44	3	1115GA	12.76														0.025														0.03
M	WEC000004	3-ketoacyl-CoA thiolase, mitochondrial	Q8BWT1	192+AANEAGYFNEEMAPIEVK	none	1981.91	44	3	961GA	12.76
M	WEC000004	3-ketoacyl-CoA thiolase, mitochondrial	Q8BWT1	192+AANEAGYFNEEMAPIEVK	none	1981.91	44	3	962GA	12.76
M	WEC000004	3-ketoacyl-CoA thiolase, mitochondrial	Q8BWT1	307+AGLSLKDMDLIDVNEAFAPQFLSVQK	none	2848.47	49	3	1083GA	20.28
M	WEC000004	3-ketoacyl-CoA thiolase, mitochondrial	Q8BWT1	307+AGLSLKDMDLIDVNEAFAPQFLSVQK	none	2848.47	49	3	1114GA	20.28
M	WEC000004	3-ketoacyl-CoA thiolase, mitochondrial	Q8BWT1	307+AGLSLKDMDLIDVNEAFAPQFLSVQK	none	2848.47	49	3	1115GA	20.28
M	WEC000004	3-ketoacyl-CoA thiolase, mitochondrial	Q8BWT1	341+TNVSGGAIALGHPLGGSGSR	none	1806.93	42	2	1063GA	7.33
M	WEC000004	3-ketoacyl-CoA thiolase, mitochondrial	Q8BWT1	341+TNVSGGAIALGHPLGGSGSR	none	1806.93	42	2	1111GA	7.33
M	WEC000004	3-ketoacyl-CoA thiolase, mitochondrial	Q8BWT1	341+TNVSGGAIALGHPLGGSGSR	none	1806.93	42	2	1112GA	7.33
M	WEC000004	3-ketoacyl-CoA thiolase, mitochondrial	Q8BWT1	341+TNVSGGAIALGHPLGGSGSR	none	1806.93	42	2	1113GA	7.33
M	WEC000004	3-ketoacyl-CoA thiolase, mitochondrial	Q8BWT1	341+TNVSGGAIALGHPLGGSGSR	none	1806.93	42	2	1115GA	7.33
M	WEC000004	3-ketoacyl-CoA thiolase, mitochondrial	Q8BWT1	341+TNVSGGAIALGHPLGGSGSR	none	1806.93	42	3	1061GA	7.33
M	WEC000004	3-ketoacyl-CoA thiolase, mitochondrial	Q8BWT1	341+TNVSGGAIALGHPLGGSGSR	none	1806.93	42	3	1062GA	7.33
M	WEC000004	3-ketoacyl-CoA thiolase, mitochondrial	Q8BWT1	341+TNVSGGAIALGHPLGGSGSR	none	1806.93	42	3	1063GA	7.33
M	WEC000004	3-ketoacyl-CoA thiolase, mitochondrial	Q8BWT1	341+TNVSGGAIALGHPLGGSGSR	none	1806.93	42	3	1112GA	7.33
M	WEC000004	3-ketoacyl-CoA thiolase, mitochondrial	Q8BWT1	341+TNVSGGAIALGHPLGGSGSR	none	1806.93	42	3	1115GA	7.33
M	WEC000004	6-phosphogluconolactonase	Q9CQ60	186+VTLTLPVLNAAQSIIFVATGEGK	none	2341.33	38	2	1114GA	24.51
M	WEC000004	6-phosphogluconolactonase	Q9CQ60	186+VTLTLPVLNAAQSIIFVATGEGK	none	2341.33	38	2	1115GA	24.51
M	WEC000004	6-phosphogluconolactonase	Q9CQ60	186+VTLTLPVLNAAQSIIFVATGEGK	none	2341.33	38	3	1031GA	24.51
M	WEC000004	6-phosphogluconolactonase	Q9CQ60	186+VTLTLPVLNAAQSIIFVATGEGK	none	2341.33	38	3	1061GA	24.51
M	WEC000004	6-phosphogluconolactonase	Q9CQ60	186+VTLTLPVLNAAQSIIFVATGEGK	none	2341.33	38	3	1062GA	24.51
M	WEC000004	6-phosphogluconolactonase	Q9CQ60	186+VTLTLPVLNAAQSIIFVATGEGK	none	2341.33	38	3	1063GA	24.51
M	WEC000004	6-phosphogluconolactonase	Q9CQ60	186+VTLTLPVLNAAQSIIFVATGEGK	none	2341.33	38	3	1081GA	24.51
M	WEC000004	6-phosphogluconolactonase	Q9CQ60	186+VTLTLPVLNAAQSIIFVATGEGK	none	2341.33	38	3	1082GA	24.51
M	WEC000004	6-phosphogluconolactonase	Q9CQ60	186+VTLTLPVLNAAQSIIFVATGEGK	none	2341.33	38	3	1083GA	24.51
M	WEC000004	6-phosphogluconolactonase	Q9CQ60	186+VTLTLPVLNAAQSIIFVATGEGK	none	2341.33	38	3	1111GA	24.51										0.053														0.036
M	WEC000004	6-phosphogluconolactonase	Q9CQ60	186+VTLTLPVLNAAQSIIFVATGEGK	none	2341.33	38	3	1112GA	24.51											0.114														0.026
M	WEC000004	6-phosphogluconolactonase	Q9CQ60	186+VTLTLPVLNAAQSIIFVATGEGK	none	2341.33	38	3	1113GA	24.51
M	WEC000004	6-phosphogluconolactonase	Q9CQ60	186+VTLTLPVLNAAQSIIFVATGEGK	none	2341.33	38	3	1114GA	24.51													0.06														0.027
M	WEC000004	6-phosphogluconolactonase	Q9CQ60	186+VTLTLPVLNAAQSIIFVATGEGK	none	2341.33	38	3	1115GA	24.51
M	WEC000004	6-phosphogluconolactonase	Q9CQ60	186+VTLTLPVLNAAQSIIFVATGEGK	none	2341.33	38	3	961GA	24.51
M	WEC000004	6-phosphogluconolactonase	Q9CQ60	186+VTLTLPVLNAAQSIIFVATGEGK	none	2341.33	38	3	962GA	24.51
M	WEC000004	60 kDa heat shock protein, mitochondrial	P63038	143+GVMLAVDAVIAELKK	none	1555.9	26	2	1031GA	19.62															0.368
M	WEC000004	60 kDa heat shock protein, mitochondrial	P63038	143+GVMLAVDAVIAELKK	none	1555.9	26	2	1061GA	19.62																					0.358
M	WEC000004	60 kDa heat shock protein, mitochondrial	P63038	143+GVMLAVDAVIAELKK	none	1555.9	26	2	1063GA	19.62																							0.254
M	WEC000004	60 kDa heat shock protein, mitochondrial	P63038	143+GVMLAVDAVIAELKK	none	1555.9	26	2	1081GA	19.62																0.281
M	WEC000004	60 kDa heat shock protein, mitochondrial	P63038	143+GVMLAVDAVIAELKK	none	1555.9	26	2	1082GA	19.62																	0.465
M	WEC000004	60 kDa heat shock protein, mitochondrial	P63038	143+GVMLAVDAVIAELKK	none	1555.9	26	2	1083GA	19.62																		0.237
M	WEC000004	60 kDa heat shock protein, mitochondrial	P63038	143+GVMLAVDAVIAELKK	none	1555.9	26	2	1111GA	19.62										0.306														0.117
M	WEC000004	60 kDa heat shock protein, mitochondrial	P63038	143+GVMLAVDAVIAELKK	none	1555.9	26	2	1112GA	19.62																									0.204
M	WEC000004	60 kDa heat shock protein, mitochondrial	P63038	143+GVMLAVDAVIAELKK	none	1555.9	26	2	1113GA	19.62
M	WEC000004	60 kDa heat shock protein, mitochondrial	P63038	143+GVMLAVDAVIAELKK	none	1555.9	26	2	1114GA	19.62																											0.313
M	WEC000004	60 kDa heat shock protein, mitochondrial	P63038	143+GVMLAVDAVIAELKK	none	1555.9	26	2	961GA	19.62																			0.254
M	WEC000004	60 kDa heat shock protein, mitochondrial	P63038	143+GVMLAVDAVIAELKK	none	1555.9	26	2	962GA	19.62																				0.449
M	WEC000004	60 kDa heat shock protein, mitochondrial	P63038	143+GVMLAVDAVIAELKK	none	1555.9	26	3	1112GA	19.62
M	WEC000004	60 kDa heat shock protein, mitochondrial	P63038	222+GYISPYFINTSK	none	1388.7	16	2	1061GA	11.21																					0.301
M	WEC000004	60 kDa heat shock protein, mitochondrial	P63038	222+GYISPYFINTSK	none	1388.7	16	2	1062GA	11.21
M	WEC000004	60 kDa heat shock protein, mitochondrial	P63038	222+GYISPYFINTSK	none	1388.7	16	2	1063GA	11.21
M	WEC000004	60 kDa heat shock protein, mitochondrial	P63038	222+GYISPYFINTSK	none	1388.7	16	2	1081GA	11.21
M	WEC000004	60 kDa heat shock protein, mitochondrial	P63038	222+GYISPYFINTSK	none	1388.7	16	2	1082GA	11.21
M	WEC000004	60 kDa heat shock protein, mitochondrial	P63038	222+GYISPYFINTSK	none	1388.7	16	2	1112GA	11.21											0.489														0.051
M	WEC000004	60 kDa heat shock protein, mitochondrial	P63038	222+GYISPYFINTSK	none	1388.7	16	2	1113GA	11.21
M	WEC000004	60 kDa heat shock protein, mitochondrial	P63038	222+GYISPYFINTSK	none	1388.7	16	2	1114GA	11.21
M	WEC000004	60 kDa heat shock protein, mitochondrial	P63038	222+GYISPYFINTSK	none	1388.7	16	2	1115GA	11.21
M	WEC000004	60 kDa heat shock protein, mitochondrial	P63038	251+ISSVQSIVPALEIANAHR	none	1904.05	43	3	1114GA	13.54
M	WEC000004	60 kDa heat shock protein, mitochondrial	P63038	345+VGEVIVTKDDAMLLK	none	1629.9	20	2	1112GA	10.9
M	WEC000004	60 kDa heat shock protein, mitochondrial	P63038	345+VGEVIVTKDDAMLLK	none	1629.9	20	2	1114GA	10.9
M	WEC000004	60 kDa heat shock protein, mitochondrial	P63038	345+VGEVIVTKDDAMLLK	none	1629.9	20	3	1112GA	10.9																									0.456
M	WEC000004	60 kDa heat shock protein, mitochondrial	P63038	345+VGEVIVTKDDAMLLK	none	1629.9	20	3	1114GA	10.9																											0.439
M	WEC000004	60 kDa heat shock protein, mitochondrial	P63038	38+ALMLQGVDLLADAVAVTMGPK	none	2112.13	37	2	1063GA	24.25									-0.011														0.083
M	WEC000004	60 kDa heat shock protein, mitochondrial	P63038	38+ALMLQGVDLLADAVAVTMGPK	none	2112.13	37	2	1113GA	24.25																										0.53
M	WEC000004	60 kDa heat shock protein, mitochondrial	P63038	38+ALMLQGVDLLADAVAVTMGPK	none	2112.13	37	2	1031GA	24.25															0.222
M	WEC000004	60 kDa heat shock protein, mitochondrial	P63038	38+ALMLQGVDLLADAVAVTMGPK	none	2112.13	37	2	1061GA	24.25
M	WEC000004	60 kDa heat shock protein, mitochondrial	P63038	38+ALMLQGVDLLADAVAVTMGPK	none	2112.13	37	2	1062GA	24.25																						0.205
M	WEC000004	60 kDa heat shock protein, mitochondrial	P63038	38+ALMLQGVDLLADAVAVTMGPK	none	2112.13	37	2	1081GA	24.25		-0.087														0.137
M	WEC000004	60 kDa heat shock protein, mitochondrial	P63038	38+ALMLQGVDLLADAVAVTMGPK	none	2112.13	37	2	1111GA	24.25																								0.397
M	WEC000004	60 kDa heat shock protein, mitochondrial	P63038	38+ALMLQGVDLLADAVAVTMGPK	none	2112.13	37	2	1115GA	24.25														-0.094														0.175
M	WEC000004	60 kDa heat shock protein, mitochondrial	P63038	38+ALMLQGVDLLADAVAVTMGPK	none	2112.13	37	2	1083GA	24.25																		0.27
M	WEC000004	60 kDa heat shock protein, mitochondrial	P63038	38+ALMLQGVDLLADAVAVTMGPK	none	2112.13	37	2	1112GA	24.25											-0.018														0.08
M	WEC000004	60 kDa heat shock protein, mitochondrial	P63038	38+ALMLQGVDLLADAVAVTMGPK	none	2112.13	37	2	1114GA	24.25																											0.238
M	WEC000004	60 kDa heat shock protein, mitochondrial	P63038	38+ALMLQGVDLLADAVAVTMGPK	none	2112.13	37	3	1113GA	24.25																										0.222
M	WEC000004	60 kDa heat shock protein, mitochondrial	P63038	38+ALMLQGVDLLADAVAVTMGPK	none	2112.13	37	3	1063GA	24.25									0.173														0.041
M	WEC000004	60 kDa heat shock protein, mitochondrial	P63038	38+ALMLQGVDLLADAVAVTMGPK	none	2112.13	37	3	1111GA	24.25										0.03														0.134
M	WEC000004	60 kDa heat shock protein, mitochondrial	P63038	38+ALMLQGVDLLADAVAVTMGPK	none	2112.13	37	3	1031GA	24.25	0.092														0.026
M	WEC000004	60 kDa heat shock protein, mitochondrial	P63038	38+ALMLQGVDLLADAVAVTMGPK	none	2112.13	37	3	1061GA	24.25							0.001														0.052
M	WEC000004	60 kDa heat shock protein, mitochondrial	P63038	38+ALMLQGVDLLADAVAVTMGPK	none	2112.13	37	3	1062GA	24.25								0.106														0.015
M	WEC000004	60 kDa heat shock protein, mitochondrial	P63038	38+ALMLQGVDLLADAVAVTMGPK	none	2112.13	37	3	1081GA	24.25		0.091														0.051
M	WEC000004	60 kDa heat shock protein, mitochondrial	P63038	38+ALMLQGVDLLADAVAVTMGPK	none	2112.13	37	3	1083GA	24.25				-0.02														0.118
M	WEC000004	60 kDa heat shock protein, mitochondrial	P63038	38+ALMLQGVDLLADAVAVTMGPK	none	2112.13	37	3	1112GA	24.25											0.141														0.024
M	WEC000004	60 kDa heat shock protein, mitochondrial	P63038	38+ALMLQGVDLLADAVAVTMGPK	none	2112.13	37	3	1114GA	24.25													0.055														0.032
M	WEC000004	60 kDa heat shock protein, mitochondrial	P63038	38+ALMLQGVDLLADAVAVTMGPK	none	2112.13	37	3	1115GA	24.25														0.065														0.036
M	WEC000004	60 kDa heat shock protein, mitochondrial	P63038	494+ILQSSSEVGYDAMLGDFVNMVEK	none	2531.19	41	2	1061GA	22
M	WEC000004	60 kDa heat shock protein, mitochondrial	P63038	494+ILQSSSEVGYDAMLGDFVNMVEK	none	2531.19	41	2	1081GA	22
M	WEC000004	60 kDa heat shock protein, mitochondrial	P63038	494+ILQSSSEVGYDAMLGDFVNMVEK	none	2531.19	41	2	1083GA	22
M	WEC000004	60 kDa heat shock protein, mitochondrial	P63038	494+ILQSSSEVGYDAMLGDFVNMVEK	none	2531.19	41	2	1112GA	22
M	WEC000004	60 kDa heat shock protein, mitochondrial	P63038	494+ILQSSSEVGYDAMLGDFVNMVEK	none	2531.19	41	2	1114GA	22
M	WEC000004	60 kDa heat shock protein, mitochondrial	P63038	494+ILQSSSEVGYDAMLGDFVNMVEK	none	2531.19	41	2	1115GA	22
M	WEC000004	60 kDa heat shock protein, mitochondrial	P63038	494+ILQSSSEVGYDAMLGDFVNMVEK	none	2531.19	41	2	962GA	22
M	WEC000004	60 kDa heat shock protein, mitochondrial	P63038	494+ILQSSSEVGYDAMLGDFVNMVEK	none	2531.19	41	3	1031GA	22
M	WEC000004	60 kDa heat shock protein, mitochondrial	P63038	494+ILQSSSEVGYDAMLGDFVNMVEK	none	2531.19	41	3	1061GA	22							0.179														0.012
M	WEC000004	60 kDa heat shock protein, mitochondrial	P63038	494+ILQSSSEVGYDAMLGDFVNMVEK	none	2531.19	41	3	1062GA	22
M	WEC000004	60 kDa heat shock protein, mitochondrial	P63038	494+ILQSSSEVGYDAMLGDFVNMVEK	none	2531.19	41	3	1063GA	22
M	WEC000004	60 kDa heat shock protein, mitochondrial	P63038	494+ILQSSSEVGYDAMLGDFVNMVEK	none	2531.19	41	3	1081GA	22		0.155														0.032
M	WEC000004	60 kDa heat shock protein, mitochondrial	P63038	494+ILQSSSEVGYDAMLGDFVNMVEK	none	2531.19	41	3	1083GA	22				0.136														0.06
M	WEC000004	60 kDa heat shock protein, mitochondrial	P63038	494+ILQSSSEVGYDAMLGDFVNMVEK	none	2531.19	41	3	1111GA	22
M	WEC000004	60 kDa heat shock protein, mitochondrial	P63038	494+ILQSSSEVGYDAMLGDFVNMVEK	none	2531.19	41	3	1112GA	22											0.147														0.039
M	WEC000004	60 kDa heat shock protein, mitochondrial	P63038	494+ILQSSSEVGYDAMLGDFVNMVEK	none	2531.19	41	3	1113GA	22
M	WEC000004	60 kDa heat shock protein, mitochondrial	P63038	494+ILQSSSEVGYDAMLGDFVNMVEK	none	2531.19	41	3	1114GA	22
M	WEC000004	60 kDa heat shock protein, mitochondrial	P63038	494+ILQSSSEVGYDAMLGDFVNMVEK	none	2531.19	41	3	1115GA	22														0.109														0.081
M	WEC000004	60 kDa heat shock protein, mitochondrial	P63038	494+ILQSSSEVGYDAMLGDFVNMVEK	none	2531.19	41	3	961GA	22
M	WEC000004	60 kDa heat shock protein, mitochondrial	P63038	494+ILQSSSEVGYDAMLGDFVNMVEK	none	2531.19	41	3	962GA	22
M	WEC000004	60 kDa heat shock protein, mitochondrial	P63038	61+TVIIEQSWGSPK	none	1343.71	21	2	1062GA	9.5
M	WEC000004	60 kDa heat shock protein, mitochondrial	P63038	61+TVIIEQSWGSPK	none	1343.71	21	2	1063GA	9.5
M	WEC000004	60 kDa heat shock protein, mitochondrial	P63038	61+TVIIEQSWGSPK	none	1343.71	21	2	1111GA	9.5
M	WEC000004	60 kDa heat shock protein, mitochondrial	P63038	61+TVIIEQSWGSPK	none	1343.71	21	2	1112GA	9.5
M	WEC000004	60 kDa heat shock protein, mitochondrial	P63038	61+TVIIEQSWGSPK	none	1343.71	21	2	1113GA	9.5
M	WEC000004	60 kDa heat shock protein, mitochondrial	P63038	61+TVIIEQSWGSPK	none	1343.71	21	2	1114GA	9.5
M	WEC000004	60 kDa heat shock protein, mitochondrial	P63038	61+TVIIEQSWGSPK	none	1343.71	21	2	1115GA	9.5
M	WEC000004	60 kDa heat shock protein, mitochondrial	P63038	61+TVIIEQSWGSPK	none	1343.71	21	2	962GA	9.5
M	WEC000004	60 kDa heat shock protein, mitochondrial	P63038	97+LVQDVANNTNEEAGDGTTTATVLAR	none	2559.24	49	3	1061GA	8.89
M	WEC000004	60 kDa heat shock protein, mitochondrial	P63038	97+LVQDVANNTNEEAGDGTTTATVLAR	none	2559.24	49	3	1062GA	8.89
M	WEC000004	60 kDa heat shock protein, mitochondrial	P63038	97+LVQDVANNTNEEAGDGTTTATVLAR	none	2559.24	49	3	1063GA	8.89
M	WEC000004	60 kDa heat shock protein, mitochondrial	P63038	97+LVQDVANNTNEEAGDGTTTATVLAR	none	2559.24	49	3	1112GA	8.89
M	WEC000004	60 kDa heat shock protein, mitochondrial	P63038	97+LVQDVANNTNEEAGDGTTTATVLAR	none	2559.24	49	3	1113GA	8.89																										0.525
M	WEC000004	60 kDa heat shock protein, mitochondrial	P63038	97+LVQDVANNTNEEAGDGTTTATVLAR	none	2559.24	49	3	1114GA	8.89
M	WEC000004	60 kDa heat shock protein, mitochondrial	P63038	97+LVQDVANNTNEEAGDGTTTATVLAR	none	2559.24	49	3	1115GA	8.89
M	WEC000004	60 kDa heat shock protein, mitochondrial	P63038	97+LVQDVANNTNEEAGDGTTTATVLAR	none	2559.24	49	4	1081GA	8.89																0.313
M	WEC000004	60 kDa heat shock protein, mitochondrial	P63038	97+LVQDVANNTNEEAGDGTTTATVLAR	none	2559.24	49	4	1113GA	8.89																										0.499
M	WEC000004	78 kDa glucose-regulated protein	P20029	51+VEIIANDQGNR	none	1227.62	26	2	1031GA	5.88	0.684														0.118
M	WEC000004	78 kDa glucose-regulated protein	P20029	51+VEIIANDQGNR	none	1227.62	26	2	1061GA	5.88							0.457														0.089
M	WEC000004	78 kDa glucose-regulated protein	P20029	51+VEIIANDQGNR	none	1227.62	26	2	1062GA	5.88
M	WEC000004	78 kDa glucose-regulated protein	P20029	51+VEIIANDQGNR	none	1227.62	26	2	1081GA	5.88		0.52														0.041
M	WEC000004	78 kDa glucose-regulated protein	P20029	51+VEIIANDQGNR	none	1227.62	26	2	1082GA	5.88			0.375														0.036
M	WEC000004	78 kDa glucose-regulated protein	P20029	51+VEIIANDQGNR	none	1227.62	26	2	1083GA	5.88				0.563														0.068
M	WEC000004	78 kDa glucose-regulated protein	P20029	51+VEIIANDQGNR	none	1227.62	26	2	1114GA	5.88
M	WEC000004	78 kDa glucose-regulated protein	P20029	51+VEIIANDQGNR	none	1227.62	26	2	1115GA	5.88														0.41														0.042
M	WEC000004	78 kDa glucose-regulated protein	P20029	51+VEIIANDQGNR	none	1227.62	26	2	961GA	5.88					0.585														0.062
M	WEC000004	78 kDa glucose-regulated protein	P20029	51+VEIIANDQGNR	none	1227.62	26	2	962GA	5.88						0.466														0.061
M	WEC000004	78 kDa glucose-regulated protein	P20029	51+VEIIANDQGNR	none	1227.62	26	2	1063GA	5.88									0.721														0.095
M	WEC000004	78 kDa glucose-regulated protein	P20029	525+ITITNDQNR	none	1073.55	15	2	1031GA	4.23															1.795
M	WEC000004	78 kDa glucose-regulated protein	P20029	525+ITITNDQNR	none	1073.55	15	2	1063GA	4.23
M	WEC000004	78 kDa glucose-regulated protein	P20029	525+ITITNDQNR	none	1073.55	15	2	1081GA	4.23
M	WEC000004	78 kDa glucose-regulated protein	P20029	525+ITITNDQNR	none	1073.55	15	2	1111GA	4.23
M	WEC000004	78 kDa glucose-regulated protein	P20029	525+ITITNDQNR	none	1073.55	15	2	1114GA	4.23
M	WEC000004	78 kDa glucose-regulated protein	P20029	525+ITITNDQNR	none	1073.55	15	2	1115GA	4.23														1.045														0.154
M	WEC000004	78 kDa glucose-regulated protein	P20029	525+ITITNDQNR	none	1073.55	15	2	961GA	4.23
M	WEC000004	78 kDa glucose-regulated protein	P20029	525+ITITNDQNR	none	1073.55	15	2	1113GA	4.23												0.446														0.087
M	WEC000004	78 kDa glucose-regulated protein	P20029	525+ITITNDQNR	none	1073.55	15	3	1061GA	4.23																					0.942
M	WEC000004	78 kDa glucose-regulated protein	P20029	525+ITITNDQNR	none	1073.55	15	3	1081GA	4.23
M	WEC000004	78 kDa glucose-regulated protein	P20029	525+ITITNDQNR	none	1073.55	15	3	1112GA	4.23																									0.644
M	WEC000004	78 kDa glucose-regulated protein	P20029	525+ITITNDQNR	none	1073.55	15	3	1113GA	4.23																										1.234
M	WEC000004	78 kDa glucose-regulated protein	P20029	525+ITITNDQNR	none	1073.55	15	3	961GA	4.23																			0.323
M	WEC000004	78 kDa glucose-regulated protein	P20029	525+ITITNDQNR	none	1073.55	15	3	1031GA	4.23															0.358
M	WEC000004	ADP/ATP translocase 1	P48962	11+DFLAGGIAAAVSK	none	1218.66	28	2	1031GA	13.6
M	WEC000004	ADP/ATP translocase 1	P48962	11+DFLAGGIAAAVSK	none	1218.66	28	2	1062GA	13.6								0.128														0.077
M	WEC000004	ADP/ATP translocase 1	P48962	11+DFLAGGIAAAVSK	none	1218.66	28	2	1063GA	13.6																							0.202
M	WEC000004	ADP/ATP translocase 1	P48962	11+DFLAGGIAAAVSK	none	1218.66	28	2	1081GA	13.6																0.203
M	WEC000004	ADP/ATP translocase 1	P48962	11+DFLAGGIAAAVSK	none	1218.66	28	2	1112GA	13.6																									0.129
M	WEC000004	ADP/ATP translocase 1	P48962	11+DFLAGGIAAAVSK	none	1218.66	28	2	1113GA	13.6
M	WEC000004	ADP/ATP translocase 1	P48962	112+YFAGNLASGGAAGATSLCFVYPLDFAR	C:Carbamidomethylation	2795.34	53	2	1112GA	20.35											0.154														0.051
M	WEC000004	ADP/ATP translocase 1	P48962	112+YFAGNLASGGAAGATSLCFVYPLDFAR	C:Carbamidomethylation	2795.34	53	2	1114GA	20.35
M	WEC000004	ADP/ATP translocase 1	P48962	112+YFAGNLASGGAAGATSLCFVYPLDFAR	C:Carbamidomethylation	2795.34	53	3	1081GA	20.35
M	WEC000004	ADP/ATP translocase 1	P48962	112+YFAGNLASGGAAGATSLCFVYPLDFAR	C:Carbamidomethylation	2795.34	53	3	1083GA	20.35
M	WEC000004	ADP/ATP translocase 1	P48962	112+YFAGNLASGGAAGATSLCFVYPLDFAR	C:Carbamidomethylation	2795.34	53	3	1114GA	20.35													0.041														0.047
M	WEC000004	ADP/ATP translocase 1	P48962	112+YFAGNLASGGAAGATSLCFVYPLDFAR	C:Carbamidomethylation	2795.34	53	3	1115GA	20.35
M	WEC000004	ADP/ATP translocase 1	P48962	112+YFAGNLASGGAAGATSLCFVYPLDFAR	C:Carbamidomethylation	2795.34	53	3	1112GA	20.35											0.166														0.069
M	WEC000004	ADP/ATP translocase 1	P48962	153+EFNGLGDCLTK	C:Carbamidomethylation	1252.58	16	2	1083GA	9.18
M	WEC000004	ADP/ATP translocase 1	P48962	153+EFNGLGDCLTK	C:Carbamidomethylation	1252.58	16	2	1114GA	9.18													0.107														0.045
M	WEC000004	ADP/ATP translocase 1	P48962	153+EFNGLGDCLTK	C:Carbamidomethylation	1252.58	16	2	961GA	9.18
M	WEC000004	ADP/ATP translocase 1	P48962	153+EFNGLGDCLTK	C:Carbamidomethylation	1252.58	16	2	962GA	9.18						0.155														0.052
M	WEC000004	ADP/ATP translocase 1	P48962	153+EFNGLGDCLTK	C:Carbamidomethylation	1252.58	16	2	1081GA	9.18		0.182														0.016
M	WEC000004	ADP/ATP translocase 1	P48962	153+EFNGLGDCLTK	C:Carbamidomethylation	1252.58	16	2	1112GA	9.18											0.158														0.039
M	WEC000004	ADP/ATP translocase 1	P48962	153+EFNGLGDCLTK	C:Carbamidomethylation	1252.58	16	2	1031GA	9.18	-0.208														0.075
M	WEC000004	ADP/ATP translocase 1	P48962	24+TAVAPIER	none	855.48	20	2	1031GA	4.84	0.206														0.056
M	WEC000004	ADP/ATP translocase 1	P48962	24+TAVAPIER	none	855.48	20	2	1061GA	4.84							0.132														0.152
M	WEC000004	ADP/ATP translocase 1	P48962	24+TAVAPIER	none	855.48	20	2	1063GA	4.84									0.28														0.092
M	WEC000004	ADP/ATP translocase 1	P48962	24+TAVAPIER	none	855.48	20	2	1082GA	4.84			0.085														0.09
M	WEC000004	ADP/ATP translocase 1	P48962	24+TAVAPIER	none	855.48	20	2	1113GA	4.84												0.181														0.083
M	WEC000004	ADP/ATP translocase 1	P48962	24+TAVAPIER	none	855.48	20	2	1114GA	4.84													0.15														0.02
M	WEC000004	ADP/ATP translocase 1	P48962	24+TAVAPIER	none	855.48	20	2	1115GA	4.84														0.163														0.055
M	WEC000004	ADP/ATP translocase 1	P48962	24+TAVAPIER	none	855.48	20	2	961GA	4.84					0.243														0.042
M	WEC000004	ADP/ATP translocase 1	P48962	24+TAVAPIER	none	855.48	20	2	962GA	4.84						0.143														0.116
M	WEC000004	ADP/ATP translocase 1	P48962	24+TAVAPIER	none	855.48	20	2	1062GA	4.84								0.244														0.088
M	WEC000004	ADP/ATP translocase 1	P48962	24+TAVAPIER	none	855.48	20	2	1081GA	4.84		0.164														0.102
M	WEC000004	ADP/ATP translocase 1	P48962	24+TAVAPIER	none	855.48	20	2	1112GA	4.84											0.178														0.013
M	WEC000004	ADP/ATP translocase 1	P48962	273+GAWSNVLR	none	901.48	15	2	1031GA	8.16															0.229
M	WEC000004	ADP/ATP translocase 1	P48962	273+GAWSNVLR	none	901.48	15	2	1061GA	8.16							0.216														0.168
M	WEC000004	ADP/ATP translocase 1	P48962	273+GAWSNVLR	none	901.48	15	2	1062GA	8.16								0.17														0.091
M	WEC000004	ADP/ATP translocase 1	P48962	273+GAWSNVLR	none	901.48	15	2	1063GA	8.16
M	WEC000004	ADP/ATP translocase 1	P48962	273+GAWSNVLR	none	901.48	15	2	1081GA	8.16		0.184														0.066
M	WEC000004	ADP/ATP translocase 1	P48962	273+GAWSNVLR	none	901.48	15	2	1082GA	8.16			0.177														0.079
M	WEC000004	ADP/ATP translocase 1	P48962	273+GAWSNVLR	none	901.48	15	2	1083GA	8.16																		0.325
M	WEC000004	ADP/ATP translocase 1	P48962	273+GAWSNVLR	none	901.48	15	2	1111GA	8.16
M	WEC000004	ADP/ATP translocase 1	P48962	273+GAWSNVLR	none	901.48	15	2	1113GA	8.16
M	WEC000004	ADP/ATP translocase 1	P48962	273+GAWSNVLR	none	901.48	15	2	1114GA	8.16													0.179														0.156
M	WEC000004	ADP/ATP translocase 1	P48962	273+GAWSNVLR	none	901.48	15	2	1115GA	8.16
M	WEC000004	ADP/ATP translocase 1	P48962	273+GAWSNVLR	none	901.48	15	2	961GA	8.16
M	WEC000004	ADP/ATP translocase 1	P48962	273+GAWSNVLR	none	901.48	15	2	962GA	8.16
M	WEC000004	ADP/ATP translocase 1	P48962	273+GAWSNVLR	none	901.48	15	2	1112GA	8.16											0.164														0.05
M	WEC000004	ADP/ATP translocase 1	P48962	64+EQGFLSFWR	none	1168.57	17	2	1031GA	16.24	0.206														0.013
M	WEC000004	ADP/ATP translocase 1	P48962	64+EQGFLSFWR	none	1168.57	17	2	1061GA	16.24							0.073														0.053
M	WEC000004	ADP/ATP translocase 1	P48962	64+EQGFLSFWR	none	1168.57	17	2	1081GA	16.24		0.148														0.023
M	WEC000004	ADP/ATP translocase 1	P48962	64+EQGFLSFWR	none	1168.57	17	2	1082GA	16.24			0.095														0.027
M	WEC000004	ADP/ATP translocase 1	P48962	64+EQGFLSFWR	none	1168.57	17	2	1083GA	16.24				0.164														0.019
M	WEC000004	ADP/ATP translocase 1	P48962	64+EQGFLSFWR	none	1168.57	17	2	1111GA	16.24										0.115														0.027
M	WEC000004	ADP/ATP translocase 1	P48962	64+EQGFLSFWR	none	1168.57	17	2	1113GA	16.24												0.102														0.017
M	WEC000004	ADP/ATP translocase 1	P48962	64+EQGFLSFWR	none	1168.57	17	2	1115GA	16.24														0.085														0.021
M	WEC000004	ADP/ATP translocase 1	P48962	64+EQGFLSFWR	none	1168.57	17	2	961GA	16.24					0.143														0.027
M	WEC000004	ADP/ATP translocase 1	P48962	64+EQGFLSFWR	none	1168.57	17	2	962GA	16.24						0.094														0.037
M	WEC000004	ADP/ATP translocase 1	P48962	64+EQGFLSFWR	none	1168.57	17	2	1062GA	16.24								0.183														0.007
M	WEC000004	ADP/ATP translocase 1	P48962	64+EQGFLSFWR	none	1168.57	17	2	1063GA	16.24									0.16														0.008
M	WEC000004	ADP/ATP translocase 1	P48962	64+EQGFLSFWR	none	1168.57	17	2	1112GA	16.24											0.142														0.021
M	WEC000004	ADP/ATP translocase 1	P48962	64+EQGFLSFWR	none	1168.57	17	2	1114GA	16.24													0.061														0.009
M	WEC000004	ADP/ATP translocase 1	P48962	73+GNLANVIR	none	855.49	15	2	1083GA	6.65				0.238														0.126
M	WEC000004	ADP/ATP translocase 1	P48962	73+GNLANVIR	none	855.49	15	2	1111GA	6.65										0.16														0.162
M	WEC000004	ADP/ATP translocase 1	P48962	73+GNLANVIR	none	855.49	15	2	1031GA	6.65	0.216														0.067
M	WEC000004	ADP/ATP translocase 1	P48962	73+GNLANVIR	none	855.49	15	2	1061GA	6.65							0.194														0.083
M	WEC000004	ADP/ATP translocase 1	P48962	73+GNLANVIR	none	855.49	15	2	1063GA	6.65																							0.232
M	WEC000004	ADP/ATP translocase 1	P48962	73+GNLANVIR	none	855.49	15	2	1081GA	6.65		0.176														0.062
M	WEC000004	ADP/ATP translocase 1	P48962	73+GNLANVIR	none	855.49	15	2	1082GA	6.65			0.14														0.093
M	WEC000004	ADP/ATP translocase 1	P48962	73+GNLANVIR	none	855.49	15	2	1114GA	6.65													0.17														0.071
M	WEC000004	ADP/ATP translocase 1	P48962	73+GNLANVIR	none	855.49	15	2	1062GA	6.65								0.157														0.069
M	WEC000004	ADP/ATP translocase 1	P48962	73+GNLANVIR	none	855.49	15	2	1112GA	6.65											0.165														0.028
M	WEC000004	ADP/ATP translocase 1	P48962	73+GNLANVIR	none	855.49	15	2	962GA	6.65						0.119														0.065
M	WEC000004	ADP/ATP translocase 1	P48962	73+GNLANVIR	none	855.49	15	2	1113GA	6.65												0.207														0.086
M	WEC000004	AMP deaminase 1	Q3V1D3	166+NIDGEALVGNESFYPVFTPPPK	none	2390.18	39	2	1031GA	16.63
M	WEC000004	AMP deaminase 1	Q3V1D3	166+NIDGEALVGNESFYPVFTPPPK	none	2390.18	39	2	1061GA	16.63
M	WEC000004	AMP deaminase 1	Q3V1D3	166+NIDGEALVGNESFYPVFTPPPK	none	2390.18	39	2	1062GA	16.63
M	WEC000004	AMP deaminase 1	Q3V1D3	166+NIDGEALVGNESFYPVFTPPPK	none	2390.18	39	2	1063GA	16.63
M	WEC000004	AMP deaminase 1	Q3V1D3	166+NIDGEALVGNESFYPVFTPPPK	none	2390.18	39	2	1111GA	16.63
M	WEC000004	AMP deaminase 1	Q3V1D3	166+NIDGEALVGNESFYPVFTPPPK	none	2390.18	39	2	1112GA	16.63
M	WEC000004	AMP deaminase 1	Q3V1D3	166+NIDGEALVGNESFYPVFTPPPK	none	2390.18	39	2	1114GA	16.63
M	WEC000004	AMP deaminase 1	Q3V1D3	166+NIDGEALVGNESFYPVFTPPPK	none	2390.18	39	2	961GA	16.63
M	WEC000004	AMP deaminase 1	Q3V1D3	166+NIDGEALVGNESFYPVFTPPPK	none	2390.18	39	2	962GA	16.63
M	WEC000004	AMP deaminase 1	Q3V1D3	166+NIDGEALVGNESFYPVFTPPPK	none	2390.18	39	3	1031GA	16.63
M	WEC000004	AMP deaminase 1	Q3V1D3	166+NIDGEALVGNESFYPVFTPPPK	none	2390.18	39	3	1061GA	16.63
M	WEC000004	AMP deaminase 1	Q3V1D3	166+NIDGEALVGNESFYPVFTPPPK	none	2390.18	39	3	1062GA	16.63
M	WEC000004	AMP deaminase 1	Q3V1D3	166+NIDGEALVGNESFYPVFTPPPK	none	2390.18	39	3	1063GA	16.63
M	WEC000004	AMP deaminase 1	Q3V1D3	166+NIDGEALVGNESFYPVFTPPPK	none	2390.18	39	3	1111GA	16.63
M	WEC000004	AMP deaminase 1	Q3V1D3	166+NIDGEALVGNESFYPVFTPPPK	none	2390.18	39	3	1112GA	16.63
M	WEC000004	AMP deaminase 1	Q3V1D3	166+NIDGEALVGNESFYPVFTPPPK	none	2390.18	39	3	1114GA	16.63
M	WEC000004	AMP deaminase 1	Q3V1D3	166+NIDGEALVGNESFYPVFTPPPK	none	2390.18	39	3	1115GA	16.63
M	WEC000004	AMP deaminase 1	Q3V1D3	166+NIDGEALVGNESFYPVFTPPPK	none	2390.18	39	3	961GA	16.63
M	WEC000004	AMP deaminase 1	Q3V1D3	166+NIDGEALVGNESFYPVFTPPPK	none	2390.18	39	3	962GA	16.63
M	WEC000004	AMP deaminase 1	Q3V1D3	188+KGEDPFRTEDLPANLGYHLK	none	2299.16	37	3	1031GA	10.85
M	WEC000004	AMP deaminase 1	Q3V1D3	188+KGEDPFRTEDLPANLGYHLK	none	2299.16	37	3	1113GA	10.85
M	WEC000004	AMP deaminase 1	Q3V1D3	188+KGEDPFRTEDLPANLGYHLK	none	2299.16	37	3	1114GA	10.85																											0.739
M	WEC000004	AMP deaminase 1	Q3V1D3	188+KGEDPFRTEDLPANLGYHLK	none	2299.16	37	4	1031GA	10.85	0.232														0.103
M	WEC000004	AMP deaminase 1	Q3V1D3	188+KGEDPFRTEDLPANLGYHLK	none	2299.16	37	4	1062GA	10.85
M	WEC000004	AMP deaminase 1	Q3V1D3	188+KGEDPFRTEDLPANLGYHLK	none	2299.16	37	4	1063GA	10.85																							0.252
M	WEC000004	AMP deaminase 1	Q3V1D3	188+KGEDPFRTEDLPANLGYHLK	none	2299.16	37	4	1081GA	10.85
M	WEC000004	AMP deaminase 1	Q3V1D3	188+KGEDPFRTEDLPANLGYHLK	none	2299.16	37	4	1111GA	10.85																								0.356
M	WEC000004	AMP deaminase 1	Q3V1D3	188+KGEDPFRTEDLPANLGYHLK	none	2299.16	37	4	1112GA	10.85
M	WEC000004	AMP deaminase 1	Q3V1D3	188+KGEDPFRTEDLPANLGYHLK	none	2299.16	37	4	1113GA	10.85
M	WEC000004	AMP deaminase 1	Q3V1D3	188+KGEDPFRTEDLPANLGYHLK	none	2299.16	37	4	1114GA	10.85													0.124														0.142
M	WEC000004	AMP deaminase 1	Q3V1D3	188+KGEDPFRTEDLPANLGYHLK	none	2299.16	37	4	1115GA	10.85
M	WEC000004	AMP deaminase 1	Q3V1D3	269+FQVHQMLNEMDELKELK	none	2131.04	32	3	1031GA	13.32
M	WEC000004	AMP deaminase 1	Q3V1D3	269+FQVHQMLNEMDELKELK	none	2131.04	32	3	1061GA	13.32
M	WEC000004	AMP deaminase 1	Q3V1D3	269+FQVHQMLNEMDELKELK	none	2131.04	32	3	1062GA	13.32
M	WEC000004	AMP deaminase 1	Q3V1D3	269+FQVHQMLNEMDELKELK	none	2131.04	32	3	1063GA	13.32
M	WEC000004	AMP deaminase 1	Q3V1D3	269+FQVHQMLNEMDELKELK	none	2131.04	32	3	1081GA	13.32
M	WEC000004	AMP deaminase 1	Q3V1D3	269+FQVHQMLNEMDELKELK	none	2131.04	32	3	1082GA	13.32
M	WEC000004	AMP deaminase 1	Q3V1D3	269+FQVHQMLNEMDELKELK	none	2131.04	32	3	1083GA	13.32
M	WEC000004	AMP deaminase 1	Q3V1D3	269+FQVHQMLNEMDELKELK	none	2131.04	32	3	1113GA	13.32
M	WEC000004	AMP deaminase 1	Q3V1D3	269+FQVHQMLNEMDELKELK	none	2131.04	32	3	1114GA	13.32													0.148														0.105
M	WEC000004	AMP deaminase 1	Q3V1D3	269+FQVHQMLNEMDELKELK	none	2131.04	32	3	1115GA	13.32
M	WEC000004	AMP deaminase 1	Q3V1D3	269+FQVHQMLNEMDELKELK	none	2131.04	32	3	961GA	13.32
M	WEC000004	AMP deaminase 1	Q3V1D3	269+FQVHQMLNEMDELKELK	none	2131.04	32	3	962GA	13.32
M	WEC000004	AMP deaminase 1	Q3V1D3	269+FQVHQMLNEMDELKELK	none	2131.04	32	4	1031GA	13.32	0.228														0.028
M	WEC000004	AMP deaminase 1	Q3V1D3	269+FQVHQMLNEMDELKELK	none	2131.04	32	4	1062GA	13.32
M	WEC000004	AMP deaminase 1	Q3V1D3	269+FQVHQMLNEMDELKELK	none	2131.04	32	4	1063GA	13.32
M	WEC000004	AMP deaminase 1	Q3V1D3	269+FQVHQMLNEMDELKELK	none	2131.04	32	4	1114GA	13.32													0.153														0.082
M	WEC000004	AMP deaminase 1	Q3V1D3	269+FQVHQMLNEMDELKELK	none	2131.04	32	4	1115GA	13.32
M	WEC000004	AMP deaminase 1	Q3V1D3	269+FQVHQMLNEMDELKELK	none	2131.04	32	4	962GA	13.32
M	WEC000004	AMP deaminase 1	Q3V1D3	346+LNMHPYDLTVDSLDVHAGR	none	2152.04	33	3	1111GA	12.07
M	WEC000004	AMP deaminase 1	Q3V1D3	346+LNMHPYDLTVDSLDVHAGR	none	2152.04	33	3	1114GA	12.07
M	WEC000004	AMP deaminase 1	Q3V1D3	346+LNMHPYDLTVDSLDVHAGR	none	2152.04	33	4	1031GA	12.07
M	WEC000004	AMP deaminase 1	Q3V1D3	346+LNMHPYDLTVDSLDVHAGR	none	2152.04	33	4	1112GA	12.07
M	WEC000004	AMP deaminase 1	Q3V1D3	346+LNMHPYDLTVDSLDVHAGR	none	2152.04	33	4	1113GA	12.07
M	WEC000004	AMP deaminase 1	Q3V1D3	346+LNMHPYDLTVDSLDVHAGR	none	2152.04	33	4	1114GA	12.07													0.207														0.086
M	WEC000004	AMP deaminase 1	Q3V1D3	446+IYCPNMTWMIQVPR	C:Carbamidomethylation	1807.86	22	2	1031GA	16.63	0.206														0.111
M	WEC000004	AMP deaminase 1	Q3V1D3	446+IYCPNMTWMIQVPR	C:Carbamidomethylation	1807.86	22	2	1061GA	16.63
M	WEC000004	AMP deaminase 1	Q3V1D3	446+IYCPNMTWMIQVPR	C:Carbamidomethylation	1807.86	22	2	1062GA	16.63
M	WEC000004	AMP deaminase 1	Q3V1D3	446+IYCPNMTWMIQVPR	C:Carbamidomethylation	1807.86	22	2	1063GA	16.63
M	WEC000004	AMP deaminase 1	Q3V1D3	446+IYCPNMTWMIQVPR	C:Carbamidomethylation	1807.86	22	2	1081GA	16.63
M	WEC000004	AMP deaminase 1	Q3V1D3	446+IYCPNMTWMIQVPR	C:Carbamidomethylation	1807.86	22	2	1082GA	16.63
M	WEC000004	AMP deaminase 1	Q3V1D3	446+IYCPNMTWMIQVPR	C:Carbamidomethylation	1807.86	22	2	1083GA	16.63
M	WEC000004	AMP deaminase 1	Q3V1D3	446+IYCPNMTWMIQVPR	C:Carbamidomethylation	1807.86	22	2	1111GA	16.63
M	WEC000004	AMP deaminase 1	Q3V1D3	446+IYCPNMTWMIQVPR	C:Carbamidomethylation	1807.86	22	2	1112GA	16.63											0.179														0.096
M	WEC000004	AMP deaminase 1	Q3V1D3	446+IYCPNMTWMIQVPR	C:Carbamidomethylation	1807.86	22	2	1114GA	16.63													0.104														0.036
M	WEC000004	AMP deaminase 1	Q3V1D3	446+IYCPNMTWMIQVPR	C:Carbamidomethylation	1807.86	22	2	1115GA	16.63
M	WEC000004	AMP deaminase 1	Q3V1D3	446+IYCPNMTWMIQVPR	C:Carbamidomethylation	1807.86	22	2	961GA	16.63					0.129														0.063
M	WEC000004	AMP deaminase 1	Q3V1D3	446+IYCPNMTWMIQVPR	C:Carbamidomethylation	1807.86	22	2	962GA	16.63						0.145														0.078
M	WEC000004	AMP deaminase 1	Q3V1D3	446+IYCPNMTWMIQVPR	C:Carbamidomethylation	1807.86	22	3	1031GA	16.63
M	WEC000004	AMP deaminase 1	Q3V1D3	446+IYCPNMTWMIQVPR	C:Carbamidomethylation	1807.86	22	3	1061GA	16.63
M	WEC000004	AMP deaminase 1	Q3V1D3	446+IYCPNMTWMIQVPR	C:Carbamidomethylation	1807.86	22	3	1063GA	16.63
M	WEC000004	AMP deaminase 1	Q3V1D3	446+IYCPNMTWMIQVPR	C:Carbamidomethylation	1807.86	22	3	1081GA	16.63
M	WEC000004	AMP deaminase 1	Q3V1D3	446+IYCPNMTWMIQVPR	C:Carbamidomethylation	1807.86	22	3	1082GA	16.63
M	WEC000004	AMP deaminase 1	Q3V1D3	446+IYCPNMTWMIQVPR	C:Carbamidomethylation	1807.86	22	3	1083GA	16.63
M	WEC000004	AMP deaminase 1	Q3V1D3	446+IYCPNMTWMIQVPR	C:Carbamidomethylation	1807.86	22	3	1111GA	16.63
M	WEC000004	AMP deaminase 1	Q3V1D3	446+IYCPNMTWMIQVPR	C:Carbamidomethylation	1807.86	22	3	1112GA	16.63
M	WEC000004	AMP deaminase 1	Q3V1D3	446+IYCPNMTWMIQVPR	C:Carbamidomethylation	1807.86	22	3	1114GA	16.63
M	WEC000004	AMP deaminase 1	Q3V1D3	446+IYCPNMTWMIQVPR	C:Carbamidomethylation	1807.86	22	3	961GA	16.63
M	WEC000004	AMP deaminase 1	Q3V1D3	446+IYCPNMTWMIQVPR	C:Carbamidomethylation	1807.86	22	3	962GA	16.63
M	WEC000004	AMP deaminase 1	Q3V1D3	476+MLENIFLPVFEATINPQAHPDLSVFLK	none	3082.62	47	3	1061GA	23.91
M	WEC000004	AMP deaminase 1	Q3V1D3	476+MLENIFLPVFEATINPQAHPDLSVFLK	none	3082.62	47	3	1062GA	23.91																						0.161
M	WEC000004	AMP deaminase 1	Q3V1D3	476+MLENIFLPVFEATINPQAHPDLSVFLK	none	3082.62	47	3	1063GA	23.91																							0.196
M	WEC000004	AMP deaminase 1	Q3V1D3	476+MLENIFLPVFEATINPQAHPDLSVFLK	none	3082.62	47	3	1081GA	23.91
M	WEC000004	AMP deaminase 1	Q3V1D3	476+MLENIFLPVFEATINPQAHPDLSVFLK	none	3082.62	47	3	1082GA	23.91
M	WEC000004	AMP deaminase 1	Q3V1D3	476+MLENIFLPVFEATINPQAHPDLSVFLK	none	3082.62	47	3	1111GA	23.91																								0.118
M	WEC000004	AMP deaminase 1	Q3V1D3	476+MLENIFLPVFEATINPQAHPDLSVFLK	none	3082.62	47	3	1112GA	23.91											0.064														0.117
M	WEC000004	AMP deaminase 1	Q3V1D3	476+MLENIFLPVFEATINPQAHPDLSVFLK	none	3082.62	47	3	1113GA	23.91												0.121														0.095
M	WEC000004	AMP deaminase 1	Q3V1D3	476+MLENIFLPVFEATINPQAHPDLSVFLK	none	3082.62	47	3	1114GA	23.91													0.112														0.054
M	WEC000004	AMP deaminase 1	Q3V1D3	476+MLENIFLPVFEATINPQAHPDLSVFLK	none	3082.62	47	3	1115GA	23.91
M	WEC000004	AMP deaminase 1	Q3V1D3	476+MLENIFLPVFEATINPQAHPDLSVFLK	none	3082.62	47	3	962GA	23.91
M	WEC000004	AMP deaminase 1	Q3V1D3	476+MLENIFLPVFEATINPQAHPDLSVFLK	none	3082.62	47	3	1031GA	23.91	0.129														0.066
M	WEC000004	AMP deaminase 1	Q3V1D3	476+MLENIFLPVFEATINPQAHPDLSVFLK	none	3082.62	47	3	1083GA	23.91				0.152														0.076
M	WEC000004	AMP deaminase 1	Q3V1D3	476+MLENIFLPVFEATINPQAHPDLSVFLK	none	3082.62	47	3	961GA	23.91					0.006														0.106
M	WEC000004	AMP deaminase 1	Q3V1D3	476+MLENIFLPVFEATINPQAHPDLSVFLK	none	3082.62	47	4	1031GA	23.91	0.199														0.059
M	WEC000004	AMP deaminase 1	Q3V1D3	476+MLENIFLPVFEATINPQAHPDLSVFLK	none	3082.62	47	4	1061GA	23.91
M	WEC000004	AMP deaminase 1	Q3V1D3	476+MLENIFLPVFEATINPQAHPDLSVFLK	none	3082.62	47	4	1062GA	23.91
M	WEC000004	AMP deaminase 1	Q3V1D3	476+MLENIFLPVFEATINPQAHPDLSVFLK	none	3082.62	47	4	1063GA	23.91
M	WEC000004	AMP deaminase 1	Q3V1D3	476+MLENIFLPVFEATINPQAHPDLSVFLK	none	3082.62	47	4	1081GA	23.91
M	WEC000004	AMP deaminase 1	Q3V1D3	476+MLENIFLPVFEATINPQAHPDLSVFLK	none	3082.62	47	4	1082GA	23.91
M	WEC000004	AMP deaminase 1	Q3V1D3	476+MLENIFLPVFEATINPQAHPDLSVFLK	none	3082.62	47	4	1083GA	23.91				0.198														0.076
M	WEC000004	AMP deaminase 1	Q3V1D3	476+MLENIFLPVFEATINPQAHPDLSVFLK	none	3082.62	47	4	1111GA	23.91
M	WEC000004	AMP deaminase 1	Q3V1D3	476+MLENIFLPVFEATINPQAHPDLSVFLK	none	3082.62	47	4	1112GA	23.91
M	WEC000004	AMP deaminase 1	Q3V1D3	476+MLENIFLPVFEATINPQAHPDLSVFLK	none	3082.62	47	4	1113GA	23.91												0.103														0.096
M	WEC000004	AMP deaminase 1	Q3V1D3	476+MLENIFLPVFEATINPQAHPDLSVFLK	none	3082.62	47	4	1114GA	23.91													0.17														0.059
M	WEC000004	AMP deaminase 1	Q3V1D3	476+MLENIFLPVFEATINPQAHPDLSVFLK	none	3082.62	47	4	1115GA	23.91
M	WEC000004	AMP deaminase 1	Q3V1D3	476+MLENIFLPVFEATINPQAHPDLSVFLK	none	3082.62	47	4	961GA	23.91					0.097														0.052
M	WEC000004	AMP deaminase 1	Q3V1D3	476+MLENIFLPVFEATINPQAHPDLSVFLK	none	3082.62	47	4	962GA	23.91
M	WEC000004	AMP deaminase 1	Q3V1D3	94+LSHIEEFISSSPTYESVPDFQR	none	2567.22	47	3	1031GA	13.48
M	WEC000004	AMP deaminase 1	Q3V1D3	94+LSHIEEFISSSPTYESVPDFQR	none	2567.22	47	3	1061GA	13.48
M	WEC000004	AMP deaminase 1	Q3V1D3	94+LSHIEEFISSSPTYESVPDFQR	none	2567.22	47	3	1062GA	13.48
M	WEC000004	AMP deaminase 1	Q3V1D3	94+LSHIEEFISSSPTYESVPDFQR	none	2567.22	47	3	1063GA	13.48
M	WEC000004	AMP deaminase 1	Q3V1D3	94+LSHIEEFISSSPTYESVPDFQR	none	2567.22	47	3	1081GA	13.48
M	WEC000004	AMP deaminase 1	Q3V1D3	94+LSHIEEFISSSPTYESVPDFQR	none	2567.22	47	3	1083GA	13.48
M	WEC000004	AMP deaminase 1	Q3V1D3	94+LSHIEEFISSSPTYESVPDFQR	none	2567.22	47	3	1111GA	13.48																								0.27
M	WEC000004	AMP deaminase 1	Q3V1D3	94+LSHIEEFISSSPTYESVPDFQR	none	2567.22	47	3	1112GA	13.48
M	WEC000004	AMP deaminase 1	Q3V1D3	94+LSHIEEFISSSPTYESVPDFQR	none	2567.22	47	3	1113GA	13.48
M	WEC000004	AMP deaminase 1	Q3V1D3	94+LSHIEEFISSSPTYESVPDFQR	none	2567.22	47	3	1114GA	13.48
M	WEC000004	AMP deaminase 1	Q3V1D3	94+LSHIEEFISSSPTYESVPDFQR	none	2567.22	47	3	1115GA	13.48
M	WEC000004	AMP deaminase 1	Q3V1D3	94+LSHIEEFISSSPTYESVPDFQR	none	2567.22	47	3	961GA	13.48					0.245														0.046
M	WEC000004	AMP deaminase 1	Q3V1D3	94+LSHIEEFISSSPTYESVPDFQR	none	2567.22	47	3	962GA	13.48
M	WEC000004	ATP synthase F(0) complex subunit B1, mitochondrial	Q9CQQ7	56+LGLIPEEFFQFLYPK	none	1839.98	24	2	1031GA	24.13	0.162														0.027
M	WEC000004	ATP synthase F(0) complex subunit B1, mitochondrial	Q9CQQ7	56+LGLIPEEFFQFLYPK	none	1839.98	24	2	1061GA	24.13							0.137														0.089
M	WEC000004	ATP synthase F(0) complex subunit B1, mitochondrial	Q9CQQ7	56+LGLIPEEFFQFLYPK	none	1839.98	24	2	1081GA	24.13
M	WEC000004	ATP synthase F(0) complex subunit B1, mitochondrial	Q9CQQ7	56+LGLIPEEFFQFLYPK	none	1839.98	24	2	1083GA	24.13
M	WEC000004	ATP synthase F(0) complex subunit B1, mitochondrial	Q9CQQ7	56+LGLIPEEFFQFLYPK	none	1839.98	24	2	1111GA	24.13										0.103														0.066
M	WEC000004	ATP synthase F(0) complex subunit B1, mitochondrial	Q9CQQ7	56+LGLIPEEFFQFLYPK	none	1839.98	24	2	1113GA	24.13												0.121														0.041
M	WEC000004	ATP synthase F(0) complex subunit B1, mitochondrial	Q9CQQ7	56+LGLIPEEFFQFLYPK	none	1839.98	24	2	1114GA	24.13													0.109														0.066
M	WEC000004	ATP synthase F(0) complex subunit B1, mitochondrial	Q9CQQ7	56+LGLIPEEFFQFLYPK	none	1839.98	24	2	1115GA	24.13														0.077														0.039
M	WEC000004	ATP synthase F(0) complex subunit B1, mitochondrial	Q9CQQ7	56+LGLIPEEFFQFLYPK	none	1839.98	24	2	961GA	24.13
M	WEC000004	ATP synthase F(0) complex subunit B1, mitochondrial	Q9CQQ7	56+LGLIPEEFFQFLYPK	none	1839.98	24	2	962GA	24.13						0.101														0.038
M	WEC000004	ATP synthase F(0) complex subunit B1, mitochondrial	Q9CQQ7	56+LGLIPEEFFQFLYPK	none	1839.98	24	2	1062GA	24.13
M	WEC000004	ATP synthase F(0) complex subunit B1, mitochondrial	Q9CQQ7	56+LGLIPEEFFQFLYPK	none	1839.98	24	2	1063GA	24.13
M	WEC000004	ATP synthase F(0) complex subunit B1, mitochondrial	Q9CQQ7	56+LGLIPEEFFQFLYPK	none	1839.98	24	2	1082GA	24.13			0.104														0.051
M	WEC000004	ATP synthase F(0) complex subunit B1, mitochondrial	Q9CQQ7	56+LGLIPEEFFQFLYPK	none	1839.98	24	2	1112GA	24.13											0.124														0.055
M	WEC000004	ATP synthase F(0) complex subunit B1, mitochondrial	Q9CQQ7	56+LGLIPEEFFQFLYPK	none	1839.98	24	3	1031GA	24.13
M	WEC000004	ATP synthase F(0) complex subunit B1, mitochondrial	Q9CQQ7	56+LGLIPEEFFQFLYPK	none	1839.98	24	3	1062GA	24.13
M	WEC000004	ATP synthase F(0) complex subunit B1, mitochondrial	Q9CQQ7	56+LGLIPEEFFQFLYPK	none	1839.98	24	3	1063GA	24.13
M	WEC000004	ATP synthase F(0) complex subunit B1, mitochondrial	Q9CQQ7	56+LGLIPEEFFQFLYPK	none	1839.98	24	3	1082GA	24.13
M	WEC000004	ATP synthase F(0) complex subunit B1, mitochondrial	Q9CQQ7	56+LGLIPEEFFQFLYPK	none	1839.98	24	3	1112GA	24.13
M	WEC000004	ATP synthase F(0) complex subunit B1, mitochondrial	Q9CQQ7	56+LGLIPEEFFQFLYPK	none	1839.98	24	3	1115GA	24.13
M	WEC000004	ATP synthase subunit O, mitochondrial	Q9DB20	118+LGNTQGIISAFSTIMSVHR	none	2031.06	34	3	1031GA	18.93
M	WEC000004	ATP synthase subunit O, mitochondrial	Q9DB20	118+LGNTQGIISAFSTIMSVHR	none	2031.06	34	3	1061GA	18.93
M	WEC000004	ATP synthase subunit O, mitochondrial	Q9DB20	118+LGNTQGIISAFSTIMSVHR	none	2031.06	34	3	1063GA	18.93
M	WEC000004	ATP synthase subunit O, mitochondrial	Q9DB20	118+LGNTQGIISAFSTIMSVHR	none	2031.06	34	3	1081GA	18.93
M	WEC000004	ATP synthase subunit O, mitochondrial	Q9DB20	118+LGNTQGIISAFSTIMSVHR	none	2031.06	34	3	1082GA	18.93
M	WEC000004	ATP synthase subunit O, mitochondrial	Q9DB20	118+LGNTQGIISAFSTIMSVHR	none	2031.06	34	3	1083GA	18.93
M	WEC000004	ATP synthase subunit O, mitochondrial	Q9DB20	118+LGNTQGIISAFSTIMSVHR	none	2031.06	34	3	1112GA	18.93
M	WEC000004	ATP synthase subunit O, mitochondrial	Q9DB20	118+LGNTQGIISAFSTIMSVHR	none	2031.06	34	3	1113GA	18.93
M	WEC000004	ATP synthase subunit O, mitochondrial	Q9DB20	118+LGNTQGIISAFSTIMSVHR	none	2031.06	34	3	1114GA	18.93
M	WEC000004	ATP synthase subunit O, mitochondrial	Q9DB20	118+LGNTQGIISAFSTIMSVHR	none	2031.06	34	3	1115GA	18.93
M	WEC000004	ATP synthase subunit O, mitochondrial	Q9DB20	118+LGNTQGIISAFSTIMSVHR	none	2031.06	34	3	962GA	18.93
M	WEC000004	ATP synthase subunit O, mitochondrial	Q9DB20	118+LGNTQGIISAFSTIMSVHR	none	2031.06	34	4	1031GA	18.93
M	WEC000004	ATP synthase subunit O, mitochondrial	Q9DB20	118+LGNTQGIISAFSTIMSVHR	none	2031.06	34	4	1061GA	18.93
M	WEC000004	ATP synthase subunit O, mitochondrial	Q9DB20	118+LGNTQGIISAFSTIMSVHR	none	2031.06	34	4	1063GA	18.93
M	WEC000004	ATP synthase subunit O, mitochondrial	Q9DB20	118+LGNTQGIISAFSTIMSVHR	none	2031.06	34	4	1081GA	18.93
M	WEC000004	ATP synthase subunit O, mitochondrial	Q9DB20	118+LGNTQGIISAFSTIMSVHR	none	2031.06	34	4	1082GA	18.93
M	WEC000004	ATP synthase subunit O, mitochondrial	Q9DB20	118+LGNTQGIISAFSTIMSVHR	none	2031.06	34	4	1083GA	18.93
M	WEC000004	ATP synthase subunit O, mitochondrial	Q9DB20	118+LGNTQGIISAFSTIMSVHR	none	2031.06	34	4	1112GA	18.93
M	WEC000004	ATP synthase subunit O, mitochondrial	Q9DB20	118+LGNTQGIISAFSTIMSVHR	none	2031.06	34	4	1113GA	18.93
M	WEC000004	ATP synthase subunit O, mitochondrial	Q9DB20	118+LGNTQGIISAFSTIMSVHR	none	2031.06	34	4	1114GA	18.93
M	WEC000004	ATP synthase subunit O, mitochondrial	Q9DB20	118+LGNTQGIISAFSTIMSVHR	none	2031.06	34	4	962GA	18.93
M	WEC000004	ATP synthase subunit O, mitochondrial	Q9DB20	177+TDPSIMGGMIVR	none	1275.63	20	2	1031GA	11.53
M	WEC000004	ATP synthase subunit O, mitochondrial	Q9DB20	177+TDPSIMGGMIVR	none	1275.63	20	2	1062GA	11.53
M	WEC000004	ATP synthase subunit O, mitochondrial	Q9DB20	177+TDPSIMGGMIVR	none	1275.63	20	2	1063GA	11.53									0.211														0.104
M	WEC000004	ATP synthase subunit O, mitochondrial	Q9DB20	177+TDPSIMGGMIVR	none	1275.63	20	2	1081GA	11.53		0.249														0.089
M	WEC000004	ATP synthase subunit O, mitochondrial	Q9DB20	177+TDPSIMGGMIVR	none	1275.63	20	2	1083GA	11.53
M	WEC000004	ATP synthase subunit O, mitochondrial	Q9DB20	177+TDPSIMGGMIVR	none	1275.63	20	2	1112GA	11.53
M	WEC000004	ATP synthase subunit O, mitochondrial	Q9DB20	177+TDPSIMGGMIVR	none	1275.63	20	2	1113GA	11.53
M	WEC000004	ATP synthase subunit O, mitochondrial	Q9DB20	177+TDPSIMGGMIVR	none	1275.63	20	2	1115GA	11.53
M	WEC000004	ATP synthase subunit O, mitochondrial	Q9DB20	27+LVRPPVQVYGIEGR	none	1581.9	28	3	1031GA	9.59
M	WEC000004	ATP synthase subunit O, mitochondrial	Q9DB20	27+LVRPPVQVYGIEGR	none	1581.9	28	3	1062GA	9.59
M	WEC000004	ATP synthase subunit O, mitochondrial	Q9DB20	27+LVRPPVQVYGIEGR	none	1581.9	28	3	1063GA	9.59
M	WEC000004	ATP synthase subunit O, mitochondrial	Q9DB20	27+LVRPPVQVYGIEGR	none	1581.9	28	3	1081GA	9.59		0.122														0.013
M	WEC000004	ATP synthase subunit O, mitochondrial	Q9DB20	27+LVRPPVQVYGIEGR	none	1581.9	28	3	1082GA	9.59
M	WEC000004	ATP synthase subunit O, mitochondrial	Q9DB20	27+LVRPPVQVYGIEGR	none	1581.9	28	3	1112GA	9.59											0.097														0.094
M	WEC000004	ATP synthase subunit O, mitochondrial	Q9DB20	27+LVRPPVQVYGIEGR	none	1581.9	28	3	1114GA	9.59
M	WEC000004	ATP synthase subunit O, mitochondrial	Q9DB20	27+LVRPPVQVYGIEGR	none	1581.9	28	3	1115GA	9.59
M	WEC000004	ATP synthase subunit O, mitochondrial	Q9DB20	74+VSLAVLNPYIK	none	1215.72	15	2	1062GA	14.11								0.09														0.198
M	WEC000004	ATP synthase subunit O, mitochondrial	Q9DB20	74+VSLAVLNPYIK	none	1215.72	15	2	1063GA	14.11									0.138														0.155
M	WEC000004	ATP synthase subunit O, mitochondrial	Q9DB20	74+VSLAVLNPYIK	none	1215.72	15	2	1112GA	14.11																									0.218
M	WEC000004	ATP synthase subunit O, mitochondrial	Q9DB20	74+VSLAVLNPYIK	none	1215.72	15	2	1115GA	14.11														0.062														0.044
M	WEC000004	ATP synthase subunit alpha, mitochondrial	Q03265	104+GMSLNLEPDNVGVVVFGNDK	none	2103.03	30	2	1081GA	16.97
M	WEC000004	ATP synthase subunit alpha, mitochondrial	Q03265	104+GMSLNLEPDNVGVVVFGNDK	none	2103.03	30	2	1082GA	16.97			0.135														0.018
M	WEC000004	ATP synthase subunit alpha, mitochondrial	Q03265	104+GMSLNLEPDNVGVVVFGNDK	none	2103.03	30	2	1083GA	16.97
M	WEC000004	ATP synthase subunit alpha, mitochondrial	Q03265	104+GMSLNLEPDNVGVVVFGNDK	none	2103.03	30	2	1115GA	16.97
M	WEC000004	ATP synthase subunit alpha, mitochondrial	Q03265	104+GMSLNLEPDNVGVVVFGNDK	none	2103.03	30	3	1115GA	16.97
M	WEC000004	ATP synthase subunit alpha, mitochondrial	Q03265	134+TGAIVDVPVGEELLGR	none	1623.88	30	2	1031GA	15.1	0.199														0.029
M	WEC000004	ATP synthase subunit alpha, mitochondrial	Q03265	134+TGAIVDVPVGEELLGR	none	1623.88	30	2	1062GA	15.1								0.214														0.056
M	WEC000004	ATP synthase subunit alpha, mitochondrial	Q03265	134+TGAIVDVPVGEELLGR	none	1623.88	30	2	1063GA	15.1									0.233														0.055
M	WEC000004	ATP synthase subunit alpha, mitochondrial	Q03265	134+TGAIVDVPVGEELLGR	none	1623.88	30	2	1111GA	15.1										0.111														0.013
M	WEC000004	ATP synthase subunit alpha, mitochondrial	Q03265	134+TGAIVDVPVGEELLGR	none	1623.88	30	2	1112GA	15.1											0.186														0.017
M	WEC000004	ATP synthase subunit alpha, mitochondrial	Q03265	134+TGAIVDVPVGEELLGR	none	1623.88	30	2	1113GA	15.1																										0.071
M	WEC000004	ATP synthase subunit alpha, mitochondrial	Q03265	134+TGAIVDVPVGEELLGR	none	1623.88	30	2	1114GA	15.1													0.007														0.151
M	WEC000004	ATP synthase subunit alpha, mitochondrial	Q03265	134+TGAIVDVPVGEELLGR	none	1623.88	30	2	961GA	15.1					0.136														0.009
M	WEC000004	ATP synthase subunit alpha, mitochondrial	Q03265	134+TGAIVDVPVGEELLGR	none	1623.88	30	2	1081GA	15.1		0.123														0.019
M	WEC000004	ATP synthase subunit alpha, mitochondrial	Q03265	134+TGAIVDVPVGEELLGR	none	1623.88	30	2	1082GA	15.1			0.03														0.05
M	WEC000004	ATP synthase subunit alpha, mitochondrial	Q03265	134+TGAIVDVPVGEELLGR	none	1623.88	30	2	962GA	15.1						0.033														0.069
M	WEC000004	ATP synthase subunit alpha, mitochondrial	Q03265	134+TGAIVDVPVGEELLGR	none	1623.88	30	2	1061GA	15.1							0.057														0.011
M	WEC000004	ATP synthase subunit alpha, mitochondrial	Q03265	134+TGAIVDVPVGEELLGR	none	1623.88	30	2	1115GA	15.1														0.076														0.03
M	WEC000004	ATP synthase subunit alpha, mitochondrial	Q03265	134+TGAIVDVPVGEELLGR	none	1623.88	30	3	1061GA	15.1
M	WEC000004	ATP synthase subunit alpha, mitochondrial	Q03265	134+TGAIVDVPVGEELLGR	none	1623.88	30	3	1082GA	15.1
M	WEC000004	ATP synthase subunit alpha, mitochondrial	Q03265	134+TGAIVDVPVGEELLGR	none	1623.88	30	3	1115GA	15.1
M	WEC000004	ATP synthase subunit alpha, mitochondrial	Q03265	134+TGAIVDVPVGEELLGRVVDALGNAIDGKGPIGSK	none	3315.8	62	4	1031GA	23.99
M	WEC000004	ATP synthase subunit alpha, mitochondrial	Q03265	134+TGAIVDVPVGEELLGRVVDALGNAIDGKGPIGSK	none	3315.8	62	4	1081GA	23.99
M	WEC000004	ATP synthase subunit alpha, mitochondrial	Q03265	134+TGAIVDVPVGEELLGRVVDALGNAIDGKGPIGSK	none	3315.8	62	4	1112GA	23.99
M	WEC000004	ATP synthase subunit alpha, mitochondrial	Q03265	134+TGAIVDVPVGEELLGRVVDALGNAIDGKGPIGSK	none	3315.8	62	4	1115GA	23.99
M	WEC000004	ATP synthase subunit alpha, mitochondrial	Q03265	150+VVDALGNAIDGK	none	1170.62	21	2	1063GA	7.96									0.277														0.124
M	WEC000004	ATP synthase subunit alpha, mitochondrial	Q03265	150+VVDALGNAIDGK	none	1170.62	21	2	1115GA	7.96														0.126														0.039
M	WEC000004	ATP synthase subunit alpha, mitochondrial	Q03265	150+VVDALGNAIDGK	none	1170.62	21	2	1112GA	7.96											0.194														0.052
M	WEC000004	ATP synthase subunit alpha, mitochondrial	Q03265	150+VVDALGNAIDGK	none	1170.62	21	2	1031GA	7.96	0.181														0.024
M	WEC000004	ATP synthase subunit alpha, mitochondrial	Q03265	150+VVDALGNAIDGK	none	1170.62	21	2	1061GA	7.96							0.074														0.009
M	WEC000004	ATP synthase subunit alpha, mitochondrial	Q03265	150+VVDALGNAIDGK	none	1170.62	21	2	1062GA	7.96								0.2														0.028
M	WEC000004	ATP synthase subunit alpha, mitochondrial	Q03265	150+VVDALGNAIDGK	none	1170.62	21	2	1081GA	7.96		0.238														0.049
M	WEC000004	ATP synthase subunit alpha, mitochondrial	Q03265	150+VVDALGNAIDGK	none	1170.62	21	2	1082GA	7.96			0.084														0.015
M	WEC000004	ATP synthase subunit alpha, mitochondrial	Q03265	150+VVDALGNAIDGK	none	1170.62	21	2	1083GA	7.96				0.178														0.035
M	WEC000004	ATP synthase subunit alpha, mitochondrial	Q03265	150+VVDALGNAIDGK	none	1170.62	21	2	1111GA	7.96										0.087														0.03
M	WEC000004	ATP synthase subunit alpha, mitochondrial	Q03265	150+VVDALGNAIDGK	none	1170.62	21	2	1113GA	7.96												0.08														0.028
M	WEC000004	ATP synthase subunit alpha, mitochondrial	Q03265	150+VVDALGNAIDGK	none	1170.62	21	2	1114GA	7.96													0.066														0.016
M	WEC000004	ATP synthase subunit alpha, mitochondrial	Q03265	150+VVDALGNAIDGK	none	1170.62	21	2	961GA	7.96					0.109														0.017
M	WEC000004	ATP synthase subunit alpha, mitochondrial	Q03265	150+VVDALGNAIDGK	none	1170.62	21	2	962GA	7.96						0.052														0.009
M	WEC000004	ATP synthase subunit alpha, mitochondrial	Q03265	150+VVDALGNAIDGK	none	1170.62	21	3	1081GA	7.96
M	WEC000004	ATP synthase subunit alpha, mitochondrial	Q03265	150+VVDALGNAIDGK	none	1170.62	21	3	1111GA	7.96
M	WEC000004	ATP synthase subunit alpha, mitochondrial	Q03265	150+VVDALGNAIDGK	none	1170.62	21	3	1114GA	7.96
M	WEC000004	ATP synthase subunit alpha, mitochondrial	Q03265	150+VVDALGNAIDGKGPIGSK	none	1709.93	32	2	1031GA	9.17
M	WEC000004	ATP synthase subunit alpha, mitochondrial	Q03265	150+VVDALGNAIDGKGPIGSK	none	1709.93	32	2	1061GA	9.17
M	WEC000004	ATP synthase subunit alpha, mitochondrial	Q03265	150+VVDALGNAIDGKGPIGSK	none	1709.93	32	2	1081GA	9.17		0.185														0.059
M	WEC000004	ATP synthase subunit alpha, mitochondrial	Q03265	150+VVDALGNAIDGKGPIGSK	none	1709.93	32	2	1082GA	9.17
M	WEC000004	ATP synthase subunit alpha, mitochondrial	Q03265	150+VVDALGNAIDGKGPIGSK	none	1709.93	32	2	1083GA	9.17																		0.479
M	WEC000004	ATP synthase subunit alpha, mitochondrial	Q03265	150+VVDALGNAIDGKGPIGSK	none	1709.93	32	2	1112GA	9.17
M	WEC000004	ATP synthase subunit alpha, mitochondrial	Q03265	150+VVDALGNAIDGKGPIGSK	none	1709.93	32	2	1114GA	9.17
M	WEC000004	ATP synthase subunit alpha, mitochondrial	Q03265	150+VVDALGNAIDGKGPIGSK	none	1709.93	32	2	1115GA	9.17
M	WEC000004	ATP synthase subunit alpha, mitochondrial	Q03265	150+VVDALGNAIDGKGPIGSK	none	1709.93	32	2	962GA	9.17
M	WEC000004	ATP synthase subunit alpha, mitochondrial	Q03265	150+VVDALGNAIDGKGPIGSK	none	1709.93	32	3	1062GA	9.17								0.26														0.197
M	WEC000004	ATP synthase subunit alpha, mitochondrial	Q03265	150+VVDALGNAIDGKGPIGSK	none	1709.93	32	3	1063GA	9.17																							0.356
M	WEC000004	ATP synthase subunit alpha, mitochondrial	Q03265	150+VVDALGNAIDGKGPIGSK	none	1709.93	32	3	1113GA	9.17												0.169														0.027
M	WEC000004	ATP synthase subunit alpha, mitochondrial	Q03265	150+VVDALGNAIDGKGPIGSK	none	1709.93	32	3	1061GA	9.17							0.15														0.094
M	WEC000004	ATP synthase subunit alpha, mitochondrial	Q03265	150+VVDALGNAIDGKGPIGSK	none	1709.93	32	3	1083GA	9.17				-0.192														0.195
M	WEC000004	ATP synthase subunit alpha, mitochondrial	Q03265	150+VVDALGNAIDGKGPIGSK	none	1709.93	32	3	1111GA	9.17																								0.29
M	WEC000004	ATP synthase subunit alpha, mitochondrial	Q03265	150+VVDALGNAIDGKGPIGSK	none	1709.93	32	3	1112GA	9.17																									0.234
M	WEC000004	ATP synthase subunit alpha, mitochondrial	Q03265	150+VVDALGNAIDGKGPIGSK	none	1709.93	32	3	1114GA	9.17																											0.248
M	WEC000004	ATP synthase subunit alpha, mitochondrial	Q03265	150+VVDALGNAIDGKGPIGSK	none	1709.93	32	3	1115GA	9.17														0.109														0.158
M	WEC000004	ATP synthase subunit alpha, mitochondrial	Q03265	150+VVDALGNAIDGKGPIGSK	none	1709.93	32	3	962GA	9.17						0.184														0.193
M	WEC000004	ATP synthase subunit alpha, mitochondrial	Q03265	150+VVDALGNAIDGKGPIGSK	none	1709.93	32	3	1031GA	9.17	0.232														0.153
M	WEC000004	ATP synthase subunit alpha, mitochondrial	Q03265	150+VVDALGNAIDGKGPIGSK	none	1709.93	32	3	1082GA	9.17			0.136														0.187
M	WEC000004	ATP synthase subunit alpha, mitochondrial	Q03265	150+VVDALGNAIDGKGPIGSK	none	1709.93	32	3	1081GA	9.17		0.173														0.077
M	WEC000004	ATP synthase subunit alpha, mitochondrial	Q03265	172+VGLKAPGIIPR	none	1119.71	20	2	1031GA	7.64
M	WEC000004	ATP synthase subunit alpha, mitochondrial	Q03265	172+VGLKAPGIIPR	none	1119.71	20	2	1114GA	7.64
M	WEC000004	ATP synthase subunit alpha, mitochondrial	Q03265	172+VGLKAPGIIPR	none	1119.71	20	2	1115GA	7.64
M	WEC000004	ATP synthase subunit alpha, mitochondrial	Q03265	172+VGLKAPGIIPR	none	1119.71	20	2	962GA	7.64
M	WEC000004	ATP synthase subunit alpha, mitochondrial	Q03265	172+VGLKAPGIIPR	none	1119.71	20	3	1061GA	7.64
M	WEC000004	ATP synthase subunit alpha, mitochondrial	Q03265	172+VGLKAPGIIPR	none	1119.71	20	3	1082GA	7.64			0.08														0.035
M	WEC000004	ATP synthase subunit alpha, mitochondrial	Q03265	172+VGLKAPGIIPR	none	1119.71	20	3	1115GA	7.64														0.077														0.017
M	WEC000004	ATP synthase subunit alpha, mitochondrial	Q03265	172+VGLKAPGIIPR	none	1119.71	20	3	962GA	7.64						0.101														0.053
M	WEC000004	ATP synthase subunit alpha, mitochondrial	Q03265	172+VGLKAPGIIPR	none	1119.71	20	3	1031GA	7.64	0.063														0.037
M	WEC000004	ATP synthase subunit alpha, mitochondrial	Q03265	172+VGLKAPGIIPR	none	1119.71	20	3	1081GA	7.64		0.161														0.034
M	WEC000004	ATP synthase subunit alpha, mitochondrial	Q03265	172+VGLKAPGIIPR	none	1119.71	20	3	1114GA	7.64													0.08														0.067
M	WEC000004	ATP synthase subunit alpha, mitochondrial	Q03265	183+ISVREPMQTGIK	none	1357.74	23	2	1031GA	6.65	0.397														0.162
M	WEC000004	ATP synthase subunit alpha, mitochondrial	Q03265	183+ISVREPMQTGIK	none	1357.74	23	2	1112GA	6.65																									0.261
M	WEC000004	ATP synthase subunit alpha, mitochondrial	Q03265	183+ISVREPMQTGIK	none	1357.74	23	2	1114GA	6.65																											0.29
M	WEC000004	ATP synthase subunit alpha, mitochondrial	Q03265	183+ISVREPMQTGIK	none	1357.74	23	2	1081GA	6.65		0.244														0.027
M	WEC000004	ATP synthase subunit alpha, mitochondrial	Q03265	183+ISVREPMQTGIK	none	1357.74	23	3	1031GA	6.65	0.384														0.092
M	WEC000004	ATP synthase subunit alpha, mitochondrial	Q03265	183+ISVREPMQTGIK	none	1357.74	23	3	1112GA	6.65																									0.205
M	WEC000004	ATP synthase subunit alpha, mitochondrial	Q03265	183+ISVREPMQTGIK	none	1357.74	23	3	1114GA	6.65																											0.231
M	WEC000004	ATP synthase subunit alpha, mitochondrial	Q03265	183+ISVREPMQTGIK	none	1357.74	23	3	1081GA	6.65		0.271														0.141
M	WEC000004	ATP synthase subunit alpha, mitochondrial	Q03265	195+AVDSLVPIGR	none	1025.59	19	2	1083GA	9.76				0.201														0.009
M	WEC000004	ATP synthase subunit alpha, mitochondrial	Q03265	195+AVDSLVPIGR	none	1025.59	19	2	1111GA	9.76																								0.234
M	WEC000004	ATP synthase subunit alpha, mitochondrial	Q03265	195+AVDSLVPIGR	none	1025.59	19	2	961GA	9.76					0.197														0.018
M	WEC000004	ATP synthase subunit alpha, mitochondrial	Q03265	195+AVDSLVPIGR	none	1025.59	19	2	1031GA	9.76	0.229														0.017
M	WEC000004	ATP synthase subunit alpha, mitochondrial	Q03265	195+AVDSLVPIGR	none	1025.59	19	2	1061GA	9.76							0.102														0.024
M	WEC000004	ATP synthase subunit alpha, mitochondrial	Q03265	195+AVDSLVPIGR	none	1025.59	19	2	1062GA	9.76								0.215														0.017
M	WEC000004	ATP synthase subunit alpha, mitochondrial	Q03265	195+AVDSLVPIGR	none	1025.59	19	2	1063GA	9.76									0.228														0.056
M	WEC000004	ATP synthase subunit alpha, mitochondrial	Q03265	195+AVDSLVPIGR	none	1025.59	19	2	1113GA	9.76												0.129														0.017
M	WEC000004	ATP synthase subunit alpha, mitochondrial	Q03265	195+AVDSLVPIGR	none	1025.59	19	2	1114GA	9.76													0.131														0.004
M	WEC000004	ATP synthase subunit alpha, mitochondrial	Q03265	195+AVDSLVPIGR	none	1025.59	19	2	1115GA	9.76														0.09														0.01
M	WEC000004	ATP synthase subunit alpha, mitochondrial	Q03265	195+AVDSLVPIGR	none	1025.59	19	2	962GA	9.76						0.12														0.012
M	WEC000004	ATP synthase subunit alpha, mitochondrial	Q03265	195+AVDSLVPIGR	none	1025.59	19	2	1081GA	9.76		0.15														0.008
M	WEC000004	ATP synthase subunit alpha, mitochondrial	Q03265	195+AVDSLVPIGR	none	1025.59	19	2	1082GA	9.76			0.121														0.014
M	WEC000004	ATP synthase subunit alpha, mitochondrial	Q03265	195+AVDSLVPIGR	none	1025.59	19	2	1112GA	9.76											0.169														0.014
M	WEC000004	ATP synthase subunit alpha, mitochondrial	Q03265	219+TSIAIDTIINQK	none	1315.73	19	2	1112GA	11.62
M	WEC000004	ATP synthase subunit alpha, mitochondrial	Q03265	219+TSIAIDTIINQKR	none	1471.84	23	2	1114GA	10.46
M	WEC000004	ATP synthase subunit alpha, mitochondrial	Q03265	219+TSIAIDTIINQKR	none	1471.84	23	2	1115GA	10.46																												0.079
M	WEC000004	ATP synthase subunit alpha, mitochondrial	Q03265	219+TSIAIDTIINQKR	none	1471.84	23	3	1062GA	10.46
M	WEC000004	ATP synthase subunit alpha, mitochondrial	Q03265	219+TSIAIDTIINQKR	none	1471.84	23	3	1063GA	10.46
M	WEC000004	ATP synthase subunit alpha, mitochondrial	Q03265	219+TSIAIDTIINQKR	none	1471.84	23	3	1114GA	10.46													0.178														0.129
M	WEC000004	ATP synthase subunit alpha, mitochondrial	Q03265	219+TSIAIDTIINQKR	none	1471.84	23	3	1115GA	10.46														0.14														0.028
M	WEC000004	ATP synthase subunit alpha, mitochondrial	Q03265	335+EAYPGDVFYLHSR	none	1552.73	26	2	1031GA	10.79	0.232														0.073
M	WEC000004	ATP synthase subunit alpha, mitochondrial	Q03265	335+EAYPGDVFYLHSR	none	1552.73	26	2	1062GA	10.79								0.329														0.156
M	WEC000004	ATP synthase subunit alpha, mitochondrial	Q03265	335+EAYPGDVFYLHSR	none	1552.73	26	2	1063GA	10.79									0.411														0.186
M	WEC000004	ATP synthase subunit alpha, mitochondrial	Q03265	335+EAYPGDVFYLHSR	none	1552.73	26	2	1113GA	10.79																										0.571
M	WEC000004	ATP synthase subunit alpha, mitochondrial	Q03265	335+EAYPGDVFYLHSR	none	1552.73	26	2	1114GA	10.79													0.172														0.129
M	WEC000004	ATP synthase subunit alpha, mitochondrial	Q03265	335+EAYPGDVFYLHSR	none	1552.73	26	2	1083GA	10.79				0.239														0.073
M	WEC000004	ATP synthase subunit alpha, mitochondrial	Q03265	335+EAYPGDVFYLHSR	none	1552.73	26	2	1115GA	10.79														0.131														0.115
M	WEC000004	ATP synthase subunit alpha, mitochondrial	Q03265	335+EAYPGDVFYLHSR	none	1552.73	26	2	961GA	10.79					0.198														0.123
M	WEC000004	ATP synthase subunit alpha, mitochondrial	Q03265	335+EAYPGDVFYLHSR	none	1552.73	26	2	1061GA	10.79																					0.22
M	WEC000004	ATP synthase subunit alpha, mitochondrial	Q03265	335+EAYPGDVFYLHSR	none	1552.73	26	2	1081GA	10.79		0.198														0.037
M	WEC000004	ATP synthase subunit alpha, mitochondrial	Q03265	335+EAYPGDVFYLHSR	none	1552.73	26	2	1082GA	10.79			0.077														0.048
M	WEC000004	ATP synthase subunit alpha, mitochondrial	Q03265	335+EAYPGDVFYLHSR	none	1552.73	26	2	1111GA	10.79										0.112														0.084
M	WEC000004	ATP synthase subunit alpha, mitochondrial	Q03265	335+EAYPGDVFYLHSR	none	1552.73	26	2	1112GA	10.79											0.205														0.032
M	WEC000004	ATP synthase subunit alpha, mitochondrial	Q03265	335+EAYPGDVFYLHSR	none	1552.73	26	2	962GA	10.79						0.099														0.096
M	WEC000004	ATP synthase subunit alpha, mitochondrial	Q03265	335+EAYPGDVFYLHSR	none	1552.73	26	3	1061GA	10.79
M	WEC000004	ATP synthase subunit alpha, mitochondrial	Q03265	335+EAYPGDVFYLHSR	none	1552.73	26	3	1081GA	10.79
M	WEC000004	ATP synthase subunit alpha, mitochondrial	Q03265	335+EAYPGDVFYLHSR	none	1552.73	26	3	1082GA	10.79
M	WEC000004	ATP synthase subunit alpha, mitochondrial	Q03265	335+EAYPGDVFYLHSR	none	1552.73	26	3	1111GA	10.79
M	WEC000004	ATP synthase subunit alpha, mitochondrial	Q03265	335+EAYPGDVFYLHSR	none	1552.73	26	3	1112GA	10.79
M	WEC000004	ATP synthase subunit alpha, mitochondrial	Q03265	335+EAYPGDVFYLHSR	none	1552.73	26	3	1113GA	10.79																										0.29
M	WEC000004	ATP synthase subunit alpha, mitochondrial	Q03265	335+EAYPGDVFYLHSR	none	1552.73	26	3	961GA	10.79
M	WEC000004	ATP synthase subunit alpha, mitochondrial	Q03265	335+EAYPGDVFYLHSR	none	1552.73	26	3	962GA	10.79
M	WEC000004	ATP synthase subunit alpha, mitochondrial	Q03265	335+EAYPGDVFYLHSR	none	1552.73	26	3	1031GA	10.79	0.255														0.061
M	WEC000004	ATP synthase subunit alpha, mitochondrial	Q03265	335+EAYPGDVFYLHSR	none	1552.73	26	3	1062GA	10.79								0.248														0.03
M	WEC000004	ATP synthase subunit alpha, mitochondrial	Q03265	335+EAYPGDVFYLHSR	none	1552.73	26	3	1063GA	10.79									0.264														0.034
M	WEC000004	ATP synthase subunit alpha, mitochondrial	Q03265	335+EAYPGDVFYLHSR	none	1552.73	26	3	1114GA	10.79													0.129														0.063
M	WEC000004	ATP synthase subunit alpha, mitochondrial	Q03265	335+EAYPGDVFYLHSR	none	1552.73	26	3	1115GA	10.79														0.132														0.027
M	WEC000004	ATP synthase subunit alpha, mitochondrial	Q03265	403+GIRPAINVGLSVSR	none	1437.84	28	2	1112GA	9.25																									0.677
M	WEC000004	ATP synthase subunit alpha, mitochondrial	Q03265	403+GIRPAINVGLSVSR	none	1437.84	28	3	1112GA	9.25																									0.294
M	WEC000004	ATP synthase subunit alpha, mitochondrial	Q03265	442+EVAAFAQFGSDLDAATQQLLSR	none	2337.16	53	2	1062GA	22.42																						0.083
M	WEC000004	ATP synthase subunit alpha, mitochondrial	Q03265	442+EVAAFAQFGSDLDAATQQLLSR	none	2337.16	53	2	1082GA	22.42			-0.079														0.127
M	WEC000004	ATP synthase subunit alpha, mitochondrial	Q03265	442+EVAAFAQFGSDLDAATQQLLSR	none	2337.16	53	2	1112GA	22.42
M	WEC000004	ATP synthase subunit alpha, mitochondrial	Q03265	442+EVAAFAQFGSDLDAATQQLLSR	none	2337.16	53	2	1115GA	22.42
M	WEC000004	ATP synthase subunit alpha, mitochondrial	Q03265	442+EVAAFAQFGSDLDAATQQLLSR	none	2337.16	53	2	962GA	22.42
M	WEC000004	ATP synthase subunit alpha, mitochondrial	Q03265	442+EVAAFAQFGSDLDAATQQLLSR	none	2337.16	53	2	1031GA	22.42	0.203														0.054
M	WEC000004	ATP synthase subunit alpha, mitochondrial	Q03265	442+EVAAFAQFGSDLDAATQQLLSR	none	2337.16	53	2	1111GA	22.42										0.053														0.031
M	WEC000004	ATP synthase subunit alpha, mitochondrial	Q03265	442+EVAAFAQFGSDLDAATQQLLSR	none	2337.16	53	2	1113GA	22.42												0.05														0.044
M	WEC000004	ATP synthase subunit alpha, mitochondrial	Q03265	442+EVAAFAQFGSDLDAATQQLLSR	none	2337.16	53	2	961GA	22.42					0.103														0.046
M	WEC000004	ATP synthase subunit alpha, mitochondrial	Q03265	442+EVAAFAQFGSDLDAATQQLLSR	none	2337.16	53	2	1061GA	22.42							0.145														0.05
M	WEC000004	ATP synthase subunit alpha, mitochondrial	Q03265	442+EVAAFAQFGSDLDAATQQLLSR	none	2337.16	53	2	1063GA	22.42									0.193														0.059
M	WEC000004	ATP synthase subunit alpha, mitochondrial	Q03265	442+EVAAFAQFGSDLDAATQQLLSR	none	2337.16	53	2	1081GA	22.42		0.139														0.039
M	WEC000004	ATP synthase subunit alpha, mitochondrial	Q03265	442+EVAAFAQFGSDLDAATQQLLSR	none	2337.16	53	2	1083GA	22.42				0.147														0.083
M	WEC000004	ATP synthase subunit alpha, mitochondrial	Q03265	442+EVAAFAQFGSDLDAATQQLLSR	none	2337.16	53	2	1114GA	22.42													0.11														0.046
M	WEC000004	ATP synthase subunit alpha, mitochondrial	Q03265	442+EVAAFAQFGSDLDAATQQLLSR	none	2337.16	53	3	962GA	22.42						0.112														0.036
M	WEC000004	ATP synthase subunit alpha, mitochondrial	Q03265	442+EVAAFAQFGSDLDAATQQLLSR	none	2337.16	53	3	1062GA	22.42								0.243														0.018
M	WEC000004	ATP synthase subunit alpha, mitochondrial	Q03265	442+EVAAFAQFGSDLDAATQQLLSR	none	2337.16	53	3	1082GA	22.42			0.077														0.032
M	WEC000004	ATP synthase subunit alpha, mitochondrial	Q03265	442+EVAAFAQFGSDLDAATQQLLSR	none	2337.16	53	3	1115GA	22.42														0.109														0.186
M	WEC000004	ATP synthase subunit alpha, mitochondrial	Q03265	442+EVAAFAQFGSDLDAATQQLLSR	none	2337.16	53	3	961GA	22.42					0.167														0.042
M	WEC000004	ATP synthase subunit alpha, mitochondrial	Q03265	442+EVAAFAQFGSDLDAATQQLLSR	none	2337.16	53	3	1031GA	22.42	0.241														0.064
M	WEC000004	ATP synthase subunit alpha, mitochondrial	Q03265	442+EVAAFAQFGSDLDAATQQLLSR	none	2337.16	53	3	1061GA	22.42							0.171														0.036
M	WEC000004	ATP synthase subunit alpha, mitochondrial	Q03265	442+EVAAFAQFGSDLDAATQQLLSR	none	2337.16	53	3	1063GA	22.42									0.225														0.074
M	WEC000004	ATP synthase subunit alpha, mitochondrial	Q03265	442+EVAAFAQFGSDLDAATQQLLSR	none	2337.16	53	3	1081GA	22.42		0.138														0.047
M	WEC000004	ATP synthase subunit alpha, mitochondrial	Q03265	442+EVAAFAQFGSDLDAATQQLLSR	none	2337.16	53	3	1083GA	22.42				0.163														0.07
M	WEC000004	ATP synthase subunit alpha, mitochondrial	Q03265	442+EVAAFAQFGSDLDAATQQLLSR	none	2337.16	53	3	1111GA	22.42										0.072														0.031
M	WEC000004	ATP synthase subunit alpha, mitochondrial	Q03265	442+EVAAFAQFGSDLDAATQQLLSR	none	2337.16	53	3	1113GA	22.42												0.077														0.031
M	WEC000004	ATP synthase subunit alpha, mitochondrial	Q03265	442+EVAAFAQFGSDLDAATQQLLSR	none	2337.16	53	3	1114GA	22.42													0.115														0.066
M	WEC000004	ATP synthase subunit alpha, mitochondrial	Q03265	46+TGTAEMSSILEER	none	1422.67	30	2	1031GA	10.4	0.197														0.099
M	WEC000004	ATP synthase subunit alpha, mitochondrial	Q03265	46+TGTAEMSSILEER	none	1422.67	30	2	1081GA	10.4		0.164														0.022
M	WEC000004	ATP synthase subunit alpha, mitochondrial	Q03265	46+TGTAEMSSILEER	none	1422.67	30	2	1062GA	10.4								0.163														0.055
M	WEC000004	ATP synthase subunit alpha, mitochondrial	Q03265	46+TGTAEMSSILEER	none	1422.67	30	2	1082GA	10.4			0.063														0.041
M	WEC000004	ATP synthase subunit alpha, mitochondrial	Q03265	46+TGTAEMSSILEER	none	1422.67	30	2	1114GA	10.4													0.042														0.061
M	WEC000004	ATP synthase subunit alpha, mitochondrial	Q03265	46+TGTAEMSSILEER	none	1422.67	30	2	1112GA	10.4											0.108														0.059
M	WEC000004	ATP synthase subunit alpha, mitochondrial	Q03265	46+TGTAEMSSILEER	none	1422.67	30	2	1115GA	10.4														0.054														0.099
M	WEC000004	ATP synthase subunit alpha, mitochondrial	Q03265	507+FENAFLSHVISQHQSLLGNIR	none	2409.26	44	3	1031GA	15.25
M	WEC000004	ATP synthase subunit alpha, mitochondrial	Q03265	507+FENAFLSHVISQHQSLLGNIR	none	2409.26	44	3	1062GA	15.25								0.302														0.071
M	WEC000004	ATP synthase subunit alpha, mitochondrial	Q03265	507+FENAFLSHVISQHQSLLGNIR	none	2409.26	44	3	1081GA	15.25		0.244														0.098
M	WEC000004	ATP synthase subunit alpha, mitochondrial	Q03265	507+FENAFLSHVISQHQSLLGNIR	none	2409.26	44	3	1111GA	15.25																								0.398
M	WEC000004	ATP synthase subunit alpha, mitochondrial	Q03265	507+FENAFLSHVISQHQSLLGNIR	none	2409.26	44	3	1114GA	15.25													0.178														0.023
M	WEC000004	ATP synthase subunit alpha, mitochondrial	Q03265	507+FENAFLSHVISQHQSLLGNIR	none	2409.26	44	3	1115GA	15.25														0.169														0.063
M	WEC000004	ATP synthase subunit alpha, mitochondrial	Q03265	507+FENAFLSHVISQHQSLLGNIR	none	2409.26	44	3	961GA	15.25
M	WEC000004	ATP synthase subunit alpha, mitochondrial	Q03265	507+FENAFLSHVISQHQSLLGNIR	none	2409.26	44	3	962GA	15.25						0.261														0.04
M	WEC000004	ATP synthase subunit alpha, mitochondrial	Q03265	507+FENAFLSHVISQHQSLLGNIR	none	2409.26	44	3	1061GA	15.25							0.227														0.068
M	WEC000004	ATP synthase subunit alpha, mitochondrial	Q03265	507+FENAFLSHVISQHQSLLGNIR	none	2409.26	44	3	1082GA	15.25			0.164														0.032
M	WEC000004	ATP synthase subunit alpha, mitochondrial	Q03265	507+FENAFLSHVISQHQSLLGNIR	none	2409.26	44	3	1112GA	15.25											0.255														0.043
M	WEC000004	ATP synthase subunit alpha, mitochondrial	Q03265	507+FENAFLSHVISQHQSLLGNIR	none	2409.26	44	4	1031GA	15.25	0.194														0.129
M	WEC000004	ATP synthase subunit alpha, mitochondrial	Q03265	507+FENAFLSHVISQHQSLLGNIR	none	2409.26	44	4	1063GA	15.25									0.056														0.139
M	WEC000004	ATP synthase subunit alpha, mitochondrial	Q03265	507+FENAFLSHVISQHQSLLGNIR	none	2409.26	44	4	961GA	15.25					0.156														0.151
M	WEC000004	ATP synthase subunit alpha, mitochondrial	Q03265	507+FENAFLSHVISQHQSLLGNIR	none	2409.26	44	4	1062GA	15.25								0.191														0.026
M	WEC000004	ATP synthase subunit alpha, mitochondrial	Q03265	507+FENAFLSHVISQHQSLLGNIR	none	2409.26	44	4	1081GA	15.25		0.167														0.154
M	WEC000004	ATP synthase subunit alpha, mitochondrial	Q03265	507+FENAFLSHVISQHQSLLGNIR	none	2409.26	44	4	1111GA	15.25																								0.331
M	WEC000004	ATP synthase subunit alpha, mitochondrial	Q03265	507+FENAFLSHVISQHQSLLGNIR	none	2409.26	44	4	1113GA	15.25												0.088														0.189
M	WEC000004	ATP synthase subunit alpha, mitochondrial	Q03265	507+FENAFLSHVISQHQSLLGNIR	none	2409.26	44	4	962GA	15.25						0.128														0.041
M	WEC000004	ATP synthase subunit alpha, mitochondrial	Q03265	507+FENAFLSHVISQHQSLLGNIR	none	2409.26	44	4	1061GA	15.25							0.153														0.052
M	WEC000004	ATP synthase subunit alpha, mitochondrial	Q03265	507+FENAFLSHVISQHQSLLGNIR	none	2409.26	44	4	1082GA	15.25			0.134														0.048
M	WEC000004	ATP synthase subunit alpha, mitochondrial	Q03265	507+FENAFLSHVISQHQSLLGNIR	none	2409.26	44	4	1114GA	15.25													0.066														0.071
M	WEC000004	ATP synthase subunit alpha, mitochondrial	Q03265	507+FENAFLSHVISQHQSLLGNIR	none	2409.26	44	4	1115GA	15.25														0.085														0.111
M	WEC000004	ATP synthase subunit alpha, mitochondrial	Q03265	507+FENAFLSHVISQHQSLLGNIR	none	2409.26	44	4	1112GA	15.25											0.155														0.047
M	WEC000004	ATP synthase subunit alpha, mitochondrial	Q03265	540+LKEIVTNFLAGFEP	none	1576.85	23	2	1113GA	19.02																										0.272
M	WEC000004	ATP synthase subunit alpha, mitochondrial	Q03265	540+LKEIVTNFLAGFEP	none	1576.85	23	2	1062GA	19.02																						0.664
M	WEC000004	ATP synthase subunit alpha, mitochondrial	Q03265	540+LKEIVTNFLAGFEP	none	1576.85	23	2	1083GA	19.02																		0.444
M	WEC000004	ATP synthase subunit alpha, mitochondrial	Q03265	540+LKEIVTNFLAGFEP	none	1576.85	23	2	1063GA	19.02																							0.64
M	WEC000004	ATP synthase subunit alpha, mitochondrial	Q03265	540+LKEIVTNFLAGFEP	none	1576.85	23	2	1112GA	19.02																									0.488
M	WEC000004	ATP synthase subunit alpha, mitochondrial	Q03265	540+LKEIVTNFLAGFEP	none	1576.85	23	2	1114GA	19.02																											0.452
M	WEC000004	ATP synthase subunit alpha, mitochondrial	Q03265	540+LKEIVTNFLAGFEP	none	1576.85	23	2	1115GA	19.02																												0.533
M	WEC000004	ATP synthase subunit alpha, mitochondrial	Q03265	540+LKEIVTNFLAGFEP	none	1576.85	23	2	961GA	19.02																			0.566
M	WEC000004	ATP synthase subunit alpha, mitochondrial	Q03265	540+LKEIVTNFLAGFEP	none	1576.85	23	2	1031GA	19.02															0.018
M	WEC000004	ATP synthase subunit alpha, mitochondrial	Q03265	540+LKEIVTNFLAGFEP	none	1576.85	23	2	1061GA	19.02																					0.214
M	WEC000004	ATP synthase subunit alpha, mitochondrial	Q03265	540+LKEIVTNFLAGFEP	none	1576.85	23	2	1081GA	19.02																0.04
M	WEC000004	ATP synthase subunit alpha, mitochondrial	Q03265	540+LKEIVTNFLAGFEP	none	1576.85	23	2	1082GA	19.02																	0.225
M	WEC000004	ATP synthase subunit alpha, mitochondrial	Q03265	540+LKEIVTNFLAGFEP	none	1576.85	23	2	962GA	19.02																				0.154
M	WEC000004	ATP synthase subunit alpha, mitochondrial	Q03265	59+ILGADTSVDLEETGR	none	1574.78	29	2	1031GA	10.28	0.335														0.034
M	WEC000004	ATP synthase subunit alpha, mitochondrial	Q03265	59+ILGADTSVDLEETGR	none	1574.78	29	2	1062GA	10.28								0.265														0.083
M	WEC000004	ATP synthase subunit alpha, mitochondrial	Q03265	59+ILGADTSVDLEETGR	none	1574.78	29	2	1063GA	10.28									0.279														0.09
M	WEC000004	ATP synthase subunit alpha, mitochondrial	Q03265	59+ILGADTSVDLEETGR	none	1574.78	29	2	1081GA	10.28		0.22														0.113
M	WEC000004	ATP synthase subunit alpha, mitochondrial	Q03265	59+ILGADTSVDLEETGR	none	1574.78	29	2	1082GA	10.28																	0.189
M	WEC000004	ATP synthase subunit alpha, mitochondrial	Q03265	59+ILGADTSVDLEETGR	none	1574.78	29	2	1083GA	10.28
M	WEC000004	ATP synthase subunit alpha, mitochondrial	Q03265	59+ILGADTSVDLEETGR	none	1574.78	29	2	1111GA	10.28										0.145														0.137
M	WEC000004	ATP synthase subunit alpha, mitochondrial	Q03265	59+ILGADTSVDLEETGR	none	1574.78	29	2	1112GA	10.28											0.264														0.054
M	WEC000004	ATP synthase subunit alpha, mitochondrial	Q03265	59+ILGADTSVDLEETGR	none	1574.78	29	2	1113GA	10.28												0.122														0.1
M	WEC000004	ATP synthase subunit alpha, mitochondrial	Q03265	59+ILGADTSVDLEETGR	none	1574.78	29	2	1114GA	10.28
M	WEC000004	ATP synthase subunit alpha, mitochondrial	Q03265	59+ILGADTSVDLEETGR	none	1574.78	29	2	962GA	10.28						0.229														0.05
M	WEC000004	ATP synthase subunit alpha, mitochondrial	Q03265	59+ILGADTSVDLEETGR	none	1574.78	29	2	1061GA	10.28																					0.201
M	WEC000004	ATP synthase subunit alpha, mitochondrial	Q03265	59+ILGADTSVDLEETGR	none	1574.78	29	2	1115GA	10.28														0.098														0.046
M	WEC000004	ATP synthase subunit alpha, mitochondrial	Q03265	59+ILGADTSVDLEETGR	none	1574.78	29	3	1061GA	10.28
M	WEC000004	ATP synthase subunit alpha, mitochondrial	Q03265	59+ILGADTSVDLEETGR	none	1574.78	29	3	1063GA	10.28
M	WEC000004	ATP synthase subunit alpha, mitochondrial	Q03265	59+ILGADTSVDLEETGR	none	1574.78	29	3	1081GA	10.28
M	WEC000004	ATP synthase subunit alpha, mitochondrial	Q03265	59+ILGADTSVDLEETGR	none	1574.78	29	3	1112GA	10.28
M	WEC000004	ATP synthase subunit alpha, mitochondrial	Q03265	59+ILGADTSVDLEETGR	none	1574.78	29	3	962GA	10.28
M	WEC000004	ATP synthase subunit alpha, mitochondrial	Q03265	74+VLSIGDGIAR	none	999.57	19	2	1031GA	8.42	0.419														0.177
M	WEC000004	ATP synthase subunit alpha, mitochondrial	Q03265	74+VLSIGDGIAR	none	999.57	19	2	1061GA	8.42																					0.138
M	WEC000004	ATP synthase subunit alpha, mitochondrial	Q03265	74+VLSIGDGIAR	none	999.57	19	2	1111GA	8.42
M	WEC000004	ATP synthase subunit alpha, mitochondrial	Q03265	74+VLSIGDGIAR	none	999.57	19	2	1112GA	8.42																									0.2
M	WEC000004	ATP synthase subunit alpha, mitochondrial	Q03265	74+VLSIGDGIAR	none	999.57	19	2	1115GA	8.42
M	WEC000004	ATP synthase subunit alpha, mitochondrial	Q03265	74+VLSIGDGIAR	none	999.57	19	2	961GA	8.42
M	WEC000004	ATP synthase subunit alpha, mitochondrial	Q03265	74+VLSIGDGIAR	none	999.57	19	2	962GA	8.42						0.42														0.093
M	WEC000004	ATP synthase subunit beta, mitochondrial	P56480	110+TIAMDGTEGLVR	none	1261.63	21	2	1082GA	8.91
M	WEC000004	ATP synthase subunit beta, mitochondrial	P56480	110+TIAMDGTEGLVR	none	1261.63	21	2	1111GA	8.91																								0.256
M	WEC000004	ATP synthase subunit beta, mitochondrial	P56480	110+TIAMDGTEGLVR	none	1261.63	21	2	1113GA	8.91																										0.05
M	WEC000004	ATP synthase subunit beta, mitochondrial	P56480	110+TIAMDGTEGLVR	none	1261.63	21	2	1031GA	8.91	0.199														0.045
M	WEC000004	ATP synthase subunit beta, mitochondrial	P56480	110+TIAMDGTEGLVR	none	1261.63	21	2	1062GA	8.91								0.193														0.044
M	WEC000004	ATP synthase subunit beta, mitochondrial	P56480	110+TIAMDGTEGLVR	none	1261.63	21	2	1063GA	8.91									0.231														0.086
M	WEC000004	ATP synthase subunit beta, mitochondrial	P56480	110+TIAMDGTEGLVR	none	1261.63	21	2	1114GA	8.91													0.125														0.042
M	WEC000004	ATP synthase subunit beta, mitochondrial	P56480	110+TIAMDGTEGLVR	none	1261.63	21	2	1061GA	8.91							0.11														0.054
M	WEC000004	ATP synthase subunit beta, mitochondrial	P56480	110+TIAMDGTEGLVR	none	1261.63	21	2	1081GA	8.91		0.111														0.016
M	WEC000004	ATP synthase subunit beta, mitochondrial	P56480	110+TIAMDGTEGLVR	none	1261.63	21	2	1115GA	8.91														0.042														0.023
M	WEC000004	ATP synthase subunit beta, mitochondrial	P56480	110+TIAMDGTEGLVR	none	1261.63	21	2	962GA	8.91						0.108														0.032
M	WEC000004	ATP synthase subunit beta, mitochondrial	P56480	110+TIAMDGTEGLVR	none	1261.63	21	2	1112GA	8.91											0.146														0.015
M	WEC000004	ATP synthase subunit beta, mitochondrial	P56480	125+VLDSGAPIKIPVGPETLGR	none	1918.09	35	2	1031GA	12.87
M	WEC000004	ATP synthase subunit beta, mitochondrial	P56480	125+VLDSGAPIKIPVGPETLGR	none	1918.09	35	2	1062GA	12.87																						0.102
M	WEC000004	ATP synthase subunit beta, mitochondrial	P56480	125+VLDSGAPIKIPVGPETLGR	none	1918.09	35	2	1063GA	12.87																							0.101
M	WEC000004	ATP synthase subunit beta, mitochondrial	P56480	125+VLDSGAPIKIPVGPETLGR	none	1918.09	35	2	1082GA	12.87			0.096														0.032
M	WEC000004	ATP synthase subunit beta, mitochondrial	P56480	125+VLDSGAPIKIPVGPETLGR	none	1918.09	35	2	1083GA	12.87				0.145														0.002
M	WEC000004	ATP synthase subunit beta, mitochondrial	P56480	125+VLDSGAPIKIPVGPETLGR	none	1918.09	35	2	1113GA	12.87
M	WEC000004	ATP synthase subunit beta, mitochondrial	P56480	125+VLDSGAPIKIPVGPETLGR	none	1918.09	35	2	1114GA	12.87													0.099														0.021
M	WEC000004	ATP synthase subunit beta, mitochondrial	P56480	125+VLDSGAPIKIPVGPETLGR	none	1918.09	35	2	1061GA	12.87							0.12														0.052
M	WEC000004	ATP synthase subunit beta, mitochondrial	P56480	125+VLDSGAPIKIPVGPETLGR	none	1918.09	35	2	1112GA	12.87											0.149														0.037
M	WEC000004	ATP synthase subunit beta, mitochondrial	P56480	125+VLDSGAPIKIPVGPETLGR	none	1918.09	35	2	1115GA	12.87														0.091														0.025
M	WEC000004	ATP synthase subunit beta, mitochondrial	P56480	125+VLDSGAPIKIPVGPETLGR	none	1918.09	35	2	1081GA	12.87		0.144														0.053
M	WEC000004	ATP synthase subunit beta, mitochondrial	P56480	125+VLDSGAPIKIPVGPETLGR	none	1918.09	35	3	1031GA	12.87	0.098														0.058
M	WEC000004	ATP synthase subunit beta, mitochondrial	P56480	125+VLDSGAPIKIPVGPETLGR	none	1918.09	35	3	1082GA	12.87			0.063														0.027
M	WEC000004	ATP synthase subunit beta, mitochondrial	P56480	125+VLDSGAPIKIPVGPETLGR	none	1918.09	35	3	1083GA	12.87				0.143														0.011
M	WEC000004	ATP synthase subunit beta, mitochondrial	P56480	125+VLDSGAPIKIPVGPETLGR	none	1918.09	35	3	1111GA	12.87										0.071														0.031
M	WEC000004	ATP synthase subunit beta, mitochondrial	P56480	125+VLDSGAPIKIPVGPETLGR	none	1918.09	35	3	1113GA	12.87												0.099														0.077
M	WEC000004	ATP synthase subunit beta, mitochondrial	P56480	125+VLDSGAPIKIPVGPETLGR	none	1918.09	35	3	1062GA	12.87								0.169														0.033
M	WEC000004	ATP synthase subunit beta, mitochondrial	P56480	125+VLDSGAPIKIPVGPETLGR	none	1918.09	35	3	1063GA	12.87									0.191														0.023
M	WEC000004	ATP synthase subunit beta, mitochondrial	P56480	125+VLDSGAPIKIPVGPETLGR	none	1918.09	35	3	1114GA	12.87													0.079														0.01
M	WEC000004	ATP synthase subunit beta, mitochondrial	P56480	125+VLDSGAPIKIPVGPETLGR	none	1918.09	35	3	1061GA	12.87							0.075														0.02
M	WEC000004	ATP synthase subunit beta, mitochondrial	P56480	125+VLDSGAPIKIPVGPETLGR	none	1918.09	35	3	1081GA	12.87																0.373
M	WEC000004	ATP synthase subunit beta, mitochondrial	P56480	125+VLDSGAPIKIPVGPETLGR	none	1918.09	35	3	1112GA	12.87											0.143														0.035
M	WEC000004	ATP synthase subunit beta, mitochondrial	P56480	125+VLDSGAPIKIPVGPETLGR	none	1918.09	35	3	1115GA	12.87														0.083														0.022
M	WEC000004	ATP synthase subunit beta, mitochondrial	P56480	144+IMNVIGEPIDER	none	1384.7	24	2	1111GA	10.79										0.07														0.174
M	WEC000004	ATP synthase subunit beta, mitochondrial	P56480	144+IMNVIGEPIDER	none	1384.7	24	2	1031GA	10.79	0.18														0.037
M	WEC000004	ATP synthase subunit beta, mitochondrial	P56480	144+IMNVIGEPIDER	none	1384.7	24	2	1062GA	10.79								0.147														0.046
M	WEC000004	ATP synthase subunit beta, mitochondrial	P56480	144+IMNVIGEPIDER	none	1384.7	24	2	1063GA	10.79									0.144														0.03
M	WEC000004	ATP synthase subunit beta, mitochondrial	P56480	144+IMNVIGEPIDER	none	1384.7	24	2	1113GA	10.79												0.106														0.056
M	WEC000004	ATP synthase subunit beta, mitochondrial	P56480	144+IMNVIGEPIDER	none	1384.7	24	2	1114GA	10.79													0.072														0.184
M	WEC000004	ATP synthase subunit beta, mitochondrial	P56480	144+IMNVIGEPIDER	none	1384.7	24	2	1081GA	10.79		0.126														0.037
M	WEC000004	ATP synthase subunit beta, mitochondrial	P56480	144+IMNVIGEPIDER	none	1384.7	24	2	1115GA	10.79														0.053														0.024
M	WEC000004	ATP synthase subunit beta, mitochondrial	P56480	144+IMNVIGEPIDER	none	1384.7	24	2	1061GA	10.79							0.045														0.025
M	WEC000004	ATP synthase subunit beta, mitochondrial	P56480	144+IMNVIGEPIDER	none	1384.7	24	2	1082GA	10.79			0.035														0.025
M	WEC000004	ATP synthase subunit beta, mitochondrial	P56480	144+IMNVIGEPIDERGPIK	none	1779.96	31	2	1031GA	10.78	0.248														0.107
M	WEC000004	ATP synthase subunit beta, mitochondrial	P56480	144+IMNVIGEPIDERGPIK	none	1779.96	31	2	1061GA	10.78							0.174														0.131
M	WEC000004	ATP synthase subunit beta, mitochondrial	P56480	144+IMNVIGEPIDERGPIK	none	1779.96	31	2	1062GA	10.78
M	WEC000004	ATP synthase subunit beta, mitochondrial	P56480	144+IMNVIGEPIDERGPIK	none	1779.96	31	2	1063GA	10.78
M	WEC000004	ATP synthase subunit beta, mitochondrial	P56480	144+IMNVIGEPIDERGPIK	none	1779.96	31	2	1082GA	10.78			0.098														0.053
M	WEC000004	ATP synthase subunit beta, mitochondrial	P56480	144+IMNVIGEPIDERGPIK	none	1779.96	31	2	1083GA	10.78
M	WEC000004	ATP synthase subunit beta, mitochondrial	P56480	144+IMNVIGEPIDERGPIK	none	1779.96	31	2	1114GA	10.78													0.111														0.057
M	WEC000004	ATP synthase subunit beta, mitochondrial	P56480	144+IMNVIGEPIDERGPIK	none	1779.96	31	2	1081GA	10.78		0.162														0.075
M	WEC000004	ATP synthase subunit beta, mitochondrial	P56480	144+IMNVIGEPIDERGPIK	none	1779.96	31	2	1112GA	10.78											0.205														0.168
M	WEC000004	ATP synthase subunit beta, mitochondrial	P56480	144+IMNVIGEPIDERGPIK	none	1779.96	31	2	1115GA	10.78														0.101														0.089
M	WEC000004	ATP synthase subunit beta, mitochondrial	P56480	144+IMNVIGEPIDERGPIK	none	1779.96	31	2	962GA	10.78
M	WEC000004	ATP synthase subunit beta, mitochondrial	P56480	144+IMNVIGEPIDERGPIK	none	1779.96	31	3	1063GA	10.78									0.183														0.073
M	WEC000004	ATP synthase subunit beta, mitochondrial	P56480	144+IMNVIGEPIDERGPIK	none	1779.96	31	3	1113GA	10.78																										0.253
M	WEC000004	ATP synthase subunit beta, mitochondrial	P56480	144+IMNVIGEPIDERGPIK	none	1779.96	31	3	1061GA	10.78							0.092														0.019
M	WEC000004	ATP synthase subunit beta, mitochondrial	P56480	144+IMNVIGEPIDERGPIK	none	1779.96	31	3	1062GA	10.78								0.17														0.029
M	WEC000004	ATP synthase subunit beta, mitochondrial	P56480	144+IMNVIGEPIDERGPIK	none	1779.96	31	3	1083GA	10.78				0.139														0.043
M	WEC000004	ATP synthase subunit beta, mitochondrial	P56480	144+IMNVIGEPIDERGPIK	none	1779.96	31	3	1031GA	10.78	0.207														0.048
M	WEC000004	ATP synthase subunit beta, mitochondrial	P56480	144+IMNVIGEPIDERGPIK	none	1779.96	31	3	1082GA	10.78			0.07														0.039
M	WEC000004	ATP synthase subunit beta, mitochondrial	P56480	144+IMNVIGEPIDERGPIK	none	1779.96	31	3	1112GA	10.78											0.125														0.049
M	WEC000004	ATP synthase subunit beta, mitochondrial	P56480	144+IMNVIGEPIDERGPIK	none	1779.96	31	3	1114GA	10.78													0.086														0.035
M	WEC000004	ATP synthase subunit beta, mitochondrial	P56480	144+IMNVIGEPIDERGPIK	none	1779.96	31	3	1081GA	10.78		0.138														0.018
M	WEC000004	ATP synthase subunit beta, mitochondrial	P56480	144+IMNVIGEPIDERGPIK	none	1779.96	31	3	1115GA	10.78														0.081														0.014
M	WEC000004	ATP synthase subunit beta, mitochondrial	P56480	189+VVDLLAPYAK	none	1087.63	16	2	1113GA	11.78												0.158														0.011
M	WEC000004	ATP synthase subunit beta, mitochondrial	P56480	189+VVDLLAPYAK	none	1087.63	16	2	1111GA	11.78										0.098														0.019
M	WEC000004	ATP synthase subunit beta, mitochondrial	P56480	189+VVDLLAPYAK	none	1087.63	16	2	1031GA	11.78	0.168														0.02
M	WEC000004	ATP synthase subunit beta, mitochondrial	P56480	189+VVDLLAPYAK	none	1087.63	16	2	1061GA	11.78							0.086														0.017
M	WEC000004	ATP synthase subunit beta, mitochondrial	P56480	189+VVDLLAPYAK	none	1087.63	16	2	1062GA	11.78								0.16														0.017
M	WEC000004	ATP synthase subunit beta, mitochondrial	P56480	189+VVDLLAPYAK	none	1087.63	16	2	1063GA	11.78									0.157														0.03
M	WEC000004	ATP synthase subunit beta, mitochondrial	P56480	189+VVDLLAPYAK	none	1087.63	16	2	1081GA	11.78		0.164														0.017
M	WEC000004	ATP synthase subunit beta, mitochondrial	P56480	189+VVDLLAPYAK	none	1087.63	16	2	1082GA	11.78			0.102														0.018
M	WEC000004	ATP synthase subunit beta, mitochondrial	P56480	189+VVDLLAPYAK	none	1087.63	16	2	1112GA	11.78																									0.085
M	WEC000004	ATP synthase subunit beta, mitochondrial	P56480	189+VVDLLAPYAK	none	1087.63	16	2	1114GA	11.78													0.108														0.02
M	WEC000004	ATP synthase subunit beta, mitochondrial	P56480	189+VVDLLAPYAK	none	1087.63	16	2	1115GA	11.78														0.071														0.013
M	WEC000004	ATP synthase subunit beta, mitochondrial	P56480	189+VVDLLAPYAK	none	1087.63	16	2	962GA	11.78						0.119														0.016
M	WEC000004	ATP synthase subunit beta, mitochondrial	P56480	202+IGLFGGAGVGK	none	974.55	17	2	1111GA	10.6										0.107														0.09
M	WEC000004	ATP synthase subunit beta, mitochondrial	P56480	202+IGLFGGAGVGK	none	974.55	17	2	961GA	10.6					0.168														0.009
M	WEC000004	ATP synthase subunit beta, mitochondrial	P56480	202+IGLFGGAGVGK	none	974.55	17	2	1031GA	10.6	0.216														0.19
M	WEC000004	ATP synthase subunit beta, mitochondrial	P56480	202+IGLFGGAGVGK	none	974.55	17	2	1063GA	10.6									0.167														0.065
M	WEC000004	ATP synthase subunit beta, mitochondrial	P56480	202+IGLFGGAGVGK	none	974.55	17	2	1081GA	10.6		0.184														0.02
M	WEC000004	ATP synthase subunit beta, mitochondrial	P56480	202+IGLFGGAGVGK	none	974.55	17	2	1113GA	10.6												0.112														0.011
M	WEC000004	ATP synthase subunit beta, mitochondrial	P56480	202+IGLFGGAGVGK	none	974.55	17	2	1114GA	10.6													0.073														0.02
M	WEC000004	ATP synthase subunit beta, mitochondrial	P56480	202+IGLFGGAGVGK	none	974.55	17	2	962GA	10.6						0.085														0.019
M	WEC000004	ATP synthase subunit beta, mitochondrial	P56480	202+IGLFGGAGVGK	none	974.55	17	2	1061GA	10.6							0.062														0.066
M	WEC000004	ATP synthase subunit beta, mitochondrial	P56480	202+IGLFGGAGVGK	none	974.55	17	2	1062GA	10.6								0.163														0.075
M	WEC000004	ATP synthase subunit beta, mitochondrial	P56480	202+IGLFGGAGVGK	none	974.55	17	2	1082GA	10.6			0.082														0.007
M	WEC000004	ATP synthase subunit beta, mitochondrial	P56480	202+IGLFGGAGVGK	none	974.55	17	2	1112GA	10.6											0.14														0.022
M	WEC000004	ATP synthase subunit beta, mitochondrial	P56480	202+IGLFGGAGVGK	none	974.55	17	2	1115GA	10.6														0.072														0.008
M	WEC000004	ATP synthase subunit beta, mitochondrial	P56480	213+TVLIMELINNVAK	none	1456.83	18	2	1031GA	21.44
M	WEC000004	ATP synthase subunit beta, mitochondrial	P56480	213+TVLIMELINNVAK	none	1456.83	18	2	1063GA	21.44									0.153														0.018
M	WEC000004	ATP synthase subunit beta, mitochondrial	P56480	213+TVLIMELINNVAK	none	1456.83	18	2	1081GA	21.44
M	WEC000004	ATP synthase subunit beta, mitochondrial	P56480	213+TVLIMELINNVAK	none	1456.83	18	2	1082GA	21.44			0.126														0.015
M	WEC000004	ATP synthase subunit beta, mitochondrial	P56480	213+TVLIMELINNVAK	none	1456.83	18	2	1083GA	21.44
M	WEC000004	ATP synthase subunit beta, mitochondrial	P56480	213+TVLIMELINNVAK	none	1456.83	18	2	1111GA	21.44
M	WEC000004	ATP synthase subunit beta, mitochondrial	P56480	213+TVLIMELINNVAK	none	1456.83	18	2	1112GA	21.44											0.149														0.021
M	WEC000004	ATP synthase subunit beta, mitochondrial	P56480	213+TVLIMELINNVAK	none	1456.83	18	2	1114GA	21.44													0.082														0.035
M	WEC000004	ATP synthase subunit beta, mitochondrial	P56480	213+TVLIMELINNVAK	none	1456.83	18	2	961GA	21.44
M	WEC000004	ATP synthase subunit beta, mitochondrial	P56480	213+TVLIMELINNVAK	none	1456.83	18	2	962GA	21.44
M	WEC000004	ATP synthase subunit beta, mitochondrial	P56480	213+TVLIMELINNVAK	none	1456.83	18	2	1061GA	21.44							0.066														0.016
M	WEC000004	ATP synthase subunit beta, mitochondrial	P56480	213+TVLIMELINNVAK	none	1456.83	18	2	1062GA	21.44								0.131														0.009
M	WEC000004	ATP synthase subunit beta, mitochondrial	P56480	213+TVLIMELINNVAK	none	1456.83	18	2	1115GA	21.44														0.05														0.02
M	WEC000004	ATP synthase subunit beta, mitochondrial	P56480	213+TVLIMELINNVAK	none	1456.83	18	2	1113GA	21.44												0.117														0.039
M	WEC000004	ATP synthase subunit beta, mitochondrial	P56480	213+TVLIMELINNVAK	none	1456.83	18	3	1113GA	21.44
M	WEC000004	ATP synthase subunit beta, mitochondrial	P56480	213+TVLIMELINNVAK	none	1456.83	18	3	1115GA	21.44
M	WEC000004	ATP synthase subunit beta, mitochondrial	P56480	265+VALVYGQMNEPPGAR	none	1600.8	34	2	1113GA	9.3												0.061														0.043
M	WEC000004	ATP synthase subunit beta, mitochondrial	P56480	265+VALVYGQMNEPPGAR	none	1600.8	34	2	961GA	9.3					0														0.12
M	WEC000004	ATP synthase subunit beta, mitochondrial	P56480	265+VALVYGQMNEPPGAR	none	1600.8	34	2	1062GA	9.3								0.126														0.04
M	WEC000004	ATP synthase subunit beta, mitochondrial	P56480	265+VALVYGQMNEPPGAR	none	1600.8	34	2	1063GA	9.3									0.135														0.061
M	WEC000004	ATP synthase subunit beta, mitochondrial	P56480	265+VALVYGQMNEPPGAR	none	1600.8	34	2	1111GA	9.3										0.054														0.09
M	WEC000004	ATP synthase subunit beta, mitochondrial	P56480	265+VALVYGQMNEPPGAR	none	1600.8	34	2	1114GA	9.3													0.058														0.036
M	WEC000004	ATP synthase subunit beta, mitochondrial	P56480	265+VALVYGQMNEPPGAR	none	1600.8	34	2	1115GA	9.3														0.049														0.017
M	WEC000004	ATP synthase subunit beta, mitochondrial	P56480	265+VALVYGQMNEPPGAR	none	1600.8	34	2	962GA	9.3						0.099														0.029
M	WEC000004	ATP synthase subunit beta, mitochondrial	P56480	265+VALVYGQMNEPPGAR	none	1600.8	34	2	1031GA	9.3	0.126														0.067
M	WEC000004	ATP synthase subunit beta, mitochondrial	P56480	265+VALVYGQMNEPPGAR	none	1600.8	34	2	1061GA	9.3							0.062														0.045
M	WEC000004	ATP synthase subunit beta, mitochondrial	P56480	265+VALVYGQMNEPPGAR	none	1600.8	34	2	1081GA	9.3		0.105														0.062
M	WEC000004	ATP synthase subunit beta, mitochondrial	P56480	265+VALVYGQMNEPPGAR	none	1600.8	34	2	1082GA	9.3			0.075														0.05
M	WEC000004	ATP synthase subunit beta, mitochondrial	P56480	265+VALVYGQMNEPPGAR	none	1600.8	34	2	1112GA	9.3											0.114														0.048
M	WEC000004	ATP synthase subunit beta, mitochondrial	P56480	265+VALVYGQMNEPPGAR	none	1600.8	34	3	1031GA	9.3	0.21														0.07
M	WEC000004	ATP synthase subunit beta, mitochondrial	P56480	265+VALVYGQMNEPPGAR	none	1600.8	34	3	1061GA	9.3							0.169														0.099
M	WEC000004	ATP synthase subunit beta, mitochondrial	P56480	265+VALVYGQMNEPPGAR	none	1600.8	34	3	1062GA	9.3
M	WEC000004	ATP synthase subunit beta, mitochondrial	P56480	265+VALVYGQMNEPPGAR	none	1600.8	34	3	1063GA	9.3
M	WEC000004	ATP synthase subunit beta, mitochondrial	P56480	265+VALVYGQMNEPPGAR	none	1600.8	34	3	1081GA	9.3		0.166														0.085
M	WEC000004	ATP synthase subunit beta, mitochondrial	P56480	265+VALVYGQMNEPPGAR	none	1600.8	34	3	1111GA	9.3
M	WEC000004	ATP synthase subunit beta, mitochondrial	P56480	265+VALVYGQMNEPPGAR	none	1600.8	34	3	1112GA	9.3
M	WEC000004	ATP synthase subunit beta, mitochondrial	P56480	265+VALVYGQMNEPPGAR	none	1600.8	34	3	1113GA	9.3
M	WEC000004	ATP synthase subunit beta, mitochondrial	P56480	265+VALVYGQMNEPPGAR	none	1600.8	34	3	1114GA	9.3
M	WEC000004	ATP synthase subunit beta, mitochondrial	P56480	265+VALVYGQMNEPPGAR	none	1600.8	34	3	1115GA	9.3
M	WEC000004	ATP synthase subunit beta, mitochondrial	P56480	265+VALVYGQMNEPPGAR	none	1600.8	34	3	961GA	9.3
M	WEC000004	ATP synthase subunit beta, mitochondrial	P56480	265+VALVYGQMNEPPGAR	none	1600.8	34	3	962GA	9.3
M	WEC000004	ATP synthase subunit beta, mitochondrial	P56480	265+VALVYGQMNEPPGAR	none	1600.8	34	3	1082GA	9.3			0.127														0.157
M	WEC000004	ATP synthase subunit beta, mitochondrial	P56480	282+VALTGLTVAEYFR	none	1438.78	21	2	1062GA	16.85
M	WEC000004	ATP synthase subunit beta, mitochondrial	P56480	282+VALTGLTVAEYFR	none	1438.78	21	2	1063GA	16.85
M	WEC000004	ATP synthase subunit beta, mitochondrial	P56480	282+VALTGLTVAEYFR	none	1438.78	21	2	1112GA	16.85
M	WEC000004	ATP synthase subunit beta, mitochondrial	P56480	282+VALTGLTVAEYFR	none	1438.78	21	2	1113GA	16.85
M	WEC000004	ATP synthase subunit beta, mitochondrial	P56480	282+VALTGLTVAEYFR	none	1438.78	21	2	1115GA	16.85
M	WEC000004	ATP synthase subunit beta, mitochondrial	P56480	295+DQEGQDVLLFIDNIFR	none	1920.96	29	2	1062GA	24.17
M	WEC000004	ATP synthase subunit beta, mitochondrial	P56480	295+DQEGQDVLLFIDNIFR	none	1920.96	29	2	1082GA	24.17
M	WEC000004	ATP synthase subunit beta, mitochondrial	P56480	295+DQEGQDVLLFIDNIFR	none	1920.96	29	2	962GA	24.17
M	WEC000004	ATP synthase subunit beta, mitochondrial	P56480	311+FTQAGSEVSALLGR	none	1434.75	31	2	1063GA	12.6									0.183														0.04
M	WEC000004	ATP synthase subunit beta, mitochondrial	P56480	311+FTQAGSEVSALLGR	none	1434.75	31	2	1111GA	12.6																								0.294
M	WEC000004	ATP synthase subunit beta, mitochondrial	P56480	311+FTQAGSEVSALLGR	none	1434.75	31	2	1113GA	12.6												0.114														0.06
M	WEC000004	ATP synthase subunit beta, mitochondrial	P56480	311+FTQAGSEVSALLGR	none	1434.75	31	2	962GA	12.6						0.095														0.035
M	WEC000004	ATP synthase subunit beta, mitochondrial	P56480	311+FTQAGSEVSALLGR	none	1434.75	31	2	1062GA	12.6								0.154														0.019
M	WEC000004	ATP synthase subunit beta, mitochondrial	P56480	311+FTQAGSEVSALLGR	none	1434.75	31	2	1082GA	12.6			0.089														0.078
M	WEC000004	ATP synthase subunit beta, mitochondrial	P56480	311+FTQAGSEVSALLGR	none	1434.75	31	2	1112GA	12.6											0.144														0.035
M	WEC000004	ATP synthase subunit beta, mitochondrial	P56480	311+FTQAGSEVSALLGR	none	1434.75	31	2	1115GA	12.6														0.046														0.026
M	WEC000004	ATP synthase subunit beta, mitochondrial	P56480	311+FTQAGSEVSALLGR	none	1434.75	31	3	1062GA	12.6
M	WEC000004	ATP synthase subunit beta, mitochondrial	P56480	311+FTQAGSEVSALLGR	none	1434.75	31	3	1082GA	12.6
M	WEC000004	ATP synthase subunit beta, mitochondrial	P56480	311+FTQAGSEVSALLGR	none	1434.75	31	3	1112GA	12.6
M	WEC000004	ATP synthase subunit beta, mitochondrial	P56480	311+FTQAGSEVSALLGR	none	1434.75	31	3	1115GA	12.6
M	WEC000004	ATP synthase subunit beta, mitochondrial	P56480	311+FTQAGSEVSALLGR	none	1434.75	31	3	962GA	12.6
M	WEC000004	ATP synthase subunit beta, mitochondrial	P56480	311+FTQAGSEVSALLGR	none	1434.75	31	3	1031GA	12.6															0.346
M	WEC000004	ATP synthase subunit beta, mitochondrial	P56480	311+FTQAGSEVSALLGR	none	1434.75	31	3	1061GA	12.6																					0.37
M	WEC000004	ATP synthase subunit beta, mitochondrial	P56480	311+FTQAGSEVSALLGR	none	1434.75	31	3	1114GA	12.6																											0.52
M	WEC000004	ATP synthase subunit beta, mitochondrial	P56480	388+AIAELGIYPAVDPLDSTSR	none	1987.03	40	2	1063GA	16.01									0.146														0.017
M	WEC000004	ATP synthase subunit beta, mitochondrial	P56480	388+AIAELGIYPAVDPLDSTSR	none	1987.03	40	2	1111GA	16.01										0.033														0.028
M	WEC000004	ATP synthase subunit beta, mitochondrial	P56480	388+AIAELGIYPAVDPLDSTSR	none	1987.03	40	2	961GA	16.01
M	WEC000004	ATP synthase subunit beta, mitochondrial	P56480	388+AIAELGIYPAVDPLDSTSR	none	1987.03	40	2	1114GA	16.01													0.065														0.013
M	WEC000004	ATP synthase subunit beta, mitochondrial	P56480	388+AIAELGIYPAVDPLDSTSR	none	1987.03	40	2	1112GA	16.01											0.131														0.038
M	WEC000004	ATP synthase subunit beta, mitochondrial	P56480	388+AIAELGIYPAVDPLDSTSR	none	1987.03	40	3	1063GA	16.01
M	WEC000004	ATP synthase subunit beta, mitochondrial	P56480	388+AIAELGIYPAVDPLDSTSR	none	1987.03	40	3	1111GA	16.01
M	WEC000004	ATP synthase subunit beta, mitochondrial	P56480	388+AIAELGIYPAVDPLDSTSR	none	1987.03	40	3	1112GA	16.01																									0.219
M	WEC000004	ATP synthase subunit beta, mitochondrial	P56480	388+AIAELGIYPAVDPLDSTSR	none	1987.03	40	3	1114GA	16.01
M	WEC000004	ATP synthase subunit beta, mitochondrial	P56480	407+IMDPNIVGNEHYDVAR	none	1841.87	31	2	1031GA	8.89
M	WEC000004	ATP synthase subunit beta, mitochondrial	P56480	407+IMDPNIVGNEHYDVAR	none	1841.87	31	2	1061GA	8.89
M	WEC000004	ATP synthase subunit beta, mitochondrial	P56480	407+IMDPNIVGNEHYDVAR	none	1841.87	31	2	1062GA	8.89
M	WEC000004	ATP synthase subunit beta, mitochondrial	P56480	407+IMDPNIVGNEHYDVAR	none	1841.87	31	2	1063GA	8.89
M	WEC000004	ATP synthase subunit beta, mitochondrial	P56480	407+IMDPNIVGNEHYDVAR	none	1841.87	31	2	1081GA	8.89
M	WEC000004	ATP synthase subunit beta, mitochondrial	P56480	407+IMDPNIVGNEHYDVAR	none	1841.87	31	2	1082GA	8.89
M	WEC000004	ATP synthase subunit beta, mitochondrial	P56480	407+IMDPNIVGNEHYDVAR	none	1841.87	31	2	1083GA	8.89
M	WEC000004	ATP synthase subunit beta, mitochondrial	P56480	407+IMDPNIVGNEHYDVAR	none	1841.87	31	2	1113GA	8.89
M	WEC000004	ATP synthase subunit beta, mitochondrial	P56480	407+IMDPNIVGNEHYDVAR	none	1841.87	31	2	1114GA	8.89
M	WEC000004	ATP synthase subunit beta, mitochondrial	P56480	407+IMDPNIVGNEHYDVAR	none	1841.87	31	2	1115GA	8.89														0.07														0.025
M	WEC000004	ATP synthase subunit beta, mitochondrial	P56480	407+IMDPNIVGNEHYDVAR	none	1841.87	31	2	962GA	8.89
M	WEC000004	ATP synthase subunit beta, mitochondrial	P56480	407+IMDPNIVGNEHYDVAR	none	1841.87	31	2	1112GA	8.89											0.162														0.061
M	WEC000004	ATP synthase subunit beta, mitochondrial	P56480	407+IMDPNIVGNEHYDVAR	none	1841.87	31	3	961GA	8.89																			0.223
M	WEC000004	ATP synthase subunit beta, mitochondrial	P56480	407+IMDPNIVGNEHYDVAR	none	1841.87	31	3	1031GA	8.89															0.311
M	WEC000004	ATP synthase subunit beta, mitochondrial	P56480	407+IMDPNIVGNEHYDVAR	none	1841.87	31	3	1063GA	8.89									0.224														0.137
M	WEC000004	ATP synthase subunit beta, mitochondrial	P56480	407+IMDPNIVGNEHYDVAR	none	1841.87	31	3	1082GA	8.89			0.107														0.031
M	WEC000004	ATP synthase subunit beta, mitochondrial	P56480	407+IMDPNIVGNEHYDVAR	none	1841.87	31	3	1083GA	8.89																		0.281
M	WEC000004	ATP synthase subunit beta, mitochondrial	P56480	407+IMDPNIVGNEHYDVAR	none	1841.87	31	3	1113GA	8.89												0.127														0.03
M	WEC000004	ATP synthase subunit beta, mitochondrial	P56480	407+IMDPNIVGNEHYDVAR	none	1841.87	31	3	962GA	8.89						0.154														0.11
M	WEC000004	ATP synthase subunit beta, mitochondrial	P56480	407+IMDPNIVGNEHYDVAR	none	1841.87	31	3	1061GA	8.89																					0.27
M	WEC000004	ATP synthase subunit beta, mitochondrial	P56480	407+IMDPNIVGNEHYDVAR	none	1841.87	31	3	1062GA	8.89								0.198														0.1
M	WEC000004	ATP synthase subunit beta, mitochondrial	P56480	407+IMDPNIVGNEHYDVAR	none	1841.87	31	3	1081GA	8.89		0.184														0.078
M	WEC000004	ATP synthase subunit beta, mitochondrial	P56480	407+IMDPNIVGNEHYDVAR	none	1841.87	31	3	1114GA	8.89													0.112														0.108
M	WEC000004	ATP synthase subunit beta, mitochondrial	P56480	407+IMDPNIVGNEHYDVAR	none	1841.87	31	3	1112GA	8.89											0.171														0.06
M	WEC000004	ATP synthase subunit beta, mitochondrial	P56480	407+IMDPNIVGNEHYDVAR	none	1841.87	31	3	1115GA	8.89														0.089														0.077
M	WEC000004	ATP synthase subunit beta, mitochondrial	P56480	433+SLQDIIAILGMDELSEEDKLTVSR	none	2674.37	47	3	1061GA	23.25							0.095														0.169
M	WEC000004	ATP synthase subunit beta, mitochondrial	P56480	433+SLQDIIAILGMDELSEEDKLTVSR	none	2674.37	47	3	1062GA	23.25								0.163														0.094
M	WEC000004	ATP synthase subunit beta, mitochondrial	P56480	433+SLQDIIAILGMDELSEEDKLTVSR	none	2674.37	47	3	1063GA	23.25									0.131														0.166
M	WEC000004	ATP synthase subunit beta, mitochondrial	P56480	433+SLQDIIAILGMDELSEEDKLTVSR	none	2674.37	47	3	1083GA	23.25				0.062														0.179
M	WEC000004	ATP synthase subunit beta, mitochondrial	P56480	433+SLQDIIAILGMDELSEEDKLTVSR	none	2674.37	47	3	1113GA	23.25																										0.251
M	WEC000004	ATP synthase subunit beta, mitochondrial	P56480	433+SLQDIIAILGMDELSEEDKLTVSR	none	2674.37	47	3	1114GA	23.25													0.038														0.192
M	WEC000004	ATP synthase subunit beta, mitochondrial	P56480	433+SLQDIIAILGMDELSEEDKLTVSR	none	2674.37	47	3	961GA	23.25
M	WEC000004	ATP synthase subunit beta, mitochondrial	P56480	433+SLQDIIAILGMDELSEEDKLTVSR	none	2674.37	47	3	1081GA	23.25		0.085														0.106
M	WEC000004	ATP synthase subunit beta, mitochondrial	P56480	433+SLQDIIAILGMDELSEEDKLTVSR	none	2674.37	47	3	1082GA	23.25			0.054														0.169
M	WEC000004	ATP synthase subunit beta, mitochondrial	P56480	433+SLQDIIAILGMDELSEEDKLTVSR	none	2674.37	47	3	1112GA	23.25											0.096														0.173
M	WEC000004	ATP synthase subunit beta, mitochondrial	P56480	433+SLQDIIAILGMDELSEEDKLTVSR	none	2674.37	47	3	1115GA	23.25														0.045														0.117
M	WEC000004	ATP synthase subunit beta, mitochondrial	P56480	433+SLQDIIAILGMDELSEEDKLTVSR	none	2674.37	47	3	962GA	23.25						0.07														0.162
M	WEC000004	ATP synthase subunit beta, mitochondrial	P56480	433+SLQDIIAILGMDELSEEDKLTVSR	none	2674.37	47	4	1061GA	23.25
M	WEC000004	ATP synthase subunit beta, mitochondrial	P56480	433+SLQDIIAILGMDELSEEDKLTVSR	none	2674.37	47	4	1062GA	23.25
M	WEC000004	ATP synthase subunit beta, mitochondrial	P56480	433+SLQDIIAILGMDELSEEDKLTVSR	none	2674.37	47	4	1081GA	23.25
M	WEC000004	ATP synthase subunit beta, mitochondrial	P56480	433+SLQDIIAILGMDELSEEDKLTVSR	none	2674.37	47	4	1082GA	23.25
M	WEC000004	ATP synthase subunit beta, mitochondrial	P56480	433+SLQDIIAILGMDELSEEDKLTVSR	none	2674.37	47	4	1083GA	23.25
M	WEC000004	ATP synthase subunit beta, mitochondrial	P56480	433+SLQDIIAILGMDELSEEDKLTVSR	none	2674.37	47	4	1113GA	23.25
M	WEC000004	ATP synthase subunit beta, mitochondrial	P56480	433+SLQDIIAILGMDELSEEDKLTVSR	none	2674.37	47	4	1114GA	23.25
M	WEC000004	ATP synthase subunit beta, mitochondrial	P56480	433+SLQDIIAILGMDELSEEDKLTVSR	none	2674.37	47	4	1115GA	23.25
M	WEC000004	ATP synthase subunit beta, mitochondrial	P56480	433+SLQDIIAILGMDELSEEDKLTVSR	none	2674.37	47	4	962GA	23.25
M	WEC000004	ATP synthase subunit beta, mitochondrial	P56480	463+FLSQPFQVAEVFTGHMGK	none	2022	33	2	1112GA	17.31																									0.513
M	WEC000004	ATP synthase subunit beta, mitochondrial	P56480	463+FLSQPFQVAEVFTGHMGK	none	2022	33	3	1113GA	17.31												0.164														0.099
M	WEC000004	ATP synthase subunit beta, mitochondrial	P56480	463+FLSQPFQVAEVFTGHMGK	none	2022	33	3	1115GA	17.31
M	WEC000004	ATP synthase subunit beta, mitochondrial	P56480	463+FLSQPFQVAEVFTGHMGK	none	2022	33	3	1112GA	17.31											0.216														0.06
M	WEC000004	ATP synthase subunit beta, mitochondrial	P56480	463+FLSQPFQVAEVFTGHMGK	none	2022	33	3	1114GA	17.31																											0.077
M	WEC000004	ATP synthase subunit beta, mitochondrial	P56480	490+GFQQILAGEYDHLPEQAFYMVGPIEEAVAK	none	3349.63	67	3	1113GA	22.68												0.036														0.102
M	WEC000004	ATP synthase subunit beta, mitochondrial	P56480	490+GFQQILAGEYDHLPEQAFYMVGPIEEAVAK	none	3349.63	67	3	961GA	22.68					0.073														0.026
M	WEC000004	ATP synthase subunit beta, mitochondrial	P56480	490+GFQQILAGEYDHLPEQAFYMVGPIEEAVAK	none	3349.63	67	3	962GA	22.68						0.049														0.043
M	WEC000004	ATP synthase subunit beta, mitochondrial	P56480	490+GFQQILAGEYDHLPEQAFYMVGPIEEAVAK	none	3349.63	67	3	1031GA	22.68	0.156														0.029
M	WEC000004	ATP synthase subunit beta, mitochondrial	P56480	490+GFQQILAGEYDHLPEQAFYMVGPIEEAVAK	none	3349.63	67	3	1063GA	22.68									0.141														0.028
M	WEC000004	ATP synthase subunit beta, mitochondrial	P56480	490+GFQQILAGEYDHLPEQAFYMVGPIEEAVAK	none	3349.63	67	3	1083GA	22.68				0.108														0.037
M	WEC000004	ATP synthase subunit beta, mitochondrial	P56480	490+GFQQILAGEYDHLPEQAFYMVGPIEEAVAK	none	3349.63	67	3	1111GA	22.68										0.024														0.053
M	WEC000004	ATP synthase subunit beta, mitochondrial	P56480	490+GFQQILAGEYDHLPEQAFYMVGPIEEAVAK	none	3349.63	67	3	1062GA	22.68								0.154														0.043
M	WEC000004	ATP synthase subunit beta, mitochondrial	P56480	490+GFQQILAGEYDHLPEQAFYMVGPIEEAVAK	none	3349.63	67	3	1082GA	22.68			0.057														0.043
M	WEC000004	ATP synthase subunit beta, mitochondrial	P56480	490+GFQQILAGEYDHLPEQAFYMVGPIEEAVAK	none	3349.63	67	3	1114GA	22.68													0.064														0.016
M	WEC000004	ATP synthase subunit beta, mitochondrial	P56480	490+GFQQILAGEYDHLPEQAFYMVGPIEEAVAK	none	3349.63	67	3	1061GA	22.68							0.115														0.043
M	WEC000004	ATP synthase subunit beta, mitochondrial	P56480	490+GFQQILAGEYDHLPEQAFYMVGPIEEAVAK	none	3349.63	67	3	1081GA	22.68		0.095														0.022
M	WEC000004	ATP synthase subunit beta, mitochondrial	P56480	490+GFQQILAGEYDHLPEQAFYMVGPIEEAVAK	none	3349.63	67	3	1112GA	22.68											0.107														0.029
M	WEC000004	ATP synthase subunit beta, mitochondrial	P56480	490+GFQQILAGEYDHLPEQAFYMVGPIEEAVAK	none	3349.63	67	3	1115GA	22.68														0.052														0.015
M	WEC000004	ATP synthase subunit beta, mitochondrial	P56480	490+GFQQILAGEYDHLPEQAFYMVGPIEEAVAK	none	3349.63	67	4	1031GA	22.68	0.098														0.027
M	WEC000004	ATP synthase subunit beta, mitochondrial	P56480	490+GFQQILAGEYDHLPEQAFYMVGPIEEAVAK	none	3349.63	67	4	1063GA	22.68									0.057														0.052
M	WEC000004	ATP synthase subunit beta, mitochondrial	P56480	490+GFQQILAGEYDHLPEQAFYMVGPIEEAVAK	none	3349.63	67	4	1083GA	22.68				0.067														0.088
M	WEC000004	ATP synthase subunit beta, mitochondrial	P56480	490+GFQQILAGEYDHLPEQAFYMVGPIEEAVAK	none	3349.63	67	4	1111GA	22.68
M	WEC000004	ATP synthase subunit beta, mitochondrial	P56480	490+GFQQILAGEYDHLPEQAFYMVGPIEEAVAK	none	3349.63	67	4	1113GA	22.68
M	WEC000004	ATP synthase subunit beta, mitochondrial	P56480	490+GFQQILAGEYDHLPEQAFYMVGPIEEAVAK	none	3349.63	67	4	1114GA	22.68																											0.071
M	WEC000004	ATP synthase subunit beta, mitochondrial	P56480	490+GFQQILAGEYDHLPEQAFYMVGPIEEAVAK	none	3349.63	67	4	961GA	22.68
M	WEC000004	ATP synthase subunit beta, mitochondrial	P56480	490+GFQQILAGEYDHLPEQAFYMVGPIEEAVAK	none	3349.63	67	4	962GA	22.68
M	WEC000004	ATP synthase subunit beta, mitochondrial	P56480	490+GFQQILAGEYDHLPEQAFYMVGPIEEAVAK	none	3349.63	67	4	1061GA	22.68							0.028														0.033
M	WEC000004	ATP synthase subunit beta, mitochondrial	P56480	490+GFQQILAGEYDHLPEQAFYMVGPIEEAVAK	none	3349.63	67	4	1062GA	22.68								0.085														0.025
M	WEC000004	ATP synthase subunit beta, mitochondrial	P56480	490+GFQQILAGEYDHLPEQAFYMVGPIEEAVAK	none	3349.63	67	4	1081GA	22.68																0.039
M	WEC000004	ATP synthase subunit beta, mitochondrial	P56480	490+GFQQILAGEYDHLPEQAFYMVGPIEEAVAK	none	3349.63	67	4	1082GA	22.68			0.02														0.081
M	WEC000004	ATP synthase subunit beta, mitochondrial	P56480	490+GFQQILAGEYDHLPEQAFYMVGPIEEAVAK	none	3349.63	67	4	1112GA	22.68											0.062														0.032
M	WEC000004	ATP synthase subunit beta, mitochondrial	P56480	490+GFQQILAGEYDHLPEQAFYMVGPIEEAVAK	none	3349.63	67	4	1115GA	22.68														0.02														0.025
M	WEC000004	ATP synthase subunit beta, mitochondrial	P56480	95+LVLEVAQHLGESTVR	none	1649.91	31	2	1031GA	11.2
M	WEC000004	ATP synthase subunit beta, mitochondrial	P56480	95+LVLEVAQHLGESTVR	none	1649.91	31	2	1062GA	11.2								0.188														0.057
M	WEC000004	ATP synthase subunit beta, mitochondrial	P56480	95+LVLEVAQHLGESTVR	none	1649.91	31	2	1063GA	11.2									0.254														0.059
M	WEC000004	ATP synthase subunit beta, mitochondrial	P56480	95+LVLEVAQHLGESTVR	none	1649.91	31	2	1111GA	11.2										0.115														0.042
M	WEC000004	ATP synthase subunit beta, mitochondrial	P56480	95+LVLEVAQHLGESTVR	none	1649.91	31	2	1112GA	11.2											0.117														0.033
M	WEC000004	ATP synthase subunit beta, mitochondrial	P56480	95+LVLEVAQHLGESTVR	none	1649.91	31	2	1113GA	11.2												0.096														0.025
M	WEC000004	ATP synthase subunit beta, mitochondrial	P56480	95+LVLEVAQHLGESTVR	none	1649.91	31	2	1114GA	11.2													0.066														0.054
M	WEC000004	ATP synthase subunit beta, mitochondrial	P56480	95+LVLEVAQHLGESTVR	none	1649.91	31	2	1061GA	11.2							0.081														0.038
M	WEC000004	ATP synthase subunit beta, mitochondrial	P56480	95+LVLEVAQHLGESTVR	none	1649.91	31	2	1081GA	11.2		0.109														0.023
M	WEC000004	ATP synthase subunit beta, mitochondrial	P56480	95+LVLEVAQHLGESTVR	none	1649.91	31	2	1115GA	11.2														0.04														0.098
M	WEC000004	ATP synthase subunit beta, mitochondrial	P56480	95+LVLEVAQHLGESTVR	none	1649.91	31	3	1111GA	11.2
M	WEC000004	ATP synthase subunit beta, mitochondrial	P56480	95+LVLEVAQHLGESTVR	none	1649.91	31	3	1061GA	11.2							0.135														0.118
M	WEC000004	ATP synthase subunit beta, mitochondrial	P56480	95+LVLEVAQHLGESTVR	none	1649.91	31	3	1062GA	11.2								0.203														0.059
M	WEC000004	ATP synthase subunit beta, mitochondrial	P56480	95+LVLEVAQHLGESTVR	none	1649.91	31	3	1081GA	11.2		0.141														0.048
M	WEC000004	ATP synthase subunit beta, mitochondrial	P56480	95+LVLEVAQHLGESTVR	none	1649.91	31	3	1112GA	11.2											0.144														0.019
M	WEC000004	ATP synthase subunit beta, mitochondrial	P56480	95+LVLEVAQHLGESTVR	none	1649.91	31	3	1113GA	11.2												0.118														0.005
M	WEC000004	ATP synthase subunit beta, mitochondrial	P56480	95+LVLEVAQHLGESTVR	none	1649.91	31	3	1114GA	11.2													0.102														0.034
M	WEC000004	ATP synthase subunit beta, mitochondrial	P56480	95+LVLEVAQHLGESTVR	none	1649.91	31	3	1115GA	11.2														0.071														0.025
M	WEC000004	ATP synthase subunit d, mitochondrial	Q9DCX2	100+SCAEFVSGSQLR	C:Carbamidomethylation	1339.62	28	2	1031GA	6.83
M	WEC000004	ATP synthase subunit d, mitochondrial	Q9DCX2	100+SCAEFVSGSQLR	C:Carbamidomethylation	1339.62	28	2	1082GA	6.83
M	WEC000004	ATP synthase subunit d, mitochondrial	Q9DCX2	100+SCAEFVSGSQLR	C:Carbamidomethylation	1339.62	28	2	1112GA	6.83											0.123														0.031
M	WEC000004	ATP synthase subunit d, mitochondrial	Q9DCX2	100+SCAEFVSGSQLR	C:Carbamidomethylation	1339.62	28	2	1114GA	6.83
M	WEC000004	ATP synthase subunit d, mitochondrial	Q9DCX2	100+SCAEFVSGSQLR	C:Carbamidomethylation	1339.62	28	3	1031GA	6.83	1.295														0.178
M	WEC000004	ATP synthase subunit d, mitochondrial	Q9DCX2	124+NIIPFDQMTIDDLNEIFPETK	none	2492.21	34	2	1031GA	22.66
M	WEC000004	ATP synthase subunit d, mitochondrial	Q9DCX2	124+NIIPFDQMTIDDLNEIFPETK	none	2492.21	34	2	1061GA	22.66
M	WEC000004	ATP synthase subunit d, mitochondrial	Q9DCX2	124+NIIPFDQMTIDDLNEIFPETK	none	2492.21	34	2	1062GA	22.66
M	WEC000004	ATP synthase subunit d, mitochondrial	Q9DCX2	124+NIIPFDQMTIDDLNEIFPETK	none	2492.21	34	2	1063GA	22.66
M	WEC000004	ATP synthase subunit d, mitochondrial	Q9DCX2	124+NIIPFDQMTIDDLNEIFPETK	none	2492.21	34	2	1081GA	22.66
M	WEC000004	ATP synthase subunit d, mitochondrial	Q9DCX2	124+NIIPFDQMTIDDLNEIFPETK	none	2492.21	34	2	1082GA	22.66
M	WEC000004	ATP synthase subunit d, mitochondrial	Q9DCX2	124+NIIPFDQMTIDDLNEIFPETK	none	2492.21	34	2	1112GA	22.66											0.18														0.035
M	WEC000004	ATP synthase subunit d, mitochondrial	Q9DCX2	124+NIIPFDQMTIDDLNEIFPETK	none	2492.21	34	2	1114GA	22.66
M	WEC000004	ATP synthase subunit d, mitochondrial	Q9DCX2	124+NIIPFDQMTIDDLNEIFPETK	none	2492.21	34	2	1115GA	22.66
M	WEC000004	ATP synthase subunit d, mitochondrial	Q9DCX2	124+NIIPFDQMTIDDLNEIFPETK	none	2492.21	34	3	1031GA	22.66
M	WEC000004	ATP synthase subunit d, mitochondrial	Q9DCX2	124+NIIPFDQMTIDDLNEIFPETK	none	2492.21	34	3	1061GA	22.66							0.154														0.023
M	WEC000004	ATP synthase subunit d, mitochondrial	Q9DCX2	124+NIIPFDQMTIDDLNEIFPETK	none	2492.21	34	3	1062GA	22.66								0.209														0.024
M	WEC000004	ATP synthase subunit d, mitochondrial	Q9DCX2	124+NIIPFDQMTIDDLNEIFPETK	none	2492.21	34	3	1063GA	22.66
M	WEC000004	ATP synthase subunit d, mitochondrial	Q9DCX2	124+NIIPFDQMTIDDLNEIFPETK	none	2492.21	34	3	1081GA	22.66		0.155														0.045
M	WEC000004	ATP synthase subunit d, mitochondrial	Q9DCX2	124+NIIPFDQMTIDDLNEIFPETK	none	2492.21	34	3	1082GA	22.66
M	WEC000004	ATP synthase subunit d, mitochondrial	Q9DCX2	124+NIIPFDQMTIDDLNEIFPETK	none	2492.21	34	3	1083GA	22.66
M	WEC000004	ATP synthase subunit d, mitochondrial	Q9DCX2	124+NIIPFDQMTIDDLNEIFPETK	none	2492.21	34	3	1111GA	22.66
M	WEC000004	ATP synthase subunit d, mitochondrial	Q9DCX2	124+NIIPFDQMTIDDLNEIFPETK	none	2492.21	34	3	1113GA	22.66
M	WEC000004	ATP synthase subunit d, mitochondrial	Q9DCX2	124+NIIPFDQMTIDDLNEIFPETK	none	2492.21	34	3	1114GA	22.66
M	WEC000004	ATP synthase subunit d, mitochondrial	Q9DCX2	124+NIIPFDQMTIDDLNEIFPETK	none	2492.21	34	3	1115GA	22.66														0.1														0.015
M	WEC000004	ATP synthase subunit d, mitochondrial	Q9DCX2	124+NIIPFDQMTIDDLNEIFPETK	none	2492.21	34	3	961GA	22.66
M	WEC000004	ATP synthase subunit d, mitochondrial	Q9DCX2	124+NIIPFDQMTIDDLNEIFPETK	none	2492.21	34	3	962GA	22.66
M	WEC000004	ATP synthase subunit d, mitochondrial	Q9DCX2	124+NIIPFDQMTIDDLNEIFPETK	none	2492.21	34	3	1112GA	22.66											0.18														0.026
M	WEC000004	ATP synthase subunit delta, mitochondrial	Q9D3D9	137+AQSELSGAADEAAR	none	1374.64	45	2	1061GA	5.71							0.141														0.084
M	WEC000004	ATP synthase-coupling factor 6, mitochondrial	P97450	55+QASGGPVDIGPEYQQDLDRELYK	none	2577.23	51	3	1031GA	12.51
M	WEC000004	ATP synthase-coupling factor 6, mitochondrial	P97450	55+QASGGPVDIGPEYQQDLDRELYK	none	2577.23	51	3	1062GA	12.51
M	WEC000004	ATP synthase-coupling factor 6, mitochondrial	P97450	55+QASGGPVDIGPEYQQDLDRELYK	none	2577.23	51	3	1063GA	12.51
M	WEC000004	ATP synthase-coupling factor 6, mitochondrial	P97450	55+QASGGPVDIGPEYQQDLDRELYK	none	2577.23	51	3	1081GA	12.51
M	WEC000004	ATP synthase-coupling factor 6, mitochondrial	P97450	55+QASGGPVDIGPEYQQDLDRELYK	none	2577.23	51	3	1111GA	12.51
M	WEC000004	ATP synthase-coupling factor 6, mitochondrial	P97450	55+QASGGPVDIGPEYQQDLDRELYK	none	2577.23	51	3	1112GA	12.51											0.184														0.07
M	WEC000004	ATP synthase-coupling factor 6, mitochondrial	P97450	55+QASGGPVDIGPEYQQDLDRELYK	none	2577.23	51	3	1114GA	12.51
M	WEC000004	ATP synthase-coupling factor 6, mitochondrial	P97450	55+QASGGPVDIGPEYQQDLDRELYK	none	2577.23	51	3	1115GA	12.51																												0.362
M	WEC000004	ATP synthase-coupling factor 6, mitochondrial	P97450	95+FDDPKFEVIDKPQS	none	1663.81	25	2	1031GA	9.09
M	WEC000004	ATP synthase-coupling factor 6, mitochondrial	P97450	95+FDDPKFEVIDKPQS	none	1663.81	25	2	1061GA	9.09
M	WEC000004	ATP synthase-coupling factor 6, mitochondrial	P97450	95+FDDPKFEVIDKPQS	none	1663.81	25	2	1062GA	9.09
M	WEC000004	ATP synthase-coupling factor 6, mitochondrial	P97450	95+FDDPKFEVIDKPQS	none	1663.81	25	2	1112GA	9.09
M	WEC000004	ATP synthase-coupling factor 6, mitochondrial	P97450	95+FDDPKFEVIDKPQS	none	1663.81	25	2	1114GA	9.09
M	WEC000004	ATP synthase-coupling factor 6, mitochondrial	P97450	95+FDDPKFEVIDKPQS	none	1663.81	25	2	1115GA	9.09
M	WEC000004	ATP synthase-coupling factor 6, mitochondrial	P97450	95+FDDPKFEVIDKPQS	none	1663.81	25	2	961GA	9.09
M	WEC000004	ATP synthase-coupling factor 6, mitochondrial	P97450	95+FDDPKFEVIDKPQS	none	1663.81	25	2	962GA	9.09
M	WEC000004	ATP synthase-coupling factor 6, mitochondrial	P97450	95+FDDPKFEVIDKPQS	none	1663.81	25	2	1081GA	9.09		0.189														0.031
M	WEC000004	ATP synthase-coupling factor 6, mitochondrial	P97450	95+FDDPKFEVIDKPQS	none	1663.81	25	2	1082GA	9.09			0.124														0.055
M	WEC000004	ATP synthase-coupling factor 6, mitochondrial	P97450	95+FDDPKFEVIDKPQS	none	1663.81	25	3	1061GA	9.09
M	WEC000004	ATP synthase-coupling factor 6, mitochondrial	P97450	95+FDDPKFEVIDKPQS	none	1663.81	25	3	1062GA	9.09
M	WEC000004	ATP synthase-coupling factor 6, mitochondrial	P97450	95+FDDPKFEVIDKPQS	none	1663.81	25	3	1112GA	9.09											0.277														0.121
M	WEC000004	ATP synthase-coupling factor 6, mitochondrial	P97450	95+FDDPKFEVIDKPQS	none	1663.81	25	3	1114GA	9.09
M	WEC000004	ATP synthase-coupling factor 6, mitochondrial	P97450	95+FDDPKFEVIDKPQS	none	1663.81	25	3	1115GA	9.09
M	WEC000004	ATP synthase-coupling factor 6, mitochondrial	P97450	95+FDDPKFEVIDKPQS	none	1663.81	25	3	962GA	9.09
M	WEC000004	ATP synthase-coupling factor 6, mitochondrial	P97450	95+FDDPKFEVIDKPQS	none	1663.81	25	3	1081GA	9.09		0.247														0.103
M	WEC000004	ATP synthase-coupling factor 6, mitochondrial	P97450	95+FDDPKFEVIDKPQS	none	1663.81	25	3	1082GA	9.09			0.185														0.146
M	WEC000004	ATP-dependent 6-phosphofructokinase, muscle type	P47857	108+RGITNLCVIGGDGSLTGADTFR	C:Carbamidomethylation	2279.13	36	2	1112GA	12.88
M	WEC000004	ATP-dependent 6-phosphofructokinase, muscle type	P47857	108+RGITNLCVIGGDGSLTGADTFR	C:Carbamidomethylation	2279.13	36	3	1062GA	12.88																						0.206
M	WEC000004	ATP-dependent 6-phosphofructokinase, muscle type	P47857	108+RGITNLCVIGGDGSLTGADTFR	C:Carbamidomethylation	2279.13	36	3	1063GA	12.88																							0.227
M	WEC000004	ATP-dependent 6-phosphofructokinase, muscle type	P47857	108+RGITNLCVIGGDGSLTGADTFR	C:Carbamidomethylation	2279.13	36	3	1113GA	12.88
M	WEC000004	ATP-dependent 6-phosphofructokinase, muscle type	P47857	108+RGITNLCVIGGDGSLTGADTFR	C:Carbamidomethylation	2279.13	36	3	1114GA	12.88																											0.245
M	WEC000004	ATP-dependent 6-phosphofructokinase, muscle type	P47857	108+RGITNLCVIGGDGSLTGADTFR	C:Carbamidomethylation	2279.13	36	3	1115GA	12.88
M	WEC000004	ATP-dependent 6-phosphofructokinase, muscle type	P47857	108+RGITNLCVIGGDGSLTGADTFR	C:Carbamidomethylation	2279.13	36	3	1112GA	12.88											0.398														0.124
M	WEC000004	ATP-dependent 6-phosphofructokinase, muscle type	P47857	109+GITNLCVIGGDGSLTGADTFR	C:Carbamidomethylation	2123.03	32	2	1031GA	14.49	0.339														0.02
M	WEC000004	ATP-dependent 6-phosphofructokinase, muscle type	P47857	109+GITNLCVIGGDGSLTGADTFR	C:Carbamidomethylation	2123.03	32	2	1062GA	14.49								0.363														0.053
M	WEC000004	ATP-dependent 6-phosphofructokinase, muscle type	P47857	109+GITNLCVIGGDGSLTGADTFR	C:Carbamidomethylation	2123.03	32	2	1113GA	14.49
M	WEC000004	ATP-dependent 6-phosphofructokinase, muscle type	P47857	109+GITNLCVIGGDGSLTGADTFR	C:Carbamidomethylation	2123.03	32	2	961GA	14.49					0.334														0.086
M	WEC000004	ATP-dependent 6-phosphofructokinase, muscle type	P47857	109+GITNLCVIGGDGSLTGADTFR	C:Carbamidomethylation	2123.03	32	3	1031GA	14.49
M	WEC000004	ATP-dependent 6-phosphofructokinase, muscle type	P47857	109+GITNLCVIGGDGSLTGADTFR	C:Carbamidomethylation	2123.03	32	3	1062GA	14.49
M	WEC000004	ATP-dependent 6-phosphofructokinase, muscle type	P47857	109+GITNLCVIGGDGSLTGADTFR	C:Carbamidomethylation	2123.03	32	3	1063GA	14.49
M	WEC000004	ATP-dependent 6-phosphofructokinase, muscle type	P47857	109+GITNLCVIGGDGSLTGADTFR	C:Carbamidomethylation	2123.03	32	3	1081GA	14.49
M	WEC000004	ATP-dependent 6-phosphofructokinase, muscle type	P47857	109+GITNLCVIGGDGSLTGADTFR	C:Carbamidomethylation	2123.03	32	3	1082GA	14.49
M	WEC000004	ATP-dependent 6-phosphofructokinase, muscle type	P47857	109+GITNLCVIGGDGSLTGADTFR	C:Carbamidomethylation	2123.03	32	3	1112GA	14.49
M	WEC000004	ATP-dependent 6-phosphofructokinase, muscle type	P47857	109+GITNLCVIGGDGSLTGADTFR	C:Carbamidomethylation	2123.03	32	3	1113GA	14.49
M	WEC000004	ATP-dependent 6-phosphofructokinase, muscle type	P47857	109+GITNLCVIGGDGSLTGADTFR	C:Carbamidomethylation	2123.03	32	3	1114GA	14.49
M	WEC000004	ATP-dependent 6-phosphofructokinase, muscle type	P47857	109+GITNLCVIGGDGSLTGADTFR	C:Carbamidomethylation	2123.03	32	3	1115GA	14.49
M	WEC000004	ATP-dependent 6-phosphofructokinase, muscle type	P47857	109+GITNLCVIGGDGSLTGADTFR	C:Carbamidomethylation	2123.03	32	3	961GA	14.49
M	WEC000004	ATP-dependent 6-phosphofructokinase, muscle type	P47857	130+SEWSDLLNDLQK	none	1446.7	21	2	1115GA	17.56
M	WEC000004	ATP-dependent 6-phosphofructokinase, muscle type	P47857	130+SEWSDLLNDLQK	none	1446.7	21	2	1114GA	17.56																											0.231
M	WEC000004	ATP-dependent 6-phosphofructokinase, muscle type	P47857	130+SEWSDLLNDLQK	none	1446.7	21	2	1112GA	17.56											0.513														0.067
M	WEC000004	ATP-dependent 6-phosphofructokinase, muscle type	P47857	130+SEWSDLLNDLQK	none	1446.7	21	3	1112GA	17.56
M	WEC000004	ATP-dependent 6-phosphofructokinase, muscle type	P47857	130+SEWSDLLNDLQKDGK	none	1746.84	26	2	1061GA	15.35							0.136														0.196
M	WEC000004	ATP-dependent 6-phosphofructokinase, muscle type	P47857	130+SEWSDLLNDLQKDGK	none	1746.84	26	2	1063GA	15.35
M	WEC000004	ATP-dependent 6-phosphofructokinase, muscle type	P47857	130+SEWSDLLNDLQKDGK	none	1746.84	26	2	1111GA	15.35
M	WEC000004	ATP-dependent 6-phosphofructokinase, muscle type	P47857	130+SEWSDLLNDLQKDGK	none	1746.84	26	2	1112GA	15.35
M	WEC000004	ATP-dependent 6-phosphofructokinase, muscle type	P47857	130+SEWSDLLNDLQKDGK	none	1746.84	26	3	1031GA	15.35
M	WEC000004	ATP-dependent 6-phosphofructokinase, muscle type	P47857	130+SEWSDLLNDLQKDGK	none	1746.84	26	3	1061GA	15.35
M	WEC000004	ATP-dependent 6-phosphofructokinase, muscle type	P47857	130+SEWSDLLNDLQKDGK	none	1746.84	26	3	1081GA	15.35
M	WEC000004	ATP-dependent 6-phosphofructokinase, muscle type	P47857	130+SEWSDLLNDLQKDGK	none	1746.84	26	3	1112GA	15.35
M	WEC000004	ATP-dependent 6-phosphofructokinase, muscle type	P47857	145+ITAEEATK	none	861.44	18	2	1062GA	2.93																						0.209
M	WEC000004	ATP-dependent 6-phosphofructokinase, muscle type	P47857	145+ITAEEATK	none	861.44	18	2	1031GA	2.93	0.454														0.076
M	WEC000004	ATP-dependent 6-phosphofructokinase, muscle type	P47857	145+ITAEEATK	none	861.44	18	2	962GA	2.93						0.287														0.133
M	WEC000004	ATP-dependent 6-phosphofructokinase, muscle type	P47857	145+ITAEEATK	none	861.44	18	2	1061GA	2.93							0.296														0.151
M	WEC000004	ATP-dependent 6-phosphofructokinase, muscle type	P47857	145+ITAEEATK	none	861.44	18	2	1063GA	2.93									0.454														0.15
M	WEC000004	ATP-dependent 6-phosphofructokinase, muscle type	P47857	145+ITAEEATK	none	861.44	18	2	1081GA	2.93		0.454														0.159
M	WEC000004	ATP-dependent 6-phosphofructokinase, muscle type	P47857	145+ITAEEATK	none	861.44	18	2	1082GA	2.93			0.235														0.104
M	WEC000004	ATP-dependent 6-phosphofructokinase, muscle type	P47857	145+ITAEEATK	none	861.44	18	2	1083GA	2.93				0.435														0.095
M	WEC000004	ATP-dependent 6-phosphofructokinase, muscle type	P47857	145+ITAEEATK	none	861.44	18	2	1111GA	2.93										0.259														0.03
M	WEC000004	ATP-dependent 6-phosphofructokinase, muscle type	P47857	145+ITAEEATK	none	861.44	18	2	1112GA	2.93											0.485														0.109
M	WEC000004	ATP-dependent 6-phosphofructokinase, muscle type	P47857	145+ITAEEATK	none	861.44	18	2	1114GA	2.93													0.264														0.069
M	WEC000004	ATP-dependent 6-phosphofructokinase, muscle type	P47857	145+ITAEEATK	none	861.44	18	2	1115GA	2.93														0.314														0.177
M	WEC000004	ATP-dependent 6-phosphofructokinase, muscle type	P47857	145+ITAEEATK	none	861.44	18	2	961GA	2.93					0.388														0.074
M	WEC000004	ATP-dependent 6-phosphofructokinase, muscle type	P47857	153+SSYLNIVGLVGSIDNDFCGTDMTIGTDSALHR	C:Carbamidomethylation	3427.6	50	3	1061GA	22.7							0.193														0.022
M	WEC000004	ATP-dependent 6-phosphofructokinase, muscle type	P47857	153+SSYLNIVGLVGSIDNDFCGTDMTIGTDSALHR	C:Carbamidomethylation	3427.6	50	3	1062GA	22.7								0.372														0.043
M	WEC000004	ATP-dependent 6-phosphofructokinase, muscle type	P47857	153+SSYLNIVGLVGSIDNDFCGTDMTIGTDSALHR	C:Carbamidomethylation	3427.6	50	3	1063GA	22.7									0.417														0.049
M	WEC000004	ATP-dependent 6-phosphofructokinase, muscle type	P47857	153+SSYLNIVGLVGSIDNDFCGTDMTIGTDSALHR	C:Carbamidomethylation	3427.6	50	3	1081GA	22.7		0.301														0.07
M	WEC000004	ATP-dependent 6-phosphofructokinase, muscle type	P47857	153+SSYLNIVGLVGSIDNDFCGTDMTIGTDSALHR	C:Carbamidomethylation	3427.6	50	3	1082GA	22.7			0.137														0.054
M	WEC000004	ATP-dependent 6-phosphofructokinase, muscle type	P47857	153+SSYLNIVGLVGSIDNDFCGTDMTIGTDSALHR	C:Carbamidomethylation	3427.6	50	3	1111GA	22.7																								0.135
M	WEC000004	ATP-dependent 6-phosphofructokinase, muscle type	P47857	153+SSYLNIVGLVGSIDNDFCGTDMTIGTDSALHR	C:Carbamidomethylation	3427.6	50	3	1112GA	22.7											0.328														0.095
M	WEC000004	ATP-dependent 6-phosphofructokinase, muscle type	P47857	153+SSYLNIVGLVGSIDNDFCGTDMTIGTDSALHR	C:Carbamidomethylation	3427.6	50	3	1113GA	22.7
M	WEC000004	ATP-dependent 6-phosphofructokinase, muscle type	P47857	153+SSYLNIVGLVGSIDNDFCGTDMTIGTDSALHR	C:Carbamidomethylation	3427.6	50	3	1114GA	22.7													0.172														0.098
M	WEC000004	ATP-dependent 6-phosphofructokinase, muscle type	P47857	153+SSYLNIVGLVGSIDNDFCGTDMTIGTDSALHR	C:Carbamidomethylation	3427.6	50	3	1115GA	22.7														0.136														0.084
M	WEC000004	ATP-dependent 6-phosphofructokinase, muscle type	P47857	153+SSYLNIVGLVGSIDNDFCGTDMTIGTDSALHR	C:Carbamidomethylation	3427.6	50	3	962GA	22.7						0.175														0.082
M	WEC000004	ATP-dependent 6-phosphofructokinase, muscle type	P47857	153+SSYLNIVGLVGSIDNDFCGTDMTIGTDSALHR	C:Carbamidomethylation	3427.6	50	3	961GA	22.7					0.304														0.054
M	WEC000004	ATP-dependent 6-phosphofructokinase, muscle type	P47857	153+SSYLNIVGLVGSIDNDFCGTDMTIGTDSALHR	C:Carbamidomethylation	3427.6	50	4	1061GA	22.7
M	WEC000004	ATP-dependent 6-phosphofructokinase, muscle type	P47857	153+SSYLNIVGLVGSIDNDFCGTDMTIGTDSALHR	C:Carbamidomethylation	3427.6	50	4	1062GA	22.7								0.379														0.077
M	WEC000004	ATP-dependent 6-phosphofructokinase, muscle type	P47857	153+SSYLNIVGLVGSIDNDFCGTDMTIGTDSALHR	C:Carbamidomethylation	3427.6	50	4	1063GA	22.7																							0.257
M	WEC000004	ATP-dependent 6-phosphofructokinase, muscle type	P47857	153+SSYLNIVGLVGSIDNDFCGTDMTIGTDSALHR	C:Carbamidomethylation	3427.6	50	4	1081GA	22.7
M	WEC000004	ATP-dependent 6-phosphofructokinase, muscle type	P47857	153+SSYLNIVGLVGSIDNDFCGTDMTIGTDSALHR	C:Carbamidomethylation	3427.6	50	4	1082GA	22.7																	0.806
M	WEC000004	ATP-dependent 6-phosphofructokinase, muscle type	P47857	153+SSYLNIVGLVGSIDNDFCGTDMTIGTDSALHR	C:Carbamidomethylation	3427.6	50	4	1112GA	22.7
M	WEC000004	ATP-dependent 6-phosphofructokinase, muscle type	P47857	153+SSYLNIVGLVGSIDNDFCGTDMTIGTDSALHR	C:Carbamidomethylation	3427.6	50	4	961GA	22.7					0.189														0.11
M	WEC000004	ATP-dependent 6-phosphofructokinase, muscle type	P47857	17+AIAVLTSGGDAQGMNAAVR	none	1800.91	44	2	1031GA	10.02
M	WEC000004	ATP-dependent 6-phosphofructokinase, muscle type	P47857	17+AIAVLTSGGDAQGMNAAVR	none	1800.91	44	2	1061GA	10.02
M	WEC000004	ATP-dependent 6-phosphofructokinase, muscle type	P47857	17+AIAVLTSGGDAQGMNAAVR	none	1800.91	44	2	1063GA	10.02
M	WEC000004	ATP-dependent 6-phosphofructokinase, muscle type	P47857	17+AIAVLTSGGDAQGMNAAVR	none	1800.91	44	2	1081GA	10.02
M	WEC000004	ATP-dependent 6-phosphofructokinase, muscle type	P47857	17+AIAVLTSGGDAQGMNAAVR	none	1800.91	44	2	1082GA	10.02
M	WEC000004	ATP-dependent 6-phosphofructokinase, muscle type	P47857	17+AIAVLTSGGDAQGMNAAVR	none	1800.91	44	2	1083GA	10.02
M	WEC000004	ATP-dependent 6-phosphofructokinase, muscle type	P47857	17+AIAVLTSGGDAQGMNAAVR	none	1800.91	44	2	1112GA	10.02											0.365														0.173
M	WEC000004	ATP-dependent 6-phosphofructokinase, muscle type	P47857	17+AIAVLTSGGDAQGMNAAVR	none	1800.91	44	2	961GA	10.02
M	WEC000004	ATP-dependent 6-phosphofructokinase, muscle type	P47857	17+AIAVLTSGGDAQGMNAAVR	none	1800.91	44	3	1063GA	10.02
M	WEC000004	ATP-dependent 6-phosphofructokinase, muscle type	P47857	17+AIAVLTSGGDAQGMNAAVR	none	1800.91	44	3	1082GA	10.02
M	WEC000004	ATP-dependent 6-phosphofructokinase, muscle type	P47857	17+AIAVLTSGGDAQGMNAAVR	none	1800.91	44	3	1083GA	10.02
M	WEC000004	ATP-dependent 6-phosphofructokinase, muscle type	P47857	17+AIAVLTSGGDAQGMNAAVR	none	1800.91	44	3	1112GA	10.02
M	WEC000004	ATP-dependent 6-phosphofructokinase, muscle type	P47857	185+IVEIVDAITTTAQSHQR	none	1881	35	2	1061GA	11.84
M	WEC000004	ATP-dependent 6-phosphofructokinase, muscle type	P47857	185+IVEIVDAITTTAQSHQR	none	1881	35	2	1062GA	11.84
M	WEC000004	ATP-dependent 6-phosphofructokinase, muscle type	P47857	185+IVEIVDAITTTAQSHQR	none	1881	35	2	1063GA	11.84
M	WEC000004	ATP-dependent 6-phosphofructokinase, muscle type	P47857	185+IVEIVDAITTTAQSHQR	none	1881	35	2	1083GA	11.84
M	WEC000004	ATP-dependent 6-phosphofructokinase, muscle type	P47857	185+IVEIVDAITTTAQSHQR	none	1881	35	2	1111GA	11.84
M	WEC000004	ATP-dependent 6-phosphofructokinase, muscle type	P47857	185+IVEIVDAITTTAQSHQR	none	1881	35	2	1115GA	11.84
M	WEC000004	ATP-dependent 6-phosphofructokinase, muscle type	P47857	185+IVEIVDAITTTAQSHQR	none	1881	35	2	961GA	11.84
M	WEC000004	ATP-dependent 6-phosphofructokinase, muscle type	P47857	185+IVEIVDAITTTAQSHQR	none	1881	35	2	962GA	11.84
M	WEC000004	ATP-dependent 6-phosphofructokinase, muscle type	P47857	185+IVEIVDAITTTAQSHQR	none	1881	35	3	1031GA	11.84	0.433														0.052
M	WEC000004	ATP-dependent 6-phosphofructokinase, muscle type	P47857	185+IVEIVDAITTTAQSHQR	none	1881	35	3	1081GA	11.84		0.407														0.055
M	WEC000004	ATP-dependent 6-phosphofructokinase, muscle type	P47857	185+IVEIVDAITTTAQSHQR	none	1881	35	3	1082GA	11.84			0.2														0.022
M	WEC000004	ATP-dependent 6-phosphofructokinase, muscle type	P47857	185+IVEIVDAITTTAQSHQR	none	1881	35	3	1112GA	11.84											0.419														0.07
M	WEC000004	ATP-dependent 6-phosphofructokinase, muscle type	P47857	185+IVEIVDAITTTAQSHQR	none	1881	35	3	1113GA	11.84												0.185														0.043
M	WEC000004	ATP-dependent 6-phosphofructokinase, muscle type	P47857	185+IVEIVDAITTTAQSHQR	none	1881	35	3	1114GA	11.84													0.227														0.039
M	WEC000004	ATP-dependent 6-phosphofructokinase, muscle type	P47857	185+IVEIVDAITTTAQSHQR	none	1881	35	3	1061GA	11.84							0.269														0.081
M	WEC000004	ATP-dependent 6-phosphofructokinase, muscle type	P47857	185+IVEIVDAITTTAQSHQR	none	1881	35	3	1062GA	11.84								0.48														0.06
M	WEC000004	ATP-dependent 6-phosphofructokinase, muscle type	P47857	185+IVEIVDAITTTAQSHQR	none	1881	35	3	1063GA	11.84									0.506														0.068
M	WEC000004	ATP-dependent 6-phosphofructokinase, muscle type	P47857	185+IVEIVDAITTTAQSHQR	none	1881	35	3	1083GA	11.84				0.364														0.05
M	WEC000004	ATP-dependent 6-phosphofructokinase, muscle type	P47857	185+IVEIVDAITTTAQSHQR	none	1881	35	3	1111GA	11.84										0.174														0.078
M	WEC000004	ATP-dependent 6-phosphofructokinase, muscle type	P47857	185+IVEIVDAITTTAQSHQR	none	1881	35	3	1115GA	11.84														0.217														0.091
M	WEC000004	ATP-dependent 6-phosphofructokinase, muscle type	P47857	185+IVEIVDAITTTAQSHQR	none	1881	35	3	961GA	11.84					0.386														0.043
M	WEC000004	ATP-dependent 6-phosphofructokinase, muscle type	P47857	185+IVEIVDAITTTAQSHQR	none	1881	35	3	962GA	11.84						0.247														0.031
M	WEC000004	ATP-dependent 6-phosphofructokinase, muscle type	P47857	293+VTVLGHVQR	none	1007.59	15	2	1061GA	5.34							0.254														0.139
M	WEC000004	ATP-dependent 6-phosphofructokinase, muscle type	P47857	293+VTVLGHVQR	none	1007.59	15	2	1062GA	5.34																						0.237
M	WEC000004	ATP-dependent 6-phosphofructokinase, muscle type	P47857	293+VTVLGHVQR	none	1007.59	15	2	1063GA	5.34																							0.347
M	WEC000004	ATP-dependent 6-phosphofructokinase, muscle type	P47857	293+VTVLGHVQR	none	1007.59	15	2	1113GA	5.34												0.235														0.057
M	WEC000004	ATP-dependent 6-phosphofructokinase, muscle type	P47857	293+VTVLGHVQR	none	1007.59	15	2	1031GA	5.34															0.406
M	WEC000004	ATP-dependent 6-phosphofructokinase, muscle type	P47857	293+VTVLGHVQR	none	1007.59	15	2	1081GA	5.34		0.391														0.042
M	WEC000004	ATP-dependent 6-phosphofructokinase, muscle type	P47857	293+VTVLGHVQR	none	1007.59	15	2	1083GA	5.34				0.35														0.034
M	WEC000004	ATP-dependent 6-phosphofructokinase, muscle type	P47857	293+VTVLGHVQR	none	1007.59	15	2	1111GA	5.34										0.266														0.053
M	WEC000004	ATP-dependent 6-phosphofructokinase, muscle type	P47857	293+VTVLGHVQR	none	1007.59	15	2	1114GA	5.34													0.236														0.036
M	WEC000004	ATP-dependent 6-phosphofructokinase, muscle type	P47857	293+VTVLGHVQR	none	1007.59	15	2	1115GA	5.34														0.253														0.06
M	WEC000004	ATP-dependent 6-phosphofructokinase, muscle type	P47857	293+VTVLGHVQR	none	1007.59	15	2	961GA	5.34																			0.249
M	WEC000004	ATP-dependent 6-phosphofructokinase, muscle type	P47857	293+VTVLGHVQR	none	1007.59	15	2	1082GA	5.34			0.213														0.066
M	WEC000004	ATP-dependent 6-phosphofructokinase, muscle type	P47857	293+VTVLGHVQR	none	1007.59	15	2	1112GA	5.34											0.418														0.052
M	WEC000004	ATP-dependent 6-phosphofructokinase, muscle type	P47857	293+VTVLGHVQR	none	1007.59	15	2	962GA	5.34																				0.305
M	WEC000004	ATP-dependent 6-phosphofructokinase, muscle type	P47857	293+VTVLGHVQR	none	1007.59	15	3	1031GA	5.34	0.363														0.186
M	WEC000004	ATP-dependent 6-phosphofructokinase, muscle type	P47857	293+VTVLGHVQR	none	1007.59	15	3	1061GA	5.34							0.188														0.069
M	WEC000004	ATP-dependent 6-phosphofructokinase, muscle type	P47857	293+VTVLGHVQR	none	1007.59	15	3	1062GA	5.34																						0.256
M	WEC000004	ATP-dependent 6-phosphofructokinase, muscle type	P47857	293+VTVLGHVQR	none	1007.59	15	3	1063GA	5.34																							0.332
M	WEC000004	ATP-dependent 6-phosphofructokinase, muscle type	P47857	293+VTVLGHVQR	none	1007.59	15	3	1081GA	5.34		0.37														0.062
M	WEC000004	ATP-dependent 6-phosphofructokinase, muscle type	P47857	293+VTVLGHVQR	none	1007.59	15	3	1082GA	5.34			0.197														0.032
M	WEC000004	ATP-dependent 6-phosphofructokinase, muscle type	P47857	293+VTVLGHVQR	none	1007.59	15	3	1083GA	5.34				0.356														0.057
M	WEC000004	ATP-dependent 6-phosphofructokinase, muscle type	P47857	293+VTVLGHVQR	none	1007.59	15	3	1111GA	5.34										0.213														0.047
M	WEC000004	ATP-dependent 6-phosphofructokinase, muscle type	P47857	293+VTVLGHVQR	none	1007.59	15	3	1112GA	5.34											0.389														0.076
M	WEC000004	ATP-dependent 6-phosphofructokinase, muscle type	P47857	293+VTVLGHVQR	none	1007.59	15	3	1113GA	5.34												0.212														0.053
M	WEC000004	ATP-dependent 6-phosphofructokinase, muscle type	P47857	293+VTVLGHVQR	none	1007.59	15	3	1114GA	5.34													0.207														0.046
M	WEC000004	ATP-dependent 6-phosphofructokinase, muscle type	P47857	293+VTVLGHVQR	none	1007.59	15	3	1115GA	5.34														0.212														0.039
M	WEC000004	ATP-dependent 6-phosphofructokinase, muscle type	P47857	293+VTVLGHVQR	none	1007.59	15	3	961GA	5.34																			0.226
M	WEC000004	ATP-dependent 6-phosphofructokinase, muscle type	P47857	293+VTVLGHVQR	none	1007.59	15	3	962GA	5.34						0.197														0.147
M	WEC000004	ATP-dependent 6-phosphofructokinase, muscle type	P47857	302+GGTPSAFDR	none	906.42	19	2	1031GA	4.82	0.383														0.07
M	WEC000004	ATP-dependent 6-phosphofructokinase, muscle type	P47857	302+GGTPSAFDR	none	906.42	19	2	1083GA	4.82				0.355														0.111
M	WEC000004	ATP-dependent 6-phosphofructokinase, muscle type	P47857	302+GGTPSAFDR	none	906.42	19	2	1114GA	4.82													0.184														0.048
M	WEC000004	ATP-dependent 6-phosphofructokinase, muscle type	P47857	302+GGTPSAFDR	none	906.42	19	2	1081GA	4.82		0.392														0.186
M	WEC000004	ATP-dependent 6-phosphofructokinase, muscle type	P47857	302+GGTPSAFDR	none	906.42	19	2	1082GA	4.82			0.21														0.045
M	WEC000004	ATP-dependent 6-phosphofructokinase, muscle type	P47857	302+GGTPSAFDR	none	906.42	19	2	1112GA	4.82											0.365														0.163
M	WEC000004	ATP-dependent 6-phosphofructokinase, muscle type	P47857	302+GGTPSAFDR	none	906.42	19	2	1115GA	4.82														0.18														0.146
M	WEC000004	ATP-dependent 6-phosphofructokinase, muscle type	P47857	302+GGTPSAFDR	none	906.42	19	2	1061GA	4.82																					0.293
M	WEC000004	ATP-dependent 6-phosphofructokinase, muscle type	P47857	302+GGTPSAFDR	none	906.42	19	2	1111GA	4.82										0.184														0.091
M	WEC000004	ATP-dependent 6-phosphofructokinase, muscle type	P47857	302+GGTPSAFDR	none	906.42	19	2	962GA	4.82																				0.24
M	WEC000004	ATP-dependent 6-phosphofructokinase, muscle type	P47857	316+MGVEAVMALLEGTPDTPACVVSLSGNQAVR	C:Carbamidomethylation	3071.51	61	3	1113GA	22.55																										0.089
M	WEC000004	ATP-dependent 6-phosphofructokinase, muscle type	P47857	316+MGVEAVMALLEGTPDTPACVVSLSGNQAVR	C:Carbamidomethylation	3071.51	61	3	1061GA	22.55							0.221														0.055
M	WEC000004	ATP-dependent 6-phosphofructokinase, muscle type	P47857	316+MGVEAVMALLEGTPDTPACVVSLSGNQAVR	C:Carbamidomethylation	3071.51	61	3	1083GA	22.55				0.225														0.067
M	WEC000004	ATP-dependent 6-phosphofructokinase, muscle type	P47857	316+MGVEAVMALLEGTPDTPACVVSLSGNQAVR	C:Carbamidomethylation	3071.51	61	3	961GA	22.55					0.262														0.042
M	WEC000004	ATP-dependent 6-phosphofructokinase, muscle type	P47857	316+MGVEAVMALLEGTPDTPACVVSLSGNQAVR	C:Carbamidomethylation	3071.51	61	3	962GA	22.55						0.171														0.044
M	WEC000004	ATP-dependent 6-phosphofructokinase, muscle type	P47857	316+MGVEAVMALLEGTPDTPACVVSLSGNQAVR	C:Carbamidomethylation	3071.51	61	3	1031GA	22.55	0.382														0.1
M	WEC000004	ATP-dependent 6-phosphofructokinase, muscle type	P47857	316+MGVEAVMALLEGTPDTPACVVSLSGNQAVR	C:Carbamidomethylation	3071.51	61	3	1062GA	22.55								0.43														0.07
M	WEC000004	ATP-dependent 6-phosphofructokinase, muscle type	P47857	316+MGVEAVMALLEGTPDTPACVVSLSGNQAVR	C:Carbamidomethylation	3071.51	61	3	1063GA	22.55									0.449														0.077
M	WEC000004	ATP-dependent 6-phosphofructokinase, muscle type	P47857	316+MGVEAVMALLEGTPDTPACVVSLSGNQAVR	C:Carbamidomethylation	3071.51	61	3	1081GA	22.55		0.272														0.092
M	WEC000004	ATP-dependent 6-phosphofructokinase, muscle type	P47857	316+MGVEAVMALLEGTPDTPACVVSLSGNQAVR	C:Carbamidomethylation	3071.51	61	3	1111GA	22.55										0.083														0.175
M	WEC000004	ATP-dependent 6-phosphofructokinase, muscle type	P47857	316+MGVEAVMALLEGTPDTPACVVSLSGNQAVR	C:Carbamidomethylation	3071.51	61	3	1115GA	22.55														0.117														0.075
M	WEC000004	ATP-dependent 6-phosphofructokinase, muscle type	P47857	316+MGVEAVMALLEGTPDTPACVVSLSGNQAVR	C:Carbamidomethylation	3071.51	61	3	1112GA	22.55											0.31														0.084
M	WEC000004	ATP-dependent 6-phosphofructokinase, muscle type	P47857	316+MGVEAVMALLEGTPDTPACVVSLSGNQAVR	C:Carbamidomethylation	3071.51	61	3	1114GA	22.55													0.143														0.044
M	WEC000004	ATP-dependent 6-phosphofructokinase, muscle type	P47857	316+MGVEAVMALLEGTPDTPACVVSLSGNQAVR	C:Carbamidomethylation	3071.51	61	4	1061GA	22.55																					0.228
M	WEC000004	ATP-dependent 6-phosphofructokinase, muscle type	P47857	316+MGVEAVMALLEGTPDTPACVVSLSGNQAVR	C:Carbamidomethylation	3071.51	61	4	1113GA	22.55
M	WEC000004	ATP-dependent 6-phosphofructokinase, muscle type	P47857	316+MGVEAVMALLEGTPDTPACVVSLSGNQAVR	C:Carbamidomethylation	3071.51	61	4	1031GA	22.55	0.195														0.133
M	WEC000004	ATP-dependent 6-phosphofructokinase, muscle type	P47857	316+MGVEAVMALLEGTPDTPACVVSLSGNQAVR	C:Carbamidomethylation	3071.51	61	4	1062GA	22.55								0.257														0.091
M	WEC000004	ATP-dependent 6-phosphofructokinase, muscle type	P47857	316+MGVEAVMALLEGTPDTPACVVSLSGNQAVR	C:Carbamidomethylation	3071.51	61	4	1063GA	22.55									0.225														0.139
M	WEC000004	ATP-dependent 6-phosphofructokinase, muscle type	P47857	316+MGVEAVMALLEGTPDTPACVVSLSGNQAVR	C:Carbamidomethylation	3071.51	61	4	1081GA	22.55																0.138
M	WEC000004	ATP-dependent 6-phosphofructokinase, muscle type	P47857	316+MGVEAVMALLEGTPDTPACVVSLSGNQAVR	C:Carbamidomethylation	3071.51	61	4	1083GA	22.55				0.094														0.148
M	WEC000004	ATP-dependent 6-phosphofructokinase, muscle type	P47857	316+MGVEAVMALLEGTPDTPACVVSLSGNQAVR	C:Carbamidomethylation	3071.51	61	4	1111GA	22.55																								0.332
M	WEC000004	ATP-dependent 6-phosphofructokinase, muscle type	P47857	316+MGVEAVMALLEGTPDTPACVVSLSGNQAVR	C:Carbamidomethylation	3071.51	61	4	1114GA	22.55													0.038														0.106
M	WEC000004	ATP-dependent 6-phosphofructokinase, muscle type	P47857	316+MGVEAVMALLEGTPDTPACVVSLSGNQAVR	C:Carbamidomethylation	3071.51	61	4	1115GA	22.55																												0.223
M	WEC000004	ATP-dependent 6-phosphofructokinase, muscle type	P47857	316+MGVEAVMALLEGTPDTPACVVSLSGNQAVR	C:Carbamidomethylation	3071.51	61	4	961GA	22.55																			0.218
M	WEC000004	ATP-dependent 6-phosphofructokinase, muscle type	P47857	316+MGVEAVMALLEGTPDTPACVVSLSGNQAVR	C:Carbamidomethylation	3071.51	61	4	962GA	22.55																				0.191
M	WEC000004	ATP-dependent 6-phosphofructokinase, muscle type	P47857	316+MGVEAVMALLEGTPDTPACVVSLSGNQAVR	C:Carbamidomethylation	3071.51	61	4	1112GA	22.55																									0.103
M	WEC000004	ATP-dependent 6-phosphofructokinase, muscle type	P47857	346+LPLMECVQVTK	C:Carbamidomethylation	1316.68	16	2	1112GA	11.01
M	WEC000004	ATP-dependent 6-phosphofructokinase, muscle type	P47857	346+LPLMECVQVTK	C:Carbamidomethylation	1316.68	16	2	1111GA	11.01										0.293														0.154
M	WEC000004	ATP-dependent 6-phosphofructokinase, muscle type	P47857	346+LPLMECVQVTK	C:Carbamidomethylation	1316.68	16	2	1113GA	11.01																										0.26
M	WEC000004	ATP-dependent 6-phosphofructokinase, muscle type	P47857	346+LPLMECVQVTK	C:Carbamidomethylation	1316.68	16	2	1031GA	11.01															0.12
M	WEC000004	ATP-dependent 6-phosphofructokinase, muscle type	P47857	346+LPLMECVQVTK	C:Carbamidomethylation	1316.68	16	2	1061GA	11.01																					0.125
M	WEC000004	ATP-dependent 6-phosphofructokinase, muscle type	P47857	346+LPLMECVQVTK	C:Carbamidomethylation	1316.68	16	2	1062GA	11.01																						0.16
M	WEC000004	ATP-dependent 6-phosphofructokinase, muscle type	P47857	346+LPLMECVQVTK	C:Carbamidomethylation	1316.68	16	2	1063GA	11.01																							0.193
M	WEC000004	ATP-dependent 6-phosphofructokinase, muscle type	P47857	346+LPLMECVQVTK	C:Carbamidomethylation	1316.68	16	2	1081GA	11.01																0.107
M	WEC000004	ATP-dependent 6-phosphofructokinase, muscle type	P47857	346+LPLMECVQVTK	C:Carbamidomethylation	1316.68	16	2	1082GA	11.01																	0.112
M	WEC000004	ATP-dependent 6-phosphofructokinase, muscle type	P47857	346+LPLMECVQVTK	C:Carbamidomethylation	1316.68	16	2	1083GA	11.01																		0.164
M	WEC000004	ATP-dependent 6-phosphofructokinase, muscle type	P47857	346+LPLMECVQVTK	C:Carbamidomethylation	1316.68	16	2	1114GA	11.01																											0.144
M	WEC000004	ATP-dependent 6-phosphofructokinase, muscle type	P47857	346+LPLMECVQVTK	C:Carbamidomethylation	1316.68	16	2	1115GA	11.01																												0.185
M	WEC000004	ATP-dependent 6-phosphofructokinase, muscle type	P47857	346+LPLMECVQVTK	C:Carbamidomethylation	1316.68	16	2	961GA	11.01																			0.133
M	WEC000004	ATP-dependent 6-phosphofructokinase, muscle type	P47857	346+LPLMECVQVTK	C:Carbamidomethylation	1316.68	16	2	962GA	11.01																				0.112
M	WEC000004	ATP-dependent 6-phosphofructokinase, muscle type	P47857	346+LPLMECVQVTK	C:Carbamidomethylation	1316.68	16	3	1081GA	11.01
M	WEC000004	ATP-dependent 6-phosphofructokinase, muscle type	P47857	377+SFMNNWEVYKLLAHVRPPVSK	none	2514.32	34	3	1083GA	16.4
M	WEC000004	ATP-dependent 6-phosphofructokinase, muscle type	P47857	377+SFMNNWEVYKLLAHVRPPVSK	none	2514.32	34	3	1114GA	16.4
M	WEC000004	ATP-dependent 6-phosphofructokinase, muscle type	P47857	377+SFMNNWEVYKLLAHVRPPVSK	none	2514.32	34	4	1114GA	16.4
M	WEC000004	ATP-dependent 6-phosphofructokinase, muscle type	P47857	387+LLAHVRPPVSK	none	1215.75	21	2	1061GA	5.41							0.291														0.083
M	WEC000004	ATP-dependent 6-phosphofructokinase, muscle type	P47857	387+LLAHVRPPVSK	none	1215.75	21	2	1062GA	5.41								0.331														0.034
M	WEC000004	ATP-dependent 6-phosphofructokinase, muscle type	P47857	387+LLAHVRPPVSK	none	1215.75	21	2	1063GA	5.41									0.419														0.074
M	WEC000004	ATP-dependent 6-phosphofructokinase, muscle type	P47857	387+LLAHVRPPVSK	none	1215.75	21	2	1083GA	5.41				0.293														0.049
M	WEC000004	ATP-dependent 6-phosphofructokinase, muscle type	P47857	387+LLAHVRPPVSK	none	1215.75	21	2	1113GA	5.41												0.217														0.05
M	WEC000004	ATP-dependent 6-phosphofructokinase, muscle type	P47857	387+LLAHVRPPVSK	none	1215.75	21	2	1114GA	5.41													0.169														0.029
M	WEC000004	ATP-dependent 6-phosphofructokinase, muscle type	P47857	387+LLAHVRPPVSK	none	1215.75	21	2	1115GA	5.41														0.219														0.043
M	WEC000004	ATP-dependent 6-phosphofructokinase, muscle type	P47857	387+LLAHVRPPVSK	none	1215.75	21	2	1031GA	5.41	0.3														0.045
M	WEC000004	ATP-dependent 6-phosphofructokinase, muscle type	P47857	387+LLAHVRPPVSK	none	1215.75	21	2	1081GA	5.41		0.297														0.059
M	WEC000004	ATP-dependent 6-phosphofructokinase, muscle type	P47857	387+LLAHVRPPVSK	none	1215.75	21	2	1082GA	5.41			0.075														0.025
M	WEC000004	ATP-dependent 6-phosphofructokinase, muscle type	P47857	387+LLAHVRPPVSK	none	1215.75	21	2	1111GA	5.41										0.194														0.043
M	WEC000004	ATP-dependent 6-phosphofructokinase, muscle type	P47857	387+LLAHVRPPVSK	none	1215.75	21	2	1112GA	5.41											0.405														0.1
M	WEC000004	ATP-dependent 6-phosphofructokinase, muscle type	P47857	387+LLAHVRPPVSK	none	1215.75	21	2	961GA	5.41					0.287														0.048
M	WEC000004	ATP-dependent 6-phosphofructokinase, muscle type	P47857	387+LLAHVRPPVSK	none	1215.75	21	2	962GA	5.41						0.117														0.029
M	WEC000004	ATP-dependent 6-phosphofructokinase, muscle type	P47857	387+LLAHVRPPVSK	none	1215.75	21	3	1113GA	5.41												0.163														0.044
M	WEC000004	ATP-dependent 6-phosphofructokinase, muscle type	P47857	387+LLAHVRPPVSK	none	1215.75	21	3	1114GA	5.41													0.211														0.111
M	WEC000004	ATP-dependent 6-phosphofructokinase, muscle type	P47857	387+LLAHVRPPVSK	none	1215.75	21	3	1115GA	5.41														0.229														0.08
M	WEC000004	ATP-dependent 6-phosphofructokinase, muscle type	P47857	387+LLAHVRPPVSK	none	1215.75	21	3	1031GA	5.41	0.342														0.062
M	WEC000004	ATP-dependent 6-phosphofructokinase, muscle type	P47857	387+LLAHVRPPVSK	none	1215.75	21	3	1061GA	5.41							0.229														0.185
M	WEC000004	ATP-dependent 6-phosphofructokinase, muscle type	P47857	387+LLAHVRPPVSK	none	1215.75	21	3	1062GA	5.41								0.364														0.049
M	WEC000004	ATP-dependent 6-phosphofructokinase, muscle type	P47857	387+LLAHVRPPVSK	none	1215.75	21	3	1063GA	5.41									0.38														0.091
M	WEC000004	ATP-dependent 6-phosphofructokinase, muscle type	P47857	387+LLAHVRPPVSK	none	1215.75	21	3	1081GA	5.41		0.33														0.035
M	WEC000004	ATP-dependent 6-phosphofructokinase, muscle type	P47857	387+LLAHVRPPVSK	none	1215.75	21	3	1083GA	5.41				0.325														0.041
M	WEC000004	ATP-dependent 6-phosphofructokinase, muscle type	P47857	387+LLAHVRPPVSK	none	1215.75	21	3	1111GA	5.41										0.189														0.007
M	WEC000004	ATP-dependent 6-phosphofructokinase, muscle type	P47857	387+LLAHVRPPVSK	none	1215.75	21	3	1112GA	5.41											0.346														0.03
M	WEC000004	ATP-dependent 6-phosphofructokinase, muscle type	P47857	387+LLAHVRPPVSK	none	1215.75	21	3	961GA	5.41					0.302														0.017
M	WEC000004	ATP-dependent 6-phosphofructokinase, muscle type	P47857	387+LLAHVRPPVSK	none	1215.75	21	3	962GA	5.41						0.203														0.024
M	WEC000004	ATP-dependent 6-phosphofructokinase, muscle type	P47857	387+LLAHVRPPVSK	none	1215.75	21	3	1082GA	5.41			0.17														0.018
M	WEC000004	ATP-dependent 6-phosphofructokinase, muscle type	P47857	387+LLAHVRPPVSK	none	1215.75	21	4	1113GA	5.41												0.167														0.042
M	WEC000004	ATP-dependent 6-phosphofructokinase, muscle type	P47857	387+LLAHVRPPVSK	none	1215.75	21	4	1115GA	5.41														0.215														0.061
M	WEC000004	ATP-dependent 6-phosphofructokinase, muscle type	P47857	387+LLAHVRPPVSK	none	1215.75	21	4	1031GA	5.41	0.346														0.062
M	WEC000004	ATP-dependent 6-phosphofructokinase, muscle type	P47857	387+LLAHVRPPVSK	none	1215.75	21	4	1061GA	5.41							0.183														0.038
M	WEC000004	ATP-dependent 6-phosphofructokinase, muscle type	P47857	387+LLAHVRPPVSK	none	1215.75	21	4	1062GA	5.41								0.344														0.063
M	WEC000004	ATP-dependent 6-phosphofructokinase, muscle type	P47857	387+LLAHVRPPVSK	none	1215.75	21	4	1063GA	5.41									0.353														0.071
M	WEC000004	ATP-dependent 6-phosphofructokinase, muscle type	P47857	387+LLAHVRPPVSK	none	1215.75	21	4	1081GA	5.41		0.352														0.084
M	WEC000004	ATP-dependent 6-phosphofructokinase, muscle type	P47857	387+LLAHVRPPVSK	none	1215.75	21	4	1082GA	5.41			0.182														0.035
M	WEC000004	ATP-dependent 6-phosphofructokinase, muscle type	P47857	387+LLAHVRPPVSK	none	1215.75	21	4	1083GA	5.41				0.313														0.054
M	WEC000004	ATP-dependent 6-phosphofructokinase, muscle type	P47857	387+LLAHVRPPVSK	none	1215.75	21	4	1111GA	5.41										0.182														0.079
M	WEC000004	ATP-dependent 6-phosphofructokinase, muscle type	P47857	387+LLAHVRPPVSK	none	1215.75	21	4	1112GA	5.41											0.332														0.075
M	WEC000004	ATP-dependent 6-phosphofructokinase, muscle type	P47857	387+LLAHVRPPVSK	none	1215.75	21	4	1114GA	5.41													0.164														0.039
M	WEC000004	ATP-dependent 6-phosphofructokinase, muscle type	P47857	387+LLAHVRPPVSK	none	1215.75	21	4	961GA	5.41					0.313														0.056
M	WEC000004	ATP-dependent 6-phosphofructokinase, muscle type	P47857	387+LLAHVRPPVSK	none	1215.75	21	4	962GA	5.41						0.194														0.035
M	WEC000004	ATP-dependent 6-phosphofructokinase, muscle type	P47857	398+GGLHTVAVMNVGAPAAGMNAAVR	none	2163.1	50	3	1112GA	10.83																									0.384
M	WEC000004	ATP-dependent 6-phosphofructokinase, muscle type	P47857	398+GGLHTVAVMNVGAPAAGMNAAVR	none	2163.1	50	3	1114GA	10.83																											0.189
M	WEC000004	ATP-dependent 6-phosphofructokinase, muscle type	P47857	398+GGLHTVAVMNVGAPAAGMNAAVR	none	2163.1	50	3	1031GA	10.83															0.241
M	WEC000004	ATP-dependent 6-phosphofructokinase, muscle type	P47857	398+GGLHTVAVMNVGAPAAGMNAAVR	none	2163.1	50	3	1081GA	10.83		0.425														0.172
M	WEC000004	ATP-dependent 6-phosphofructokinase, muscle type	P47857	398+GGLHTVAVMNVGAPAAGMNAAVR	none	2163.1	50	3	1083GA	10.83				0.394														0.148
M	WEC000004	ATP-dependent 6-phosphofructokinase, muscle type	P47857	398+GGLHTVAVMNVGAPAAGMNAAVR	none	2163.1	50	3	961GA	10.83																			0.227
M	WEC000004	ATP-dependent 6-phosphofructokinase, muscle type	P47857	398+GGLHTVAVMNVGAPAAGMNAAVR	none	2163.1	50	4	1031GA	10.83															0.097
M	WEC000004	ATP-dependent 6-phosphofructokinase, muscle type	P47857	398+GGLHTVAVMNVGAPAAGMNAAVR	none	2163.1	50	4	1061GA	10.83
M	WEC000004	ATP-dependent 6-phosphofructokinase, muscle type	P47857	398+GGLHTVAVMNVGAPAAGMNAAVR	none	2163.1	50	4	1063GA	10.83
M	WEC000004	ATP-dependent 6-phosphofructokinase, muscle type	P47857	398+GGLHTVAVMNVGAPAAGMNAAVR	none	2163.1	50	4	1083GA	10.83
M	WEC000004	ATP-dependent 6-phosphofructokinase, muscle type	P47857	398+GGLHTVAVMNVGAPAAGMNAAVR	none	2163.1	50	4	1111GA	10.83
M	WEC000004	ATP-dependent 6-phosphofructokinase, muscle type	P47857	398+GGLHTVAVMNVGAPAAGMNAAVR	none	2163.1	50	4	1112GA	10.83																									0.233
M	WEC000004	ATP-dependent 6-phosphofructokinase, muscle type	P47857	398+GGLHTVAVMNVGAPAAGMNAAVR	none	2163.1	50	4	1113GA	10.83
M	WEC000004	ATP-dependent 6-phosphofructokinase, muscle type	P47857	398+GGLHTVAVMNVGAPAAGMNAAVR	none	2163.1	50	4	1114GA	10.83													0.073														0.108
M	WEC000004	ATP-dependent 6-phosphofructokinase, muscle type	P47857	398+GGLHTVAVMNVGAPAAGMNAAVR	none	2163.1	50	4	1115GA	10.83
M	WEC000004	ATP-dependent 6-phosphofructokinase, muscle type	P47857	433+VLVVHDGFEGLAK	none	1382.76	21	2	1062GA	9.63
M	WEC000004	ATP-dependent 6-phosphofructokinase, muscle type	P47857	433+VLVVHDGFEGLAK	none	1382.76	21	2	1081GA	9.63
M	WEC000004	ATP-dependent 6-phosphofructokinase, muscle type	P47857	433+VLVVHDGFEGLAK	none	1382.76	21	2	1112GA	9.63																									0.235
M	WEC000004	ATP-dependent 6-phosphofructokinase, muscle type	P47857	433+VLVVHDGFEGLAK	none	1382.76	21	2	1114GA	9.63
M	WEC000004	ATP-dependent 6-phosphofructokinase, muscle type	P47857	433+VLVVHDGFEGLAK	none	1382.76	21	3	1031GA	9.63
M	WEC000004	ATP-dependent 6-phosphofructokinase, muscle type	P47857	433+VLVVHDGFEGLAK	none	1382.76	21	3	1062GA	9.63
M	WEC000004	ATP-dependent 6-phosphofructokinase, muscle type	P47857	433+VLVVHDGFEGLAK	none	1382.76	21	3	1081GA	9.63
M	WEC000004	ATP-dependent 6-phosphofructokinase, muscle type	P47857	433+VLVVHDGFEGLAK	none	1382.76	21	3	1082GA	9.63
M	WEC000004	ATP-dependent 6-phosphofructokinase, muscle type	P47857	433+VLVVHDGFEGLAK	none	1382.76	21	3	1083GA	9.63
M	WEC000004	ATP-dependent 6-phosphofructokinase, muscle type	P47857	433+VLVVHDGFEGLAK	none	1382.76	21	3	1114GA	9.63
M	WEC000004	ATP-dependent 6-phosphofructokinase, muscle type	P47857	433+VLVVHDGFEGLAK	none	1382.76	21	3	1112GA	9.63											0.489														0.149
M	WEC000004	ATP-dependent 6-phosphofructokinase, muscle type	P47857	700+IFANTPDSGCVLGMR	C:Carbamidomethylation	1636.77	26	2	1062GA	11.09								0.448														0.044
M	WEC000004	ATP-dependent 6-phosphofructokinase, muscle type	P47857	700+IFANTPDSGCVLGMR	C:Carbamidomethylation	1636.77	26	2	1111GA	11.09										0.246														0.108
M	WEC000004	ATP-dependent 6-phosphofructokinase, muscle type	P47857	700+IFANTPDSGCVLGMR	C:Carbamidomethylation	1636.77	26	2	1113GA	11.09												0.223														0.119
M	WEC000004	ATP-dependent 6-phosphofructokinase, muscle type	P47857	700+IFANTPDSGCVLGMR	C:Carbamidomethylation	1636.77	26	2	1061GA	11.09							0.278														0.041
M	WEC000004	ATP-dependent 6-phosphofructokinase, muscle type	P47857	700+IFANTPDSGCVLGMR	C:Carbamidomethylation	1636.77	26	2	1063GA	11.09									0.476														0.076
M	WEC000004	ATP-dependent 6-phosphofructokinase, muscle type	P47857	700+IFANTPDSGCVLGMR	C:Carbamidomethylation	1636.77	26	2	1083GA	11.09				0.394														0.08
M	WEC000004	ATP-dependent 6-phosphofructokinase, muscle type	P47857	700+IFANTPDSGCVLGMR	C:Carbamidomethylation	1636.77	26	2	961GA	11.09					0.4														0.073
M	WEC000004	ATP-dependent 6-phosphofructokinase, muscle type	P47857	700+IFANTPDSGCVLGMR	C:Carbamidomethylation	1636.77	26	2	962GA	11.09						0.257														0.04
M	WEC000004	ATP-dependent 6-phosphofructokinase, muscle type	P47857	700+IFANTPDSGCVLGMR	C:Carbamidomethylation	1636.77	26	2	1031GA	11.09	0.425														0.113
M	WEC000004	ATP-dependent 6-phosphofructokinase, muscle type	P47857	700+IFANTPDSGCVLGMR	C:Carbamidomethylation	1636.77	26	2	1081GA	11.09		0.414														0.1
M	WEC000004	ATP-dependent 6-phosphofructokinase, muscle type	P47857	700+IFANTPDSGCVLGMR	C:Carbamidomethylation	1636.77	26	2	1082GA	11.09			0.219														0.029
M	WEC000004	ATP-dependent 6-phosphofructokinase, muscle type	P47857	700+IFANTPDSGCVLGMR	C:Carbamidomethylation	1636.77	26	2	1112GA	11.09											0.416														0.122
M	WEC000004	ATP-dependent 6-phosphofructokinase, muscle type	P47857	700+IFANTPDSGCVLGMR	C:Carbamidomethylation	1636.77	26	2	1114GA	11.09													0.246														0.065
M	WEC000004	ATP-dependent 6-phosphofructokinase, muscle type	P47857	700+IFANTPDSGCVLGMR	C:Carbamidomethylation	1636.77	26	3	1083GA	11.09
M	WEC000004	ATP-dependent 6-phosphofructokinase, muscle type	P47857	700+IFANTPDSGCVLGMR	C:Carbamidomethylation	1636.77	26	3	961GA	11.09
M	WEC000004	ATP-dependent 6-phosphofructokinase, muscle type	P47857	717+ALVFQPVTELK	none	1243.72	18	2	1031GA	12.92
M	WEC000004	ATP-dependent 6-phosphofructokinase, muscle type	P47857	717+ALVFQPVTELK	none	1243.72	18	2	1061GA	12.92							0.278														0.041
M	WEC000004	ATP-dependent 6-phosphofructokinase, muscle type	P47857	717+ALVFQPVTELK	none	1243.72	18	2	1062GA	12.92								0.536														0.028
M	WEC000004	ATP-dependent 6-phosphofructokinase, muscle type	P47857	717+ALVFQPVTELK	none	1243.72	18	2	1081GA	12.92		0.461														0.054
M	WEC000004	ATP-dependent 6-phosphofructokinase, muscle type	P47857	717+ALVFQPVTELK	none	1243.72	18	2	1082GA	12.92			0.24														0.009
M	WEC000004	ATP-dependent 6-phosphofructokinase, muscle type	P47857	717+ALVFQPVTELK	none	1243.72	18	2	1111GA	12.92										0.266														0.047
M	WEC000004	ATP-dependent 6-phosphofructokinase, muscle type	P47857	717+ALVFQPVTELK	none	1243.72	18	2	1113GA	12.92												0.276														0.047
M	WEC000004	ATP-dependent 6-phosphofructokinase, muscle type	P47857	717+ALVFQPVTELK	none	1243.72	18	2	1114GA	12.92
M	WEC000004	ATP-dependent 6-phosphofructokinase, muscle type	P47857	717+ALVFQPVTELK	none	1243.72	18	2	1115GA	12.92
M	WEC000004	ATP-dependent 6-phosphofructokinase, muscle type	P47857	717+ALVFQPVTELK	none	1243.72	18	2	1063GA	12.92									0.568														0.029
M	WEC000004	ATP-dependent 6-phosphofructokinase, muscle type	P47857	717+ALVFQPVTELK	none	1243.72	18	2	1083GA	12.92				0.414														0.04
M	WEC000004	ATP-dependent 6-phosphofructokinase, muscle type	P47857	717+ALVFQPVTELK	none	1243.72	18	2	1112GA	12.92											0.506														0.042
M	WEC000004	ATP-dependent 6-phosphofructokinase, muscle type	P47857	717+ALVFQPVTELK	none	1243.72	18	2	961GA	12.92					0.427														0.036
M	WEC000004	ATP-dependent 6-phosphofructokinase, muscle type	P47857	717+ALVFQPVTELKDQTDFEHR	none	2272.15	36	2	1115GA	12.57														0.123														0.073
M	WEC000004	ATP-dependent 6-phosphofructokinase, muscle type	P47857	717+ALVFQPVTELKDQTDFEHR	none	2272.15	36	2	1061GA	12.57
M	WEC000004	ATP-dependent 6-phosphofructokinase, muscle type	P47857	717+ALVFQPVTELKDQTDFEHR	none	2272.15	36	2	1062GA	12.57																						0.355
M	WEC000004	ATP-dependent 6-phosphofructokinase, muscle type	P47857	717+ALVFQPVTELKDQTDFEHR	none	2272.15	36	2	1063GA	12.57																							0.311
M	WEC000004	ATP-dependent 6-phosphofructokinase, muscle type	P47857	717+ALVFQPVTELKDQTDFEHR	none	2272.15	36	2	1083GA	12.57				0.179														0.034
M	WEC000004	ATP-dependent 6-phosphofructokinase, muscle type	P47857	717+ALVFQPVTELKDQTDFEHR	none	2272.15	36	2	1111GA	12.57																								0.435
M	WEC000004	ATP-dependent 6-phosphofructokinase, muscle type	P47857	717+ALVFQPVTELKDQTDFEHR	none	2272.15	36	2	1112GA	12.57																									0.302
M	WEC000004	ATP-dependent 6-phosphofructokinase, muscle type	P47857	717+ALVFQPVTELKDQTDFEHR	none	2272.15	36	2	1113GA	12.57																										0.453
M	WEC000004	ATP-dependent 6-phosphofructokinase, muscle type	P47857	717+ALVFQPVTELKDQTDFEHR	none	2272.15	36	2	1114GA	12.57
M	WEC000004	ATP-dependent 6-phosphofructokinase, muscle type	P47857	717+ALVFQPVTELKDQTDFEHR	none	2272.15	36	2	961GA	12.57																			0.354
M	WEC000004	ATP-dependent 6-phosphofructokinase, muscle type	P47857	717+ALVFQPVTELKDQTDFEHR	none	2272.15	36	3	1031GA	12.57	0.333														0.031
M	WEC000004	ATP-dependent 6-phosphofructokinase, muscle type	P47857	717+ALVFQPVTELKDQTDFEHR	none	2272.15	36	3	962GA	12.57						0.081														0.108
M	WEC000004	ATP-dependent 6-phosphofructokinase, muscle type	P47857	717+ALVFQPVTELKDQTDFEHR	none	2272.15	36	3	1081GA	12.57		0.291														0.051
M	WEC000004	ATP-dependent 6-phosphofructokinase, muscle type	P47857	717+ALVFQPVTELKDQTDFEHR	none	2272.15	36	3	1082GA	12.57			0.1														0.041
M	WEC000004	ATP-dependent 6-phosphofructokinase, muscle type	P47857	717+ALVFQPVTELKDQTDFEHR	none	2272.15	36	3	1115GA	12.57														0.1														0.099
M	WEC000004	ATP-dependent 6-phosphofructokinase, muscle type	P47857	717+ALVFQPVTELKDQTDFEHR	none	2272.15	36	3	1061GA	12.57
M	WEC000004	ATP-dependent 6-phosphofructokinase, muscle type	P47857	717+ALVFQPVTELKDQTDFEHR	none	2272.15	36	3	1062GA	12.57																						0.364
M	WEC000004	ATP-dependent 6-phosphofructokinase, muscle type	P47857	717+ALVFQPVTELKDQTDFEHR	none	2272.15	36	3	1063GA	12.57																							0.322
M	WEC000004	ATP-dependent 6-phosphofructokinase, muscle type	P47857	717+ALVFQPVTELKDQTDFEHR	none	2272.15	36	3	1083GA	12.57				0.173														0.029
M	WEC000004	ATP-dependent 6-phosphofructokinase, muscle type	P47857	717+ALVFQPVTELKDQTDFEHR	none	2272.15	36	3	1111GA	12.57																								0.464
M	WEC000004	ATP-dependent 6-phosphofructokinase, muscle type	P47857	717+ALVFQPVTELKDQTDFEHR	none	2272.15	36	3	1112GA	12.57																									0.316
M	WEC000004	ATP-dependent 6-phosphofructokinase, muscle type	P47857	717+ALVFQPVTELKDQTDFEHR	none	2272.15	36	3	1113GA	12.57																										0.484
M	WEC000004	ATP-dependent 6-phosphofructokinase, muscle type	P47857	717+ALVFQPVTELKDQTDFEHR	none	2272.15	36	3	1114GA	12.57
M	WEC000004	ATP-dependent 6-phosphofructokinase, muscle type	P47857	717+ALVFQPVTELKDQTDFEHR	none	2272.15	36	3	961GA	12.57
M	WEC000004	ATP-dependent 6-phosphofructokinase, muscle type	P47857	717+ALVFQPVTELKDQTDFEHR	none	2272.15	36	4	962GA	12.57						0.219														0.046
M	WEC000004	ATP-dependent 6-phosphofructokinase, muscle type	P47857	717+ALVFQPVTELKDQTDFEHR	none	2272.15	36	4	1031GA	12.57	0.425														0.04
M	WEC000004	ATP-dependent 6-phosphofructokinase, muscle type	P47857	717+ALVFQPVTELKDQTDFEHR	none	2272.15	36	4	1081GA	12.57		0.388														0.051
M	WEC000004	ATP-dependent 6-phosphofructokinase, muscle type	P47857	717+ALVFQPVTELKDQTDFEHR	none	2272.15	36	4	1082GA	12.57			0.174														0.013
M	WEC000004	ATP-dependent 6-phosphofructokinase, muscle type	P47857	717+ALVFQPVTELKDQTDFEHRIPK	none	2610.38	41	4	1031GA	12.56
M	WEC000004	ATP-dependent 6-phosphofructokinase, muscle type	P47857	717+ALVFQPVTELKDQTDFEHRIPK	none	2610.38	41	4	1061GA	12.56							0.275														0.149
M	WEC000004	ATP-dependent 6-phosphofructokinase, muscle type	P47857	717+ALVFQPVTELKDQTDFEHRIPK	none	2610.38	41	4	1062GA	12.56								0.356														0.109
M	WEC000004	ATP-dependent 6-phosphofructokinase, muscle type	P47857	717+ALVFQPVTELKDQTDFEHRIPK	none	2610.38	41	4	1063GA	12.56									0.441														0.12
M	WEC000004	ATP-dependent 6-phosphofructokinase, muscle type	P47857	717+ALVFQPVTELKDQTDFEHRIPK	none	2610.38	41	4	1081GA	12.56		0.364														0.157
M	WEC000004	ATP-dependent 6-phosphofructokinase, muscle type	P47857	717+ALVFQPVTELKDQTDFEHRIPK	none	2610.38	41	4	1083GA	12.56
M	WEC000004	ATP-dependent 6-phosphofructokinase, muscle type	P47857	717+ALVFQPVTELKDQTDFEHRIPK	none	2610.38	41	4	1111GA	12.56																								0.237
M	WEC000004	ATP-dependent 6-phosphofructokinase, muscle type	P47857	717+ALVFQPVTELKDQTDFEHRIPK	none	2610.38	41	4	1112GA	12.56											0.278														0.116
M	WEC000004	ATP-dependent 6-phosphofructokinase, muscle type	P47857	717+ALVFQPVTELKDQTDFEHRIPK	none	2610.38	41	4	1113GA	12.56
M	WEC000004	ATP-dependent 6-phosphofructokinase, muscle type	P47857	717+ALVFQPVTELKDQTDFEHRIPK	none	2610.38	41	4	1114GA	12.56
M	WEC000004	ATP-dependent 6-phosphofructokinase, muscle type	P47857	717+ALVFQPVTELKDQTDFEHRIPK	none	2610.38	41	4	961GA	12.56
M	WEC000004	ATP-dependent 6-phosphofructokinase, muscle type	P47857	717+ALVFQPVTELKDQTDFEHRIPK	none	2610.38	41	4	1082GA	12.56			0.169														0.141
M	WEC000004	ATP-dependent 6-phosphofructokinase, muscle type	P47857	717+ALVFQPVTELKDQTDFEHRIPK	none	2610.38	41	4	1115GA	12.56														0.213														0.166
M	WEC000004	ATP-dependent 6-phosphofructokinase, muscle type	P47857	717+ALVFQPVTELKDQTDFEHRIPK	none	2610.38	41	4	962GA	12.56						0.236														0.121
M	WEC000004	ATP-dependent 6-phosphofructokinase, muscle type	P47857	755+YEIDLDTSDHAHLEHISR	none	2150	39	3	1062GA	7.82
M	WEC000004	ATP-dependent 6-phosphofructokinase, muscle type	P47857	755+YEIDLDTSDHAHLEHISR	none	2150	39	3	1063GA	7.82
M	WEC000004	ATP-dependent 6-phosphofructokinase, muscle type	P47857	755+YEIDLDTSDHAHLEHISR	none	2150	39	3	1081GA	7.82
M	WEC000004	ATP-dependent 6-phosphofructokinase, muscle type	P47857	755+YEIDLDTSDHAHLEHISR	none	2150	39	3	1082GA	7.82
M	WEC000004	ATP-dependent 6-phosphofructokinase, muscle type	P47857	755+YEIDLDTSDHAHLEHISR	none	2150	39	3	1083GA	7.82
M	WEC000004	ATP-dependent 6-phosphofructokinase, muscle type	P47857	755+YEIDLDTSDHAHLEHISR	none	2150	39	3	1112GA	7.82																									0.259
M	WEC000004	ATP-dependent 6-phosphofructokinase, muscle type	P47857	755+YEIDLDTSDHAHLEHISR	none	2150	39	3	1114GA	7.82
M	WEC000004	ATP-dependent 6-phosphofructokinase, muscle type	P47857	755+YEIDLDTSDHAHLEHISR	none	2150	39	3	1115GA	7.82
M	WEC000004	ATP-dependent 6-phosphofructokinase, muscle type	P47857	755+YEIDLDTSDHAHLEHISR	none	2150	39	3	961GA	7.82
M	WEC000004	ATP-dependent 6-phosphofructokinase, muscle type	P47857	755+YEIDLDTSDHAHLEHISR	none	2150	39	3	962GA	7.82
M	WEC000004	ATP-dependent 6-phosphofructokinase, muscle type	P47857	755+YEIDLDTSDHAHLEHISR	none	2150	39	4	1031GA	7.82	0.518														0.187
M	WEC000004	ATP-dependent 6-phosphofructokinase, muscle type	P47857	755+YEIDLDTSDHAHLEHISR	none	2150	39	4	1062GA	7.82								0.516														0.077
M	WEC000004	ATP-dependent 6-phosphofructokinase, muscle type	P47857	755+YEIDLDTSDHAHLEHISR	none	2150	39	4	1063GA	7.82									0.544														0.183
M	WEC000004	ATP-dependent 6-phosphofructokinase, muscle type	P47857	755+YEIDLDTSDHAHLEHISR	none	2150	39	4	1081GA	7.82																0.21
M	WEC000004	ATP-dependent 6-phosphofructokinase, muscle type	P47857	755+YEIDLDTSDHAHLEHISR	none	2150	39	4	1082GA	7.82																	0.249
M	WEC000004	ATP-dependent 6-phosphofructokinase, muscle type	P47857	755+YEIDLDTSDHAHLEHISR	none	2150	39	4	1083GA	7.82				0.391														0.118
M	WEC000004	ATP-dependent 6-phosphofructokinase, muscle type	P47857	755+YEIDLDTSDHAHLEHISR	none	2150	39	4	1114GA	7.82																											0.234
M	WEC000004	ATP-dependent 6-phosphofructokinase, muscle type	P47857	755+YEIDLDTSDHAHLEHISR	none	2150	39	4	961GA	7.82					0.444														0.078
M	WEC000004	ATP-dependent 6-phosphofructokinase, muscle type	P47857	755+YEIDLDTSDHAHLEHISR	none	2150	39	4	962GA	7.82
M	WEC000004	ATP-dependent 6-phosphofructokinase, muscle type	P47857	755+YEIDLDTSDHAHLEHISR	none	2150	39	4	1112GA	7.82											0.455														0.067
M	WEC000004	Acetyl-CoA acetyltransferase, mitochondrial	Q8QZT1	228+FASEITPITISVK	none	1404.79	21	2	1031GA	13.03															0.086
M	WEC000004	Acetyl-CoA acetyltransferase, mitochondrial	Q8QZT1	228+FASEITPITISVK	none	1404.79	21	2	1111GA	13.03																								0.089
M	WEC000004	Acetyl-CoA acetyltransferase, mitochondrial	Q8QZT1	228+FASEITPITISVK	none	1404.79	21	2	1113GA	13.03																										0.534
M	WEC000004	Acetyl-CoA acetyltransferase, mitochondrial	Q8QZT1	228+FASEITPITISVK	none	1404.79	21	2	1063GA	13.03									-0.186														0.106
M	WEC000004	Acetyl-CoA acetyltransferase, mitochondrial	Q8QZT1	228+FASEITPITISVK	none	1404.79	21	2	1112GA	13.03																									0.507
M	WEC000004	Acetyl-CoA acetyltransferase, mitochondrial	Q8QZT1	228+FASEITPITISVK	none	1404.79	21	2	1114GA	13.03																											0.553
M	WEC000004	Acetyl-CoA acetyltransferase, mitochondrial	Q8QZT1	228+FASEITPITISVK	none	1404.79	21	2	1115GA	13.03																												0.35
M	WEC000004	Acetyl-CoA acetyltransferase, mitochondrial	Q8QZT1	47+TPIGSFLGSLASQPATK	none	1673.9	33	2	1031GA	15.54
M	WEC000004	Acetyl-CoA acetyltransferase, mitochondrial	Q8QZT1	47+TPIGSFLGSLASQPATK	none	1673.9	33	2	1062GA	15.54
M	WEC000004	Acetyl-CoA acetyltransferase, mitochondrial	Q8QZT1	47+TPIGSFLGSLASQPATK	none	1673.9	33	2	1063GA	15.54									0.256														0.047
M	WEC000004	Acetyl-CoA acetyltransferase, mitochondrial	Q8QZT1	47+TPIGSFLGSLASQPATK	none	1673.9	33	2	1111GA	15.54
M	WEC000004	Acetyl-CoA acetyltransferase, mitochondrial	Q8QZT1	47+TPIGSFLGSLASQPATK	none	1673.9	33	2	1113GA	15.54
M	WEC000004	Acetyl-CoA acetyltransferase, mitochondrial	Q8QZT1	47+TPIGSFLGSLASQPATK	none	1673.9	33	2	1114GA	15.54													0.136														0.023
M	WEC000004	Acetyl-CoA acetyltransferase, mitochondrial	Q8QZT1	47+TPIGSFLGSLASQPATK	none	1673.9	33	2	1115GA	15.54														0.134														0.048
M	WEC000004	Acetyl-CoA acetyltransferase, mitochondrial	Q8QZT1	47+TPIGSFLGSLASQPATK	none	1673.9	33	3	1031GA	15.54
M	WEC000004	Acetyl-CoA acetyltransferase, mitochondrial	Q8QZT1	47+TPIGSFLGSLASQPATK	none	1673.9	33	3	1063GA	15.54
M	WEC000004	Acetyl-CoA acetyltransferase, mitochondrial	Q8QZT1	47+TPIGSFLGSLASQPATK	none	1673.9	33	3	1111GA	15.54
M	WEC000004	Acetyl-CoA acetyltransferase, mitochondrial	Q8QZT1	47+TPIGSFLGSLASQPATK	none	1673.9	33	3	1112GA	15.54
M	WEC000004	Acetyl-CoA acetyltransferase, mitochondrial	Q8QZT1	47+TPIGSFLGSLASQPATK	none	1673.9	33	3	1114GA	15.54
M	WEC000004	Acetyl-CoA acetyltransferase, mitochondrial	Q8QZT1	47+TPIGSFLGSLASQPATK	none	1673.9	33	3	1115GA	15.54
M	WEC000004	Acetyl-CoA acetyltransferase, mitochondrial	Q8QZT1	64+LGTAAIQGAIEK	none	1170.66	27	2	1112GA	7.75											0.242														0.059
M	WEC000004	Acetyl-CoA acetyltransferase, mitochondrial	Q8QZT1	64+LGTAAIQGAIEK	none	1170.66	27	2	1113GA	7.75																										0.393
M	WEC000004	Acetyl-CoA acetyltransferase, mitochondrial	Q8QZT1	64+LGTAAIQGAIEK	none	1170.66	27	2	1114GA	7.75													0.166														0.078
M	WEC000004	Acetyl-CoA acetyltransferase, mitochondrial	Q8QZT1	64+LGTAAIQGAIEK	none	1170.66	27	2	1115GA	7.75														0.145														0.048
M	WEC000004	Aconitate hydratase, mitochondrial	Q99KI0	118+VAVPSTIHCDHLIEAQVGGEK	C:Carbamidomethylation	2259.13	43	3	1031GA	8.43
M	WEC000004	Aconitate hydratase, mitochondrial	Q99KI0	118+VAVPSTIHCDHLIEAQVGGEK	C:Carbamidomethylation	2259.13	43	3	1061GA	8.43							0.131														0.035
M	WEC000004	Aconitate hydratase, mitochondrial	Q99KI0	118+VAVPSTIHCDHLIEAQVGGEK	C:Carbamidomethylation	2259.13	43	3	1062GA	8.43								0.192														0.047
M	WEC000004	Aconitate hydratase, mitochondrial	Q99KI0	118+VAVPSTIHCDHLIEAQVGGEK	C:Carbamidomethylation	2259.13	43	3	1081GA	8.43
M	WEC000004	Aconitate hydratase, mitochondrial	Q99KI0	118+VAVPSTIHCDHLIEAQVGGEK	C:Carbamidomethylation	2259.13	43	3	1082GA	8.43			0.082														0.006
M	WEC000004	Aconitate hydratase, mitochondrial	Q99KI0	118+VAVPSTIHCDHLIEAQVGGEK	C:Carbamidomethylation	2259.13	43	3	1083GA	8.43				0.141														0.025
M	WEC000004	Aconitate hydratase, mitochondrial	Q99KI0	118+VAVPSTIHCDHLIEAQVGGEK	C:Carbamidomethylation	2259.13	43	3	1111GA	8.43										0.083														0.003
M	WEC000004	Aconitate hydratase, mitochondrial	Q99KI0	118+VAVPSTIHCDHLIEAQVGGEK	C:Carbamidomethylation	2259.13	43	3	1113GA	8.43
M	WEC000004	Aconitate hydratase, mitochondrial	Q99KI0	118+VAVPSTIHCDHLIEAQVGGEK	C:Carbamidomethylation	2259.13	43	3	1114GA	8.43													0.099														0.019
M	WEC000004	Aconitate hydratase, mitochondrial	Q99KI0	118+VAVPSTIHCDHLIEAQVGGEK	C:Carbamidomethylation	2259.13	43	3	1115GA	8.43														0.079														0.025
M	WEC000004	Aconitate hydratase, mitochondrial	Q99KI0	118+VAVPSTIHCDHLIEAQVGGEK	C:Carbamidomethylation	2259.13	43	3	961GA	8.43					0.137														0.022
M	WEC000004	Aconitate hydratase, mitochondrial	Q99KI0	118+VAVPSTIHCDHLIEAQVGGEK	C:Carbamidomethylation	2259.13	43	3	962GA	8.43
M	WEC000004	Aconitate hydratase, mitochondrial	Q99KI0	118+VAVPSTIHCDHLIEAQVGGEK	C:Carbamidomethylation	2259.13	43	3	1063GA	8.43									0.186														0.054
M	WEC000004	Aconitate hydratase, mitochondrial	Q99KI0	118+VAVPSTIHCDHLIEAQVGGEK	C:Carbamidomethylation	2259.13	43	3	1112GA	8.43											0.153														0.035
M	WEC000004	Aconitate hydratase, mitochondrial	Q99KI0	118+VAVPSTIHCDHLIEAQVGGEK	C:Carbamidomethylation	2259.13	43	4	1031GA	8.43	0.166														0.161
M	WEC000004	Aconitate hydratase, mitochondrial	Q99KI0	118+VAVPSTIHCDHLIEAQVGGEK	C:Carbamidomethylation	2259.13	43	4	1081GA	8.43		0.136														0.123
M	WEC000004	Aconitate hydratase, mitochondrial	Q99KI0	118+VAVPSTIHCDHLIEAQVGGEK	C:Carbamidomethylation	2259.13	43	4	1082GA	8.43			0.091														0.066
M	WEC000004	Aconitate hydratase, mitochondrial	Q99KI0	118+VAVPSTIHCDHLIEAQVGGEK	C:Carbamidomethylation	2259.13	43	4	1113GA	8.43												0.082														0.185
M	WEC000004	Aconitate hydratase, mitochondrial	Q99KI0	118+VAVPSTIHCDHLIEAQVGGEK	C:Carbamidomethylation	2259.13	43	4	1115GA	8.43														0.077														0.085
M	WEC000004	Aconitate hydratase, mitochondrial	Q99KI0	118+VAVPSTIHCDHLIEAQVGGEK	C:Carbamidomethylation	2259.13	43	4	962GA	8.43						0.103														0.075
M	WEC000004	Aconitate hydratase, mitochondrial	Q99KI0	118+VAVPSTIHCDHLIEAQVGGEK	C:Carbamidomethylation	2259.13	43	4	1061GA	8.43							0.115														0.024
M	WEC000004	Aconitate hydratase, mitochondrial	Q99KI0	118+VAVPSTIHCDHLIEAQVGGEK	C:Carbamidomethylation	2259.13	43	4	1062GA	8.43								0.165														0.065
M	WEC000004	Aconitate hydratase, mitochondrial	Q99KI0	118+VAVPSTIHCDHLIEAQVGGEK	C:Carbamidomethylation	2259.13	43	4	1063GA	8.43									0.155														0.063
M	WEC000004	Aconitate hydratase, mitochondrial	Q99KI0	118+VAVPSTIHCDHLIEAQVGGEK	C:Carbamidomethylation	2259.13	43	4	1083GA	8.43				0.131														0.094
M	WEC000004	Aconitate hydratase, mitochondrial	Q99KI0	118+VAVPSTIHCDHLIEAQVGGEK	C:Carbamidomethylation	2259.13	43	4	1111GA	8.43										0.067														0.106
M	WEC000004	Aconitate hydratase, mitochondrial	Q99KI0	118+VAVPSTIHCDHLIEAQVGGEK	C:Carbamidomethylation	2259.13	43	4	1114GA	8.43													0.09														0.052
M	WEC000004	Aconitate hydratase, mitochondrial	Q99KI0	118+VAVPSTIHCDHLIEAQVGGEK	C:Carbamidomethylation	2259.13	43	4	961GA	8.43					0.126														0.068
M	WEC000004	Aconitate hydratase, mitochondrial	Q99KI0	118+VAVPSTIHCDHLIEAQVGGEK	C:Carbamidomethylation	2259.13	43	4	1112GA	8.43											0.119														0.084
M	WEC000004	Aconitate hydratase, mitochondrial	Q99KI0	118+VAVPSTIHCDHLIEAQVGGEKDLR	C:Carbamidomethylation	2643.34	49	3	1061GA	9.12
M	WEC000004	Aconitate hydratase, mitochondrial	Q99KI0	118+VAVPSTIHCDHLIEAQVGGEKDLR	C:Carbamidomethylation	2643.34	49	3	1062GA	9.12
M	WEC000004	Aconitate hydratase, mitochondrial	Q99KI0	118+VAVPSTIHCDHLIEAQVGGEKDLR	C:Carbamidomethylation	2643.34	49	3	1063GA	9.12
M	WEC000004	Aconitate hydratase, mitochondrial	Q99KI0	118+VAVPSTIHCDHLIEAQVGGEKDLR	C:Carbamidomethylation	2643.34	49	3	1081GA	9.12
M	WEC000004	Aconitate hydratase, mitochondrial	Q99KI0	118+VAVPSTIHCDHLIEAQVGGEKDLR	C:Carbamidomethylation	2643.34	49	3	1111GA	9.12
M	WEC000004	Aconitate hydratase, mitochondrial	Q99KI0	118+VAVPSTIHCDHLIEAQVGGEKDLR	C:Carbamidomethylation	2643.34	49	3	1112GA	9.12											0.224														0.084
M	WEC000004	Aconitate hydratase, mitochondrial	Q99KI0	118+VAVPSTIHCDHLIEAQVGGEKDLR	C:Carbamidomethylation	2643.34	49	3	1113GA	9.12
M	WEC000004	Aconitate hydratase, mitochondrial	Q99KI0	118+VAVPSTIHCDHLIEAQVGGEKDLR	C:Carbamidomethylation	2643.34	49	3	1114GA	9.12													0.174														0.149
M	WEC000004	Aconitate hydratase, mitochondrial	Q99KI0	118+VAVPSTIHCDHLIEAQVGGEKDLR	C:Carbamidomethylation	2643.34	49	3	1115GA	9.12														0.12														0.071
M	WEC000004	Aconitate hydratase, mitochondrial	Q99KI0	118+VAVPSTIHCDHLIEAQVGGEKDLR	C:Carbamidomethylation	2643.34	49	3	961GA	9.12
M	WEC000004	Aconitate hydratase, mitochondrial	Q99KI0	118+VAVPSTIHCDHLIEAQVGGEKDLR	C:Carbamidomethylation	2643.34	49	3	962GA	9.12
M	WEC000004	Aconitate hydratase, mitochondrial	Q99KI0	118+VAVPSTIHCDHLIEAQVGGEKDLR	C:Carbamidomethylation	2643.34	49	4	1031GA	9.12	0.297														0.17
M	WEC000004	Aconitate hydratase, mitochondrial	Q99KI0	118+VAVPSTIHCDHLIEAQVGGEKDLR	C:Carbamidomethylation	2643.34	49	4	1061GA	9.12							0.213														0.14
M	WEC000004	Aconitate hydratase, mitochondrial	Q99KI0	118+VAVPSTIHCDHLIEAQVGGEKDLR	C:Carbamidomethylation	2643.34	49	4	1081GA	9.12
M	WEC000004	Aconitate hydratase, mitochondrial	Q99KI0	118+VAVPSTIHCDHLIEAQVGGEKDLR	C:Carbamidomethylation	2643.34	49	4	1082GA	9.12																	0.236
M	WEC000004	Aconitate hydratase, mitochondrial	Q99KI0	118+VAVPSTIHCDHLIEAQVGGEKDLR	C:Carbamidomethylation	2643.34	49	4	1111GA	9.12																								0.696
M	WEC000004	Aconitate hydratase, mitochondrial	Q99KI0	118+VAVPSTIHCDHLIEAQVGGEKDLR	C:Carbamidomethylation	2643.34	49	4	1113GA	9.12																										0.247
M	WEC000004	Aconitate hydratase, mitochondrial	Q99KI0	118+VAVPSTIHCDHLIEAQVGGEKDLR	C:Carbamidomethylation	2643.34	49	4	961GA	9.12																			0.231
M	WEC000004	Aconitate hydratase, mitochondrial	Q99KI0	118+VAVPSTIHCDHLIEAQVGGEKDLR	C:Carbamidomethylation	2643.34	49	4	1062GA	9.12								0.256														0.169
M	WEC000004	Aconitate hydratase, mitochondrial	Q99KI0	118+VAVPSTIHCDHLIEAQVGGEKDLR	C:Carbamidomethylation	2643.34	49	4	1063GA	9.12																							0.214
M	WEC000004	Aconitate hydratase, mitochondrial	Q99KI0	118+VAVPSTIHCDHLIEAQVGGEKDLR	C:Carbamidomethylation	2643.34	49	4	1112GA	9.12											0.253														0.155
M	WEC000004	Aconitate hydratase, mitochondrial	Q99KI0	118+VAVPSTIHCDHLIEAQVGGEKDLR	C:Carbamidomethylation	2643.34	49	4	1114GA	9.12													0.145														0.141
M	WEC000004	Aconitate hydratase, mitochondrial	Q99KI0	118+VAVPSTIHCDHLIEAQVGGEKDLR	C:Carbamidomethylation	2643.34	49	4	1115GA	9.12														0.112														0.144
M	WEC000004	Aconitate hydratase, mitochondrial	Q99KI0	143+AKDINQEVYNFLATAGAK	none	1952	36	3	1114GA	15.16													0.108														0.028
M	WEC000004	Aconitate hydratase, mitochondrial	Q99KI0	143+AKDINQEVYNFLATAGAK	none	1952	36	3	1083GA	15.16				0.128														0.021
M	WEC000004	Aconitate hydratase, mitochondrial	Q99KI0	143+AKDINQEVYNFLATAGAK	none	1952	36	3	1115GA	15.16														0.11														0.077
M	WEC000004	Aconitate hydratase, mitochondrial	Q99KI0	145+DINQEVYNFLATAGAK	none	1752.87	31	2	1081GA	19.33
M	WEC000004	Aconitate hydratase, mitochondrial	Q99KI0	145+DINQEVYNFLATAGAK	none	1752.87	31	2	1083GA	19.33
M	WEC000004	Aconitate hydratase, mitochondrial	Q99KI0	145+DINQEVYNFLATAGAK	none	1752.87	31	2	1113GA	19.33																										0.389
M	WEC000004	Aconitate hydratase, mitochondrial	Q99KI0	145+DINQEVYNFLATAGAK	none	1752.87	31	2	962GA	19.33
M	WEC000004	Aconitate hydratase, mitochondrial	Q99KI0	145+DINQEVYNFLATAGAK	none	1752.87	31	3	1113GA	19.33
M	WEC000004	Aconitate hydratase, mitochondrial	Q99KI0	234+LTGSLSGWTSPKDVILK	none	1801	21	3	1063GA	12.48
M	WEC000004	Aconitate hydratase, mitochondrial	Q99KI0	234+LTGSLSGWTSPKDVILK	none	1801	21	3	1112GA	12.48
M	WEC000004	Aconitate hydratase, mitochondrial	Q99KI0	32+VAMSHFEPSEYIR	none	1564.73	29	2	1062GA	10.08								0.181														0.036
M	WEC000004	Aconitate hydratase, mitochondrial	Q99KI0	32+VAMSHFEPSEYIR	none	1564.73	29	2	1113GA	10.08
M	WEC000004	Aconitate hydratase, mitochondrial	Q99KI0	32+VAMSHFEPSEYIR	none	1564.73	29	2	961GA	10.08					0.134														0.041
M	WEC000004	Aconitate hydratase, mitochondrial	Q99KI0	32+VAMSHFEPSEYIR	none	1564.73	29	2	1031GA	10.08	0.219														0.056
M	WEC000004	Aconitate hydratase, mitochondrial	Q99KI0	32+VAMSHFEPSEYIR	none	1564.73	29	2	1061GA	10.08							0.14														0.042
M	WEC000004	Aconitate hydratase, mitochondrial	Q99KI0	32+VAMSHFEPSEYIR	none	1564.73	29	2	1063GA	10.08									0.191														0.019
M	WEC000004	Aconitate hydratase, mitochondrial	Q99KI0	32+VAMSHFEPSEYIR	none	1564.73	29	2	1081GA	10.08		0.214														0.016
M	WEC000004	Aconitate hydratase, mitochondrial	Q99KI0	32+VAMSHFEPSEYIR	none	1564.73	29	2	1082GA	10.08			0.143														0.003
M	WEC000004	Aconitate hydratase, mitochondrial	Q99KI0	32+VAMSHFEPSEYIR	none	1564.73	29	2	1083GA	10.08				0.178														0.033
M	WEC000004	Aconitate hydratase, mitochondrial	Q99KI0	32+VAMSHFEPSEYIR	none	1564.73	29	2	1111GA	10.08										0.097														0.047
M	WEC000004	Aconitate hydratase, mitochondrial	Q99KI0	32+VAMSHFEPSEYIR	none	1564.73	29	2	1114GA	10.08													0.146														0.012
M	WEC000004	Aconitate hydratase, mitochondrial	Q99KI0	32+VAMSHFEPSEYIR	none	1564.73	29	2	962GA	10.08						0.159														0.019
M	WEC000004	Aconitate hydratase, mitochondrial	Q99KI0	32+VAMSHFEPSEYIR	none	1564.73	29	2	1112GA	10.08											0.201														0.042
M	WEC000004	Aconitate hydratase, mitochondrial	Q99KI0	32+VAMSHFEPSEYIR	none	1564.73	29	2	1115GA	10.08														0.151														0.036
M	WEC000004	Aconitate hydratase, mitochondrial	Q99KI0	32+VAMSHFEPSEYIR	none	1564.73	29	3	1083GA	10.08				0.189														0.05
M	WEC000004	Aconitate hydratase, mitochondrial	Q99KI0	32+VAMSHFEPSEYIR	none	1564.73	29	3	961GA	10.08					0.203														0.053
M	WEC000004	Aconitate hydratase, mitochondrial	Q99KI0	32+VAMSHFEPSEYIR	none	1564.73	29	3	1031GA	10.08	0.237														0.038
M	WEC000004	Aconitate hydratase, mitochondrial	Q99KI0	32+VAMSHFEPSEYIR	none	1564.73	29	3	1061GA	10.08							0.17														0.079
M	WEC000004	Aconitate hydratase, mitochondrial	Q99KI0	32+VAMSHFEPSEYIR	none	1564.73	29	3	1062GA	10.08								0.22														0.012
M	WEC000004	Aconitate hydratase, mitochondrial	Q99KI0	32+VAMSHFEPSEYIR	none	1564.73	29	3	1063GA	10.08									0.209														0.019
M	WEC000004	Aconitate hydratase, mitochondrial	Q99KI0	32+VAMSHFEPSEYIR	none	1564.73	29	3	1081GA	10.08		0.209														0.046
M	WEC000004	Aconitate hydratase, mitochondrial	Q99KI0	32+VAMSHFEPSEYIR	none	1564.73	29	3	1111GA	10.08										0.139														0.052
M	WEC000004	Aconitate hydratase, mitochondrial	Q99KI0	32+VAMSHFEPSEYIR	none	1564.73	29	3	962GA	10.08						0.181														0.044
M	WEC000004	Aconitate hydratase, mitochondrial	Q99KI0	32+VAMSHFEPSEYIR	none	1564.73	29	3	1082GA	10.08			0.157														0.045
M	WEC000004	Aconitate hydratase, mitochondrial	Q99KI0	32+VAMSHFEPSEYIR	none	1564.73	29	3	1112GA	10.08											0.195														0.023
M	WEC000004	Aconitate hydratase, mitochondrial	Q99KI0	32+VAMSHFEPSEYIR	none	1564.73	29	3	1114GA	10.08													0.138														0.02
M	WEC000004	Aconitate hydratase, mitochondrial	Q99KI0	32+VAMSHFEPSEYIR	none	1564.73	29	3	1115GA	10.08														0.143														0.022
M	WEC000004	Aconitate hydratase, mitochondrial	Q99KI0	371+EGWPLDIR	none	984.5	16	2	1031GA	12.68
M	WEC000004	Aconitate hydratase, mitochondrial	Q99KI0	371+EGWPLDIR	none	984.5	16	2	1062GA	12.68								0.245														0.004
M	WEC000004	Aconitate hydratase, mitochondrial	Q99KI0	371+EGWPLDIR	none	984.5	16	2	961GA	12.68
M	WEC000004	Aconitate hydratase, mitochondrial	Q99KI0	371+EGWPLDIR	none	984.5	16	2	962GA	12.68
M	WEC000004	Aconitate hydratase, mitochondrial	Q99KI0	371+EGWPLDIR	none	984.5	16	2	1063GA	12.68									0.179														0.119
M	WEC000004	Aconitate hydratase, mitochondrial	Q99KI0	371+EGWPLDIR	none	984.5	16	2	1082GA	12.68			0.138														0.036
M	WEC000004	Aconitate hydratase, mitochondrial	Q99KI0	371+EGWPLDIR	none	984.5	16	2	1083GA	12.68				0.155														0.012
M	WEC000004	Aconitate hydratase, mitochondrial	Q99KI0	371+EGWPLDIR	none	984.5	16	2	1111GA	12.68										0.123														0.042
M	WEC000004	Aconitate hydratase, mitochondrial	Q99KI0	371+EGWPLDIR	none	984.5	16	2	1112GA	12.68											0.161														0.029
M	WEC000004	Aconitate hydratase, mitochondrial	Q99KI0	371+EGWPLDIR	none	984.5	16	2	1113GA	12.68												0.13														0.011
M	WEC000004	Aconitate hydratase, mitochondrial	Q99KI0	379+VGLIGSCTNSSYEDMGR	C:Carbamidomethylation	1844.8	31	2	1031GA	9.7	0.168														0.055
M	WEC000004	Aconitate hydratase, mitochondrial	Q99KI0	379+VGLIGSCTNSSYEDMGR	C:Carbamidomethylation	1844.8	31	2	1062GA	9.7								0.149														0.016
M	WEC000004	Aconitate hydratase, mitochondrial	Q99KI0	379+VGLIGSCTNSSYEDMGR	C:Carbamidomethylation	1844.8	31	2	1063GA	9.7									0.175														0.052
M	WEC000004	Aconitate hydratase, mitochondrial	Q99KI0	379+VGLIGSCTNSSYEDMGR	C:Carbamidomethylation	1844.8	31	2	1083GA	9.7				0.121														0.041
M	WEC000004	Aconitate hydratase, mitochondrial	Q99KI0	379+VGLIGSCTNSSYEDMGR	C:Carbamidomethylation	1844.8	31	2	1114GA	9.7													0.086														0.039
M	WEC000004	Aconitate hydratase, mitochondrial	Q99KI0	379+VGLIGSCTNSSYEDMGR	C:Carbamidomethylation	1844.8	31	2	1115GA	9.7														0.092														0.062
M	WEC000004	Aconitate hydratase, mitochondrial	Q99KI0	379+VGLIGSCTNSSYEDMGR	C:Carbamidomethylation	1844.8	31	2	961GA	9.7					0.119														0.039
M	WEC000004	Aconitate hydratase, mitochondrial	Q99KI0	379+VGLIGSCTNSSYEDMGR	C:Carbamidomethylation	1844.8	31	2	962GA	9.7						0.087														0.024
M	WEC000004	Aconitate hydratase, mitochondrial	Q99KI0	379+VGLIGSCTNSSYEDMGR	C:Carbamidomethylation	1844.8	31	2	1061GA	9.7							0.081														0.053
M	WEC000004	Aconitate hydratase, mitochondrial	Q99KI0	379+VGLIGSCTNSSYEDMGR	C:Carbamidomethylation	1844.8	31	2	1081GA	9.7		0.141														0.081
M	WEC000004	Aconitate hydratase, mitochondrial	Q99KI0	379+VGLIGSCTNSSYEDMGR	C:Carbamidomethylation	1844.8	31	2	1082GA	9.7			0.084														0.05
M	WEC000004	Aconitate hydratase, mitochondrial	Q99KI0	379+VGLIGSCTNSSYEDMGR	C:Carbamidomethylation	1844.8	31	2	1112GA	9.7											0.146														0.042
M	WEC000004	Aconitate hydratase, mitochondrial	Q99KI0	379+VGLIGSCTNSSYEDMGR	C:Carbamidomethylation	1844.8	31	3	1031GA	9.7
M	WEC000004	Aconitate hydratase, mitochondrial	Q99KI0	379+VGLIGSCTNSSYEDMGR	C:Carbamidomethylation	1844.8	31	3	1061GA	9.7
M	WEC000004	Aconitate hydratase, mitochondrial	Q99KI0	379+VGLIGSCTNSSYEDMGR	C:Carbamidomethylation	1844.8	31	3	1063GA	9.7
M	WEC000004	Aconitate hydratase, mitochondrial	Q99KI0	379+VGLIGSCTNSSYEDMGR	C:Carbamidomethylation	1844.8	31	3	1081GA	9.7
M	WEC000004	Aconitate hydratase, mitochondrial	Q99KI0	379+VGLIGSCTNSSYEDMGR	C:Carbamidomethylation	1844.8	31	3	1082GA	9.7
M	WEC000004	Aconitate hydratase, mitochondrial	Q99KI0	379+VGLIGSCTNSSYEDMGR	C:Carbamidomethylation	1844.8	31	3	1083GA	9.7
M	WEC000004	Aconitate hydratase, mitochondrial	Q99KI0	379+VGLIGSCTNSSYEDMGR	C:Carbamidomethylation	1844.8	31	3	961GA	9.7
M	WEC000004	Aconitate hydratase, mitochondrial	Q99KI0	412+SQFTITPGSEQIR	none	1462.74	28	2	1113GA	8.59
M	WEC000004	Aconitate hydratase, mitochondrial	Q99KI0	412+SQFTITPGSEQIR	none	1462.74	28	2	1031GA	8.59	0.182														0.125
M	WEC000004	Aconitate hydratase, mitochondrial	Q99KI0	412+SQFTITPGSEQIR	none	1462.74	28	2	1081GA	8.59		0.154														0.084
M	WEC000004	Aconitate hydratase, mitochondrial	Q99KI0	412+SQFTITPGSEQIR	none	1462.74	28	2	1083GA	8.59				0.161														0.033
M	WEC000004	Aconitate hydratase, mitochondrial	Q99KI0	412+SQFTITPGSEQIR	none	1462.74	28	2	1111GA	8.59										0.117														0.078
M	WEC000004	Aconitate hydratase, mitochondrial	Q99KI0	412+SQFTITPGSEQIR	none	1462.74	28	2	1114GA	8.59													0.139														0.041
M	WEC000004	Aconitate hydratase, mitochondrial	Q99KI0	412+SQFTITPGSEQIR	none	1462.74	28	2	1061GA	8.59							0.119														0.053
M	WEC000004	Aconitate hydratase, mitochondrial	Q99KI0	412+SQFTITPGSEQIR	none	1462.74	28	2	1062GA	8.59								0.179														0.046
M	WEC000004	Aconitate hydratase, mitochondrial	Q99KI0	412+SQFTITPGSEQIR	none	1462.74	28	2	1063GA	8.59									0.195														0.02
M	WEC000004	Aconitate hydratase, mitochondrial	Q99KI0	412+SQFTITPGSEQIR	none	1462.74	28	2	1082GA	8.59			0.113														0.055
M	WEC000004	Aconitate hydratase, mitochondrial	Q99KI0	412+SQFTITPGSEQIR	none	1462.74	28	2	1112GA	8.59											0.173														0.032
M	WEC000004	Aconitate hydratase, mitochondrial	Q99KI0	412+SQFTITPGSEQIR	none	1462.74	28	2	1115GA	8.59														0.121														0.062
M	WEC000004	Aconitate hydratase, mitochondrial	Q99KI0	412+SQFTITPGSEQIR	none	1462.74	28	2	961GA	8.59					0.159														0.079
M	WEC000004	Aconitate hydratase, mitochondrial	Q99KI0	412+SQFTITPGSEQIR	none	1462.74	28	2	962GA	8.59						0.134														0.026
M	WEC000004	Aconitate hydratase, mitochondrial	Q99KI0	430+DGYAQILR	none	934.49	17	2	1081GA	8.02
M	WEC000004	Aconitate hydratase, mitochondrial	Q99KI0	430+DGYAQILR	none	934.49	17	2	1113GA	8.02																										0.355
M	WEC000004	Aconitate hydratase, mitochondrial	Q99KI0	430+DGYAQILR	none	934.49	17	2	961GA	8.02																			0.402
M	WEC000004	Aconitate hydratase, mitochondrial	Q99KI0	430+DGYAQILR	none	934.49	17	2	1031GA	8.02	0.185														0.18
M	WEC000004	Aconitate hydratase, mitochondrial	Q99KI0	430+DGYAQILR	none	934.49	17	2	1061GA	8.02																					0.277
M	WEC000004	Aconitate hydratase, mitochondrial	Q99KI0	430+DGYAQILR	none	934.49	17	2	1062GA	8.02								0.137														0.187
M	WEC000004	Aconitate hydratase, mitochondrial	Q99KI0	430+DGYAQILR	none	934.49	17	2	1083GA	8.02																		0.178
M	WEC000004	Aconitate hydratase, mitochondrial	Q99KI0	430+DGYAQILR	none	934.49	17	2	1114GA	8.02													0.105														0.12
M	WEC000004	Aconitate hydratase, mitochondrial	Q99KI0	430+DGYAQILR	none	934.49	17	2	1063GA	8.02									0.125														0.174
M	WEC000004	Aconitate hydratase, mitochondrial	Q99KI0	430+DGYAQILR	none	934.49	17	2	1082GA	8.02			0.094														0.16
M	WEC000004	Aconitate hydratase, mitochondrial	Q99KI0	430+DGYAQILR	none	934.49	17	2	1111GA	8.02										0.049														0.194
M	WEC000004	Aconitate hydratase, mitochondrial	Q99KI0	430+DGYAQILR	none	934.49	17	2	1112GA	8.02											0.172														0.008
M	WEC000004	Aconitate hydratase, mitochondrial	Q99KI0	430+DGYAQILR	none	934.49	17	2	1115GA	8.02														0.128														0.075
M	WEC000004	Aconitate hydratase, mitochondrial	Q99KI0	430+DGYAQILR	none	934.49	17	2	962GA	8.02						0.097														0.047
M	WEC000004	Aconitate hydratase, mitochondrial	Q99KI0	438+DVGGIVLANACGPCIGQWDR	C:Carbamidomethylation	2157.01	39	2	1061GA	15.08
M	WEC000004	Aconitate hydratase, mitochondrial	Q99KI0	438+DVGGIVLANACGPCIGQWDR	C:Carbamidomethylation	2157.01	39	2	1063GA	15.08
M	WEC000004	Aconitate hydratase, mitochondrial	Q99KI0	438+DVGGIVLANACGPCIGQWDR	C:Carbamidomethylation	2157.01	39	2	1081GA	15.08
M	WEC000004	Aconitate hydratase, mitochondrial	Q99KI0	438+DVGGIVLANACGPCIGQWDR	C:Carbamidomethylation	2157.01	39	2	1082GA	15.08
M	WEC000004	Aconitate hydratase, mitochondrial	Q99KI0	438+DVGGIVLANACGPCIGQWDR	C:Carbamidomethylation	2157.01	39	2	1083GA	15.08
M	WEC000004	Aconitate hydratase, mitochondrial	Q99KI0	438+DVGGIVLANACGPCIGQWDR	C:Carbamidomethylation	2157.01	39	2	1114GA	15.08
M	WEC000004	Aconitate hydratase, mitochondrial	Q99KI0	438+DVGGIVLANACGPCIGQWDR	C:Carbamidomethylation	2157.01	39	2	961GA	15.08
M	WEC000004	Aconitate hydratase, mitochondrial	Q99KI0	438+DVGGIVLANACGPCIGQWDR	C:Carbamidomethylation	2157.01	39	2	962GA	15.08
M	WEC000004	Aconitate hydratase, mitochondrial	Q99KI0	438+DVGGIVLANACGPCIGQWDR	C:Carbamidomethylation	2157.01	39	3	1061GA	15.08
M	WEC000004	Aconitate hydratase, mitochondrial	Q99KI0	438+DVGGIVLANACGPCIGQWDR	C:Carbamidomethylation	2157.01	39	3	1063GA	15.08
M	WEC000004	Aconitate hydratase, mitochondrial	Q99KI0	438+DVGGIVLANACGPCIGQWDR	C:Carbamidomethylation	2157.01	39	3	1081GA	15.08
M	WEC000004	Aconitate hydratase, mitochondrial	Q99KI0	438+DVGGIVLANACGPCIGQWDR	C:Carbamidomethylation	2157.01	39	3	1082GA	15.08
M	WEC000004	Aconitate hydratase, mitochondrial	Q99KI0	438+DVGGIVLANACGPCIGQWDR	C:Carbamidomethylation	2157.01	39	3	1114GA	15.08
M	WEC000004	Aconitate hydratase, mitochondrial	Q99KI0	438+DVGGIVLANACGPCIGQWDR	C:Carbamidomethylation	2157.01	39	3	961GA	15.08
M	WEC000004	Aconitate hydratase, mitochondrial	Q99KI0	475+NFTGRNDANPETHAFVTSPEIVTALAIAGTLK	none	3354.72	60	3	1031GA	20.17
M	WEC000004	Aconitate hydratase, mitochondrial	Q99KI0	475+NFTGRNDANPETHAFVTSPEIVTALAIAGTLK	none	3354.72	60	3	1061GA	20.17
M	WEC000004	Aconitate hydratase, mitochondrial	Q99KI0	475+NFTGRNDANPETHAFVTSPEIVTALAIAGTLK	none	3354.72	60	3	1062GA	20.17
M	WEC000004	Aconitate hydratase, mitochondrial	Q99KI0	475+NFTGRNDANPETHAFVTSPEIVTALAIAGTLK	none	3354.72	60	3	1063GA	20.17
M	WEC000004	Aconitate hydratase, mitochondrial	Q99KI0	475+NFTGRNDANPETHAFVTSPEIVTALAIAGTLK	none	3354.72	60	3	1081GA	20.17
M	WEC000004	Aconitate hydratase, mitochondrial	Q99KI0	475+NFTGRNDANPETHAFVTSPEIVTALAIAGTLK	none	3354.72	60	3	1082GA	20.17
M	WEC000004	Aconitate hydratase, mitochondrial	Q99KI0	475+NFTGRNDANPETHAFVTSPEIVTALAIAGTLK	none	3354.72	60	3	1112GA	20.17
M	WEC000004	Aconitate hydratase, mitochondrial	Q99KI0	475+NFTGRNDANPETHAFVTSPEIVTALAIAGTLK	none	3354.72	60	3	1113GA	20.17
M	WEC000004	Aconitate hydratase, mitochondrial	Q99KI0	475+NFTGRNDANPETHAFVTSPEIVTALAIAGTLK	none	3354.72	60	3	1114GA	20.17
M	WEC000004	Aconitate hydratase, mitochondrial	Q99KI0	475+NFTGRNDANPETHAFVTSPEIVTALAIAGTLK	none	3354.72	60	3	962GA	20.17
M	WEC000004	Aconitate hydratase, mitochondrial	Q99KI0	475+NFTGRNDANPETHAFVTSPEIVTALAIAGTLK	none	3354.72	60	3	1115GA	20.17
M	WEC000004	Aconitate hydratase, mitochondrial	Q99KI0	475+NFTGRNDANPETHAFVTSPEIVTALAIAGTLK	none	3354.72	60	4	1031GA	20.17
M	WEC000004	Aconitate hydratase, mitochondrial	Q99KI0	475+NFTGRNDANPETHAFVTSPEIVTALAIAGTLK	none	3354.72	60	4	1062GA	20.17
M	WEC000004	Aconitate hydratase, mitochondrial	Q99KI0	475+NFTGRNDANPETHAFVTSPEIVTALAIAGTLK	none	3354.72	60	4	1081GA	20.17
M	WEC000004	Aconitate hydratase, mitochondrial	Q99KI0	475+NFTGRNDANPETHAFVTSPEIVTALAIAGTLK	none	3354.72	60	4	1082GA	20.17
M	WEC000004	Aconitate hydratase, mitochondrial	Q99KI0	475+NFTGRNDANPETHAFVTSPEIVTALAIAGTLK	none	3354.72	60	4	1112GA	20.17
M	WEC000004	Aconitate hydratase, mitochondrial	Q99KI0	475+NFTGRNDANPETHAFVTSPEIVTALAIAGTLK	none	3354.72	60	4	1113GA	20.17
M	WEC000004	Aconitate hydratase, mitochondrial	Q99KI0	475+NFTGRNDANPETHAFVTSPEIVTALAIAGTLK	none	3354.72	60	4	1114GA	20.17
M	WEC000004	Aconitate hydratase, mitochondrial	Q99KI0	475+NFTGRNDANPETHAFVTSPEIVTALAIAGTLK	none	3354.72	60	4	962GA	20.17
M	WEC000004	Aconitate hydratase, mitochondrial	Q99KI0	475+NFTGRNDANPETHAFVTSPEIVTALAIAGTLK	none	3354.72	60	4	1115GA	20.17																												0.183
M	WEC000004	Aconitate hydratase, mitochondrial	Q99KI0	480+NDANPETHAFVTSPEIVTALAIAGTLK	none	2779.44	52	3	1062GA	21.35								0.133														0.051
M	WEC000004	Aconitate hydratase, mitochondrial	Q99KI0	480+NDANPETHAFVTSPEIVTALAIAGTLK	none	2779.44	52	3	1082GA	21.35																	0.141
M	WEC000004	Aconitate hydratase, mitochondrial	Q99KI0	480+NDANPETHAFVTSPEIVTALAIAGTLK	none	2779.44	52	3	1083GA	21.35																		0.061
M	WEC000004	Aconitate hydratase, mitochondrial	Q99KI0	480+NDANPETHAFVTSPEIVTALAIAGTLK	none	2779.44	52	3	1111GA	21.35										0.028														0.037
M	WEC000004	Aconitate hydratase, mitochondrial	Q99KI0	480+NDANPETHAFVTSPEIVTALAIAGTLK	none	2779.44	52	3	1113GA	21.35																										0.047
M	WEC000004	Aconitate hydratase, mitochondrial	Q99KI0	480+NDANPETHAFVTSPEIVTALAIAGTLK	none	2779.44	52	3	1114GA	21.35																											0.067
M	WEC000004	Aconitate hydratase, mitochondrial	Q99KI0	480+NDANPETHAFVTSPEIVTALAIAGTLK	none	2779.44	52	3	1031GA	21.35															0.119
M	WEC000004	Aconitate hydratase, mitochondrial	Q99KI0	480+NDANPETHAFVTSPEIVTALAIAGTLK	none	2779.44	52	3	1061GA	21.35																					0.078
M	WEC000004	Aconitate hydratase, mitochondrial	Q99KI0	480+NDANPETHAFVTSPEIVTALAIAGTLK	none	2779.44	52	3	1063GA	21.35									0.126														0.08
M	WEC000004	Aconitate hydratase, mitochondrial	Q99KI0	480+NDANPETHAFVTSPEIVTALAIAGTLK	none	2779.44	52	3	1081GA	21.35																0.061
M	WEC000004	Aconitate hydratase, mitochondrial	Q99KI0	480+NDANPETHAFVTSPEIVTALAIAGTLK	none	2779.44	52	3	1112GA	21.35																									0.012
M	WEC000004	Aconitate hydratase, mitochondrial	Q99KI0	480+NDANPETHAFVTSPEIVTALAIAGTLK	none	2779.44	52	3	1115GA	21.35														0.053														0.026
M	WEC000004	Aconitate hydratase, mitochondrial	Q99KI0	480+NDANPETHAFVTSPEIVTALAIAGTLK	none	2779.44	52	3	961GA	21.35					0.026														0.097
M	WEC000004	Aconitate hydratase, mitochondrial	Q99KI0	480+NDANPETHAFVTSPEIVTALAIAGTLK	none	2779.44	52	3	962GA	21.35						0.021														0.082
M	WEC000004	Aconitate hydratase, mitochondrial	Q99KI0	480+NDANPETHAFVTSPEIVTALAIAGTLK	none	2779.44	52	4	1061GA	21.35							0.064														0.026
M	WEC000004	Aconitate hydratase, mitochondrial	Q99KI0	480+NDANPETHAFVTSPEIVTALAIAGTLK	none	2779.44	52	4	1062GA	21.35
M	WEC000004	Aconitate hydratase, mitochondrial	Q99KI0	480+NDANPETHAFVTSPEIVTALAIAGTLK	none	2779.44	52	4	1063GA	21.35									0.166														0.037
M	WEC000004	Aconitate hydratase, mitochondrial	Q99KI0	480+NDANPETHAFVTSPEIVTALAIAGTLK	none	2779.44	52	4	1081GA	21.35
M	WEC000004	Aconitate hydratase, mitochondrial	Q99KI0	480+NDANPETHAFVTSPEIVTALAIAGTLK	none	2779.44	52	4	1083GA	21.35
M	WEC000004	Aconitate hydratase, mitochondrial	Q99KI0	480+NDANPETHAFVTSPEIVTALAIAGTLK	none	2779.44	52	4	1111GA	21.35
M	WEC000004	Aconitate hydratase, mitochondrial	Q99KI0	480+NDANPETHAFVTSPEIVTALAIAGTLK	none	2779.44	52	4	1112GA	21.35											0.116														0.035
M	WEC000004	Aconitate hydratase, mitochondrial	Q99KI0	480+NDANPETHAFVTSPEIVTALAIAGTLK	none	2779.44	52	4	1113GA	21.35
M	WEC000004	Aconitate hydratase, mitochondrial	Q99KI0	480+NDANPETHAFVTSPEIVTALAIAGTLK	none	2779.44	52	4	1114GA	21.35
M	WEC000004	Aconitate hydratase, mitochondrial	Q99KI0	480+NDANPETHAFVTSPEIVTALAIAGTLK	none	2779.44	52	4	1115GA	21.35														0.068														0.043
M	WEC000004	Aconitate hydratase, mitochondrial	Q99KI0	480+NDANPETHAFVTSPEIVTALAIAGTLK	none	2779.44	52	4	961GA	21.35
M	WEC000004	Aconitate hydratase, mitochondrial	Q99KI0	480+NDANPETHAFVTSPEIVTALAIAGTLK	none	2779.44	52	4	962GA	21.35						0.091														0.038
M	WEC000004	Aconitate hydratase, mitochondrial	Q99KI0	507+FNPETDFLTGK	none	1267.61	15	2	1061GA	11.56
M	WEC000004	Aconitate hydratase, mitochondrial	Q99KI0	507+FNPETDFLTGK	none	1267.61	15	2	1083GA	11.56
M	WEC000004	Aconitate hydratase, mitochondrial	Q99KI0	507+FNPETDFLTGK	none	1267.61	15	2	1112GA	11.56											0.262														0.089
M	WEC000004	Aconitate hydratase, mitochondrial	Q99KI0	522+FKLEAPDADELPR	none	1499.76	30	2	1031GA	10.68	0.324														0.149
M	WEC000004	Aconitate hydratase, mitochondrial	Q99KI0	522+FKLEAPDADELPR	none	1499.76	30	2	1062GA	10.68								0.304														0.11
M	WEC000004	Aconitate hydratase, mitochondrial	Q99KI0	522+FKLEAPDADELPR	none	1499.76	30	2	1113GA	10.68												0.133														0.055
M	WEC000004	Aconitate hydratase, mitochondrial	Q99KI0	522+FKLEAPDADELPR	none	1499.76	30	2	1061GA	10.68							0.179														0.03
M	WEC000004	Aconitate hydratase, mitochondrial	Q99KI0	522+FKLEAPDADELPR	none	1499.76	30	2	1063GA	10.68									0.222														0.038
M	WEC000004	Aconitate hydratase, mitochondrial	Q99KI0	522+FKLEAPDADELPR	none	1499.76	30	2	1082GA	10.68			0.135														0.068
M	WEC000004	Aconitate hydratase, mitochondrial	Q99KI0	522+FKLEAPDADELPR	none	1499.76	30	2	1083GA	10.68				0.157														0.014
M	WEC000004	Aconitate hydratase, mitochondrial	Q99KI0	522+FKLEAPDADELPR	none	1499.76	30	2	1111GA	10.68										0.125														0.036
M	WEC000004	Aconitate hydratase, mitochondrial	Q99KI0	522+FKLEAPDADELPR	none	1499.76	30	2	1112GA	10.68																									0.23
M	WEC000004	Aconitate hydratase, mitochondrial	Q99KI0	522+FKLEAPDADELPR	none	1499.76	30	2	1114GA	10.68													0.169														0.11
M	WEC000004	Aconitate hydratase, mitochondrial	Q99KI0	522+FKLEAPDADELPR	none	1499.76	30	2	1115GA	10.68														0.129														0.018
M	WEC000004	Aconitate hydratase, mitochondrial	Q99KI0	522+FKLEAPDADELPR	none	1499.76	30	2	961GA	10.68					0.173														0.04
M	WEC000004	Aconitate hydratase, mitochondrial	Q99KI0	522+FKLEAPDADELPR	none	1499.76	30	2	962GA	10.68						0.18														0.023
M	WEC000004	Aconitate hydratase, mitochondrial	Q99KI0	522+FKLEAPDADELPR	none	1499.76	30	3	1031GA	10.68	0.251														0.11
M	WEC000004	Aconitate hydratase, mitochondrial	Q99KI0	522+FKLEAPDADELPR	none	1499.76	30	3	1062GA	10.68								0.221														0.047
M	WEC000004	Aconitate hydratase, mitochondrial	Q99KI0	522+FKLEAPDADELPR	none	1499.76	30	3	1111GA	10.68										0.124														0.034
M	WEC000004	Aconitate hydratase, mitochondrial	Q99KI0	522+FKLEAPDADELPR	none	1499.76	30	3	1112GA	10.68											0.192														0.018
M	WEC000004	Aconitate hydratase, mitochondrial	Q99KI0	522+FKLEAPDADELPR	none	1499.76	30	3	1113GA	10.68												0.129														0.01
M	WEC000004	Aconitate hydratase, mitochondrial	Q99KI0	522+FKLEAPDADELPR	none	1499.76	30	3	1114GA	10.68													0.125														0.022
M	WEC000004	Aconitate hydratase, mitochondrial	Q99KI0	522+FKLEAPDADELPR	none	1499.76	30	3	1115GA	10.68														0.139														0.024
M	WEC000004	Aconitate hydratase, mitochondrial	Q99KI0	522+FKLEAPDADELPR	none	1499.76	30	3	961GA	10.68					0.168														0.015
M	WEC000004	Aconitate hydratase, mitochondrial	Q99KI0	522+FKLEAPDADELPR	none	1499.76	30	3	962GA	10.68						0.131														0.011
M	WEC000004	Aconitate hydratase, mitochondrial	Q99KI0	522+FKLEAPDADELPR	none	1499.76	30	3	1061GA	10.68							0.161														0.017
M	WEC000004	Aconitate hydratase, mitochondrial	Q99KI0	522+FKLEAPDADELPR	none	1499.76	30	3	1063GA	10.68									0.206														0.057
M	WEC000004	Aconitate hydratase, mitochondrial	Q99KI0	522+FKLEAPDADELPR	none	1499.76	30	3	1082GA	10.68			0.105														0.083
M	WEC000004	Aconitate hydratase, mitochondrial	Q99KI0	522+FKLEAPDADELPR	none	1499.76	30	3	1083GA	10.68				0.165														0.024
M	WEC000004	Aconitate hydratase, mitochondrial	Q99KI0	522+FKLEAPDADELPRSDFDPGQDTYQHPPK	none	3212.5	61	3	1112GA	10.94
M	WEC000004	Aconitate hydratase, mitochondrial	Q99KI0	522+FKLEAPDADELPRSDFDPGQDTYQHPPK	none	3212.5	61	4	1031GA	10.94
M	WEC000004	Aconitate hydratase, mitochondrial	Q99KI0	522+FKLEAPDADELPRSDFDPGQDTYQHPPK	none	3212.5	61	4	1061GA	10.94							0.107														0.099
M	WEC000004	Aconitate hydratase, mitochondrial	Q99KI0	522+FKLEAPDADELPRSDFDPGQDTYQHPPK	none	3212.5	61	4	1062GA	10.94
M	WEC000004	Aconitate hydratase, mitochondrial	Q99KI0	522+FKLEAPDADELPRSDFDPGQDTYQHPPK	none	3212.5	61	4	1063GA	10.94
M	WEC000004	Aconitate hydratase, mitochondrial	Q99KI0	522+FKLEAPDADELPRSDFDPGQDTYQHPPK	none	3212.5	61	4	1081GA	10.94		0.093														0.088
M	WEC000004	Aconitate hydratase, mitochondrial	Q99KI0	522+FKLEAPDADELPRSDFDPGQDTYQHPPK	none	3212.5	61	4	1082GA	10.94			0.068														0.08
M	WEC000004	Aconitate hydratase, mitochondrial	Q99KI0	522+FKLEAPDADELPRSDFDPGQDTYQHPPK	none	3212.5	61	4	1111GA	10.94
M	WEC000004	Aconitate hydratase, mitochondrial	Q99KI0	522+FKLEAPDADELPRSDFDPGQDTYQHPPK	none	3212.5	61	4	1112GA	10.94											0.099														0.058
M	WEC000004	Aconitate hydratase, mitochondrial	Q99KI0	522+FKLEAPDADELPRSDFDPGQDTYQHPPK	none	3212.5	61	4	1114GA	10.94
M	WEC000004	Aconitate hydratase, mitochondrial	Q99KI0	522+FKLEAPDADELPRSDFDPGQDTYQHPPK	none	3212.5	61	4	1115GA	10.94														0.063														0.057
M	WEC000004	Aconitate hydratase, mitochondrial	Q99KI0	522+FKLEAPDADELPRSDFDPGQDTYQHPPK	none	3212.5	61	4	961GA	10.94
M	WEC000004	Aconitate hydratase, mitochondrial	Q99KI0	522+FKLEAPDADELPRSDFDPGQDTYQHPPK	none	3212.5	61	4	962GA	10.94
M	WEC000004	Aconitate hydratase, mitochondrial	Q99KI0	524+LEAPDADELPR	none	1224.6	29	2	1063GA	7.96
M	WEC000004	Aconitate hydratase, mitochondrial	Q99KI0	524+LEAPDADELPR	none	1224.6	29	2	1111GA	7.96
M	WEC000004	Aconitate hydratase, mitochondrial	Q99KI0	524+LEAPDADELPR	none	1224.6	29	2	1112GA	7.96																									0.346
M	WEC000004	Aconitate hydratase, mitochondrial	Q99KI0	524+LEAPDADELPR	none	1224.6	29	2	1113GA	7.96
M	WEC000004	Aconitate hydratase, mitochondrial	Q99KI0	524+LEAPDADELPR	none	1224.6	29	2	1115GA	7.96																												0.374
M	WEC000004	Aconitate hydratase, mitochondrial	Q99KI0	535+SDFDPGQDTYQHPPK	none	1730.75	30	2	1061GA	6.08
M	WEC000004	Aconitate hydratase, mitochondrial	Q99KI0	535+SDFDPGQDTYQHPPK	none	1730.75	30	2	1062GA	6.08
M	WEC000004	Aconitate hydratase, mitochondrial	Q99KI0	535+SDFDPGQDTYQHPPK	none	1730.75	30	2	1081GA	6.08
M	WEC000004	Aconitate hydratase, mitochondrial	Q99KI0	535+SDFDPGQDTYQHPPK	none	1730.75	30	2	1082GA	6.08
M	WEC000004	Aconitate hydratase, mitochondrial	Q99KI0	535+SDFDPGQDTYQHPPK	none	1730.75	30	2	1083GA	6.08				0.145														0.018
M	WEC000004	Aconitate hydratase, mitochondrial	Q99KI0	535+SDFDPGQDTYQHPPK	none	1730.75	30	2	1111GA	6.08
M	WEC000004	Aconitate hydratase, mitochondrial	Q99KI0	535+SDFDPGQDTYQHPPK	none	1730.75	30	2	1112GA	6.08
M	WEC000004	Aconitate hydratase, mitochondrial	Q99KI0	535+SDFDPGQDTYQHPPK	none	1730.75	30	2	1113GA	6.08
M	WEC000004	Aconitate hydratase, mitochondrial	Q99KI0	535+SDFDPGQDTYQHPPK	none	1730.75	30	2	961GA	6.08
M	WEC000004	Aconitate hydratase, mitochondrial	Q99KI0	535+SDFDPGQDTYQHPPK	none	1730.75	30	2	962GA	6.08
M	WEC000004	Aconitate hydratase, mitochondrial	Q99KI0	535+SDFDPGQDTYQHPPK	none	1730.75	30	3	1031GA	6.08
M	WEC000004	Aconitate hydratase, mitochondrial	Q99KI0	535+SDFDPGQDTYQHPPK	none	1730.75	30	3	1061GA	6.08							0.147														0.037
M	WEC000004	Aconitate hydratase, mitochondrial	Q99KI0	535+SDFDPGQDTYQHPPK	none	1730.75	30	3	1062GA	6.08								0.211														0.029
M	WEC000004	Aconitate hydratase, mitochondrial	Q99KI0	535+SDFDPGQDTYQHPPK	none	1730.75	30	3	1081GA	6.08
M	WEC000004	Aconitate hydratase, mitochondrial	Q99KI0	535+SDFDPGQDTYQHPPK	none	1730.75	30	3	1082GA	6.08
M	WEC000004	Aconitate hydratase, mitochondrial	Q99KI0	535+SDFDPGQDTYQHPPK	none	1730.75	30	3	1111GA	6.08										0.147														0.103
M	WEC000004	Aconitate hydratase, mitochondrial	Q99KI0	535+SDFDPGQDTYQHPPK	none	1730.75	30	3	1112GA	6.08											0.178														0.05
M	WEC000004	Aconitate hydratase, mitochondrial	Q99KI0	535+SDFDPGQDTYQHPPK	none	1730.75	30	3	1113GA	6.08
M	WEC000004	Aconitate hydratase, mitochondrial	Q99KI0	535+SDFDPGQDTYQHPPK	none	1730.75	30	3	1114GA	6.08
M	WEC000004	Aconitate hydratase, mitochondrial	Q99KI0	535+SDFDPGQDTYQHPPK	none	1730.75	30	3	961GA	6.08					0.167														0.032
M	WEC000004	Aconitate hydratase, mitochondrial	Q99KI0	535+SDFDPGQDTYQHPPK	none	1730.75	30	3	962GA	6.08
M	WEC000004	Aconitate hydratase, mitochondrial	Q99KI0	535+SDFDPGQDTYQHPPK	none	1730.75	30	3	1083GA	6.08				0.177														0.086
M	WEC000004	Aconitate hydratase, mitochondrial	Q99KI0	565+LQLLEPFDKWDGKDLEDLQILIK	none	2768.5	36	3	1062GA	21.12								0.346														0.095
M	WEC000004	Aconitate hydratase, mitochondrial	Q99KI0	565+LQLLEPFDKWDGKDLEDLQILIK	none	2768.5	36	3	962GA	21.12						0.254														0.18
M	WEC000004	Aconitate hydratase, mitochondrial	Q99KI0	565+LQLLEPFDKWDGKDLEDLQILIK	none	2768.5	36	3	1031GA	21.12															0.404
M	WEC000004	Aconitate hydratase, mitochondrial	Q99KI0	565+LQLLEPFDKWDGKDLEDLQILIK	none	2768.5	36	3	1081GA	21.12		0.241														0.107
M	WEC000004	Aconitate hydratase, mitochondrial	Q99KI0	565+LQLLEPFDKWDGKDLEDLQILIK	none	2768.5	36	3	1111GA	21.12																								0.11
M	WEC000004	Aconitate hydratase, mitochondrial	Q99KI0	565+LQLLEPFDKWDGKDLEDLQILIK	none	2768.5	36	3	1112GA	21.12																									0.079
M	WEC000004	Aconitate hydratase, mitochondrial	Q99KI0	565+LQLLEPFDKWDGKDLEDLQILIK	none	2768.5	36	3	1113GA	21.12												0.154														0.072
M	WEC000004	Aconitate hydratase, mitochondrial	Q99KI0	565+LQLLEPFDKWDGKDLEDLQILIK	none	2768.5	36	3	1114GA	21.12																											0.166
M	WEC000004	Aconitate hydratase, mitochondrial	Q99KI0	565+LQLLEPFDKWDGKDLEDLQILIK	none	2768.5	36	3	1115GA	21.12														0.242														0.081
M	WEC000004	Aconitate hydratase, mitochondrial	Q99KI0	565+LQLLEPFDKWDGKDLEDLQILIK	none	2768.5	36	4	1063GA	21.12
M	WEC000004	Aconitate hydratase, mitochondrial	Q99KI0	565+LQLLEPFDKWDGKDLEDLQILIK	none	2768.5	36	4	1031GA	21.12	0.246														0.012
M	WEC000004	Aconitate hydratase, mitochondrial	Q99KI0	565+LQLLEPFDKWDGKDLEDLQILIK	none	2768.5	36	4	1062GA	21.12								0.24														0.031
M	WEC000004	Aconitate hydratase, mitochondrial	Q99KI0	565+LQLLEPFDKWDGKDLEDLQILIK	none	2768.5	36	4	1111GA	21.12										0.097														0.029
M	WEC000004	Aconitate hydratase, mitochondrial	Q99KI0	565+LQLLEPFDKWDGKDLEDLQILIK	none	2768.5	36	4	1112GA	21.12											0.189														0.024
M	WEC000004	Aconitate hydratase, mitochondrial	Q99KI0	565+LQLLEPFDKWDGKDLEDLQILIK	none	2768.5	36	4	1113GA	21.12												0.112														0.036
M	WEC000004	Aconitate hydratase, mitochondrial	Q99KI0	565+LQLLEPFDKWDGKDLEDLQILIK	none	2768.5	36	4	1114GA	21.12													0.14														0.02
M	WEC000004	Aconitate hydratase, mitochondrial	Q99KI0	565+LQLLEPFDKWDGKDLEDLQILIK	none	2768.5	36	4	1115GA	21.12														0.094														0.025
M	WEC000004	Aconitate hydratase, mitochondrial	Q99KI0	565+LQLLEPFDKWDGKDLEDLQILIK	none	2768.5	36	4	962GA	21.12						0.132														0.022
M	WEC000004	Aconitate hydratase, mitochondrial	Q99KI0	565+LQLLEPFDKWDGKDLEDLQILIK	none	2768.5	36	4	1081GA	21.12		0.171														0.019
M	WEC000004	Aconitate hydratase, mitochondrial	Q99KI0	57+KRLNRPLTLSEK	none	1453.87	21	4	1112GA	3.83
M	WEC000004	Aconitate hydratase, mitochondrial	Q99KI0	57+KRLNRPLTLSEK	none	1453.87	21	4	1031GA	3.83															0.238
M	WEC000004	Aconitate hydratase, mitochondrial	Q99KI0	57+KRLNRPLTLSEK	none	1453.87	21	4	1081GA	3.83																0.312
M	WEC000004	Aconitate hydratase, mitochondrial	Q99KI0	57+KRLNRPLTLSEK	none	1453.87	21	4	1115GA	3.83																												0.423
M	WEC000004	Aconitate hydratase, mitochondrial	Q99KI0	59+LNRPLTLSEK	none	1169.68	17	2	1031GA	5.78	0.168														0.04
M	WEC000004	Aconitate hydratase, mitochondrial	Q99KI0	59+LNRPLTLSEK	none	1169.68	17	2	1114GA	5.78													0.124														0.047
M	WEC000004	Aconitate hydratase, mitochondrial	Q99KI0	59+LNRPLTLSEK	none	1169.68	17	2	1062GA	5.78								0.245														0.123
M	WEC000004	Aconitate hydratase, mitochondrial	Q99KI0	59+LNRPLTLSEK	none	1169.68	17	2	1063GA	5.78									0.226														0.116
M	WEC000004	Aconitate hydratase, mitochondrial	Q99KI0	59+LNRPLTLSEK	none	1169.68	17	2	1081GA	5.78		0.141														0.025
M	WEC000004	Aconitate hydratase, mitochondrial	Q99KI0	59+LNRPLTLSEK	none	1169.68	17	2	1082GA	5.78			0.116														0.036
M	WEC000004	Aconitate hydratase, mitochondrial	Q99KI0	59+LNRPLTLSEK	none	1169.68	17	2	1111GA	5.78										0.213														0.132
M	WEC000004	Aconitate hydratase, mitochondrial	Q99KI0	59+LNRPLTLSEK	none	1169.68	17	2	1112GA	5.78											0.189														0.086
M	WEC000004	Aconitate hydratase, mitochondrial	Q99KI0	59+LNRPLTLSEK	none	1169.68	17	2	1113GA	5.78												0.184														0.053
M	WEC000004	Aconitate hydratase, mitochondrial	Q99KI0	59+LNRPLTLSEK	none	1169.68	17	2	1115GA	5.78														0.098														0.019
M	WEC000004	Aconitate hydratase, mitochondrial	Q99KI0	59+LNRPLTLSEK	none	1169.68	17	3	1031GA	5.78	0.174														0.029
M	WEC000004	Aconitate hydratase, mitochondrial	Q99KI0	59+LNRPLTLSEK	none	1169.68	17	3	1082GA	5.78			0.121														0.03
M	WEC000004	Aconitate hydratase, mitochondrial	Q99KI0	59+LNRPLTLSEK	none	1169.68	17	3	1111GA	5.78										0.177														0.056
M	WEC000004	Aconitate hydratase, mitochondrial	Q99KI0	59+LNRPLTLSEK	none	1169.68	17	3	1113GA	5.78												0.18														0.052
M	WEC000004	Aconitate hydratase, mitochondrial	Q99KI0	59+LNRPLTLSEK	none	1169.68	17	3	1114GA	5.78													0.097														0.02
M	WEC000004	Aconitate hydratase, mitochondrial	Q99KI0	59+LNRPLTLSEK	none	1169.68	17	3	1062GA	5.78								0.225														0.049
M	WEC000004	Aconitate hydratase, mitochondrial	Q99KI0	59+LNRPLTLSEK	none	1169.68	17	3	1063GA	5.78									0.213														0.046
M	WEC000004	Aconitate hydratase, mitochondrial	Q99KI0	59+LNRPLTLSEK	none	1169.68	17	3	1081GA	5.78		0.126														0.021
M	WEC000004	Aconitate hydratase, mitochondrial	Q99KI0	59+LNRPLTLSEK	none	1169.68	17	3	1112GA	5.78											0.154														0.032
M	WEC000004	Aconitate hydratase, mitochondrial	Q99KI0	59+LNRPLTLSEK	none	1169.68	17	3	1115GA	5.78														0.109														0.03
M	WEC000004	Aconitate hydratase, mitochondrial	Q99KI0	592+CTTDHISAAGPWLK	C:Carbamidomethylation	1555.75	24	2	1031GA	8.13
M	WEC000004	Aconitate hydratase, mitochondrial	Q99KI0	592+CTTDHISAAGPWLK	C:Carbamidomethylation	1555.75	24	2	1062GA	8.13								0.239														0.094
M	WEC000004	Aconitate hydratase, mitochondrial	Q99KI0	592+CTTDHISAAGPWLK	C:Carbamidomethylation	1555.75	24	2	1113GA	8.13												0.123														0.051
M	WEC000004	Aconitate hydratase, mitochondrial	Q99KI0	592+CTTDHISAAGPWLK	C:Carbamidomethylation	1555.75	24	2	1061GA	8.13							0.169														0.124
M	WEC000004	Aconitate hydratase, mitochondrial	Q99KI0	592+CTTDHISAAGPWLK	C:Carbamidomethylation	1555.75	24	2	1081GA	8.13		0.187														0.092
M	WEC000004	Aconitate hydratase, mitochondrial	Q99KI0	592+CTTDHISAAGPWLK	C:Carbamidomethylation	1555.75	24	2	1082GA	8.13			0.126														0.062
M	WEC000004	Aconitate hydratase, mitochondrial	Q99KI0	592+CTTDHISAAGPWLK	C:Carbamidomethylation	1555.75	24	2	1111GA	8.13										0.155														0.014
M	WEC000004	Aconitate hydratase, mitochondrial	Q99KI0	592+CTTDHISAAGPWLK	C:Carbamidomethylation	1555.75	24	2	1114GA	8.13													0.14														0.073
M	WEC000004	Aconitate hydratase, mitochondrial	Q99KI0	592+CTTDHISAAGPWLK	C:Carbamidomethylation	1555.75	24	2	1115GA	8.13														0.124														0.066
M	WEC000004	Aconitate hydratase, mitochondrial	Q99KI0	592+CTTDHISAAGPWLK	C:Carbamidomethylation	1555.75	24	2	962GA	8.13						0.138														0.039
M	WEC000004	Aconitate hydratase, mitochondrial	Q99KI0	592+CTTDHISAAGPWLK	C:Carbamidomethylation	1555.75	24	2	1112GA	8.13											0.168														0.098
M	WEC000004	Aconitate hydratase, mitochondrial	Q99KI0	592+CTTDHISAAGPWLK	C:Carbamidomethylation	1555.75	24	3	1031GA	8.13	0.161														0.13
M	WEC000004	Aconitate hydratase, mitochondrial	Q99KI0	592+CTTDHISAAGPWLK	C:Carbamidomethylation	1555.75	24	3	1063GA	8.13																							0.349
M	WEC000004	Aconitate hydratase, mitochondrial	Q99KI0	592+CTTDHISAAGPWLK	C:Carbamidomethylation	1555.75	24	3	1083GA	8.13																		0.404
M	WEC000004	Aconitate hydratase, mitochondrial	Q99KI0	592+CTTDHISAAGPWLK	C:Carbamidomethylation	1555.75	24	3	961GA	8.13
M	WEC000004	Aconitate hydratase, mitochondrial	Q99KI0	592+CTTDHISAAGPWLK	C:Carbamidomethylation	1555.75	24	3	1062GA	8.13								0.264														0.063
M	WEC000004	Aconitate hydratase, mitochondrial	Q99KI0	592+CTTDHISAAGPWLK	C:Carbamidomethylation	1555.75	24	3	1082GA	8.13			0.143														0.04
M	WEC000004	Aconitate hydratase, mitochondrial	Q99KI0	592+CTTDHISAAGPWLK	C:Carbamidomethylation	1555.75	24	3	1113GA	8.13																										0.327
M	WEC000004	Aconitate hydratase, mitochondrial	Q99KI0	592+CTTDHISAAGPWLK	C:Carbamidomethylation	1555.75	24	3	962GA	8.13						0.188														0.103
M	WEC000004	Aconitate hydratase, mitochondrial	Q99KI0	592+CTTDHISAAGPWLK	C:Carbamidomethylation	1555.75	24	3	1061GA	8.13							0.175														0.112
M	WEC000004	Aconitate hydratase, mitochondrial	Q99KI0	592+CTTDHISAAGPWLK	C:Carbamidomethylation	1555.75	24	3	1081GA	8.13		0.178														0.05
M	WEC000004	Aconitate hydratase, mitochondrial	Q99KI0	592+CTTDHISAAGPWLK	C:Carbamidomethylation	1555.75	24	3	1111GA	8.13										0.144														0.102
M	WEC000004	Aconitate hydratase, mitochondrial	Q99KI0	592+CTTDHISAAGPWLK	C:Carbamidomethylation	1555.75	24	3	1114GA	8.13													0.141														0.05
M	WEC000004	Aconitate hydratase, mitochondrial	Q99KI0	592+CTTDHISAAGPWLK	C:Carbamidomethylation	1555.75	24	3	1115GA	8.13														0.079														0.137
M	WEC000004	Aconitate hydratase, mitochondrial	Q99KI0	592+CTTDHISAAGPWLK	C:Carbamidomethylation	1555.75	24	3	1112GA	8.13											0.173														0.051
M	WEC000004	Aconitate hydratase, mitochondrial	Q99KI0	606+FRGHLDNISNNLLIGAINIENGK	none	2521.34	41	3	1031GA	14.5
M	WEC000004	Aconitate hydratase, mitochondrial	Q99KI0	606+FRGHLDNISNNLLIGAINIENGK	none	2521.34	41	3	1081GA	14.5
M	WEC000004	Aconitate hydratase, mitochondrial	Q99KI0	606+FRGHLDNISNNLLIGAINIENGK	none	2521.34	41	3	1112GA	14.5
M	WEC000004	Aconitate hydratase, mitochondrial	Q99KI0	606+FRGHLDNISNNLLIGAINIENGK	none	2521.34	41	3	1115GA	14.5
M	WEC000004	Aconitate hydratase, mitochondrial	Q99KI0	606+FRGHLDNISNNLLIGAINIENGK	none	2521.34	41	4	1031GA	14.5
M	WEC000004	Aconitate hydratase, mitochondrial	Q99KI0	606+FRGHLDNISNNLLIGAINIENGK	none	2521.34	41	4	1081GA	14.5
M	WEC000004	Aconitate hydratase, mitochondrial	Q99KI0	606+FRGHLDNISNNLLIGAINIENGK	none	2521.34	41	4	1112GA	14.5
M	WEC000004	Aconitate hydratase, mitochondrial	Q99KI0	606+FRGHLDNISNNLLIGAINIENGK	none	2521.34	41	4	1115GA	14.5
M	WEC000004	Aconitate hydratase, mitochondrial	Q99KI0	608+GHLDNISNNLLIGAINIENGK	none	2218.17	37	2	1061GA	15.42
M	WEC000004	Aconitate hydratase, mitochondrial	Q99KI0	608+GHLDNISNNLLIGAINIENGK	none	2218.17	37	2	1081GA	15.42
M	WEC000004	Aconitate hydratase, mitochondrial	Q99KI0	608+GHLDNISNNLLIGAINIENGK	none	2218.17	37	2	1112GA	15.42
M	WEC000004	Aconitate hydratase, mitochondrial	Q99KI0	608+GHLDNISNNLLIGAINIENGK	none	2218.17	37	2	1115GA	15.42
M	WEC000004	Aconitate hydratase, mitochondrial	Q99KI0	608+GHLDNISNNLLIGAINIENGK	none	2218.17	37	3	1061GA	15.42							0.118														0.118
M	WEC000004	Aconitate hydratase, mitochondrial	Q99KI0	608+GHLDNISNNLLIGAINIENGK	none	2218.17	37	3	1062GA	15.42
M	WEC000004	Aconitate hydratase, mitochondrial	Q99KI0	608+GHLDNISNNLLIGAINIENGK	none	2218.17	37	3	1063GA	15.42
M	WEC000004	Aconitate hydratase, mitochondrial	Q99KI0	608+GHLDNISNNLLIGAINIENGK	none	2218.17	37	3	1081GA	15.42		0.097														0.134
M	WEC000004	Aconitate hydratase, mitochondrial	Q99KI0	608+GHLDNISNNLLIGAINIENGK	none	2218.17	37	3	1111GA	15.42																								0.77
M	WEC000004	Aconitate hydratase, mitochondrial	Q99KI0	608+GHLDNISNNLLIGAINIENGK	none	2218.17	37	3	1112GA	15.42																									0.038
M	WEC000004	Aconitate hydratase, mitochondrial	Q99KI0	608+GHLDNISNNLLIGAINIENGK	none	2218.17	37	3	1113GA	15.42
M	WEC000004	Aconitate hydratase, mitochondrial	Q99KI0	608+GHLDNISNNLLIGAINIENGK	none	2218.17	37	3	1114GA	15.42
M	WEC000004	Aconitate hydratase, mitochondrial	Q99KI0	608+GHLDNISNNLLIGAINIENGK	none	2218.17	37	3	1115GA	15.42																												0.203
M	WEC000004	Aconitate hydratase, mitochondrial	Q99KI0	634+NAVTQEFGPVPDTAR	none	1600.78	32	2	1061GA	9.1
M	WEC000004	Aconitate hydratase, mitochondrial	Q99KI0	634+NAVTQEFGPVPDTAR	none	1600.78	32	2	1113GA	9.1												0.101														0.054
M	WEC000004	Aconitate hydratase, mitochondrial	Q99KI0	634+NAVTQEFGPVPDTAR	none	1600.78	32	2	1062GA	9.1								0.184														0.038
M	WEC000004	Aconitate hydratase, mitochondrial	Q99KI0	634+NAVTQEFGPVPDTAR	none	1600.78	32	2	1111GA	9.1										0.089														0.052
M	WEC000004	Aconitate hydratase, mitochondrial	Q99KI0	634+NAVTQEFGPVPDTAR	none	1600.78	32	2	1114GA	9.1													0.103														0.027
M	WEC000004	Aconitate hydratase, mitochondrial	Q99KI0	634+NAVTQEFGPVPDTAR	none	1600.78	32	2	1031GA	9.1	0.183														0.052
M	WEC000004	Aconitate hydratase, mitochondrial	Q99KI0	634+NAVTQEFGPVPDTAR	none	1600.78	32	2	1063GA	9.1									0.189														0.06
M	WEC000004	Aconitate hydratase, mitochondrial	Q99KI0	634+NAVTQEFGPVPDTAR	none	1600.78	32	2	1081GA	9.1		0.149														0.046
M	WEC000004	Aconitate hydratase, mitochondrial	Q99KI0	634+NAVTQEFGPVPDTAR	none	1600.78	32	2	1082GA	9.1			0.092														0.03
M	WEC000004	Aconitate hydratase, mitochondrial	Q99KI0	634+NAVTQEFGPVPDTAR	none	1600.78	32	2	1083GA	9.1				0.127														0.038
M	WEC000004	Aconitate hydratase, mitochondrial	Q99KI0	634+NAVTQEFGPVPDTAR	none	1600.78	32	2	1112GA	9.1											0.159														0.039
M	WEC000004	Aconitate hydratase, mitochondrial	Q99KI0	634+NAVTQEFGPVPDTAR	none	1600.78	32	2	1115GA	9.1														0.094														0.037
M	WEC000004	Aconitate hydratase, mitochondrial	Q99KI0	634+NAVTQEFGPVPDTAR	none	1600.78	32	2	961GA	9.1					0.131														0.02
M	WEC000004	Aconitate hydratase, mitochondrial	Q99KI0	634+NAVTQEFGPVPDTAR	none	1600.78	32	2	962GA	9.1						0.108														0.02
M	WEC000004	Aconitate hydratase, mitochondrial	Q99KI0	634+NAVTQEFGPVPDTAR	none	1600.78	32	3	1031GA	9.1	0.265														0.068
M	WEC000004	Aconitate hydratase, mitochondrial	Q99KI0	634+NAVTQEFGPVPDTAR	none	1600.78	32	3	1062GA	9.1
M	WEC000004	Aconitate hydratase, mitochondrial	Q99KI0	634+NAVTQEFGPVPDTAR	none	1600.78	32	3	1063GA	9.1
M	WEC000004	Aconitate hydratase, mitochondrial	Q99KI0	634+NAVTQEFGPVPDTAR	none	1600.78	32	3	1081GA	9.1		0.21														0.096
M	WEC000004	Aconitate hydratase, mitochondrial	Q99KI0	634+NAVTQEFGPVPDTAR	none	1600.78	32	3	1082GA	9.1																	0.242
M	WEC000004	Aconitate hydratase, mitochondrial	Q99KI0	634+NAVTQEFGPVPDTAR	none	1600.78	32	3	1083GA	9.1
M	WEC000004	Aconitate hydratase, mitochondrial	Q99KI0	634+NAVTQEFGPVPDTAR	none	1600.78	32	3	1111GA	9.1
M	WEC000004	Aconitate hydratase, mitochondrial	Q99KI0	634+NAVTQEFGPVPDTAR	none	1600.78	32	3	1112GA	9.1											0.257														0.182
M	WEC000004	Aconitate hydratase, mitochondrial	Q99KI0	634+NAVTQEFGPVPDTAR	none	1600.78	32	3	1113GA	9.1
M	WEC000004	Aconitate hydratase, mitochondrial	Q99KI0	634+NAVTQEFGPVPDTAR	none	1600.78	32	3	1114GA	9.1
M	WEC000004	Aconitate hydratase, mitochondrial	Q99KI0	634+NAVTQEFGPVPDTAR	none	1600.78	32	3	1115GA	9.1														0.172														0.176
M	WEC000004	Aconitate hydratase, mitochondrial	Q99KI0	634+NAVTQEFGPVPDTAR	none	1600.78	32	3	961GA	9.1
M	WEC000004	Aconitate hydratase, mitochondrial	Q99KI0	634+NAVTQEFGPVPDTAR	none	1600.78	32	3	962GA	9.1
M	WEC000004	Aconitate hydratase, mitochondrial	Q99KI0	657+WVVIGDENYGEGSSR	none	1666.76	29	2	1031GA	10.77	0.245														0.011
M	WEC000004	Aconitate hydratase, mitochondrial	Q99KI0	657+WVVIGDENYGEGSSR	none	1666.76	29	2	1061GA	10.77							0.146														0.02
M	WEC000004	Aconitate hydratase, mitochondrial	Q99KI0	657+WVVIGDENYGEGSSR	none	1666.76	29	2	1062GA	10.77								0.243														0.098
M	WEC000004	Aconitate hydratase, mitochondrial	Q99KI0	657+WVVIGDENYGEGSSR	none	1666.76	29	2	1063GA	10.77									0.193														0.049
M	WEC000004	Aconitate hydratase, mitochondrial	Q99KI0	657+WVVIGDENYGEGSSR	none	1666.76	29	2	1081GA	10.77
M	WEC000004	Aconitate hydratase, mitochondrial	Q99KI0	657+WVVIGDENYGEGSSR	none	1666.76	29	2	1082GA	10.77
M	WEC000004	Aconitate hydratase, mitochondrial	Q99KI0	657+WVVIGDENYGEGSSR	none	1666.76	29	2	1083GA	10.77				0.168														0.056
M	WEC000004	Aconitate hydratase, mitochondrial	Q99KI0	657+WVVIGDENYGEGSSR	none	1666.76	29	2	1111GA	10.77										0.141														0.066
M	WEC000004	Aconitate hydratase, mitochondrial	Q99KI0	657+WVVIGDENYGEGSSR	none	1666.76	29	2	1114GA	10.77
M	WEC000004	Aconitate hydratase, mitochondrial	Q99KI0	657+WVVIGDENYGEGSSR	none	1666.76	29	2	1115GA	10.77														0.109														0.054
M	WEC000004	Aconitate hydratase, mitochondrial	Q99KI0	657+WVVIGDENYGEGSSR	none	1666.76	29	2	961GA	10.77					0.136														0.033
M	WEC000004	Aconitate hydratase, mitochondrial	Q99KI0	657+WVVIGDENYGEGSSR	none	1666.76	29	2	1112GA	10.77											0.236														0.023
M	WEC000004	Aconitate hydratase, mitochondrial	Q99KI0	657+WVVIGDENYGEGSSR	none	1666.76	29	2	962GA	10.77						0.083														0.034
M	WEC000004	Aconitate hydratase, mitochondrial	Q99KI0	672+EHAALEPR	none	921.47	25	2	961GA	2.9																			0.128
M	WEC000004	Aconitate hydratase, mitochondrial	Q99KI0	672+EHAALEPR	none	921.47	25	2	1031GA	2.9	0.242														0.134
M	WEC000004	Aconitate hydratase, mitochondrial	Q99KI0	672+EHAALEPR	none	921.47	25	2	1062GA	2.9																						0.193
M	WEC000004	Aconitate hydratase, mitochondrial	Q99KI0	672+EHAALEPR	none	921.47	25	2	1082GA	2.9																	0.117
M	WEC000004	Aconitate hydratase, mitochondrial	Q99KI0	672+EHAALEPR	none	921.47	25	2	1083GA	2.9																		0.258
M	WEC000004	Aconitate hydratase, mitochondrial	Q99KI0	672+EHAALEPR	none	921.47	25	2	1111GA	2.9										0.171														0.082
M	WEC000004	Aconitate hydratase, mitochondrial	Q99KI0	672+EHAALEPR	none	921.47	25	2	1114GA	2.9													0.186														0.072
M	WEC000004	Aconitate hydratase, mitochondrial	Q99KI0	672+EHAALEPR	none	921.47	25	2	1115GA	2.9																												0.211
M	WEC000004	Aconitate hydratase, mitochondrial	Q99KI0	672+EHAALEPR	none	921.47	25	2	962GA	2.9																				0.163
M	WEC000004	Aconitate hydratase, mitochondrial	Q99KI0	672+EHAALEPR	none	921.47	25	2	1061GA	2.9							0.151														0.087
[truncated: 20,481 more rows]

## Sheet: PROTEIN OUTPUT
Raw data for experiment 2					Genotype	Wild type	Wild type	Wild type	Wild type	PI3Kr1 KO	PI3Kr1 KO	PI3Kr1 KO	PI3Kr1 KO	PI3Kr1 KO	PI3Kr1 KO	PI3Kr1 KO	PI3Kr1 KO	PI3Kr1 KO	PI3Kr1 KO	Wild type	Wild type	Wild type	Wild type	PI3Kr1 KO	PI3Kr1 KO	PI3Kr1 KO	PI3Kr1 KO	PI3Kr1 KO	PI3Kr1 KO	PI3Kr1 KO	PI3Kr1 KO	PI3Kr1 KO	PI3Kr1 KO	Wild type	Wild type	Wild type	Wild type	PI3Kr1 KO	PI3Kr1 KO	PI3Kr1 KO	PI3Kr1 KO	PI3Kr1 KO	PI3Kr1 KO	PI3Kr1 KO	PI3Kr1 KO	PI3Kr1 KO	PI3Kr1 KO	Wild type	Wild type
					Treatment	PBS	PBS	DEX	DEX	PBS	DEX	PBS	PBS	DEX	PBS	PBS	DEX	DEX	DEX	PBS	PBS	DEX	DEX	PBS	DEX	PBS	PBS	DEX	PBS	PBS	DEX	DEX	DEX	PBS	PBS	DEX	DEX	PBS	DEX	PBS	PBS	DEX	PBS	PBS	DEX	DEX	DEX	PBS	PBS
					Replicate	1	2	1	2	1	1	2	3	2	4	5	3	4	5	1	2	1	2	1	1	2	3	2	4	5	3	4	5	1	2	1	2	1	1	2	3	2	4	5	3	4	5	1	2
Species	Code	Protein	Accession#	Target RT	Mean Peptide Count	Protein f - Day7-0047M	Protein f - Day7-0048M	Protein f - Day7-0049M	Protein f - Day7-0050M	Protein f - Day7-0051M	Protein f - Day7-0052M	Protein f - Day7-0053M	Protein f - Day7-0054M	Protein f - Day7-0055M	Protein f - Day7-0056M	Protein f - Day7-0057M	Protein f - Day7-0058M	Protein f - Day7-0059M	Protein f - Day7-0060M	Protein SD - Day7-0047M	Protein SD - Day7-0048M	Protein SD - Day7-0049M	Protein SD - Day7-0050M	Protein SD - Day7-0051M	Protein SD - Day7-0052M	Protein SD - Day7-0053M	Protein SD - Day7-0054M	Protein SD - Day7-0055M	Protein SD - Day7-0056M	Protein SD - Day7-0057M	Protein SD - Day7-0058M	Protein SD - Day7-0059M	Protein SD - Day7-0060M	Count - Day7-0047M	Count - Day7-0048M	Count - Day7-0049M	Count - Day7-0050M	Count - Day7-0051M	Count - Day7-0052M	Count - Day7-0053M	Count - Day7-0054M	Count - Day7-0055M	Count - Day7-0056M	Count - Day7-0057M	Count - Day7-0058M	Count - Day7-0059M	Count - Day7-0060M	BW - Day7-0047M	BW - Day7-0048M
M	WEC000004	Glycogen phosphorylase, muscle form	Q9WUB3	23.21	67	0.251	0.214	0.082	0.22	0.213	0.099	0.088	0.253	0.254	0.081	0.238	0.083	0.086	0.091	0.067	0.046	0.038	0.046	0.049	0.034	0.051	0.048	0.041	0.034	0.035	0.029	0.046	0.038	73	68	70	63	61	65	72	60	68	63	63	63	79	70	0.0505878	0.0771563
M	WEC000004	Fructose-bisphosphate aldolase A	P05064	12.24	39.4	0.289	0.257	0.153	0.261	0.24	0.193	0.184	0.306	0.332	0.157	0.294	0.135	0.14	0.157	0.031	0.04	0.03	0.043	0.028	0.031	0.026	0.033	0.033	0.042	0.046	0.024	0.046	0.029	46	45	46	36	38	44	47	38	29	38	28	32	46	39	0.0505878	0.0771563
M	WEC000004	Beta-enolase	P21550	8.51	36.9	0.17	0.14	0.031	0.15	0.107	0.029	0.042	0.164	0.181	0.036	0.147	0.025	0.023	0.04	0.049	0.026	0.034	0.026	0.027	0.029	0.041	0.027	0.03	0.021	0.025	0.021	0.026	0.028	44	39	40	32	34	34	39	33	35	32	36	37	46	36	0.0505878	0.0771563
M	WEC000004	Glyceraldehyde-3-phosphate dehydrogenase	P16858	12.25	33.2	0.177	0.165	0.04	0.165	0.132	0.059	0.048	0.197	0.2	0.052	0.164	0.041	0.037	0.05	0.032	0.029	0.034	0.036	0.025	0.028	0.04	0.028	0.033	0.023	0.021	0.028	0.026	0.023	38	37	33	33	28	27	30	32	31	29	38	31	39	39	0.0505878	0.0771563
M	WEC000004	Creatine kinase M-type	P07310	8.92	32.9	0.157	0.172	0.05	0.161	0.139	0.066	0.07	0.193	0.208	0.061	0.192	0.046	0.048	0.068	0.055	0.025	0.038	0.032	0.054	0.048	0.074	0.023	0.045	0.034	0.054	0.028	0.045	0.042	44	38	44	22	25	33	31	23	31	31	31	30	42	35	0.0505878	0.0771563
M	WEC000004	Phosphoglucomutase-1	Q9D0F9	12.75	27.7	0.153	0.149	0.026	0.142	0.111	0.044	0.064	0.157	0.183	0.041	0.136	0.043	0.038	0.05	0.033	0.045	0.037	0.054	0.049	0.035	0.061	0.056	0.059	0.019	0.03	0.032	0.035	0.031	32	27	30	25	25	27	25	25	29	27	29	21	37	29	0.0505878	0.0771563
M	WEC000004	Serum albumin	P07724	11.53	27.4	0.676	0.599	0.688	0.644	0.686	0.781	0.817	0.731	0.711	0.659	0.622	0.73	0.683	0.729	0.042	0.066	0.098	0.062	0.068	0.064	0.107	0.04	0.041	0.043	0.069	0.079	0.064	0.121	35	32	27	24	28	36	39	29	33	12	30	14	28	17	0.0505878	0.0771563
M	WEC000004	Myoglobin	P04247	25.42	27.1	0.171	0.095	0.091	0.066	0.116	0.076	0.055	0.121	0.104	0.093	0.077	0.079	0.082	0.044	0.029	0.032	0.038	0.019	0.027	0.022	0.028	0.032	0.026	0.037	0.025	0.03	0.025	0.021	28	26	19	29	25	28	29	28	27	23	30	27	29	32	0.0505878	0.0771563
M	WEC000004	Pyruvate kinase PKM	P52480	16.4	25.9	0.2	0.202	0.072	0.176	0.143	0.08	0.099	0.208	0.238	0.076	0.193	0.079	0.067	0.108	0.022	0.043	0.029	0.039	0.043	0.028	0.047	0.032	0.056	0.031	0.033	0.029	0.021	0.025	31	32	30	25	24	24	27	19	17	23	30	23	30	27	0.0505878	0.0771563
M	WEC000004	Carbonic anhydrase 3	P16015	19.5	23.6	0.158	0.104	0.036	0.096	0.119	0.036	0.032	0.131	0.101	0.025	0.082	0.034	0.031	0.034	0.03	0.021	0.026	0.02	0.024	0.034	0.033	0.03	0.023	0.013	0.016	0.017	0.022	0.028	17	22	22	26	26	26	30	20	22	23	22	23	23	29	0.0505878	0.0771563
M	WEC000004	Glucose-6-phosphate isomerase	P06745	7.49	23.6	0.147	0.145	0.058	0.154	0.12	0.052	0.075	0.17	0.181	0.06	0.151	0.08	0.057	0.073	0.052	0.038	0.025	0.022	0.033	0.04	0.038	0.033	0.049	0.027	0.044	0.017	0.026	0.032	27	20	22	21	23	22	24	20	25	30	28	19	27	23	0.0505878	0.0771563
M	WEC000004	Aconitate hydratase, mitochondrial	Q99KI0	8.43	22.9	0.223	0.163	0.113	0.155	0.148	0.132	0.147	0.22	0.191	0.123	0.176	0.123	0.126	0.11	0.047	0.04	0.034	0.031	0.048	0.052	0.038	0.048	0.04	0.053	0.041	0.045	0.033	0.039	23	22	21	17	14	21	21	28	24	27	30	15	27	30	0.0505878	0.0771563
M	WEC000004	Phosphoglycerate kinase 1	P09411	2.77	22.6	0.122	0.112	0.047	0.114	0.082	0.064	0.073	0.152	0.152	0.057	0.121	0.051	0.045	0.079	0.043	0.036	0.034	0.036	0.022	0.055	0.033	0.028	0.037	0.019	0.018	0.024	0.029	0.021	29	25	22	18	21	22	22	17	21	23	25	17	31	23	0.0505878	0.0771563
M	WEC000004	Triosephosphate isomerase	P17751	11.21	21.6	0.125	0.143	0.047	0.14	0.114	0.054	0.057	0.169	0.185	0.053	0.152	0.052	0.035	0.061	0.031	0.028	0.027	0.022	0.045	0.026	0.028	0.067	0.038	0.028	0.033	0.025	0.027	0.028	24	23	22	17	18	18	20	22	19	26	23	23	23	24	0.0505878	0.0771563
M	WEC000004	Adenylate kinase isoenzyme 1	Q9R0Y5	7.22	20.6	0.137	0.151	0.059	0.146	0.108	0.074	0.081	0.182	0.183	0.069	0.159	0.057	0.062	0.076	0.033	0.033	0.039	0.018	0.037	0.041	0.045	0.028	0.031	0.023	0.023	0.02	0.026	0.025	29	20	22	12	21	22	20	21	17	24	18	16	24	23	0.0505878	0.0771563
M	WEC000004	Phosphoglycerate mutase 2	O70250	5.81	20.1	0.141	0.136	0.012	0.129	0.086	0.01	-0.001	0.139	0.166	0.023	0.149	0.017	0.013	0.024	0.022	0.02	0.036	0.021	0.022	0.03	0.025	0.029	0.017	0.022	0.024	0.021	0.024	0.019	22	18	21	16	20	20	17	19	18	24	23	17	27	20	0.0505878	0.0771563
M	WEC000004	Sarcoplasmic/endoplasmic reticulum calcium ATPase 1	Q8R429	13.03	19.3	0.209	0.195	0.123	0.213	0.195	0.141	0.155	0.235	0.261	0.134	0.202	0.11	0.118	0.162	0.03	0.023	0.023	0.038	0.036	0.048	0.038	0.024	0.032	0.052	0.025	0.025	0.027	0.036	24	24	24	9	15	15	22	23	15	12	24	17	21	25	0.0505878	0.0771563
M	WEC000004	L-lactate dehydrogenase A chain	P06151	19.91	17.6	0.158	0.16	0.023	0.153	0.109	0.029	0.029	0.179	0.188	0.04	0.169	0.033	0.022	0.057	0.028	0.022	0.024	0.017	0.027	0.028	0.028	0.061	0.027	0.018	0.028	0.02	0.015	0.017	23	18	18	12	13	15	16	18	18	21	20	18	22	15	0.0505878	0.0771563
M	WEC000004	Hemoglobin subunit beta-1	P02088	17.75	15.2	0.165	0.175	0.17	0.159	0.263	0.142	0.151	0.256	0.163	0.081	0.174	0.131	0.099	0.173	0.027	0.03	0.03	0.02	0.036	0.062	0.022	0.028	0.025	0.017	0.033	0.032	0.029	0.034	13	19	14	11	13	13	16	12	13	17	16	25	13	18	0.0505878	0.0771563
M	WEC000004	Parvalbumin alpha	P32848	6.93	14.6	0.114	0.119	0.024	0.111	0.08	0.025	0.024	0.132	0.163	0.033	0.136	0.027	0.022	0.038	0.014	0.008	0.017	0.014	0.027	0.026	0.035	0.019	0.025	0.014	0.035	0.019	0.019	0.019	15	17	14	14	15	12	16	15	13	17	11	14	16	15	0.0505878	0.0771563
M	WEC000004	Malate dehydrogenase, mitochondrial	P08249	13.33	14.1	0.173	0.148	0.075	0.142	0.13	0.077	0.058	0.142	0.151	0.067	0.125	0.08	0.069	0.064	0.036	0.032	0.067	0.038	0.05	0.045	0.055	0.044	0.033	0.037	0.021	0.037	0.063	0.057	14	19	15	13	12	9	14	13	13	14	12	13	17	19	0.0505878	0.0771563
M	WEC000004	ATP-dependent 6-phosphofructokinase, muscle type	P47857	12.88	13.3	0.372	0.379	0.19	0.352	0.323	0.2	0.254	0.372	0.445	0.204	0.402	0.215	0.184	0.213	0.078	0.058	0.048	0.099	0.075	0.058	0.05	0.08	0.091	0.057	0.069	0.037	0.066	0.061	14	16	14	16	12	12	13	13	12	12	18	8	13	13	0.0505878	0.0771563
M	WEC000004	Hemoglobin subunit beta-2	P02089	8.09	12.9	0.159	0.188	0.161	0.15	0.259	0.133	0.142	0.25	0.154	0.091	0.171	0.109	0.127	0.186	0.051	0.043	0.034	0.018	0.016	0.055	0.023	0.03	0.027	0.03	0.033	0.028	0.042	0.031	12	15	13	5	9	12	14	9	8	16	15	23	14	15	0.0505878	0.0771563
M	WEC000004	ATP synthase subunit beta, mitochondrial	P56480	8.91	12.5	0.18	0.14	0.082	0.124	0.073	0.097	0.089	0.163	0.157	0.071	0.143	0.113	0.08	0.062	0.05	0.033	0.031	0.038	0.084	0.032	0.041	0.031	0.048	0.034	0.036	0.036	0.024	0.022	11	14	15	6	3	8	16	15	15	8	18	12	16	18	0.0505878	0.0771563
M	WEC000004	Creatine kinase S-type, mitochondrial	Q6P8J7	23.43	11.6	0.214	0.147	0.112	0.15	0.129	0.125	0.119	0.244	0.231	0.108	0.168	0.092	0.109	0.091	0.04	0.025	0.038	0.04	0.045	0.031	0.045	0.028	0.04	0.014	0.03	0.02	0.044	0.025	12	17	15	10	6	15	16	10	10	4	12	6	11	18	0.0505878	0.0771563
M	WEC000004	Protein DJ-1	Q99LX0	14.22	10.2	0.138	0.127	0.039	0.169	0.088	0.055	0.049	0.176	0.165	0.049	0.13	0.051	0.057	0.062	0.028	0.026	0.026	0.039	0.054	0.043	0.024	0.071	0.035	0.034	0.031	0.022	0.025	0.024	11	10	15	7	8	12	9	9	10	9	12	8	10	13	0.0505878	0.0771563
M	WEC000004	ATP synthase subunit alpha, mitochondrial	Q03265	16.97	10	0.232	0.173	0.082	0.17	0.156	0.12	0.148	0.243	0.233	0.099	0.19	0.088	0.112	0.109	0.095	0.046	0.064	0.158	0.039	0.111	0.055	0.049	0.093	0.033	0.051	0.04	0.055	0.032	15	15	12	6	7	11	8	11	9	6	8	7	12	13	0.0505878	0.0771563
M	WEC000004	Myosin light chain 1/3, skeletal muscle isoform	P05977	20.4	9.6	0.16	0.135	0.014	0.136	0.101	0.014	0.005	0.151	0.191	0.07	0.148	0.026	0.01	0.018	0.029	0.066	0.02	0.036	0.02	0.034	0.021	0.029	0.031	0.04	0.106	0.032	0.021	0.014	6	12	10	6	5	11	10	12	9	7	12	12	10	12	0.0505878	0.0771563
M	WEC000004	LIM domain-binding protein 3	Q9JKS4	10.74	9.4	0.183	0.134	0.125	0.142	0.146	0.156	0.139	0.154	0.173	0.099	0.149	0.087	0.109	0.111	0.034	0.042	0.057	0.034	0.019	0.024	0.043	0.019	0.044	0.051	0.068	0.173	0.04	0.021	10	9	12	8	4	8	13	6	11	8	11	8	13	11	0.0505878	0.0771563
M	WEC000004	Isocitrate dehydrogenase [NADP], mitochondrial	P54071	4.6	8.9	0.224	0.176	0.163	0.17		0.178	0.163	0.169	0.2	0.15	0.196	0.164	0.116	0.158	0.059	0.064	0.05	0.045		0.046	0.168	0.053	0.063	0.022	0.047	0.063	0.046	0.036	8	8	10	11	0	9	7	9	9	7	10	8	8	12	0.0505878	0.0771563
M	WEC000004	Malate dehydrogenase, cytoplasmic	P14152	8.48	8.9	0.189	0.153	0.122	0.155	0.19	0.13	0.126	0.215	0.202	0.104	0.177	0.125	0.106	0.096	0.026	0.036	0.022	0.03	0.066	0.039	0.045	0.056	0.041	0.02	0.026	0.016	0.033	0.026	7	9	10	11	6	8	7	8	9	9	12	8	12	9	0.0505878	0.0771563
M	WEC000004	Heat shock cognate 71 kDa protein	P63017	3.32	8.5	0.276	0.238	0.133	0.265	0.218	0.181	0.205	0.289	0.289	0.123	0.233	0.187	0.161	0.158	0.031	0.036	0.057	0.067	0.092	0.115	0.132	0.048	0.037	0.015	0.016	0.032	0.027	0.052	7	8	13	9	8	11	10	7	8	8	8	3	9	10	0.0505878	0.0771563
M	WEC000004	Electron transfer flavoprotein subunit alpha, mitochondrial	Q99LC5	14.73	8.3	0.194	0.148	0.128	0.144	0.168	0.155	0.187	0.224	0.192	0.059	0.203	-0.008	0.139	0.118	0.026	0.036	0.032	0.048	0.065	0.02	0.089	0.05	0.101	0.123	0.066	0.137	0.06	0.056	7	6	8	10	9	7	9	9	7	8	10	9	9	8	0.0505878	0.0771563
M	WEC000004	Aspartate aminotransferase, cytoplasmic	P05201	7.32	7.4	0.187	0.183	0.085	0.163	0.155	0.063	0.127	0.25	0.203	0.091	0.223	0.107	0.108	0.122	0.055	0.039	0.037	0.037	0.016	0.087	0.074	0.068	0.063	0.067	0.046	0.081	0.036	0.056	6	5	6	4	2	3	9	5	11	10	11	6	14	11	0.0505878	0.0771563
M	WEC000004	Myosin regulatory light chain 2, skeletal muscle isoform	P97457	5.05	7.1	0.113	0.199	0.047	0.124	0.252	0.039	0.047	0.131	0.165		0.137	0.061	0.039	0.038	0.056	0.088	0.055	0.146	0.171	0.054	0.058	0.074	0.084		0.084	0.055	0.108	0.041	3	5	10	4	4	6	13	10	6	0	8	6	5	12	0.0505878	0.0771563
M	WEC000004	Alpha-enolase	P17182	25.16	6.9	0.162	0.135	0.028	0.117	0.282	0.029	0.048	0.172	0.167	0.038	0.126	0.051	0.029	0.042	0.045	0.021	0.024	0.057	0.057	0.03	0.017	0.058	0.046	0.06	0.026	0.058	0.037	0.017	6	7	7	6	2	9	7	7	6	7	7	8	9	9	0.0505878	0.0771563
M	WEC000004	Nucleoside diphosphate kinase B	Q01768	16.97	6.9	0.2	0.167	0.092	0.129	0.143	0.155	0.112	0.204	0.175	0.109	0.154	0.082	0.072	0.113	0.027	0.039	0.041	0.068	0.059	0.044	0.051	0.182	0.12	0.011	0.041	0.054	0.037	0.024	6	7	6	4	3	4	5	9	11	7	11	5	10	9	0.0505878	0.0771563
M	WEC000004	Actin, alpha skeletal muscle	P68134	14.72	6.6	0.132	0.114	0.01	0.112	0.171	0.051	0.043	0.143	0.147	0.043	0.138	0.074	0.04	0.044	0.042	0.067	0.033	0.036	0.145	0.06	0.046	0.199	0.041	0.042	0.102	0.038	0.024	0.038	5	4	5	13	6	9	6	6	10	5	5	5	5	9	0.0505878	0.0771563
M	WEC000004	Aspartate aminotransferase, mitochondrial	P05202	9.93	6.4	0.177	0.124	0.1	0.121	0.141	0.137	0.093	0.157	0.172	0.076	0.139	0.138	0.085	0.073	0.05	0.032	0.05	0.028	0.064	0.053	0.048	0.105	0.059	0.027	0.038	0.04	0.058	0.024	6	7	6	6	3	6	8	6	8	6	9	3	8	7	0.0505878	0.0771563
M	WEC000004	Citrate synthase, mitochondrial	Q9CZU6	3.34	6.4	0.16	0.133	0.096	0.145	0.141	0.1	0.091	0.176	0.168	0.092	0.123	0.09	0.052	0.066	0.053	0.026	0.022	0.01	0.019	0.024	0.042	0.056	0.048	0.016	0.042	0.022	0.02	0.04	7	7	7	5	5	5	6	7	6	6	8	7	7	7	0.0505878	0.0771563
M	WEC000004	Tubulin beta-4B chain	P68372	15.41	6.1	0.126	0.12	0.096	0.142	0.245	0.109	0.276	0.239	0.176	0.125	0.161	0.131	0.059	0.107	0.113	0.068	0.09	0.024	0.09	0.034	0.065	0.056	0.04	0.053	0.047	0.039	0.094	0.062	6	7	5	7	7	4	3	6	8	5	12	5	6	5	0.0505878	0.0771563
M	WEC000004	Hemoglobin subunit alpha	P01942	13.15	5.9	0.191	0.169	0.082	0.158	0.271	0.166	0.156	0.212	0.168	0.058	0.167	0.096	0.124	0.199	0.037	0.032	0.063	0.076	0.101	0.046	0.121	0.095	0.069	0.015	0.075	0.029	0.068	0.079	5	5	4	7	6	5	7	4	8	4	7	8	7	5	0.0505878	0.0771563
M	WEC000004	Peroxiredoxin-1	P35700	6.56	5.5	0.256	0.319	0.217			0.363	0.302	0.327	0.294	0.247	0.241	0.458	0.235	0.276	0.165	0.059	0.107			0.133	0.166	0.104	0.162	0.067	0.049	0.175	0.178	0.055	8	5	8	0	0	2	5	5	4	6	6	3	8	6	0.0505878	0.0771563
M	WEC000004	Troponin C, skeletal muscle	P20801	14.75	5.5	0.275	0.229	0.115	0.256	0.221	0.151	0.167	0.286	0.329	0.103	0.236		0.113	0.128	0.069	0.018	0.026	0.052	0.018	0.02	0.03	0.036	0.032	0.001	0.044		0.027	0.028	6	6	9	6	4	3	7	4	6	2	7	0	4	7	0.0505878	0.0771563
M	WEC000004	Adenylosuccinate synthetase isozyme 1	P28650	2.75	5.2	0.32	0.297	0.18	0.276	0.274		0.268	0.402	0.328	0.176	0.335	-0.004	0.213	0.183	0.028	0.04	0.113	0.047	0.052		0.181	0.049	0.1	0.071	0.051	0.162	0.094	0.078	3	5	5	6	7	0	3	4	5	7	7	3	5	7	0.0505878	0.0771563
M	WEC000004	Isocitrate dehydrogenase [NAD] subunit alpha, mitochondrial	Q9D6R2	11.09	4.9	0.208	0.196	0.105	0.148	0.16	0.122	0.083	0.213	0.196	0.109	0.172	0.124	0.076	0.111	0.042	0.043	0.05	0.197	0.202	0.265	0.023	0.022	0.021	0.072	0.035	0.026	0.085	0.042	5	6	7	3	4	4	3	6	5	4	6	5	5	6	0.0505878	0.0771563
M	WEC000004	Tropomyosin beta chain	P58774	8.6	4.9	0.187	0.153	0.027	0.162	0.159	0.034	0.044	0.18	0.197	0.129	0.135	0.03	0.019	0.031	0.077	0.058	0.06			0.038	0.019	0.051	0.061	0.121	0.037	0.013	0.022	0.111	7	7	9	1	1	6	4	5	2	2	5	5	7	8	0.0505878	0.0771563
M	WEC000004	Myosin-4	Q5SX39	6.93	4.8				0.16					0.23		0.082	0.308						0.046					0.276		0.352				0	0	0	12	0	0	0	0	4	0	2	1	0	0	0.0505878	0.0771563
M	WEC000004	Superoxide dismutase [Cu-Zn]	P08228	8.13	4.7	0.164	0.193	0.121	0.195	0.168	0.141	0.149	0.216	0.208	0.126	0.172	0.208	0.127	0.155	0.087	0.048	0.034	0.206	0.04	0.061	0.055	0.021	0.044	0.019	0.092	0.092	0.057	0.039	6	5	8	4	3	5	4	3	3	4	5	4	6	6	0.0505878	0.0771563
M	WEC000004	Tropomyosin alpha-1 chain	P58771	8.6	4.6	0.191	0.156	0.028	0.162	0.159	0.042	0.055	0.18	0.276	0.124	0.179	0.027	0.019	0.032	0.08	0.074	0.062			0.042	0.016	0.025	0.051	0.113	0.039	0.08	0.024	0.118	6	7	8	1	1	5	3	3	2	2	6	6	7	7	0.0505878	0.0771563
M	WEC000004	Fumarate hydratase, mitochondrial	P97807	16.19	4.4	0.202	0.12	0.116	0.131	0.132	0.111	0.098	0.171	0.194	0.079	0.104	0.169	0.079	0.067	0.112	0.082	0.046	0.043	0.061	0.056	0.102	0.093	0.042	0.124	0.084		0.083	0.049	4	5	2	4	4	3	7	6	5	4	5	1	7	5	0.0505878	0.0771563
M	WEC000004	Aldose reductase	P45376	13.93	4.3	0.173	0.081	0.064	0.089	0.102	0.029	0.055	0.037	0.209	0.09	0.139	0.153	0.058	0.111	0.074	0.141	0.094	0.102	0.121	0.161	0.214	0.239	0.122	0.018	0.051		0.038	0.093	5	5	6	8	6	4	3	2	5	3	3	1	4	5	0.0505878	0.0771563
M	WEC000004	Serine protease inhibitor A3K	P07759	12.92	4.1			0.813			0.901	0.978			0.729		0.779	0.793	0.798			0.01			0.066	0.1			0.055		0.025	0.063	0.042	0	0	2	0	0	5	3	0	0	4	0	6	4	5	0.0505878	0.0771563
M	WEC000004	Cytochrome c, somatic	P62897	6.43	4	0.209	0.178	0.109	0.144	0.128		0.169	0.104	0.212	0.097	0.16	0.041	0.103	0.163	0.053	0.027	0.083	0.041	0.076			0.085	0.084	0.034	0.103		0.051	0.049	8	6	3	4	3	0	1	2	2	3	7	1	8	4	0.0505878	0.0771563
M	WEC000004	Gamma-enolase	P17183	25.16	3.9	0.185	0.135	0.03	0.12	0.322	0.036	0.053	0.146	0.167	0.027	0.126	0.025	0.028	0.033	0.047	0.048	0.008	0.031		0.02	0.035	0.024	0.046	0.062	0.031	0.056	0.008	0.011	4	5	4	3	1	4	5	4	4	3	5	5	4	4	0.0505878	0.0771563
M	WEC000004	Peptidyl-prolyl cis-trans isomerase A	P17742	12.76	3.9	0.257	0.232	0.121	0.218	0.239	0.169	0.17	0.305	0.261	0.139	0.193	0.284	0.098	0.168	0.069	0.01	0.023	0.038	0.027	0.026	0.039	0.044	0.079	0.042	0.047	0.101		0.05	5	3	5	5	3	5	5	4	4	4	4	3	1	4	0.0505878	0.0771563
M	WEC000004	Elongation factor 1-alpha 2	P62631	10.92	3.8	0.21	0.188	0.092	0.203	0.16	0.143	0.09	0.209	0.217	0.029	0.195	0.097	0.109	0.082	0.124	0.081	0.072	0.055	0.045	0.019	0.068	0.086	0.14	0.049	0.13	0.038	0.057	0.082	2	3	3	4	2	2	2	4	6	5	6	4	6	4	0.0505878	0.0771563
M	WEC000004	ADP/ATP translocase 1	P48962	13.6	3.7	0.206	0.176	0.117	0.201	0.193	0.131	0.163	0.17	0.22	0.137	0.164	0.181	0.129	0.124	0.209	0.015	0.042	0.053	0.07	0.027	0.064	0.043	0.084	0.032	0.011	0.054	0.058	0.055	4	5	4	2	2	4	4	5	2	2	7	3	6	2	0.0505878	0.0771563
M	WEC000004	AMP deaminase 1	Q3V1D3	16.63	3.3	0.206			0.175	0.113	0.145					0.121	0.112	0.148		0.042			0.032	0.099						0.081	0.012	0.036		5	0	0	2	4	1	0	0	0	0	2	2	7	0	0.0505878	0.0771563
M	WEC000004	L-lactate dehydrogenase B chain	P16125	5.68	3.2	0.144	0.231	0.222	0.242	0.218	0.197	0.091	0.177	0.201	0.236	0.259	0.242	0.132	0.167		0.1	0.127	0.056	0.158	0.112	0.135		0.068	0.182	0.074	0.143	0.128	0.071	1	2	3	4	2	4	3	1	2	6	4	5	3	5	0.0505878	0.0771563
M	WEC000004	Medium-chain specific acyl-CoA dehydrogenase, mitochondrial	P45952	12.49	3.2	0.268	0.135	0.114	0.174	0.142	0.187	0.246	0.28	0.232	0.184	0.265	0.221	0.276	0.106	0.013		0.156	0.067	0.037	0.125	0.106	0.126	0.044	0.125	0.092		0.133	0.138	3	1	5	4	2	3	3	3	3	4	5	1	5	3	0.0505878	0.0771563
M	WEC000004	14-3-3 protein gamma	P61982	7.86	3.1	0.268	0.194	0.129	0.211	0.154	0.193	0.255	0.26	0.227	0.098	0.185	0.102	0.16	0.186	0.044	0.056	0.084	0.045	0.055	0.035	0.029	0.106			0.013	0.138	0.086		5	4	6	4	4	5	2	2	1	1	3	3	3	1	0.0505878	0.0771563
M	WEC000004	Electron transfer flavoprotein subunit beta	Q9DCW4	8.12	3	0.178	0.227	0.261	0.171	0.307	0.171	0.168	0.215	0.171		0.155	0.081	0.19	0.146	0.068	0.062	0.288	0.051		0.091	0.097	0.065			0.102		0.087	0.072	4	2	3	4	1	3	4	3	1	0	4	1	4	5	0.0505878	0.0771563
M	WEC000004	Sarcalumenin	Q7TQ48	10.18	3	0.09	0.073	0.007		0.131	0.011	0.014	0.086	0.243	0.024	0.068	0.018	0.071	0.044	0.132	0.108	0.039				0.023	0.05		0.019	0.116	0.042	0.018	0.024	4	4	4	0	1	1	4	4	1	2	4	4	3	3	0.0505878	0.0771563
M	WEC000004	Calsequestrin-1	O09165	9.27	2.9		0.095	0.007		0.117	0.041	0.07	0.095	0.114	0.022	0.069	0.014	0.043	0.055			0.004		0.03	0.012	0.009	0.02	0.033	0.016	0.011	0.038	0.043	0.032	0	1	2	0	4	4	2	2	4	4	4	3	3	2	0.0505878	0.0771563
M	WEC000004	Long-chain specific acyl-CoA dehydrogenase, mitochondrial	P51174	11.23	2.9	0.205	0.152	0.19	0.155	0.192	0.22	0.184	0.232	0.218	0.082	0.148	0.189	0.207	0.137	0.042	0.047	0.057	0.043		0.036	0.039	0.034	0.005		0.015	0.048	0.053	0.017	4	5	5	4	1	3	4	2	2	1	2	2	3	3	0.0505878	0.0771563
M	WEC000004	Heat shock protein beta-6	Q5EBG6	4.01	2.8		0.499	0.62	0.491		0.674	0.656		0.542	0.55	0.52	0.552	0.562	0.51			0.076	0.143		0.048	0.014		0.11		0.068		0.059	0.074	0	1	3	6	0	5	3	0	2	1	5	1	2	2	0.0505878	0.0771563
M	WEC000004	Tubulin alpha-4A chain	P68368	10.55	2.8	0.332	0.233	0.161	0.248	0.251	0.215	0.1	0.314	0.297	0.151	0.256	0.176	0.175		0.047	0.019		0.03	0.008		0.072	0.007	0.137		0.017	0.038	0.012		3	4	1	3	3	1	3	2	4	1	5	3	4	0	0.0505878	0.0771563
M	WEC000004	Phosphatidylethanolamine-binding protein 1	P70296	15.02	2.7	0.175	0.189	0.057	0.281	0.102	0.113	0.122	0.151	0.007		0.145	0.146	0.096	0.065	0.142	0.038	0.023	0.21	0.186	0.039	0.031	0.093			0.147	0.07	0.001	0.028	3	2	3	2	3	3	3	3	1	0	4	2	2	4	0.0505878	0.0771563
M	WEC000004	Alpha-crystallin B chain	P23927	2.9	2.6	0.653	0.465	0.517	0.416	0.487	0.622	0.591	0.583	0.575	0.464	0.461	0.47	0.55	0.519		0.017	0.041	0.009	0.013	0.032	0.026	0.017		0.188	0.02	0.087	0.034	0.005	1	2	2	4	2	2	3	3	1	3	2	4	4	3	0.0505878	0.0771563
M	WEC000004	Annexin A6	P14824	15.3	2.6	0.673	0.305	0.122	0.181	0.142	0.148	0.791	0.696	0.45	0.088	0.195	0.148	0.138	0.129		0.298	0.157		0.032	0.028			0.331	0.02	0.025	0.12	0.211	0.069	1	2	4	1	2	3	1	1	2	2	5	5	5	2	0.0505878	0.0771563
M	WEC000004	Calmodulin-1	P0DP26	10.55	2.6	0.352	0.348	0.244	0.345	0.367	0.287	0.391	0.404	0.402	0.198	0.445	0.268	0.22		0.019	0.083	0.072	0.072	0.049		0.023	0.035	0.01	0.002		0.059	0.01		2	4	4	4	4	1	2	4	2	2	1	2	2	0	0.0505878	0.0771563
M	WEC000004	Glutathione S-transferase P 1	P19157	11.58	2.6	0.234	0.192	0.09	0.093	0.173	0.175	0.206	0.259	0.238	0.103	0.165	0.306	0.134	0.156	0.035	0.022	0.111	0.049	0.055		0.042	0.031	0.035	0.022	0.026	0.068	0.07	0.028	3	3	2	2	4	1	2	2	2	3	4	2	3	3	0.0505878	0.0771563
M	WEC000004	Myc box-dependent-interacting protein 1	O08539	21.99	2.6	0.36	0.242		0.268	0.297	0.243			0.344	0.195	0.176		0.217	0.215	0.08	0.014		0.033	0.017	0.023			0.055	0.034	0.095		0.011	0.008	3	2	0	3	2	2	0	0	4	3	2	0	3	2	0.0505878	0.0771563
M	WEC000004	Superoxide dismutase [Mn], mitochondrial	P09671	7.05	2.6	0.27	0.209	0.151	0.191	0.162	0.161	0.254	0.229	0.218	0.115	0.232	0.369	0.13	0.157	0.046	0.03	0.136	0.045		0.136	0.087	0.039	0.014	0.003	0.069	0.127	0.019	0.097	3	3	3	2	1	3	3	3	2	2	4	2	3	3	0.0505878	0.0771563
M	WEC000004	ES1 protein homolog, mitochondrial	Q9D172	4.18	2.5	0.117	0.138	0.031	0.128	0.101	0.026	0.02	0.164	0.193	0.189	0.16	0.041	0.066	0.025	0.02	0.018	0.002	0.004	0.002	0.004	0.003	0.051	0.056	0.16	0.019	0.02	0.031	0.022	2	2	2	2	2	2	2	3	4	2	3	2	4	3	0.0505878	0.0771563
M	WEC000004	Glutathione S-transferase Mu 2	P15626	18.48	2.5	0.182		0.148		0.142	0.176			0.227	0.103	0.158	0.154	0.208	0.249	0.059		0.015		0.028	0.006			0.043	0.026	0.023	0.096	0.034		3	0	3	0	2	2	0	0	4	2	2	2	4	1	0.0505878	0.0771563
M	WEC000004	Troponin I, fast skeletal muscle	P13412	6.63	2.5	0.296	0.273	0.14	0.114		0.072	0.126				0.177		0.185		0.091	0.113	0.085				0.05						0.015		4	5	4	1	0	1	2	0	0	0	1	0	2	0	0.0505878	0.0771563
M	WEC000004	Tubulin alpha-1B chain	P05213	13.82	2.5	0.332	0.229	0.047	0.219		0.215	0.098	0.266	0.268	0.119	0.253	0.135	0.168	0.089	0.109	0.045					0.066	0.06	0.05	0.045	0.015	0.05	0.061		3	4	1	1	0	1	4	2	3	2	5	2	4	1	0.0505878	0.0771563
M	WEC000004	Dihydrolipoyl dehydrogenase, mitochondrial	O08749	9.29	2.3	0.289	0.222	0.211			0.039	0.031	0.123	0.058	0.233	0.219	0.185	0.018	0.074		0.047				0.033	0.037	0.117	0.042		0.111		0.025	0.105	1	3	1	0	0	2	2	3	2	1	6	1	2	4	0.0505878	0.0771563
M	WEC000004	Cofilin-2	P45591	12.93	2.2	0.244	0.27	0.214	0.107	0.174	0.184			0.238	0.1	0.174	0.215	0.249	0.135	0.009			0.14					0.151	0.053	0.15			0.099	2	1	1	2	1	1	0	0	4	3	6	1	1	4	0.0505878	0.0771563
M	WEC000004	Elongation factor 2	P58252	3.48	2.2	0.349	0.256	0.178	0.341	0.362		0.27	0.288	0.337	0.247	0.276	0.11	0.162	0.199	0.035	0.06	0.058	0.033				0.106	0.07		0.047		0.009	0.064	2	3	2	3	1	0	1	2	3	1	4	1	3	3	0.0505878	0.0771563
M	WEC000004	Fatty acid-binding protein, adipocyte	P04117	10.31	2.2	0.302	0.369	0.196	0.318		0.28			0.264	0.138	0.303		0.225	0.227	0.165		0.023			0.124			0.197	0.126	0.088		0.075	0.079	2	1	2	1	0	3	0	0	2	2	3	0	3	3	0.0505878	0.0771563
M	WEC000004	Filamin-C	Q8VHX6	12.44	2.2		0.248	0.174		0.143	0.118			0.523	0.392	0.257	0.521	0.32	0.35		0.113	0.2			0.17					0.119		0.244	0.045	0	2	2	0	1	3	0	0	1	1	3	1	4	4	0.0505878	0.0771563
M	WEC000004	Protein NDRG2	Q9QYG0	23.11	2.2	0.615	0.457	0.414		0.465		0.62	0.627	0.589	0.506	0.502	0.579	0.449	0.597	0.029	0.088	0.107		0.1		0.245		0.07		0.053		0.082	0.076	3	4	2	0	3	0	4	1	2	1	2	1	2	2	0.0505878	0.0771563
M	WEC000004	Serine protease inhibitor A3M	Q03734	12.92	2.2	0.904	0.728		0.76	0.845	0.901	0.972	0.906	0.89	0.715	0.751	0.814	0.744	0.844	0.003	0.009		0.016	0.006	0.025	0.022	0.004	0.02		0.01	0.007	0.009		2	2	0	2	2	5	4	2	2	1	2	2	2	1	0.0505878	0.0771563
M	WEC000004	60 kDa heat shock protein, mitochondrial	P63038	19.62	2.1	0.092	0.091		0.058			0.09	0.106	0.081	0.168	0.144		0.055	0.065		0.125		0.11			0.126		0.13	0.196	0.214			0.107	1	3	0	2	0	0	2	1	2	2	4	0	1	3	0.0505878	0.0771563
M	WEC000004	Glutathione S-transferase Mu 1	P10649	17.26	2.1	0.248	0.274	0.172	0.223	0.227	0.172	0.201	0.36	0.283	0.152		0.222	0.218	0.247				0.047		0.053	0.102		0.047	0.056		0.116	0.046	0.004	1	1	1	2	1	2	2	1	3	4	0	3	4	2	0.0505878	0.0771563
M	WEC000004	Serotransferrin	Q921I1	23.26	2.1	0.763	0.753	0.758	0.667	0.756	0.712	0.677	0.724	0.656	0.75	0.716	0.788	0.773	0.802	0.15	0.068	0.139	0.015	0.078	0.088	0.106				0.071	0.038	0.066		2	3	2	2	4	3	2	1	1	1	2	2	3	1	0.0505878	0.0771563
M	WEC000004	Serpin B6	Q60854	5.07	2.1	0.133	0.216	0.168	0.099	0.112	0.175	0.156	0.202	0.304	0.267	0.124		0.214	0.118		0.198	0.041	0.027		0.021	0.024		0.184	0.217	0.095			0.009	1	2	3	2	1	2	2	1	2	2	6	0	1	2	0.0505878	0.0771563
M	WEC000004	Trifunctional enzyme subunit alpha, mitochondrial	Q8BMS1	22.73	2.1	0.173	0.06	0.092	0.118	0.193	0.101	0.129	0.152	0.16	0.067	0.129	0.04	0.077	0.068	0.668		0.028	0.048	0.548	0.024	0.666	0.026	0.008	0.04	0.024		0.016	0.043	3	1	2	2	3	2	3	2	2	2	2	1	2	2	0.0505878	0.0771563
M	WEC000004	ATP synthase-coupling factor 6, mitochondrial	P97450	12.51	2		0.218	0.154								0.23					0.041	0.043								0.066				0	2	2	0	0	0	0	0	0	0	2	0	0	0	0.0505878	0.0771563
M	WEC000004	Carbonic anhydrase 2	P00920	22.23	2									0.053														0.007						0	0	0	0	0	0	0	0	2	0	0	0	0	0	0.0505878	0.0771563
M	WEC000004	Radixin	P26043	2.74	2	0.367								0.436		0.348				0.016								0.003		0.004				2	0	0	0	0	0	0	0	2	0	2	0	0	0	0.0505878	0.0771563
M	WEC000004	Troponin T, fast skeletal muscle	Q9QZ47	10.83	2	0.259	0.247	0.161	0.446	0.252	0.213	0.242	0.251	0.364	0.245	0.301	0.377	0.176			0.019	0.024	0.223	0.045		0.056		0.033		0.014		0.007		1	2	3	2	2	1	2	1	4	1	2	1	4	0	0.0505878	0.0771563
M	WEC000004	Cytochrome c oxidase subunit 5A, mitochondrial	P12787	22.86	1.9	0.223	0.166	0.146				0.152		0.227		0.204		0.134	0.116	0.047	0.075							0.064		0.053			0.094	2	2	1	0	0	0	1	0	2	0	4	0	1	2	0.0505878	0.0771563
M	WEC000004	Dihydrolipoyllysine-residue succinyltransferase component of 2-oxoglutarate dehydrogenase complex, mitochondrial	Q9D2G2	8.37	1.9	0.308	0.271	0.092	0.317	0.262	0.165	0.164	0.361	0.368		0.193				0.033	0.022		0.033	0.029	0.032	0.034	0.022	0		0.045				2	2	1	2	2	2	2	2	2	0	2	0	0	0	0.0505878	0.0771563
M	WEC000004	3-ketoacyl-CoA thiolase, mitochondrial	Q8BWT1	12.6	1.8	0.082	0.121	0.051	0.068	0.043	0.098	0.038		0.237	0.023	0.153		0.002	0.025		0.067	0.084			0.13					0.002		0.089	0.072	1	2	3	1	1	2	1	0	1	1	2	0	3	3	0.0505878	0.0771563
M	WEC000004	Acetyl-CoA acetyltransferase, mitochondrial	Q8QZT1	13.03	1.8									0.035		0.242		0.151	0.139									0.312				0.021	0.008	0	0	0	0	0	0	0	0	2	0	1	0	2	2	0.0505878	0.0771563
M	WEC000004	Acyl-CoA-binding protein	P31786	13.9	1.8	0.156	0.145	0.101		0.153	0.127	0.134	0.22		0.12	0.178	0.2	0.125	0.141	0.049	0.021	0.029			0.034	0.028						0.005	0.072	2	2	2	0	1	2	2	1	0	1	1	1	2	4	0.0505878	0.0771563
M	WEC000004	Adenylosuccinate lyase	P54822	12.6	1.8	0.186	0.147	0.093	0.144	0.059						0.192		0.074	0.095		0.087		0.007	0.005						0.037		0.001		1	2	1	2	2	0	0	0	0	0	2	0	3	1	0.0505878	0.0771563
M	WEC000004	Heat shock 70 kDa protein 1B	P17879	5.88	1.8	0.308	0.346	0.375	0.39	0.393	0.466	0.376	0.353	0.339	0.183	0.26		0.185	0.166	0.238	0.246		0.246	0.271		0.114		0.223				0.015	0.144	3	2	1	2	2	1	2	1	3	1	1	0	2	3	0.0505878	0.0771563
M	WEC000004	Myosin-11	O08638	8.25	1.8		-0.129				0.083	0.071			0.045						0.015					0.008			0.005					0	2	0	0	0	1	2	0	0	2	0	0	0	0	0.0505878	0.0771563
M	WEC000004	Rho GDP-dissociation inhibitor 1	Q99PT1	10.64	1.8		0.13					0.111	0.201	0.261	0.121	0.135	0.113	0.087	0.058		0.024					0.04	0.011			0.02	0.017	0.026	0.022	0	2	0	0	0	0	2	2	1	1	2	2	2	2	0.0505878	0.0771563
M	WEC000004	Alpha-1-antitrypsin 1-1	P07758	23.21	1.7		0.703	0.819	0.729	0.956	0.98	0.911	0.864	0.823	0.724	0.565	0.83	0.832	0.807			0.138	0.223			0.157	0.159	0.218	0.113		0.06	0.095	0.093	0	1	2	2	1	1	2	2	2	2	1	2	2	2	0.0505878	0.0771563
M	WEC000004	Calcium-binding mitochondrial carrier protein Aralar1	Q8BH59	23.33	1.7								0.132	0.158		0.134											0.002			0.024				0	0	0	0	0	0	0	2	1	0	2	0	0	0	0.0505878	0.0771563
M	WEC000004	Galectin-1	P16045	5.08	1.7	0.266	0.256	0.14	0.213	0.258	0.189			0.256	0.082	0.178		0.119	0.092				0.073	0.032					0.136				0.03	1	1	1	5	2	1	0	0	1	3	1	0	1	2	0.0505878	0.0771563
M	WEC000004	Glycerol-3-phosphate phosphatase	Q8CHP8	12.65	1.7	0.186	0.15	0.105	0.165	0.135		0.146		0.195		0.185		0.092		0.02	0.014	0.015	0.027							0.017		0.007		2	2	2	2	1	0	1	0	1	0	2	0	2	0	0.0505878	0.0771563
M	WEC000004	Heat shock protein beta-1	P14602	12.52	1.7		0.265		0.147	0.065	0.458	0.452	0.408	0.439	0.205		0.378	0.406	0.327				0.13			0.009		0.025				0.04	0.113	0	1	0	3	1	1	2	1	2	1	0	1	3	3	0.0505878	0.0771563
M	WEC000004	Lumican	P51885	7.84	1.7	0.105	0.127	0.039	0.109	0.157		0.057	0.163	0.215	0.044	0.168	0.059	0.023				0.027	0.07				0.021		0.072		0.029	0.013		1	1	2	2	1	0	1	2	1	4	1	2	2	0	0.0505878	0.0771563
M	WEC000004	Peroxiredoxin-6	O08709	22.35	1.7	0.256			0.171			0.185	0.256	0.232	0.14	0.175	0.28	0.145	0.169				0.015			0.023	0.007				0.029	0.054	0.001	1	0	0	2	0	0	2	2	1	1	1	2	3	2	0.0505878	0.0771563
M	WEC000004	Translationally-controlled tumor protein	P63028	6.85	1.7			0.336	0.497	0.494	0.434	0.363		0.505	0.332	0.493		0.322	0.311			0.025	0.026			0.008			0.009	0.021		0.035		0	0	2	2	1	1	2	0	1	2	2	0	3	1	0.0505878	0.0771563
M	WEC000004	Four and a half LIM domains protein 1	P97447	6.2	1.6	0.301	0.222	0.225	0.182	0.265	0.302	0.208	0.277	0.278		0.165		0.198	0.163	0.01			0.042			0.001		0.043		0.017			0.12	2	1	1	3	1	1	2	1	2	0	2	0	1	2	0.0505878	0.0771563
M	WEC000004	Pyruvate dehydrogenase E1 component subunit beta, mitochondrial	Q9D051	16.88	1.6		0.227	0.302	0.385	0.41	0.246	0.356	0.41			0.268		0.215	0.154		0.097	0.229			0.201	0.253				0.174		0.135		0	2	2	1	1	2	2	1	0	0	2	0	2	1	0.0505878	0.0771563
M	WEC000004	Thioredoxin-dependent peroxide reductase, mitochondrial	P20108	14.93	1.6		0.273	0.239				0.42	0.468	0.581		0.225	0.367	0.286	0.161		0.065									0.073			0.085	0	2	1	0	0	0	1	1	1	0	3	1	1	3	0.0505878	0.0771563
M	WEC000004	Tripartite motif-containing protein 72	Q1XH17	5.77	1.6					0.072			0.155	0.16	0.013	0.098		0.049	0.058									0.184				0.118		0	0	0	0	1	0	0	1	3	1	1	0	3	1	0.0505878	0.0771563
M	WEC000004	Alpha-1-antitrypsin 1-5	Q00898	6.75	1.5									0.647	0.53		0.67	0.749										0.092			0.091			0	0	0	0	0	0	0	0	2	1	0	2	1	0	0.0505878	0.0771563
M	WEC000004	Enoyl-CoA delta isomerase 1, mitochondrial	P42125	7.61	1.5		0.233	0.03					0.29	0.283	0.17	0.193		0.151	0.19			0.023							0.073	0.012		0.049		0	1	2	0	0	0	0	1	1	2	2	0	2	1	0.0505878	0.0771563
M	WEC000004	Myosin light chain 3	P09542	21.22	1.5	0.482	0.321	0.259			0.307					0.351			0.26		0.015									0.04				1	2	1	0	0	1	0	0	0	0	3	0	0	1	0.0505878	0.0771563
M	WEC000004	Peroxiredoxin-5, mitochondrial	P99029	9.74	1.5				0.166		0.136	0.122	0.248	0.174	0.136	0.193	0.312	0.115	0.074								0.117		0.109	0.079		0.021	0.006	0	0	0	1	0	1	1	2	1	2	2	1	2	2	0.0505878	0.0771563
M	WEC000004	ATP synthase subunit O, mitochondrial	Q9DB20	18.93	1.4		0.186						0.09	0.175		0.097			0.062		0.09							0.051						0	2	0	0	0	0	0	1	2	0	1	0	0	1	0.0505878	0.0771563
M	WEC000004	Polyubiquitin-C	P0CG50	7.93	1.4							0.715	0.778	0.702	0.643	0.681												0.002	0.019					0	0	0	0	0	0	1	1	2	2	1	0	0	0	0.0505878	0.0771563
M	WEC000004	Succinate--CoA ligase [ADP/GDP-forming] subunit alpha, mitochondrial	Q9WUM5	8.44	1.4	0.14	0.098	0.233						0.023	0.01	0.125		0.235		0.248	0.237									0.236				2	2	1	0	0	0	0	0	1	1	2	0	1	0	0.0505878	0.0771563
M	WEC000004	Titin	A2ASS6	14.02	1.4	0.198	0.212	0.12				0.167		0.205	0.11			0.093	0.15		0.014	0.022							0.032					1	2	2	0	0	0	1	0	1	2	0	0	1	1	0.0505878	0.0771563
M	WEC000004	Transitional endoplasmic reticulum ATPase	Q01853	11.05	1.4		0.479	0.365				0.509	0.488	0.545	0.401	0.483	0.416	0.375	0.433			0.049								0.004		0.074	0.013	0	1	2	0	0	0	1	1	1	1	2	1	2	2	0.0505878	0.0771563
M	WEC000004	ATP synthase subunit d, mitochondrial	Q9DCX2	6.83	1.3	1.295	0.155					0.154	0.209			0.18			0.1											0.033				1	1	0	0	0	0	1	1	0	0	3	0	0	1	0.0505878	0.0771563
M	WEC000004	Myosin-binding protein C, fast-type	Q5XKE0	11.08	1.3	0.232	0.23	0.102				0.138	0.279	0.271	0.149	0.304	0.182	0.132	0.157								0.1	0.087	0.082					1	1	1	0	0	0	1	2	2	2	1	1	1	1	0.0505878	0.0771563
M	WEC000004	14-3-3 protein epsilon	P62259	8.2	1.2			0.074			0.144					0.602	0.071	0.667													0.02			0	0	1	0	0	1	0	0	0	0	1	2	1	0	0.0505878	0.0771563
M	WEC000004	2-oxoglutarate dehydrogenase, mitochondrial	Q60597	14.66	1.2	0.342	0.293	0.248	0.29	0.285	0.255	0.23	0.368	0.333	0.211	0.27	0.24	0.211	0.213			0.078					0.02			0.041				1	1	2	1	1	1	1	2	1	1	2	1	1	1	0.0505878	0.0771563
M	WEC000004	Glycogen [starch] synthase, muscle	Q9Z1E4	20.56	1.2	0.337	0.294	0.554			0.76	0.822	0.337	0.298	0.125	0.243	0.211	0.204	0.192						0.046	0.064				0.01				1	1	1	0	0	2	2	1	1	1	2	1	1	1	0.0505878	0.0771563
M	WEC000004	Glycogenin-1	Q9R062	8.16	1.2	0.203	0.168	0.17	0.192		0.178	0.267		0.311	0.213	0.219		0.227				0.029										0.038		1	1	2	1	0	1	1	0	1	1	1	0	2	0	0.0505878	0.0771563
M	WEC000004	Lactoylglutathione lyase	Q9CPU0	12.65	1.2	0.117	0.183	0.11	0.086		0.101					0.23	0.159	0.016	0.041						0.025					0.011				1	1	1	1	0	2	0	0	0	0	2	1	1	1	0.0505878	0.0771563
M	WEC000004	Pyruvate dehydrogenase E1 component subunit alpha, somatic form, mitochondrial	P35486	10.76	1.2		0.261	0.143					0.269	0.115	0.014	0.187	0.182	0.091	0.215			0.01										0.125		0	1	2	0	0	0	0	1	1	1	1	1	2	1	0.0505878	0.0771563
M	WEC000004	Ubiquitin-like modifier-activating enzyme 1	Q02053	23.36	1.2	0.162	0.12	0.088											0.135	0.065														2	1	1	0	0	0	0	0	0	0	0	0	0	1	0.0505878	0.0771563
M	WEC000004	Voltage-dependent anion-selective channel protein 1	Q60932	7.82	1.2	0.256	0.143	0.087		0.101		0.099	0.229	0.209		0.149		0.076	0.085		0.006						0.072							1	2	1	0	1	0	1	2	1	0	1	0	1	1	0.0505878	0.0771563
M	WEC000004	78 kDa glucose-regulated protein	P20029	5.88	1.1	0.684	0.52	0.375	0.563	0.585	0.466	0.457		0.721			0.446		0.727														0.449	1	1	1	1	1	1	1	0	1	0	0	1	0	2	0.0505878	0.0771563
M	WEC000004	PDZ and LIM domain protein 3	O70209	13.98	1.1			0.378	0.4		0.472	0.38			0.02		0.045	0.541	0.448			0.02												0	0	2	1	0	1	1	0	0	1	0	1	1	1	0.0505878	0.0771563
M	WEC000004	PDZ and LIM domain protein 5	Q8CI51	13.02	1.1	0.105	0.135	0.185			0.173	0.168	0.185	0.212	0.165	0.122		0.147	0.167			0.017												1	1	2	0	0	1	1	1	1	1	1	0	1	1	0.0505878	0.0771563
M	WEC000004	PDZ and LIM domain protein 7	Q3TJD7	10.55	1.1	0.038								0.136	0.032	0.142	0.053	0.016	0.05	0.003														2	0	0	0	0	0	0	0	1	1	1	1	1	1	0.0505878	0.0771563
M	WEC000004	Peroxiredoxin-2	Q61171	4.72	1.1					0.215			0.242	0.227	0.098	0.189	0.124	0.121													0.013			0	0	0	0	1	0	0	1	1	1	1	2	1	0	0.0505878	0.0771563
M	WEC000004	UTP--glucose-1-phosphate uridylyltransferase	Q91ZJ5	15.5	1.1				0.452	0.35			0.489	0.477	0.243		0.366	0.259	0.378				0.01											0	0	0	2	1	0	0	1	1	1	0	1	1	1	0.0505878	0.0771563
M	WEC000004	3-hydroxyacyl-CoA dehydrogenase type-2	O08756	21.43	1											0.116			0.188															0	0	0	0	0	0	0	0	0	0	1	0	0	1	0.0505878	0.0771563
M	WEC000004	6-phosphogluconolactonase	Q9CQ60	24.51	1										0.053	0.114		0.06																0	0	0	0	0	0	0	0	0	1	1	0	1	0	0.0505878	0.0771563
M	WEC000004	ATP synthase F(0) complex subunit B1, mitochondrial	Q9CQQ7	24.13	1	0.162		0.104			0.101	0.137			0.103	0.124	0.121	0.109	0.077															1	0	1	0	0	1	1	0	0	1	1	1	1	1	0.0505878	0.0771563
M	WEC000004	ATP synthase subunit delta, mitochondrial	Q9D3D9	5.71	1							0.141																						0	0	0	0	0	0	1	0	0	0	0	0	0	0	0.0505878	0.0771563
M	WEC000004	Acyl-protein thioesterase 1	P97823	19.53	1	0.324													0.343															1	0	0	0	0	0	0	0	0	0	0	0	0	1	0.0505878	0.0771563
M	WEC000004	Aldehyde dehydrogenase, mitochondrial	P47738	11.13	1				0.158		0.064					0.413	0.594		0.439															0	0	0	1	0	1	0	0	0	0	1	1	0	1	0.0505878	0.0771563
M	WEC000004	Alpha-1-antitrypsin 1-2	P22599	7.46	1												0.677	0.692	0.708															0	0	0	0	0	0	0	0	0	0	0	1	1	1	0.0505878	0.0771563
M	WEC000004	Annexin A2	P07356	6.12	1				0.27					0.342																				0	0	0	1	0	0	0	0	1	0	0	0	0	0	0.0505878	0.0771563
M	WEC000004	Annexin A5	P48036	19.48	1											0.358																		0	0	0	0	0	0	0	0	0	0	1	0	0	0	0.0505878	0.0771563
M	WEC000004	Carnitine O-acetyltransferase	P47934	11.34	1	0.28	0.213		0.222		0.266			0.312				0.143	0.14															1	1	0	1	0	1	0	0	1	0	0	0	1	1	0.0505878	0.0771563
M	WEC000004	Cytochrome b-c1 complex subunit 1, mitochondrial	Q9CZ13	5.27	1											0.137																		0	0	0	0	0	0	0	0	0	0	1	0	0	0	0.0505878	0.0771563
M	WEC000004	Cytochrome c oxidase subunit 2	P00405	15.29	1		0.116	0.1				0.098	0.158	0.161		0.105	0.117	0.085	0.068															0	1	1	0	0	0	1	1	1	0	1	1	1	1	0.0505878	0.0771563
M	WEC000004	Dihydrolipoyllysine-residue acetyltransferase component of pyruvate dehydrogenase complex, mitochondrial	Q8BMF4	15.49	1		0.048					0.052																						0	1	0	0	0	0	1	0	0	0	0	0	0	0	0.0505878	0.0771563
M	WEC000004	Dihydropteridine reductase	Q8BVI4	10.45	1		0.265		0.233	0.25		0.221	0.375	0.371	0.257			0.217	0.253															0	1	0	1	1	0	1	1	1	1	0	0	1	1	0.0505878	0.0771563
M	WEC000004	Elongation factor 1-alpha 1	P10126	10.92	1		0.188	0.092	0.18	0.192	0.129	0.138	0.324	0.258		0.195	0.148	0.092	0.09															0	1	1	1	1	1	1	1	1	0	1	1	1	1	0.0505878	0.0771563
M	WEC000004	Elongation factor 1-delta	P57776	13.21	1	0.391	0.31	0.326																										1	1	1	0	0	0	0	0	0	0	0	0	0	0	0.0505878	0.0771563
M	WEC000004	Fatty acid-binding protein, heart	P11404	10.48	1											0.338																		0	0	0	0	0	0	0	0	0	0	1	0	0	0	0.0505878	0.0771563
M	WEC000004	GMP reductase 1	Q9DCZ1	23.24	1	0.332		0.109	0.293			0.146				0.276																		1	0	1	1	0	0	1	0	0	0	1	0	0	0	0.0505878	0.0771563
M	WEC000004	Heat shock protein HSP 90-beta	P11499	9.28	1				0.656	0.769					0.145																			0	0	0	1	1	0	0	0	0	1	0	0	0	0	0.0505878	0.0771563
M	WEC000004	Histidine triad nucleotide-binding protein 1	P70349	15.53	1		0.227	0.126			0.123	0.153		0.201																				0	1	1	0	0	1	1	0	1	0	0	0	0	0	0.0505878	0.0771563
M	WEC000004	Major urinary protein 2	P11589	8.72	1				0.716																									0	0	0	1	0	0	0	0	0	0	0	0	0	0	0.0505878	0.0771563
M	WEC000004	Nascent polypeptide-associated complex subunit alpha, muscle-specific form	P70670	10.72	1		0.548	0.596			0.648	0.674																						0	1	1	0	0	1	1	0	0	0	0	0	0	0	0.0505878	0.0771563
M	WEC000004	O-acetyl-ADP-ribose deacetylase MACROD1	Q922B1	11.22	1	0.143	0.094		0.094			0.099				0.096		0.052																1	1	0	1	0	0	1	0	0	0	1	0	1	0	0.0505878	0.0771563
M	WEC000004	Phosphorylase b kinase gamma catalytic chain, skeletal muscle/heart isoform	P07934	11.47	1						0.532																							0	0	0	0	0	1	0	0	0	0	0	0	0	0	0.0505878	0.0771563
M	WEC000004	Phosphorylase b kinase regulatory subunit alpha, skeletal muscle isoform	P18826	20.3	1	0.337	0.227						0.369	0.345		0.263		0.153																1	1	0	0	0	0	0	1	1	0	1	0	1	0	0.0505878	0.0771563
M	WEC000004	Profilin-1	P62962	16.99	1				0.255				0.285			0.208			0.162															0	0	0	1	0	0	0	1	0	0	1	0	0	1	0.0505878	0.0771563
M	WEC000004	Protein NipSnap homolog 2	O55126	6.18	1	0.353	0.238		0.332	0.353	0.271	0.235	0.312	0.376	0.367	0.226	0.294	0.22	0.167															1	1	0	1	1	1	1	1	1	1	1	1	1	1	0.0505878	0.0771563
M	WEC000004	Protein-arginine deiminase type-2	Q08642	20.19	1	1.063	0.213	0.15	0.217	0.212		0.195	0.272	0.263	0.105	0.228		0.127	0.118															1	1	1	1	1	0	1	1	1	1	1	0	1	1	0.0505878	0.0771563
M	WEC000004	Puromycin-sensitive aminopeptidase	Q11011	22.08	1										0.251	0.08		0.035																0	0	0	0	0	0	0	0	0	1	1	0	1	0	0.0505878	0.0771563
M	WEC000004	Sepiapterin reductase	Q64105	13.48	1									0.191	0.074			0.105																0	0	0	0	0	0	0	0	1	1	0	0	1	0	0.0505878	0.0771563
M	WEC000004	Stress-70 protein, mitochondrial	P38647	17.17	1											0.446																		0	0	0	0	0	0	0	0	0	0	1	0	0	0	0.0505878	0.0771563
M	WEC000004	Succinate dehydrogenase [ubiquinone] flavoprotein subunit, mitochondrial	Q8K2B3	22.28	1				0.158	0.07	0.067	0.063	0.486		0.124	0.475			0.148															0	0	0	1	1	1	1	1	0	1	1	0	0	1	0.0505878	0.0771563
M	WEC000004	Succinate--CoA ligase [ADP-forming] subunit beta, mitochondrial	Q9Z2I9	5.2	1				0.223	0.223	0.521		0.36																					0	0	0	1	1	1	0	1	0	0	0	0	0	0	0.0505878	0.0771563
M	WEC000004	Thioredoxin	P10639	9.82	1									0.292	0.151	0.193																		0	0	0	0	0	0	0	0	1	1	1	0	0	0	0.0505878	0.0771563
M	WEC000004	Ubiquinone biosynthesis protein COQ9, mitochondrial	Q8K1Z0	14.15	1				0.309					0.436				0.331																0	0	0	1	0	0	0	0	1	0	0	0	1	0	0.0505878	0.0771563
M	WEC000004	10 kDa heat shock protein, mitochondrial	Q64433	7.1																														0	0	0	0	0	0	0	0	0	0	0	0	0	0	0.0505878	0.0771563
M	WEC000004	14-3-3 protein zeta/delta	P63101	5.73																														0	0	0	0	0	0	0	0	0	0	0	0	0	0	0.0505878	0.0771563
M	WEC000004	Acylphosphatase-2	P56375	4.06																														0	0	0	0	0	0	0	0	0	0	0	0	0	0	0.0505878	0.0771563
M	WEC000004	Carnosine N-methyltransferase	Q80UY1	4.14																														0	0	0	0	0	0	0	0	0	0	0	0	0	0	0.0505878	0.0771563
M	WEC000004	Collagen alpha-1(I) chain	P11087	2.6																														0	0	0	0	0	0	0	0	0	0	0	0	0	0	0.0505878	0.0771563
M	WEC000004	Delta-1-pyrroline-5-carboxylate dehydrogenase, mitochondrial	Q8CHT0	3.62																														0	0	0	0	0	0	0	0	0	0	0	0	0	0	0.0505878	0.0771563
M	WEC000004	Elongation factor 1-gamma	Q9D8N0	15.23																														0	0	0	0	0	0	0	0	0	0	0	0	0	0	0.0505878	0.0771563
M	WEC000004	Elongation factor Tu, mitochondrial	Q8BFR5	14.48																														0	0	0	0	0	0	0	0	0	0	0	0	0	0	0.0505878	0.0771563
M	WEC000004	Hydroxyacyl-coenzyme A dehydrogenase, mitochondrial	Q61425	15.8																														0	0	0	0	0	0	0	0	0	0	0	0	0	0	0.0505878	0.0771563
M	WEC000004	Isocitrate dehydrogenase [NAD] subunit gamma 1, mitochondrial	P70404	13.73																														0	0	0	0	0	0	0	0	0	0	0	0	0	0	0.0505878	0.0771563
M	WEC000004	Macrophage migration inhibitory factor	P34884	12.7																														0	0	0	0	0	0	0	0	0	0	0	0	0	0	0.0505878	0.0771563
M	WEC000004	Mitochondrial-processing peptidase subunit alpha	Q9DC61	24.55																														0	0	0	0	0	0	0	0	0	0	0	0	0	0	0.0505878	0.0771563
M	WEC000004	NADH dehydrogenase [ubiquinone] 1 alpha subcomplex subunit 10, mitochondrial	Q99LC3	21.23																														0	0	0	0	0	0	0	0	0	0	0	0	0	0	0.0505878	0.0771563
M	WEC000004	Prolargin	Q9JK53	14.12																														0	0	0	0	0	0	0	0	0	0	0	0	0	0	0.0505878	0.0771563
M	WEC000004	Protein CutA	Q9CQ89	16.58																														0	0	0	0	0	0	0	0	0	0	0	0	0	0	0.0505878	0.0771563
M	WEC000004	Very long-chain specific acyl-CoA dehydrogenase, mitochondrial	P50544	22.45																														0	0	0	0	0	0	0	0	0	0	0	0	0	0	0.0505878	0.0771563
[truncated: 13 more columns]

## Sheet: PARAMETERS
Parameter	Value
Rt Difference Filter	1.5
Total Abundance Filter	30000
M Difference Criteria	0.5, 0.35, 0.25, 0.2
SILAC Masses	4
RMS Error Filter	0.015
DB Score Filter	1
Base Peak Abundance Filter	30000
%Theo EM0 Upper Limit	1.4
%Theo EM0 Lower Limit	-0.4
Peptides Std Dev Filter	2
Isotopomer Std Dev Filter	0.2
Use All Isotopomers for f	0
Combine peptides	1
Minimum MIDA	Default
Upper limit Sample:SILAC ratio	20
Lower limit Sample:SILAC ratio	0.02
SILAC Std Dev Filter	2
Saturation Limit	10000000
Offset Correction Slope	1
Offset Correction Intercept	0

## Sheet: PROJECT DETAILS
Parameter	Value
Project Leader	Wally Wang
Processed By	Damian Costello
Project Code	Experiment 3 retry
Notebook Code	WEC000004
Tissue/Fluid	GA/TA muscle
Prep	TFE insol digest
