# Supplementary material for: The role of striated muscle Pik3r1 in glucose and protein metabolism following chronic glucocorticoid exposure
Source: J Biol Chem. 2021 Feb 7;296:100395. doi: 10.1016/j.jbc.2021.100395 (PMC8010618; doi:10.1016/j.jbc.2021.100395)
Supplement: Supplemental Data 6 [file mmc6.xlsx]

## Sheet: Combined raw data
Combined raw data of experiments 1 and 2 without data curation as described in text.			Genotype	Wild type	Wild type	Wild type	Wild type	Wild type	Wild type	Wild type	Wild type	Wild type	Wild type	Wild type	Wild type	PI3Kr1 KO	PI3Kr1 KO	PI3Kr1 KO	PI3Kr1 KO	PI3Kr1 KO	PI3Kr1 KO	PI3Kr1 KO	PI3Kr1 KO	PI3Kr1 KO	PI3Kr1 KO
			Treatment	phosphate buffer saline	phosphate buffer saline	phosphate buffer saline	phosphate buffer saline	phosphate buffer saline	phosphate buffer saline	Dexmethazone	Dexmethazone	Dexmethazone	Dexmethazone	Dexmethazone	Dexmethazone	phosphate buffer saline	phosphate buffer saline	phosphate buffer saline	phosphate buffer saline	phosphate buffer saline	Dexmethazone	Dexmethazone	Dexmethazone	Dexmethazone	Dexmethazone
			Biological Replicate	1	2	3	4	5	6	1	2	3	4	5	6	1	2	3	4	5	1	2	3	4	5
Protein	Accession#	Target RT	Mean Peptide Count																							Uniprot Link
Glycogen phosphorylase, muscle form	Q9WUB3	23.21	67	0.251	0.214	0.208	0.189	0.183	0.204	0.082	0.22	0.08	0.104	0.1	0.106	0.213	0.088	0.253	0.081	0.238	0.099	0.254	0.083	0.086	0.091	http://www.uniprot.org/uniprot/Q9WUB3
Fructose-bisphosphate aldolase A	P05064	12.24	39.4	0.289	0.257	0.214	0.211	0.188	0.243	0.153	0.261	0.145	0.192	0.19	0.19	0.24	0.184	0.306	0.157	0.294	0.193	0.332	0.135	0.14	0.157	http://www.uniprot.org/uniprot/P05064
Beta-enolase	P21550	8.51	36.9	0.17	0.14	0.093	0.087	0.069	0.123	0.031	0.15	0.035	0.045	0.066	0.05	0.107	0.042	0.164	0.036	0.147	0.029	0.181	0.025	0.023	0.04	http://www.uniprot.org/uniprot/P21550
Glyceraldehyde-3-phosphate dehydrogenase	P16858	12.25	33.2	0.177	0.165	0.101	0.12	0.093	0.143	0.04	0.165	0.048	0.076	0.08	0.064	0.132	0.048	0.197	0.052	0.164	0.059	0.2	0.041	0.037	0.05	http://www.uniprot.org/uniprot/P16858
Creatine kinase M-type	P07310	8.92	32.9	0.157	0.172	0.114	0.111	0.095	0.137	0.05	0.161	0.044	0.063	0.064	0.066	0.139	0.07	0.193	0.061	0.192	0.066	0.208	0.046	0.048	0.068	http://www.uniprot.org/uniprot/P07310
Phosphoglucomutase-1	Q9D0F9	12.75	27.7	0.153	0.149	0.111	0.121	0.099	0.14	0.026	0.142	0.051	0.082	0.09	0.073	0.111	0.064	0.157	0.041	0.136	0.044	0.183	0.043	0.038	0.05	http://www.uniprot.org/uniprot/Q9D0F9
Myoglobin	P04247	25.42	27.1	0.171	0.095	0.141	0.137	0.143	0.16	0.091	0.066	0.125	0.123	0.082	0.053	0.116	0.055	0.121	0.093	0.077	0.076	0.104	0.079	0.082	0.044	http://www.uniprot.org/uniprot/P04247
Pyruvate kinase PKM	P52480	16.4	25.9	0.2	0.202	0.141	0.139	0.131	0.166	0.072	0.176	0.081	0.097	0.109	0.125	0.143	0.099	0.208	0.076	0.193	0.08	0.238	0.079	0.067	0.108	http://www.uniprot.org/uniprot/P52480
Carbonic anhydrase 3	P16015	19.5	23.6	0.158	0.104	0.16	0.13	0.152	0.135	0.036	0.096	0.03	0.053	0.04	0.04	0.119	0.032	0.131	0.025	0.082	0.036	0.101	0.034	0.031	0.034	http://www.uniprot.org/uniprot/P16015
Glucose-6-phosphate isomerase	P06745	7.49	23.6	0.147	0.145	0.095	0.123	0.087	0.155	0.058	0.154	0.067	0.096	0.128	0.102	0.12	0.075	0.17	0.06	0.151	0.052	0.181	0.08	0.057	0.073	http://www.uniprot.org/uniprot/P06745
Aconitate hydratase, mitochondrial	Q99KI0	8.43	22.9	0.223	0.163	0.169	0.171	0.153	0.164	0.113	0.155	0.106	0.121	0.106	0.124	0.148	0.147	0.22	0.123	0.176	0.132	0.191	0.123	0.126	0.11	http://www.uniprot.org/uniprot/Q99KI0
Phosphoglycerate kinase 1	P09411	2.77	22.6	0.122	0.112	0.066	0.081	0.054	0.097	0.047	0.114	0.056	0.071	0.095	0.093	0.082	0.073	0.152	0.057	0.121	0.064	0.152	0.051	0.045	0.079	http://www.uniprot.org/uniprot/P09411
Triosephosphate isomerase	P17751	11.21	21.6	0.125	0.143	0.093	0.093	0.074	0.112	0.047	0.14	0.052	0.067	0.083	0.087	0.114	0.057	0.169	0.053	0.152	0.054	0.185	0.052	0.035	0.061	http://www.uniprot.org/uniprot/P17751
Adenylate kinase isoenzyme 1	Q9R0Y5	7.22	20.6	0.137	0.151	0.101	0.112	0.093	0.126	0.059	0.146	0.066	0.097	0.109	0.1	0.108	0.081	0.182	0.069	0.159	0.074	0.183	0.057	0.062	0.076	http://www.uniprot.org/uniprot/Q9R0Y5
Phosphoglycerate mutase 2	O70250	5.81	20.1	0.141	0.136	0.088	0.09	0.067	0.12	0.012	0.129	0.029	0.042	0.056	0.038	0.086	-0.001	0.139	0.023	0.149	0.01	0.166	0.017	0.013	0.024	http://www.uniprot.org/uniprot/O70250
Sarcoplasmic/endoplasmic reticulum calcium ATPase 1	Q8R429	13.03	19.3	0.209	0.195		0.209			0.123	0.213	0.162	0.182	0.189		0.195	0.155	0.235	0.134	0.202	0.141	0.261	0.11	0.118	0.162	http://www.uniprot.org/uniprot/Q8R429
L-lactate dehydrogenase A chain	P06151	19.91	17.6	0.158	0.16	0.101	0.105	0.089	0.126	0.023	0.153	0.055	0.083	0.078	0.078	0.109	0.029	0.179	0.04	0.169	0.029	0.188	0.033	0.022	0.057	http://www.uniprot.org/uniprot/P06151
Parvalbumin alpha	P32848	6.93	14.6	0.114	0.119	0.098	0.075	0.079	0.096	0.024	0.111	0.024	0.035	0.045	0.053	0.08	0.024	0.132	0.033	0.136	0.025	0.163	0.027	0.022	0.038	http://www.uniprot.org/uniprot/P32848
Malate dehydrogenase, mitochondrial	P08249	13.33	14.1	0.173	0.148	0.13	0.128	0.114	0.143	0.075	0.142	0.088	0.092	0.1	0.083	0.13	0.058	0.142	0.067	0.125	0.077	0.151	0.08	0.069	0.064	http://www.uniprot.org/uniprot/P08249
ATP-dependent 6-phosphofructokinase, muscle type	P47857	12.88	13.3	0.372	0.379	0.349	0.351	0.365	0.316	0.19	0.352	0.198	0.238	0.266	0.339	0.323	0.254	0.372	0.204	0.402	0.2	0.445	0.215	0.184	0.213	http://www.uniprot.org/uniprot/P47857
ATP synthase subunit beta, mitochondrial	P56480	8.91	12.5	0.18	0.14	0.141	0.13	0.135	0.164	0.082	0.124	0.091	0.121	0.102	0.112	0.073	0.089	0.163	0.071	0.143	0.097	0.157	0.113	0.08	0.062	http://www.uniprot.org/uniprot/P56480
Creatine kinase S-type, mitochondrial	Q6P8J7	23.43	11.6	0.214	0.147	0.176	0.155	0.147	0.189	0.112	0.15	0.117	0.124	0.122	0.16	0.129	0.119	0.244	0.108	0.168	0.125	0.231	0.092	0.109	0.091	http://www.uniprot.org/uniprot/Q6P8J7
Protein DJ-1	Q99LX0	14.22	10.2	0.138	0.127	0.104	0.1	0.096	0.117	0.039	0.169	0.046	0.068	0.066	0.074	0.088	0.049	0.176	0.049	0.13	0.055	0.165	0.051	0.057	0.062	http://www.uniprot.org/uniprot/Q99LX0
ATP synthase subunit alpha, mitochondrial	Q03265	16.97	10	0.232	0.173	0.168	0.164	0.155	0.188	0.082	0.17	0.208	0.14	0.115	0.177	0.156	0.148	0.243	0.099	0.19	0.12	0.233	0.088	0.112	0.109	http://www.uniprot.org/uniprot/Q03265
Myosin light chain 1/3, skeletal muscle isoform	P05977	20.4	9.6	0.16	0.135	0.117	0.13	0.109	0.16	0.014	0.136	0.044	0.094	0.044	0.043	0.101	0.005	0.151	0.07	0.148	0.014	0.191	0.026	0.01	0.018	http://www.uniprot.org/uniprot/P05977
LIM domain-binding protein 3	Q9JKS4	10.74	9.4	0.183	0.134	0.127	0.131	0.119	0.144	0.125	0.142	0.124	0.139	0.115	0.125	0.146	0.139	0.154	0.099	0.149	0.156	0.173	0.087	0.109	0.111	http://www.uniprot.org/uniprot/Q9JKS4
Isocitrate dehydrogenase [NADP], mitochondrial	P54071	4.6	8.9	0.224	0.176	0.19	0.222	0.22	0.205	0.163	0.17	0.2	0.239	0.223	0.207		0.163	0.169	0.15	0.196	0.178	0.2	0.164	0.116	0.158	http://www.uniprot.org/uniprot/P54071
Malate dehydrogenase, cytoplasmic	P14152	8.48	8.9	0.189	0.153	0.152	0.146	0.135	0.173	0.122	0.155	0.107	0.131	0.131	0.151	0.19	0.126	0.215	0.104	0.177	0.13	0.202	0.125	0.106	0.096	http://www.uniprot.org/uniprot/P14152
Heat shock cognate 71 kDa protein	P63017	3.32	8.5	0.276	0.238	0.367	0.34	0.179	0.351	0.133	0.265	0.245	0.316	0.263	0.274	0.218	0.205	0.289	0.123	0.233	0.181	0.289	0.187	0.161	0.158	http://www.uniprot.org/uniprot/P63017
Electron transfer flavoprotein subunit alpha, mitochondrial	Q99LC5	14.73	8.3	0.194	0.148	0.314	0.227	0.255	0.241	0.128	0.144	0.248	0.2	0.292	0.272	0.168	0.187	0.224	0.059	0.203	0.155	0.192	-0.008	0.139	0.118	http://www.uniprot.org/uniprot/Q99LC5
Aspartate aminotransferase, cytoplasmic	P05201	7.32	7.4	0.187	0.183	0.195	0.145	0.127	0.176	0.085	0.163	0.094	0.124	0.132	0.115	0.155	0.127	0.25	0.091	0.223	0.063	0.203	0.107	0.108	0.122	http://www.uniprot.org/uniprot/P05201
Myosin regulatory light chain 2, skeletal muscle isoform	P97457	5.05	7.1	0.113	0.199					0.047	0.124					0.252	0.047	0.131		0.137	0.039	0.165	0.061	0.039	0.038	http://www.uniprot.org/uniprot/P97457
Alpha-enolase	P17182	25.16	6.9	0.162	0.135	0.104	0.085	0.069	0.128	0.028	0.117	0.043	0.055	0.061	0.048	0.282	0.048	0.172	0.038	0.126	0.029	0.167	0.051	0.029	0.042	http://www.uniprot.org/uniprot/P17182
Nucleoside diphosphate kinase B	Q01768	16.97	6.9	0.2	0.167	0.15	0.181	0.137	0.185	0.092	0.129	0.107	0.147	0.165	0.196	0.143	0.112	0.204	0.109	0.154	0.155	0.175	0.082	0.072	0.113	http://www.uniprot.org/uniprot/Q01768
Actin, alpha skeletal muscle	P68134	14.72	6.6	0.132	0.114					0.01	0.112					0.171	0.043	0.143	0.043	0.138	0.051	0.147	0.074	0.04	0.044	http://www.uniprot.org/uniprot/P68134
Aspartate aminotransferase, mitochondrial	P05202	9.93	6.4	0.177	0.124	0.121	0.131	0.144	0.159	0.1	0.121	0.12	0.126	0.102	0.099	0.141	0.093	0.157	0.076	0.139	0.137	0.172	0.138	0.085	0.073	http://www.uniprot.org/uniprot/P05202
Citrate synthase, mitochondrial	Q9CZU6	3.34	6.4	0.16	0.133	0.144	0.165	0.108	0.16	0.096	0.145	0.132	0.083		0.084	0.141	0.091	0.176	0.092	0.123	0.1	0.168	0.09	0.052	0.066	http://www.uniprot.org/uniprot/Q9CZU6
Tubulin beta-4B chain	P68372	15.41	6.1	0.126	0.12					0.096	0.142					0.245	0.276	0.239	0.125	0.161	0.109	0.176	0.131	0.059	0.107	http://www.uniprot.org/uniprot/P68372
Peroxiredoxin-1	P35700	6.56	5.5	0.256	0.319	0.241	0.215	0.258	0.227	0.217		0.188	0.322	0.335	0.42		0.302	0.327	0.247	0.241	0.363	0.294	0.458	0.235	0.276	http://www.uniprot.org/uniprot/P35700
Troponin C, skeletal muscle	P20801	14.75	5.5	0.275	0.229	0.262	0.203	0.22	0.245	0.115	0.256	0.208	0.165	0.172	0.163	0.221	0.167	0.286	0.103	0.236	0.151	0.329		0.113	0.128	http://www.uniprot.org/uniprot/P20801
Adenylosuccinate synthetase isozyme 1	P28650	2.75	5.2	0.32	0.297		0.287			0.18	0.276	0.379	0.304	0.286	0.257	0.274	0.268	0.402	0.176	0.335		0.328	-0.004	0.213	0.183	http://www.uniprot.org/uniprot/P28650
Isocitrate dehydrogenase [NAD] subunit alpha, mitochondrial	Q9D6R2	11.09	4.9	0.208	0.196					0.105	0.148					0.16	0.083	0.213	0.109	0.172	0.122	0.196	0.124	0.076	0.111	http://www.uniprot.org/uniprot/Q9D6R2
Tropomyosin beta chain	P58774	8.6	4.9	0.187	0.153	0.114	0.113	0.089	0.148	0.027	0.162	0.124	0.069	0.043	0.07	0.159	0.044	0.18	0.129	0.135	0.034	0.197	0.03	0.019	0.031	http://www.uniprot.org/uniprot/P58774
Myosin-4	Q5SX39	6.93	4.8								0.16									0.082		0.23	0.308			http://www.uniprot.org/uniprot/Q5SX39
Superoxide dismutase [Cu-Zn]	P08228	8.13	4.7	0.164	0.193	0.119	0.18	0.147	0.209	0.121	0.195	0.052	0.076	0.07	0.165	0.168	0.149	0.216	0.126	0.172	0.141	0.208	0.208	0.127	0.155	http://www.uniprot.org/uniprot/P08228
Tropomyosin alpha-1 chain	P58771	8.6	4.6	0.191	0.156	0.135	0.133	0.11	0.164	0.028	0.162	0.124	0.069	0.043	0.071	0.159	0.055	0.18	0.124	0.179	0.042	0.276	0.027	0.019	0.032	http://www.uniprot.org/uniprot/P58771
Fumarate hydratase, mitochondrial	P97807	16.19	4.4	0.202	0.12	0.173	0.137	0.125	0.122	0.116	0.131	0.045	0.079	0.051	0.081	0.132	0.098	0.171	0.079	0.104	0.111	0.194	0.169	0.079	0.067	http://www.uniprot.org/uniprot/P97807
Aldose reductase	P45376	13.93	4.3	0.173	0.081	0.196	0.14	0.116	0.163	0.064	0.089				0.156	0.102	0.055	0.037	0.09	0.139	0.029	0.209	0.153	0.058	0.111	http://www.uniprot.org/uniprot/P45376
Serine protease inhibitor A3K	P07759	12.92	4.1							0.813			0.835	0.843			0.978		0.729		0.901		0.779	0.793	0.798	http://www.uniprot.org/uniprot/P07759
Cytochrome c, somatic	P62897	6.43	4	0.209	0.178	0.127	0.118	0.107	0.156	0.109	0.144	0.136	0.14	0.152	0.163	0.128	0.169	0.104	0.097	0.16		0.212	0.041	0.103	0.163	http://www.uniprot.org/uniprot/P62897
Gamma-enolase	P17183	25.16	3.9	0.185	0.135	0.104	0.076	0.081	0.128	0.03	0.12	0.043	0.055	0.057	0.045	0.322	0.053	0.146	0.027	0.126	0.036	0.167	0.025	0.028	0.033	http://www.uniprot.org/uniprot/P17183
Peptidyl-prolyl cis-trans isomerase A	P17742	12.76	3.9	0.257	0.232			0.209		0.121	0.218		0.223			0.239	0.17	0.305	0.139	0.193	0.169	0.261	0.284	0.098	0.168	http://www.uniprot.org/uniprot/P17742
Elongation factor 1-alpha 2	P62631	10.92	3.8	0.21	0.188	0.163	0.212	0.214	0.239	0.092	0.203	0.123	0.135	0.165	0.179	0.16	0.09	0.209	0.029	0.195	0.143	0.217	0.097	0.109	0.082	http://www.uniprot.org/uniprot/P62631
ADP/ATP translocase 1	P48962	13.6	3.7	0.206	0.176					0.117	0.201					0.193	0.163	0.17	0.137	0.164	0.131	0.22	0.181	0.129	0.124	http://www.uniprot.org/uniprot/P48962
AMP deaminase 1	Q3V1D3	16.63	3.3	0.206							0.175					0.113				0.121	0.145		0.112	0.148		http://www.uniprot.org/uniprot/Q3V1D3
L-lactate dehydrogenase B chain	P16125	5.68	3.2	0.144	0.231	0.653	0.363	0.336	0.397	0.222	0.242	0.294	0.318	0.303	0.252	0.218	0.091	0.177	0.236	0.259	0.197	0.201	0.242	0.132	0.167	http://www.uniprot.org/uniprot/P16125
Medium-chain specific acyl-CoA dehydrogenase, mitochondrial	P45952	12.49	3.2	0.268	0.135	0.284	0.284		0.322	0.114	0.174		0.238	0.24	0.268	0.142	0.246	0.28	0.184	0.265	0.187	0.232	0.221	0.276	0.106	http://www.uniprot.org/uniprot/P45952
14-3-3 protein gamma	P61982	7.86	3.1	0.268	0.194					0.129	0.211				0.173	0.154	0.255	0.26	0.098	0.185	0.193	0.227	0.102	0.16	0.186	http://www.uniprot.org/uniprot/P61982
Electron transfer flavoprotein subunit beta	Q9DCW4	8.12	3	0.178	0.227	0.214	0.199	0.118	0.204	0.261	0.171	0.143	0.184	0.213	0.228	0.307	0.168	0.215		0.155	0.171	0.171	0.081	0.19	0.146	http://www.uniprot.org/uniprot/Q9DCW4
Sarcalumenin	Q7TQ48	10.18	3	0.09	0.073	0.121			0.203	0.007				0.068	0.08	0.131	0.014	0.086	0.024	0.068	0.011	0.243	0.018	0.071	0.044	http://www.uniprot.org/uniprot/Q7TQ48
Calsequestrin-1	O09165	9.27	2.9		0.095					0.007						0.117	0.07	0.095	0.022	0.069	0.041	0.114	0.014	0.043	0.055	http://www.uniprot.org/uniprot/O09165
Long-chain specific acyl-CoA dehydrogenase, mitochondrial	P51174	11.23	2.9	0.205	0.152	0.181	0.154		0.318	0.19	0.155		0.192	0.225	0.175	0.192	0.184	0.232	0.082	0.148	0.22	0.218	0.189	0.207	0.137	http://www.uniprot.org/uniprot/P51174
Heat shock protein beta-6	Q5EBG6	4.01	2.8		0.499	0.548	0.477	0.589	0.647	0.62	0.491	0.503	0.63	0.522	0.505		0.656		0.55	0.52	0.674	0.542	0.552	0.562	0.51	http://www.uniprot.org/uniprot/Q5EBG6
Tubulin alpha-4A chain	P68368	10.55	2.8	0.332	0.233	0.184				0.161	0.248				0.062	0.251	0.1	0.314	0.151	0.256	0.215	0.297	0.176	0.175		http://www.uniprot.org/uniprot/P68368
Phosphatidylethanolamine-binding protein 1	P70296	15.02	2.7	0.175	0.189	0.187	0.144	0.144	0.147	0.057	0.281	0.106	0.142	0.287	0.111	0.102	0.122	0.151		0.145	0.113	0.007	0.146	0.096	0.065	http://www.uniprot.org/uniprot/P70296
Alpha-crystallin B chain	P23927	2.9	2.6	0.653	0.465	0.421	0.425		0.504	0.517	0.416		0.479	0.461	0.31	0.487	0.591	0.583	0.464	0.461	0.622	0.575	0.47	0.55	0.519	http://www.uniprot.org/uniprot/P23927
Annexin A6	P14824	15.3	2.6	0.673	0.305			0.21	0.303	0.122	0.181				0.504	0.142	0.791	0.696	0.088	0.195	0.148	0.45	0.148	0.138	0.129	http://www.uniprot.org/uniprot/P14824
Calmodulin-1	P0DP26	10.55	2.6	0.352	0.348					0.244	0.345					0.367	0.391	0.404	0.198	0.445	0.287	0.402	0.268	0.22		http://www.uniprot.org/uniprot/P0DP26
Glutathione S-transferase P 1	P19157	11.58	2.6	0.234	0.192					0.09	0.093					0.173	0.206	0.259	0.103	0.165	0.175	0.238	0.306	0.134	0.156	http://www.uniprot.org/uniprot/P19157
Myc box-dependent-interacting protein 1	O08539	21.99	2.6	0.36	0.242		0.297	0.279			0.268					0.297			0.195	0.176	0.243	0.344		0.217	0.215	http://www.uniprot.org/uniprot/O08539
Superoxide dismutase [Mn], mitochondrial	P09671	7.05	2.6	0.27	0.209					0.151	0.191					0.162	0.254	0.229	0.115	0.232	0.161	0.218	0.369	0.13	0.157	http://www.uniprot.org/uniprot/P09671
ES1 protein homolog, mitochondrial	Q9D172	4.18	2.5	0.117	0.138	0.281	0.064	0.294		0.031	0.128	0.151	0.086	0.114	0.134	0.101	0.02	0.164	0.189	0.16	0.026	0.193	0.041	0.066	0.025	http://www.uniprot.org/uniprot/Q9D172
Glutathione S-transferase Mu 2	P15626	18.48	2.5	0.182		0.271	0.246	0.23	0.272	0.148		0.171	0.236	0.292	0.248	0.142			0.103	0.158	0.176	0.227	0.154	0.208	0.249	http://www.uniprot.org/uniprot/P15626
Troponin I, fast skeletal muscle	P13412	6.63	2.5	0.296	0.273					0.14	0.114						0.126			0.177	0.072			0.185		http://www.uniprot.org/uniprot/P13412
Tubulin alpha-1B chain	P05213	13.82	2.5	0.332	0.229					0.047	0.219						0.098	0.266	0.119	0.253	0.215	0.268	0.135	0.168	0.089	http://www.uniprot.org/uniprot/P05213
Dihydrolipoyl dehydrogenase, mitochondrial	O08749	9.29	2.3	0.289	0.222	0.208	0.211	0.189	0.237	0.211		0.138	0.174	0.116	0.134		0.031	0.123	0.233	0.219	0.039	0.058	0.185	0.018	0.074	http://www.uniprot.org/uniprot/O08749
Cofilin-2	P45591	12.93	2.2	0.244	0.27					0.214	0.107					0.174			0.1	0.174	0.184	0.238	0.215	0.249	0.135	http://www.uniprot.org/uniprot/P45591
Elongation factor 2	P58252	3.48	2.2	0.349	0.256					0.178	0.341		0.484		0.431	0.362	0.27	0.288	0.247	0.276		0.337	0.11	0.162	0.199	http://www.uniprot.org/uniprot/P58252
Fatty acid-binding protein, adipocyte	P04117	10.31	2.2	0.302	0.369					0.196	0.318								0.138	0.303	0.28	0.264		0.225	0.227	http://www.uniprot.org/uniprot/P04117
Filamin-C	Q8VHX6	12.44	2.2		0.248				0.134	0.174		0.449	0.21			0.143			0.392	0.257	0.118	0.523	0.521	0.32	0.35	http://www.uniprot.org/uniprot/Q8VHX6
Protein NDRG2	Q9QYG0	23.11	2.2	0.615	0.457			0.561	0.311	0.414					0.515	0.465	0.62	0.627	0.506	0.502		0.589	0.579	0.449	0.597	http://www.uniprot.org/uniprot/Q9QYG0
Serine protease inhibitor A3M	Q03734	12.92	2.2	0.904	0.728						0.76		0.835			0.845	0.972	0.906	0.715	0.751	0.901	0.89	0.814	0.744	0.844	http://www.uniprot.org/uniprot/Q03734
60 kDa heat shock protein, mitochondrial	P63038	19.62	2.1	0.092	0.091	0.175	0.184	0.211	0.225		0.058	0.155	0.194	0.174	0.126		0.09	0.106	0.168	0.144		0.081		0.055	0.065	http://www.uniprot.org/uniprot/P63038
Glutathione S-transferase Mu 1	P10649	17.26	2.1	0.248	0.274	0.271	0.246	0.23	0.272	0.172	0.223	0.171	0.236	0.292	0.248	0.227	0.201	0.36	0.152		0.172	0.283	0.222	0.218	0.247	http://www.uniprot.org/uniprot/P10649
Serotransferrin	Q921I1	23.26	2.1	0.763	0.753					0.758	0.667					0.756	0.677	0.724	0.75	0.716	0.712	0.656	0.788	0.773	0.802	http://www.uniprot.org/uniprot/Q921I1
Serpin B6	Q60854	5.07	2.1	0.133	0.216					0.168	0.099					0.112	0.156	0.202	0.267	0.124	0.175	0.304		0.214	0.118	http://www.uniprot.org/uniprot/Q60854
Trifunctional enzyme subunit alpha, mitochondrial	Q8BMS1	22.73	2.1	0.173	0.06					0.092	0.118					0.193	0.129	0.152	0.067	0.129	0.101	0.16	0.04	0.077	0.068	http://www.uniprot.org/uniprot/Q8BMS1
ATP synthase-coupling factor 6, mitochondrial	P97450	12.51	2		0.218					0.154										0.23						http://www.uniprot.org/uniprot/P97450
Carbonic anhydrase 2	P00920	22.23	2																			0.053				http://www.uniprot.org/uniprot/P00920
Radixin	P26043	2.74	2	0.367																0.348		0.436				http://www.uniprot.org/uniprot/P26043
Troponin T, fast skeletal muscle	Q9QZ47	10.83	2	0.259	0.247	0.409	0.348	0.342	0.361	0.161	0.446	0.377	0.356	0.326	0.32	0.252	0.242	0.251	0.245	0.301	0.213	0.364	0.377	0.176		http://www.uniprot.org/uniprot/Q9QZ47
Cytochrome c oxidase subunit 5A, mitochondrial	P12787	22.86	1.9	0.223	0.166					0.146							0.152			0.204		0.227		0.134	0.116	http://www.uniprot.org/uniprot/P12787
Dihydrolipoyllysine-residue succinyltransferase component of 2-oxoglutarate dehydrogenase complex, mitochondrial	Q9D2G2	8.37	1.9	0.308	0.271					0.092	0.317					0.262	0.164	0.361		0.193	0.165	0.368				http://www.uniprot.org/uniprot/Q9D2G2
3-ketoacyl-CoA thiolase, mitochondrial	Q8BWT1	12.6	1.8	0.082	0.121					0.051	0.068					0.043	0.038		0.023	0.153	0.098	0.237		0.002	0.025	http://www.uniprot.org/uniprot/Q8BWT1
Acetyl-CoA acetyltransferase, mitochondrial	Q8QZT1	13.03	1.8			0.244	0.223	0.234	0.237				0.161	0.168	0.183					0.242		0.035		0.151	0.139	http://www.uniprot.org/uniprot/Q8QZT1
Acyl-CoA-binding protein	P31786	13.9	1.8	0.156	0.145		0.175	0.191	0.222	0.101			0.208		0.187	0.153	0.134	0.22	0.12	0.178	0.127		0.2	0.125	0.141	http://www.uniprot.org/uniprot/P31786
Adenylosuccinate lyase	P54822	12.6	1.8	0.186	0.147					0.093	0.144					0.059				0.192				0.074	0.095	http://www.uniprot.org/uniprot/P54822
Heat shock 70 kDa protein 1B	P17879	5.88	1.8	0.308	0.346					0.375	0.39					0.393	0.376	0.353	0.183	0.26	0.466	0.339		0.185	0.166	http://www.uniprot.org/uniprot/P17879
Myosin-11	O08638	8.25	1.8		-0.129												0.071		0.045		0.083					http://www.uniprot.org/uniprot/O08638
Rho GDP-dissociation inhibitor 1	Q99PT1	10.64	1.8		0.13												0.111	0.201	0.121	0.135		0.261	0.113	0.087	0.058	http://www.uniprot.org/uniprot/Q99PT1
Alpha-1-antitrypsin 1-1	P07758	23.21	1.7		0.703					0.819	0.729					0.956	0.911	0.864	0.724	0.565	0.98	0.823	0.83	0.832	0.807	http://www.uniprot.org/uniprot/P07758
Calcium-binding mitochondrial carrier protein Aralar1	Q8BH59	23.33	1.7															0.132		0.134		0.158				http://www.uniprot.org/uniprot/Q8BH59
Galectin-1	P16045	5.08	1.7	0.266	0.256					0.14	0.213					0.258			0.082	0.178	0.189	0.256		0.119	0.092	http://www.uniprot.org/uniprot/P16045
Glycerol-3-phosphate phosphatase	Q8CHP8	12.65	1.7	0.186	0.15					0.105	0.165					0.135	0.146			0.185		0.195		0.092		http://www.uniprot.org/uniprot/Q8CHP8
Heat shock protein beta-1	P14602	12.52	1.7		0.265	0.004	0.345	0.443	0.456		0.147	0.212	0.399	0.254	0.326	0.065	0.452	0.408	0.205		0.458	0.439	0.378	0.406	0.327	http://www.uniprot.org/uniprot/P14602
Lumican	P51885	7.84	1.7	0.105	0.127					0.039	0.109					0.157	0.057	0.163	0.044	0.168		0.215	0.059	0.023		http://www.uniprot.org/uniprot/P51885
Peroxiredoxin-6	O08709	22.35	1.7	0.256					0.226		0.171	0.097	0.195		0.153		0.185	0.256	0.14	0.175		0.232	0.28	0.145	0.169	http://www.uniprot.org/uniprot/O08709
Translationally-controlled tumor protein	P63028	6.85	1.7					0.844	0.599	0.336	0.497			0.376		0.494	0.363		0.332	0.493	0.434	0.505		0.322	0.311	http://www.uniprot.org/uniprot/P63028
Four and a half LIM domains protein 1	P97447	6.2	1.6	0.301	0.222					0.225	0.182					0.265	0.208	0.277		0.165	0.302	0.278		0.198	0.163	http://www.uniprot.org/uniprot/P97447
Pyruvate dehydrogenase E1 component subunit beta, mitochondrial	Q9D051	16.88	1.6		0.227					0.302	0.385					0.41	0.356	0.41		0.268	0.246			0.215	0.154	http://www.uniprot.org/uniprot/Q9D051
Thioredoxin-dependent peroxide reductase, mitochondrial	P20108	14.93	1.6		0.273					0.239							0.42	0.468		0.225		0.581	0.367	0.286	0.161	http://www.uniprot.org/uniprot/P20108
Tripartite motif-containing protein 72	Q1XH17	5.77	1.6												0.363	0.072		0.155	0.013	0.098		0.16		0.049	0.058	http://www.uniprot.org/uniprot/Q1XH17
Alpha-1-antitrypsin 1-5	Q00898	6.75	1.5			0.641	0.726	0.714				0.762	0.783	0.794	0.79				0.53			0.647	0.67	0.749		http://www.uniprot.org/uniprot/Q00898
Enoyl-CoA delta isomerase 1, mitochondrial	P42125	7.61	1.5		0.233	0.189	0.197	0.168		0.03		0.157		0.156	0.137			0.29	0.17	0.193		0.283		0.151	0.19	http://www.uniprot.org/uniprot/P42125
Myosin light chain 3	P09542	21.22	1.5	0.482	0.321					0.259										0.351	0.307				0.26	http://www.uniprot.org/uniprot/P09542
Peroxiredoxin-5, mitochondrial	P99029	9.74	1.5			0.182		0.196			0.166			0.098	0.113		0.122	0.248	0.136	0.193	0.136	0.174	0.312	0.115	0.074	http://www.uniprot.org/uniprot/P99029
ATP synthase subunit O, mitochondrial	Q9DB20	18.93	1.4		0.186													0.09		0.097		0.175			0.062	http://www.uniprot.org/uniprot/Q9DB20
Polyubiquitin-C	P0CG50	7.93	1.4			0.652	0.552	0.733				0.648	0.677		0.736		0.715	0.778	0.643	0.681		0.702				http://www.uniprot.org/uniprot/P0CG50
Succinate--CoA ligase [ADP/GDP-forming] subunit alpha, mitochondrial	Q9WUM5	8.44	1.4	0.14	0.098					0.233				0.144					0.01	0.125		0.023		0.235		http://www.uniprot.org/uniprot/Q9WUM5
Titin	A2ASS6	14.02	1.4	0.198	0.212					0.12							0.167		0.11			0.205		0.093	0.15	http://www.uniprot.org/uniprot/A2ASS6
Transitional endoplasmic reticulum ATPase	Q01853	11.05	1.4		0.479					0.365		0.441			0.477		0.509	0.488	0.401	0.483		0.545	0.416	0.375	0.433	http://www.uniprot.org/uniprot/Q01853
ATP synthase subunit d, mitochondrial	Q9DCX2	6.83	1.3	1.295	0.155												0.154	0.209		0.18					0.1	http://www.uniprot.org/uniprot/Q9DCX2
Myosin-binding protein C, fast-type	Q5XKE0	11.08	1.3	0.232	0.23	0.162	0.116	0.057	0.125	0.102		0.453	0.064	0.08	0.029		0.138	0.279	0.149	0.304		0.271	0.182	0.132	0.157	http://www.uniprot.org/uniprot/Q5XKE0
14-3-3 protein epsilon	P62259	8.2	1.2							0.074										0.602	0.144		0.071	0.667		http://www.uniprot.org/uniprot/P62259
2-oxoglutarate dehydrogenase, mitochondrial	Q60597	14.66	1.2	0.342	0.293					0.248	0.29			0.191	0.213	0.285	0.23	0.368	0.211	0.27	0.255	0.333	0.24	0.211	0.213	http://www.uniprot.org/uniprot/Q60597
Glycogen [starch] synthase, muscle	Q9Z1E4	20.56	1.2	0.337	0.294					0.554							0.822	0.337	0.125	0.243	0.76	0.298	0.211	0.204	0.192	http://www.uniprot.org/uniprot/Q9Z1E4
Glycogenin-1	Q9R062	8.16	1.2	0.203	0.168					0.17	0.192						0.267		0.213	0.219	0.178	0.311		0.227		http://www.uniprot.org/uniprot/Q9R062
Lactoylglutathione lyase	Q9CPU0	12.65	1.2	0.117	0.183					0.11	0.086									0.23	0.101		0.159	0.016	0.041	http://www.uniprot.org/uniprot/Q9CPU0
Pyruvate dehydrogenase E1 component subunit alpha, somatic form, mitochondrial	P35486	10.76	1.2		0.261					0.143								0.269	0.014	0.187		0.115	0.182	0.091	0.215	http://www.uniprot.org/uniprot/P35486
Ubiquitin-like modifier-activating enzyme 1	Q02053	23.36	1.2	0.162	0.12	0.37	0.206	0.172	0.236	0.088		0.123	0.163	0.18	0.226										0.135	http://www.uniprot.org/uniprot/Q02053
Voltage-dependent anion-selective channel protein 1	Q60932	7.82	1.2	0.256	0.143					0.087						0.101	0.099	0.229		0.149		0.209		0.076	0.085	http://www.uniprot.org/uniprot/Q60932
78 kDa glucose-regulated protein	P20029	5.88	1.1	0.684	0.52					0.375	0.563	0.299			0.586	0.585	0.457				0.466	0.721	0.446		0.727	http://www.uniprot.org/uniprot/P20029
PDZ and LIM domain protein 3	O70209	13.98	1.1			0.44				0.378	0.4		0.419		0.383		0.38		0.02		0.472		0.045	0.541	0.448	http://www.uniprot.org/uniprot/O70209
PDZ and LIM domain protein 5	Q8CI51	13.02	1.1	0.105	0.135					0.185							0.168	0.185	0.165	0.122	0.173	0.212		0.147	0.167	http://www.uniprot.org/uniprot/Q8CI51
PDZ and LIM domain protein 7	Q3TJD7	10.55	1.1	0.038															0.032	0.142		0.136	0.053	0.016	0.05	http://www.uniprot.org/uniprot/Q3TJD7
Peroxiredoxin-2	Q61171	4.72	1.1													0.215		0.242	0.098	0.189		0.227	0.124	0.121		http://www.uniprot.org/uniprot/Q61171
UTP--glucose-1-phosphate uridylyltransferase	Q91ZJ5	15.5	1.1			0.289	0.243	0.216	0.243		0.452	0.213	0.239	0.269	0.282	0.35		0.489	0.243			0.477	0.366	0.259	0.378	http://www.uniprot.org/uniprot/Q91ZJ5
3-hydroxyacyl-CoA dehydrogenase type-2	O08756	21.43	1																	0.116					0.188	http://www.uniprot.org/uniprot/O08756
6-phosphogluconolactonase	Q9CQ60	24.51	1																0.053	0.114				0.06		http://www.uniprot.org/uniprot/Q9CQ60
ATP synthase F(0) complex subunit B1, mitochondrial	Q9CQQ7	24.13	1	0.162						0.104							0.137		0.103	0.124	0.101		0.121	0.109	0.077	http://www.uniprot.org/uniprot/Q9CQQ7
ATP synthase subunit delta, mitochondrial	Q9D3D9	5.71	1														0.141									http://www.uniprot.org/uniprot/Q9D3D9
Acyl-protein thioesterase 1	P97823	19.53	1	0.324																					0.343	http://www.uniprot.org/uniprot/P97823
Aldehyde dehydrogenase, mitochondrial	P47738	11.13	1								0.158									0.413	0.064		0.594		0.439	http://www.uniprot.org/uniprot/P47738
Alpha-1-antitrypsin 1-2	P22599	7.46	1			0.514							0.931										0.677	0.692	0.708	http://www.uniprot.org/uniprot/P22599
Annexin A2	P07356	6.12	1								0.27											0.342				http://www.uniprot.org/uniprot/P07356
Annexin A5	P48036	19.48	1																	0.358						http://www.uniprot.org/uniprot/P48036
Carnitine O-acetyltransferase	P47934	11.34	1	0.28	0.213						0.222										0.266	0.312		0.143	0.14	http://www.uniprot.org/uniprot/P47934
Cytochrome b-c1 complex subunit 1, mitochondrial	Q9CZ13	5.27	1																	0.137						http://www.uniprot.org/uniprot/Q9CZ13
Cytochrome c oxidase subunit 2	P00405	15.29	1		0.116					0.1							0.098	0.158		0.105		0.161	0.117	0.085	0.068	http://www.uniprot.org/uniprot/P00405
Dihydrolipoyllysine-residue acetyltransferase component of pyruvate dehydrogenase complex, mitochondrial	Q8BMF4	15.49	1		0.048												0.052									http://www.uniprot.org/uniprot/Q8BMF4
Dihydropteridine reductase	Q8BVI4	10.45	1		0.265						0.233					0.25	0.221	0.375	0.257			0.371		0.217	0.253	http://www.uniprot.org/uniprot/Q8BVI4
Elongation factor 1-alpha 1	P10126	10.92	1		0.188	0.231	0.202	0.226	0.251	0.092	0.18	0.158	0.294	0.264	0.264	0.192	0.138	0.324		0.195	0.129	0.258	0.148	0.092	0.09	http://www.uniprot.org/uniprot/P10126
Elongation factor 1-delta	P57776	13.21	1	0.391	0.31					0.326																http://www.uniprot.org/uniprot/P57776
Fatty acid-binding protein, heart	P11404	10.48	1																	0.338						http://www.uniprot.org/uniprot/P11404
GMP reductase 1	Q9DCZ1	23.24	1	0.332						0.109	0.293						0.146			0.276						http://www.uniprot.org/uniprot/Q9DCZ1
Heat shock protein HSP 90-beta	P11499	9.28	1								0.656					0.769			0.145							http://www.uniprot.org/uniprot/P11499
Histidine triad nucleotide-binding protein 1	P70349	15.53	1		0.227	0.184	0.174	0.137	0.179	0.126		0.144	0.193	0.193	0.126		0.153				0.123	0.201				http://www.uniprot.org/uniprot/P70349
Major urinary protein 2	P11589	8.72	1								0.716															http://www.uniprot.org/uniprot/P11589
Nascent polypeptide-associated complex subunit alpha, muscle-specific form	P70670	10.72	1		0.548					0.596							0.674				0.648					http://www.uniprot.org/uniprot/P70670
O-acetyl-ADP-ribose deacetylase MACROD1	Q922B1	11.22	1	0.143	0.094						0.094						0.099			0.096				0.052		http://www.uniprot.org/uniprot/Q922B1
Phosphorylase b kinase gamma catalytic chain, skeletal muscle/heart isoform	P07934	11.47	1																		0.532					http://www.uniprot.org/uniprot/P07934
Phosphorylase b kinase regulatory subunit alpha, skeletal muscle isoform	P18826	20.3	1	0.337	0.227													0.369		0.263		0.345		0.153		http://www.uniprot.org/uniprot/P18826
Profilin-1	P62962	16.99	1								0.255							0.285		0.208					0.162	http://www.uniprot.org/uniprot/P62962
Protein NipSnap homolog 2	O55126	6.18	1	0.353	0.238		0.182		0.181		0.332					0.353	0.235	0.312	0.367	0.226	0.271	0.376	0.294	0.22	0.167	http://www.uniprot.org/uniprot/O55126
Protein-arginine deiminase type-2	Q08642	20.19	1	1.063	0.213					0.15	0.217					0.212	0.195	0.272	0.105	0.228		0.263		0.127	0.118	http://www.uniprot.org/uniprot/Q08642
Puromycin-sensitive aminopeptidase	Q11011	22.08	1																0.251	0.08				0.035		http://www.uniprot.org/uniprot/Q11011
Sepiapterin reductase	Q64105	13.48	1				0.117	0.196	0.147			0.118	0.142	0.143					0.074			0.191		0.105		http://www.uniprot.org/uniprot/Q64105
Stress-70 protein, mitochondrial	P38647	17.17	1																	0.446						http://www.uniprot.org/uniprot/P38647
Succinate dehydrogenase [ubiquinone] flavoprotein subunit, mitochondrial	Q8K2B3	22.28	1								0.158					0.07	0.063	0.486	0.124	0.475	0.067				0.148	http://www.uniprot.org/uniprot/Q8K2B3
Succinate--CoA ligase [ADP-forming] subunit beta, mitochondrial	Q9Z2I9	5.2	1				0.271				0.223				0.252	0.223		0.36			0.521					http://www.uniprot.org/uniprot/Q9Z2I9
Thioredoxin	P10639	9.82	1																0.151	0.193		0.292				http://www.uniprot.org/uniprot/P10639
Ubiquinone biosynthesis protein COQ9, mitochondrial	Q8K1Z0	14.15	1								0.309											0.436		0.331		http://www.uniprot.org/uniprot/Q8K1Z0
10 kDa heat shock protein, mitochondrial	Q64433	7.1																								http://www.uniprot.org/uniprot/Q64433
14-3-3 protein zeta/delta	P63101	5.73																								http://www.uniprot.org/uniprot/P63101
Acylphosphatase-2	P56375	4.06																								http://www.uniprot.org/uniprot/P56375
Carnosine N-methyltransferase	Q80UY1	4.14																								http://www.uniprot.org/uniprot/Q80UY1
Collagen alpha-1(I) chain	P11087	2.6																								http://www.uniprot.org/uniprot/P11087
Delta-1-pyrroline-5-carboxylate dehydrogenase, mitochondrial	Q8CHT0	3.62																								http://www.uniprot.org/uniprot/Q8CHT0
Elongation factor 1-gamma	Q9D8N0	15.23																								http://www.uniprot.org/uniprot/Q9D8N0
Elongation factor Tu, mitochondrial	Q8BFR5	14.48																								http://www.uniprot.org/uniprot/Q8BFR5
Hydroxyacyl-coenzyme A dehydrogenase, mitochondrial	Q61425	15.8				0.135	0.156	0.138	0.143				0.128	0.082												http://www.uniprot.org/uniprot/Q61425
Isocitrate dehydrogenase [NAD] subunit gamma 1, mitochondrial	P70404	13.73																								http://www.uniprot.org/uniprot/P70404
Macrophage migration inhibitory factor	P34884	12.7																								http://www.uniprot.org/uniprot/P34884
Mitochondrial-processing peptidase subunit alpha	Q9DC61	24.55																								http://www.uniprot.org/uniprot/Q9DC61
NADH dehydrogenase [ubiquinone] 1 alpha subcomplex subunit 10, mitochondrial	Q99LC3	21.23																								http://www.uniprot.org/uniprot/Q99LC3
Prolargin	Q9JK53	14.12																								http://www.uniprot.org/uniprot/Q9JK53
Protein CutA	Q9CQ89	16.58																								http://www.uniprot.org/uniprot/Q9CQ89
Very long-chain specific acyl-CoA dehydrogenase, mitochondrial	P50544	22.45																								http://www.uniprot.org/uniprot/P50544

## Sheet: Analysis after data curation
			Genotype	Wild type	Wild type	Wild type	Wild type	Wild type	Wild type	Wild type	Wild type	Wild type	Wild type	Wild type	Wild type	PI3Kr1 KO	PI3Kr1 KO	PI3Kr1 KO	PI3Kr1 KO	PI3Kr1 KO	PI3Kr1 KO	PI3Kr1 KO	PI3Kr1 KO	PI3Kr1 KO	PI3Kr1 KO
Raw collective data after data curation as described in text			Treatment	phosphate buffer saline	phosphate buffer saline	phosphate buffer saline	phosphate buffer saline	phosphate buffer saline	phosphate buffer saline	Dexmethazone	Dexmethazone	Dexmethazone	Dexmethazone	Dexmethazone	Dexmethazone	phosphate buffer saline	phosphate buffer saline	phosphate buffer saline	phosphate buffer saline	phosphate buffer saline	Dexmethazone	Dexmethazone	Dexmethazone	Dexmethazone	Dexmethazone	PI3K KO-DEX	PI3K KO-PBS	PI3K KO-PBS	PI3K KO-DEX	PI3K KO-DEX	PI3K KO-DEX	Wild Type-PBS		Wild Type-DEX		PI3K KO-PBS	PI3K KO-DEX	PI3K KO-PBS	PI3K KO-PBS	PI3K KO-DEX	PI3K KO-PBS	PI3K KO-PBS	PI3K KO-DEX	PI3K KO-DEX	PI3K KO-DEX	Wild Type-PBS		Wild Type-DEX
			Biological Replicate	1	2	3	4	5	6	1	2	3	4	5	6	1	2	3	4	5	1	2	3	4	5	106-3: KO Dex	111-1: KO Pbs	111-2: KO Pbs	111-3: KO Dex	111-4: KO Dex	111-5: KO Dex	103-1: Flox PBS	108-1: Flox PBS	108-2: Flox Dex	108-3: Flox Dex	96-1: KO Pbs	96-2: KO Dex	106-1: KO pbs	106-2: KO Pbs	106-3: KO Dex	111-1: KO Pbs	111-2: KO Pbs	111-3: KO Dex	111-4: KO Dex	111-5: KO Dex	103-1: Flox PBS	108-1: Flox PBS	108-2: Flox Dex	108-3: Flox Dex
Protein	Accession#	Target RT	Mean Peptide Count	Protein f - Day7-0047M	Protein f - Day7-0048M	Protein f - Day7-0049M	Protein f - Day7-0050M	Protein f - Day7-0051M	Protein f - Day7-0052M	Protein f - Day7-0053M	Protein f - Day7-0054M	Protein f - Day7-0055M	Protein f - Day7-0056M	Protein f - Day7-0057M	Protein f - Day7-0058M	Protein f - Day7-0059M	Protein f - Day7-0060M	Protein SD - Day7-0047M	Protein SD - Day7-0048M	Protein SD - Day7-0049M	Protein SD - Day7-0050M	Protein SD - Day7-0051M	Protein SD - Day7-0052M	Protein SD - Day7-0053M	Protein SD - Day7-0054M	Protein SD - Day7-0055M	Protein SD - Day7-0056M	Protein SD - Day7-0057M	Protein SD - Day7-0058M	Protein SD - Day7-0059M	Protein SD - Day7-0060M	Count - Day7-0047M	Count - Day7-0048M	Count - Day7-0049M	Count - Day7-0050M	Count - Day7-0051M	Count - Day7-0052M	Count - Day7-0053M	Count - Day7-0054M	Count - Day7-0055M	Count - Day7-0056M	Count - Day7-0057M	Count - Day7-0058M	Count - Day7-0059M	Count - Day7-0060M	BW - Day7-0047M	BW - Day7-0048M	BW - Day7-0049M	BW - Day7-0050M
Glycogen phosphorylase, muscle form	Q9WUB3	23.21	67	0.251	0.214	0.082	0.22	0.213	0.099	0.088	0.253	0.254	0.081	0.238	0.083	0.086	0.091	0.067	0.046	0.038	0.046	0.049	0.034	0.051	0.048	0.041	0.034	0.035	0.029	0.046	0.038	73	68	70	63	61	65	72	60	68	63	63	63	79	70	0.0505878	0.0771563	0.0798833	0.0759204
Fructose-bisphosphate aldolase A	P05064	12.24	39.4	0.289	0.257	0.153	0.261	0.24	0.193	0.184	0.306	0.332	0.157	0.294	0.135	0.14	0.157	0.031	0.04	0.03	0.043	0.028	0.031	0.026	0.033	0.033	0.042	0.046	0.024	0.046	0.029	46	45	46	36	38	44	47	38	29	38	28	32	46	39	0.0505878	0.0771563	0.0798833	0.0759204
Beta-enolase	P21550	8.51	36.9	0.17	0.14	0.031	0.15	0.107	0.029	0.042	0.164	0.181	0.036	0.147	0.025	0.023	0.04	0.049	0.026	0.034	0.026	0.027	0.029	0.041	0.027	0.03	0.021	0.025	0.021	0.026	0.028	44	39	40	32	34	34	39	33	35	32	36	37	46	36	0.0505878	0.0771563	0.0798833	0.0759204
Glyceraldehyde-3-phosphate dehydrogenase	P16858	12.25	33.2	0.177	0.165	0.04	0.165	0.132	0.059	0.048	0.197	0.2	0.052	0.164	0.041	0.037	0.05	0.032	0.029	0.034	0.036	0.025	0.028	0.04	0.028	0.033	0.023	0.021	0.028	0.026	0.023	38	37	33	33	28	27	30	32	31	29	38	31	39	39	0.0505878	0.0771563	0.0798833	0.0759204
Creatine kinase M-type	P07310	8.92	32.9	0.157	0.172	0.05	0.161	0.139	0.066	0.07	0.193	0.208	0.061	0.192	0.046	0.048	0.068	0.055	0.025	0.038	0.032	0.054	0.048	0.074	0.023	0.045	0.034	0.054	0.028	0.045	0.042	44	38	44	22	25	33	31	23	31	31	31	30	42	35	0.0505878	0.0771563	0.0798833	0.0759204
Phosphoglucomutase-1	Q9D0F9	12.75	27.7	0.153	0.149	0.026	0.142	0.111	0.044	0.064	0.157	0.183	0.041	0.136	0.043	0.038	0.05	0.033	0.045	0.037	0.054	0.049	0.035	0.061	0.056	0.059	0.019	0.03	0.032	0.035	0.031	32	27	30	25	25	27	25	25	29	27	29	21	37	29	0.0505878	0.0771563	0.0798833	0.0759204
Myoglobin	P04247	25.42	27.1	0.171	0.095	0.091	0.066	0.116	0.076	0.055	0.121	0.104	0.093	0.077	0.079	0.082	0.044	0.029	0.032	0.038	0.019	0.027	0.022	0.028	0.032	0.026	0.037	0.025	0.03	0.025	0.021	28	26	19	29	25	28	29	28	27	23	30	27	29	32	0.0505878	0.0771563	0.0798833	0.0759204
Pyruvate kinase PKM	P52480	16.4	25.9	0.2	0.202	0.072	0.176	0.143	0.08	0.099	0.208	0.238	0.076	0.193	0.079	0.067	0.108	0.022	0.043	0.029	0.039	0.043	0.028	0.047	0.032	0.056	0.031	0.033	0.029	0.021	0.025	31	32	30	25	24	24	27	19	17	23	30	23	30	27	0.0505878	0.0771563	0.0798833	0.0759204
Carbonic anhydrase 3	P16015	19.5	23.6	0.158	0.104	0.036	0.096	0.119	0.036	0.032	0.131	0.101	0.025	0.082	0.034	0.031	0.034	0.03	0.021	0.026	0.02	0.024	0.034	0.033	0.03	0.023	0.013	0.016	0.017	0.022	0.028	17	22	22	26	26	26	30	20	22	23	22	23	23	29	0.0505878	0.0771563	0.0798833	0.0759204
Glucose-6-phosphate isomerase	P06745	7.49	23.6	0.147	0.145	0.058	0.154	0.12	0.052	0.075	0.17	0.181	0.06	0.151	0.08	0.057	0.073	0.052	0.038	0.025	0.022	0.033	0.04	0.038	0.033	0.049	0.027	0.044	0.017	0.026	0.032	27	20	22	21	23	22	24	20	25	30	28	19	27	23	0.0505878	0.0771563	0.0798833	0.0759204
Aconitate hydratase, mitochondrial	Q99KI0	8.43	22.9	0.223	0.163	0.113	0.155	0.148	0.132	0.147	0.22	0.191	0.123	0.176	0.123	0.126	0.11	0.047	0.04	0.034	0.031	0.048	0.052	0.038	0.048	0.04	0.053	0.041	0.045	0.033	0.039	23	22	21	17	14	21	21	28	24	27	30	15	27	30	0.0505878	0.0771563	0.0798833	0.0759204
Phosphoglycerate kinase 1	P09411	2.77	22.6	0.122	0.112	0.047	0.114	0.082	0.064	0.073	0.152	0.152	0.057	0.121	0.051	0.045	0.079	0.043	0.036	0.034	0.036	0.022	0.055	0.033	0.028	0.037	0.019	0.018	0.024	0.029	0.021	29	25	22	18	21	22	22	17	21	23	25	17	31	23	0.0505878	0.0771563	0.0798833	0.0759204
Triosephosphate isomerase	P17751	11.21	21.6	0.125	0.143	0.047	0.14	0.114	0.054	0.057	0.169	0.185	0.053	0.152	0.052	0.035	0.061	0.031	0.028	0.027	0.022	0.045	0.026	0.028	0.067	0.038	0.028	0.033	0.025	0.027	0.028	24	23	22	17	18	18	20	22	19	26	23	23	23	24	0.0505878	0.0771563	0.0798833	0.0759204
Adenylate kinase isoenzyme 1	Q9R0Y5	7.22	20.6	0.137	0.151	0.059	0.146	0.108	0.074	0.081	0.182	0.183	0.069	0.159	0.057	0.062	0.076	0.033	0.033	0.039	0.018	0.037	0.041	0.045	0.028	0.031	0.023	0.023	0.02	0.026	0.025	29	20	22	12	21	22	20	21	17	24	18	16	24	23	0.0505878	0.0771563	0.0798833	0.0759204
Phosphoglycerate mutase 2	O70250	5.81	20.1	0.141	0.136	0.012	0.129	0.086	0.01	-0.001	0.139	0.166	0.023	0.149	0.017	0.013	0.024	0.022	0.02	0.036	0.021	0.022	0.03	0.025	0.029	0.017	0.022	0.024	0.021	0.024	0.019	22	18	21	16	20	20	17	19	18	24	23	17	27	20	0.0505878	0.0771563	0.0798833	0.0759204
Sarcoplasmic/endoplasmic reticulum calcium ATPase 1	Q8R429	13.03	19.3	0.209	0.195	0.123	0.213	0.195	0.141	0.155	0.235	0.261	0.134	0.202	0.11	0.118	0.162	0.03	0.023	0.023	0.038	0.036	0.048	0.038	0.024	0.032	0.052	0.025	0.025	0.027	0.036	24	24	24	9	15	15	22	23	15	12	24	17	21	25	0.0505878	0.0771563	0.0798833	0.0759204
L-lactate dehydrogenase A chain	P06151	19.91	17.6	0.158	0.16	0.023	0.153	0.109	0.029	0.029	0.179	0.188	0.04	0.169	0.033	0.022	0.057	0.028	0.022	0.024	0.017	0.027	0.028	0.028	0.061	0.027	0.018	0.028	0.02	0.015	0.017	23	18	18	12	13	15	16	18	18	21	20	18	22	15	0.0505878	0.0771563	0.0798833	0.0759204
Parvalbumin alpha	P32848	6.93	14.6	0.114	0.119	0.024	0.111	0.08	0.025	0.024	0.132	0.163	0.033	0.136	0.027	0.022	0.038	0.014	0.008	0.017	0.014	0.027	0.026	0.035	0.019	0.025	0.014	0.035	0.019	0.019	0.019	15	17	14	14	15	12	16	15	13	17	11	14	16	15	0.0505878	0.0771563	0.0798833	0.0759204
Malate dehydrogenase, mitochondrial	P08249	13.33	14.1	0.173	0.148	0.075	0.142	0.13	0.077	0.058	0.142	0.151	0.067	0.125	0.08	0.069	0.064	0.036	0.032	0.067	0.038	0.05	0.045	0.055	0.044	0.033	0.037	0.021	0.037	0.063	0.057	14	19	15	13	12	9	14	13	13	14	12	13	17	19	0.0505878	0.0771563	0.0798833	0.0759204
ATP-dependent 6-phosphofructokinase, muscle type	P47857	12.88	13.3	0.372	0.379	0.19	0.352	0.323	0.2	0.254	0.372	0.445	0.204	0.402	0.215	0.184	0.213	0.078	0.058	0.048	0.099	0.075	0.058	0.05	0.08	0.091	0.057	0.069	0.037	0.066	0.061	14	16	14	16	12	12	13	13	12	12	18	8	13	13	0.0505878	0.0771563	0.0798833	0.0759204
ATP synthase subunit beta, mitochondrial	P56480	8.91	12.5	0.18	0.14	0.082	0.124	0.073	0.097	0.089	0.163	0.157	0.071	0.143	0.113	0.08	0.062	0.05	0.033	0.031	0.038	0.084	0.032	0.041	0.031	0.048	0.034	0.036	0.036	0.024	0.022	11	14	15	6	3	8	16	15	15	8	18	12	16	18	0.0505878	0.0771563	0.0798833	0.0759204
Creatine kinase S-type, mitochondrial	Q6P8J7	23.43	11.6	0.214	0.147	0.112	0.15	0.129	0.125	0.119	0.244	0.231	0.108	0.168	0.092	0.109	0.091	0.04	0.025	0.038	0.04	0.045	0.031	0.045	0.028	0.04	0.014	0.03	0.02	0.044	0.025	12	17	15	10	6	15	16	10	10	4	12	6	11	18	0.0505878	0.0771563	0.0798833	0.0759204
Protein DJ-1	Q99LX0	14.22	10.2	0.138	0.127	0.039	0.169	0.088	0.055	0.049	0.176	0.165	0.049	0.13	0.051	0.057	0.062	0.028	0.026	0.026	0.039	0.054	0.043	0.024	0.071	0.035	0.034	0.031	0.022	0.025	0.024	11	10	15	7	8	12	9	9	10	9	12	8	10	13	0.0505878	0.0771563	0.0798833	0.0759204
ATP synthase subunit alpha, mitochondrial	Q03265	16.97	10	0.232	0.173	0.082	0.17	0.156	0.12	0.148	0.243	0.233	0.099	0.19	0.088	0.112	0.109	0.095	0.046	0.064	0.158	0.039	0.111	0.055	0.049	0.093	0.033	0.051	0.04	0.055	0.032	15	15	12	6	7	11	8	11	9	6	8	7	12	13	0.0505878	0.0771563	0.0798833	0.0759204
Myosin light chain 1/3, skeletal muscle isoform	P05977	20.4	9.6	0.16	0.135	0.014	0.136	0.101	0.014	0.005	0.151	0.191	0.07	0.148	0.026	0.01	0.018	0.029	0.066	0.02	0.036	0.02	0.034	0.021	0.029	0.031	0.04	0.106	0.032	0.021	0.014	6	12	10	6	5	11	10	12	9	7	12	12	10	12	0.0505878	0.0771563	0.0798833	0.0759204
LIM domain-binding protein 3	Q9JKS4	10.74	9.4	0.183	0.134	0.125	0.142	0.146	0.156	0.139	0.154	0.173	0.099	0.149	0.087	0.109	0.111	0.034	0.042	0.057	0.034	0.019	0.024	0.043	0.019	0.044	0.051	0.068	0.173	0.04	0.021	10	9	12	8	4	8	13	6	11	8	11	8	13	11	0.0505878	0.0771563	0.0798833	0.0759204
Isocitrate dehydrogenase [NADP], mitochondrial	P54071	4.6	8.9	0.224	0.176	0.163	0.17		0.178	0.163	0.169	0.2	0.15	0.196	0.164	0.116	0.158	0.059	0.064	0.05	0.045		0.046	0.168	0.053	0.063	0.022	0.047	0.063	0.046	0.036	8	8	10	11	0	9	7	9	9	7	10	8	8	12	0.0505878	0.0771563	0.0798833	0.0759204
Malate dehydrogenase, cytoplasmic	P14152	8.48	8.9	0.189	0.153	0.122	0.155	0.19	0.13	0.126	0.215	0.202	0.104	0.177	0.125	0.106	0.096	0.026	0.036	0.022	0.03	0.066	0.039	0.045	0.056	0.041	0.02	0.026	0.016	0.033	0.026	7	9	10	11	6	8	7	8	9	9	12	8	12	9	0.0505878	0.0771563	0.0798833	0.0759204
Heat shock cognate 71 kDa protein	P63017	3.32	8.5	0.276	0.238	0.133	0.265	0.218	0.181	0.205	0.289	0.289	0.123	0.233	0.187	0.161	0.158	0.031	0.036	0.057	0.067	0.092	0.115	0.132	0.048	0.037	0.015	0.016	0.032	0.027	0.052	7	8	13	9	8	11	10	7	8	8	8	3	9	10	0.0505878	0.0771563	0.0798833	0.0759204
Electron transfer flavoprotein subunit alpha, mitochondrial	Q99LC5	14.73	8.3	0.194	0.148	0.128	0.144	0.168	0.155	0.187	0.224	0.192	0.059	0.203	-0.008	0.139	0.118	0.026	0.036	0.032	0.048	0.065	0.02	0.089	0.05	0.101	0.123	0.066	0.137	0.06	0.056	7	6	8	10	9	7	9	9	7	8	10	9	9	8	0.0505878	0.0771563	0.0798833	0.0759204
Aspartate aminotransferase, cytoplasmic	P05201	7.32	7.4	0.187	0.183	0.085	0.163	0.155	0.063	0.127	0.25	0.203	0.091	0.223	0.107	0.108	0.122	0.055	0.039	0.037	0.037	0.016	0.087	0.074	0.068	0.063	0.067	0.046	0.081	0.036	0.056	6	5	6	4	2	3	9	5	11	10	11	6	14	11	0.0505878	0.0771563	0.0798833	0.0759204
Alpha-enolase	P17182	25.16	6.9	0.162	0.135	0.028	0.117	0.282	0.029	0.048	0.172	0.167	0.038	0.126	0.051	0.029	0.042	0.045	0.021	0.024	0.057	0.057	0.03	0.017	0.058	0.046	0.06	0.026	0.058	0.037	0.017	6	7	7	6	2	9	7	7	6	7	7	8	9	9	0.0505878	0.0771563	0.0798833	0.0759204
Nucleoside diphosphate kinase B	Q01768	16.97	6.9	0.2	0.167	0.092	0.129	0.143	0.155	0.112	0.204	0.175	0.109	0.154	0.082	0.072	0.113	0.027	0.039	0.041	0.068	0.059	0.044	0.051	0.182	0.12	0.011	0.041	0.054	0.037	0.024	6	7	6	4	3	4	5	9	11	7	11	5	10	9	0.0505878	0.0771563	0.0798833	0.0759204
Aspartate aminotransferase, mitochondrial	P05202	9.93	6.4	0.177	0.124	0.1	0.121	0.141	0.137	0.093	0.157	0.172	0.076	0.139	0.138	0.085	0.073	0.05	0.032	0.05	0.028	0.064	0.053	0.048	0.105	0.059	0.027	0.038	0.04	0.058	0.024	6	7	6	6	3	6	8	6	8	6	9	3	8	7	0.0505878	0.0771563	0.0798833	0.0759204
Citrate synthase, mitochondrial	Q9CZU6	3.34	6.4	0.16	0.133	0.096	0.145	0.141	0.1	0.091	0.176	0.168	0.092	0.123	0.09	0.052	0.066	0.053	0.026	0.022	0.01	0.019	0.024	0.042	0.056	0.048	0.016	0.042	0.022	0.02	0.04	7	7	7	5	5	5	6	7	6	6	8	7	7	7	0.0505878	0.0771563	0.0798833	0.0759204
Peroxiredoxin-1	P35700	6.56	5.5	0.256	0.319	0.217			0.363	0.302	0.327	0.294	0.247	0.241	0.458	0.235	0.276	0.165	0.059	0.107			0.133	0.166	0.104	0.162	0.067	0.049	0.175	0.178	0.055	8	5	8	0	0	2	5	5	4	6	6	3	8	6	0.0505878	0.0771563	0.0798833	0.0759204
Troponin C, skeletal muscle	P20801	14.75	5.5	0.275	0.229	0.115	0.256	0.221	0.151	0.167	0.286	0.329	0.103	0.236		0.113	0.128	0.069	0.018	0.026	0.052	0.018	0.02	0.03	0.036	0.032	0.001	0.044		0.027	0.028	6	6	9	6	4	3	7	4	6	2	7	0	4	7	0.0505878	0.0771563	0.0798833	0.0759204
Adenylosuccinate synthetase isozyme 1	P28650	2.75	5.2	0.32	0.297	0.18	0.276	0.274		0.268	0.402	0.328	0.176	0.335	-0.004	0.213	0.183	0.028	0.04	0.113	0.047	0.052		0.181	0.049	0.1	0.071	0.051	0.162	0.094	0.078	3	5	5	6	7	0	3	4	5	7	7	3	5	7	0.0505878	0.0771563	0.0798833	0.0759204
Tropomyosin beta chain	P58774	8.6	4.9	0.187	0.153	0.027	0.162	0.159	0.034	0.044	0.18	0.197	0.129	0.135	0.03	0.019	0.031	0.077	0.058	0.06			0.038	0.019	0.051	0.061	0.121	0.037	0.013	0.022	0.111	7	7	9	1	1	6	4	5	2	2	5	5	7	8	0.0505878	0.0771563	0.0798833	0.0759204
Superoxide dismutase [Cu-Zn]	P08228	8.13	4.7	0.164	0.193	0.121	0.195	0.168	0.141	0.149	0.216	0.208	0.126	0.172	0.208	0.127	0.155	0.087	0.048	0.034	0.206	0.04	0.061	0.055	0.021	0.044	0.019	0.092	0.092	0.057	0.039	6	5	8	4	3	5	4	3	3	4	5	4	6	6	0.0505878	0.0771563	0.0798833	0.0759204
Tropomyosin alpha-1 chain	P58771	8.6	4.6	0.191	0.156	0.028	0.162	0.159	0.042	0.055	0.18	0.276	0.124	0.179	0.027	0.019	0.032	0.08	0.074	0.062			0.042	0.016	0.025	0.051	0.113	0.039	0.08	0.024	0.118	6	7	8	1	1	5	3	3	2	2	6	6	7	7	0.0505878	0.0771563	0.0798833	0.0759204
Fumarate hydratase, mitochondrial	P97807	16.19	4.4	0.202	0.12	0.116	0.131	0.132	0.111	0.098	0.171	0.194	0.079	0.104	0.169	0.079	0.067	0.112	0.082	0.046	0.043	0.061	0.056	0.102	0.093	0.042	0.124	0.084		0.083	0.049	4	5	2	4	4	3	7	6	5	4	5	1	7	5	0.0505878	0.0771563	0.0798833	0.0759204
Aldose reductase	P45376	13.93	4.3	0.173	0.081	0.064	0.089	0.102	0.029	0.055	0.037	0.209	0.09	0.139	0.153	0.058	0.111	0.074	0.141	0.094	0.102	0.121	0.161	0.214	0.239	0.122	0.018	0.051		0.038	0.093	5	5	6	8	6	4	3	2	5	3	3	1	4	5	0.0505878	0.0771563	0.0798833	0.0759204
Cytochrome c, somatic	P62897	6.43	4	0.209	0.178	0.109	0.144	0.128		0.169	0.104	0.212	0.097	0.16	0.041	0.103	0.163	0.053	0.027	0.083	0.041	0.076			0.085	0.084	0.034	0.103		0.051	0.049	8	6	3	4	3	0	1	2	2	3	7	1	8	4	0.0505878	0.0771563	0.0798833	0.0759204
Gamma-enolase	P17183	25.16	3.9	0.185	0.135	0.03	0.12	0.322	0.036	0.053	0.146	0.167	0.027	0.126	0.025	0.028	0.033	0.047	0.048	0.008	0.031		0.02	0.035	0.024	0.046	0.062	0.031	0.056	0.008	0.011	4	5	4	3	1	4	5	4	4	3	5	5	4	4	0.0505878	0.0771563	0.0798833	0.0759204
Peptidyl-prolyl cis-trans isomerase A	P17742	12.76	3.9	0.257	0.232	0.121	0.218	0.239	0.169	0.17	0.305	0.261	0.139	0.193	0.284	0.098	0.168	0.069	0.01	0.023	0.038	0.027	0.026	0.039	0.044	0.079	0.042	0.047	0.101		0.05	5	3	5	5	3	5	5	4	4	4	4	3	1	4	0.0505878	0.0771563	0.0798833	0.0759204
Elongation factor 1-alpha 2	P62631	10.92	3.8	0.21	0.188	0.092	0.203	0.16	0.143	0.09	0.209	0.217	0.029	0.195	0.097	0.109	0.082	0.124	0.081	0.072	0.055	0.045	0.019	0.068	0.086	0.14	0.049	0.13	0.038	0.057	0.082	2	3	3	4	2	2	2	4	6	5	6	4	6	4	0.0505878	0.0771563	0.0798833	0.0759204
L-lactate dehydrogenase B chain	P16125	5.68	3.2	0.144	0.231	0.222	0.242	0.218	0.197	0.091	0.177	0.201	0.236	0.259	0.242	0.132	0.167		0.1	0.127	0.056	0.158	0.112	0.135		0.068	0.182	0.074	0.143	0.128	0.071	1	2	3	4	2	4	3	1	2	6	4	5	3	5	0.0505878	0.0771563	0.0798833	0.0759204
Medium-chain specific acyl-CoA dehydrogenase, mitochondrial	P45952	12.49	3.2	0.268	0.135	0.114	0.174	0.142	0.187	0.246	0.28	0.232	0.184	0.265	0.221	0.276	0.106	0.013		0.156	0.067	0.037	0.125	0.106	0.126	0.044	0.125	0.092		0.133	0.138	3	1	5	4	2	3	3	3	3	4	5	1	5	3	0.0505878	0.0771563	0.0798833	0.0759204
Electron transfer flavoprotein subunit beta	Q9DCW4	8.12	3	0.178	0.227	0.261	0.171	0.307	0.171	0.168	0.215	0.171		0.155	0.081	0.19	0.146	0.068	0.062	0.288	0.051		0.091	0.097	0.065			0.102		0.087	0.072	4	2	3	4	1	3	4	3	1	0	4	1	4	5	0.0505878	0.0771563	0.0798833	0.0759204
Sarcalumenin	Q7TQ48	10.18	3	0.09	0.073	0.007		0.131	0.011	0.014	0.086	0.243	0.024	0.068	0.018	0.071	0.044	0.132	0.108	0.039				0.023	0.05		0.019	0.116	0.042	0.018	0.024	4	4	4	0	1	1	4	4	1	2	4	4	3	3	0.0505878	0.0771563	0.0798833	0.0759204
Long-chain specific acyl-CoA dehydrogenase, mitochondrial	P51174	11.23	2.9	0.205	0.152	0.19	0.155	0.192	0.22	0.184	0.232	0.218	0.082	0.148	0.189	0.207	0.137	0.042	0.047	0.057	0.043		0.036	0.039	0.034	0.005		0.015	0.048	0.053	0.017	4	5	5	4	1	3	4	2	2	1	2	2	3	3	0.0505878	0.0771563	0.0798833	0.0759204
Phosphatidylethanolamine-binding protein 1	P70296	15.02	2.7	0.175	0.189	0.057	0.281	0.102	0.113	0.122	0.151	0.007		0.145	0.146	0.096	0.065	0.142	0.038	0.023	0.21	0.186	0.039	0.031	0.093			0.147	0.07	0.001	0.028	3	2	3	2	3	3	3	3	1	0	4	2	2	4	0.0505878	0.0771563	0.0798833	0.0759204
Alpha-crystallin B chain	P23927	2.9	2.6	0.653	0.465	0.517	0.416	0.487	0.622	0.591	0.583	0.575	0.464	0.461	0.47	0.55	0.519		0.017	0.041	0.009	0.013	0.032	0.026	0.017		0.188	0.02	0.087	0.034	0.005	1	2	2	4	2	2	3	3	1	3	2	4	4	3	0.0505878	0.0771563	0.0798833	0.0759204
ES1 protein homolog, mitochondrial	Q9D172	4.18	2.5	0.117	0.138	0.031	0.128	0.101	0.026	0.02	0.164	0.193	0.189	0.16	0.041	0.066	0.025	0.02	0.018	0.002	0.004	0.002	0.004	0.003	0.051	0.056	0.16	0.019	0.02	0.031	0.022	2	2	2	2	2	2	2	3	4	2	3	2	4	3	0.0505878	0.0771563	0.0798833	0.0759204
Glutathione S-transferase Mu 2	P15626	18.48	2.5	0.182		0.148		0.142	0.176			0.227	0.103	0.158	0.154	0.208	0.249	0.059		0.015		0.028	0.006			0.043	0.026	0.023	0.096	0.034		3	0	3	0	2	2	0	0	4	2	2	2	4	1	0.0505878	0.0771563	0.0798833	0.0759204
Dihydrolipoyl dehydrogenase, mitochondrial	O08749	9.29	2.3	0.289	0.222	0.211			0.039	0.031	0.123	0.058	0.233	0.219	0.185	0.018	0.074		0.047				0.033	0.037	0.117	0.042		0.111		0.025	0.105	1	3	1	0	0	2	2	3	2	1	6	1	2	4	0.0505878	0.0771563	0.0798833	0.0759204
				0.181	0.154		0.318					0.192	0.225	0.175					0.217	0.215	0.216	3	2	0	3	2	0	0	3	2	2	4	0	3	2
				0.162	0.116	0.057	0.125	0.115	0.043	0.022	0.453	0.064	0.08	0.029	0.157	0.199	0.099	0.361	0.235	0.276	0.234	8	5	8	0	0	5	5	6	6	2	4	3	8	6
				0.732	0.835	0.823	0.878	0.817	0.061	0.031	0.793	0.83	0.808	0.858	0.822	0.028	0.014	0.006	0.113	0.128	0.0578	6	6	9	6	4	7	4	2	7	3	6	0	4	7
				0.314	0.227	0.255	0.241	0.259	0.038	0.019	0.248	0.2	0.292	0.272	0.253	0.04	0.02	-0.024	0.213	0.183	0.0864	3	5	5	6	7	3	4	7	7	0	5	3	5	7
				0.004	0.345	0.443	0.456	0.312	0.211	0.106	0.212	0.399	0.254	0.326	0.298	0.082	0.041	-0.046	0.076	0.111	0.0528	5	6	7	3	4	3	6	4	6	4	5	5	5	6
				0.653	0.363	0.336	0.397	0.437	0.146	0.073	0.294	0.318	0.303	0.252	0.292	0.028	0.014	-0.333	0.019	0.031	-0.0482	7	7	9	1	1	4	5	2	5	6	2	5	7	8
				0.095	0.097	0.146	0.239	0.144	0.067	0.034		0.157	0.157	0.13	0.148	0.016	0.008	0.026			0.0166667	0	0	0	12	0	0	0	0	2	0	4	1	0	0
				0.119	0.18	0.147	0.209	0.164	0.039	0.02	0.052	0.076	0.07	0.165	0.091	0.051	0.025	-0.446	0.127	0.155	-0.0176	6	5	8	4	3	4	3	4	5	5	3	4	6	6
				0.144	0.155	0.127	0.224	0.163	0.043	0.021	0.162	0.128	0.123	0.117	0.133	0.02	0.01	-0.185	0.019	0.032	-0.0208	6	7	8	1	1	3	3	2	6	5	2	6	7	7
				0.271	0.246	0.23	0.272	0.255	0.02	0.01	0.171	0.236	0.292	0.248	0.237	0.05	0.025	-0.071	0.079	0.067	0.03	4	5	2	4	4	7	6	4	5	3	5	1	7	5
				0.271	0.246	0.23	0.272	0.255	0.02	0.01	0.171	0.236	0.292	0.248	0.237	0.05	0.025	-0.071	0.058	0.111	0.0346	5	5	6	8	6	3	2	3	3	4	5	1	4	5
				0.175	0.184	0.211	0.225	0.199	0.023	0.012	0.155	0.194	0.174	0.126	0.162	0.029	0.014	-0.184	0.793	0.798	0.29	0	0	2	0	0	3	0	4	0	5	0	6	4	5
				0.548	0.477	0.589	0.647	0.565	0.071	0.036	0.503	0.63	0.522	0.505	0.54	0.061	0.03	-0.045	0.103	0.163	0.0624	8	6	3	4	3	1	2	3	7	0	2	1	8	4
				0.244	0.223	0.234	0.237	0.235	0.009	0.004		0.161	0.168	0.183	0.171	0.011	0.006	-0.272	0.028	0.033	-0.0388	4	5	4	3	1	5	4	3	5	4	4	5	4	4
				0.421	0.425		0.504	0.45	0.047	0.023		0.479	0.461	0.31	0.417	0.093	0.046	-0.074	0.098	0.168	0.0662	5	3	5	5	3	5	4	4	4	5	4	3	1	4
						#DIV/0!		0.147	0.147	0.065	0.452	0.408	0.205		0.2825	0.458	0.439	0.378	0.406	0.327	0.4016	0	1	0	3	1	2	1	1	0	1	2	1	3	3
						#DIV/0!	0.039	0.109	0.074	0.157	0.057	0.163	0.044	0.168	0.1178		0.215	0.059	0.023		0.099	1	1	2	2	1	1	2	4	1	0	1	2	2	0
						#DIV/0!		0.171	0.171		0.185	0.256	0.14	0.175	0.189		0.232	0.28	0.145	0.169	0.2065	1	0	0	2	0	2	2	1	1	0	1	2	3	2
						#DIV/0!	0.336	0.497	0.4165	0.494	0.363		0.332	0.493	0.4205	0.434	0.505		0.322	0.311	0.393	0	0	2	2	1	2	0	2	2	1	1	0	3	1
				0.301		0.301		0.182	0.182	0.265	0.208	0.277		0.165	0.22875	0.302	0.278		0.198	0.163	0.23525	2	1	1	3	1	2	1	0	2	1	2	0	1	2
					0.227	0.227	0.302		0.302	0.41	0.356	0.41		0.268	0.361	0.246			0.215	0.154	0.205	0	2	2	1	1	2	1	0	2	2	0	0	2	1
					0.273	0.273			#DIV/0!		0.42	0.468		0.225	0.371		0.581	0.367	0.286	0.161	0.34875	0	2	1	0	0	1	1	0	3	0	1	1	1	3
						#DIV/0!			#DIV/0!	0.072		0.155	0.013	0.098	0.0845		0.16		0.049	0.058	0.089	0	0	0	0	1	0	1	1	1	0	3	0	3	1
						#DIV/0!			#DIV/0!				0.53		0.53		0.647	0.67	0.749		0.688667	0	0	0	0	0	0	0	1	0	0	2	2	1	0
						#DIV/0!	0.03		0.03			0.29	0.17	0.193	0.217667		0.283		0.151	0.19	0.208	0	1	2	0	0	0	1	2	2	0	1	0	2	1
					0.321	0.321			#DIV/0!					0.351	0.351	0.307				0.26	0.2835	1	2	1	0	0	0	0	0	3	1	0	0	0	1
						#DIV/0!			#DIV/0!		0.122	0.248	0.136	0.193	0.17475	0.136	0.174	0.312	0.115	0.074	0.1622	0	0	0	1	0	1	2	2	2	1	1	1	2	2
					0.186	0.186			#DIV/0!			0.09		0.097	0.0935		0.175			0.062	0.1185	0	2	0	0	0	0	1	0	1	0	2	0	0	1
						#DIV/0!			#DIV/0!		0.715	0.778	0.643	0.681	0.70425		0.702				0.702	0	0	0	0	0	1	1	2	1	0	2	0	0	0
				0.14	0.098	0.119			#DIV/0!				0.01	0.125	0.0675		0.023		0.235		0.129	2	2	1	0	0	0	0	1	2	0	1	0	1	0
					0.212	0.212	0.12		0.12		0.167		0.11		0.1385		0.205		0.093	0.15	0.149333	1	2	2	0	0	1	0	2	0	0	1	0	1	1
						#DIV/0!	0.365		0.365		0.509	0.488	0.401	0.483	0.47025		0.545	0.416	0.375	0.433	0.44225	0	1	2	0	0	1	1	1	2	0	1	1	2	2
						#DIV/0!			#DIV/0!		0.154	0.209		0.18	0.181					0.1	0.1	1	1	0	0	0	1	1	0	3	0	0	0	0	1
						#DIV/0!			#DIV/0!		0.138	0.279	0.149	0.304	0.2175		0.271	0.182	0.132	0.157	0.1855	1	1	1	0	0	1	2	2	1	0	2	1	1	1
						#DIV/0!			#DIV/0!					0.602	0.602	0.144		0.071	0.667		0.294	0	0	1	0	0	0	0	0	1	1	0	2	1	0
						#DIV/0!	0.248		0.248	0.285	0.23	0.368	0.211	0.27	0.2728	0.255	0.333	0.24	0.211	0.213	0.2504	1	1	2	1	1	1	2	1	2	1	1	1	1	1
						#DIV/0!			#DIV/0!		0.822	0.337	0.125	0.243	0.38175	0.76	0.298	0.211	0.204	0.192	0.333	1	1	1	0	0	2	1	1	2	2	1	1	1	1
						#DIV/0!	0.17		0.17		0.267		0.213	0.219	0.233	0.178	0.311		0.227		0.238667	1	1	2	1	0	1	0	1	1	1	1	0	2	0
						#DIV/0!			#DIV/0!					0.23	0.23	0.101		0.159	0.016	0.041	0.07925	1	1	1	1	0	0	0	0	2	2	0	1	1	1
						#DIV/0!	0.143		0.143			0.269	0.014	0.187	0.156667		0.115	0.182	0.091	0.215	0.15075	0	1	2	0	0	0	1	1	1	0	1	1	2	1
				0.162		0.162			#DIV/0!						#DIV/0!					0.135	0.135	2	1	1	0	0	0	0	0	0	0	0	0	0	1
					0.143	0.143			#DIV/0!	0.101	0.099	0.229		0.149	0.1445		0.209		0.076	0.085	0.123333	1	2	1	0	1	1	2	0	1	0	1	0	1	1
						#DIV/0!			#DIV/0!	0.585	0.457				0.521	0.466	0.721	0.446		0.727	0.59	1	1	1	1	1	1	0	0	0	1	1	1	0	2
						#DIV/0!	0.378		0.378		0.38		0.02		0.2	0.472		0.045	0.541	0.448	0.3765	0	0	2	1	0	1	0	1	0	1	0	1	1	1
						#DIV/0!	0.185		0.185		0.168	0.185	0.165	0.122	0.16	0.173	0.212		0.147	0.167	0.17475	1	1	2	0	0	1	1	1	1	1	1	0	1	1
				0.038		0.038			#DIV/0!				0.032	0.142	0.087		0.136	0.053	0.016	0.05	0.06375	2	0	0	0	0	0	0	1	1	0	1	1	1	1
						#DIV/0!			#DIV/0!	0.215		0.242	0.098	0.189	0.186		0.227	0.124	0.121		0.157333	0	0	0	0	1	0	1	1	1	0	1	2	1	0
						#DIV/0!		0.452	0.452	0.35		0.489	0.243		0.360667		0.477	0.366	0.259	0.378	0.37	0	0	0	2	1	0	1	1	0	0	1	1	1	1
						#DIV/0!			#DIV/0!					0.116	0.116					0.188	0.188	0	0	0	0	0	0	0	0	1	0	0	0	0	1
						#DIV/0!			#DIV/0!				0.053	0.114	0.0835				0.06		0.06	0	0	0	0	0	0	0	1	1	0	0	0	1	0
						#DIV/0!			#DIV/0!		0.137		0.103	0.124	0.121333	0.101		0.121	0.109	0.077	0.102	1	0	1	0	0	1	0	1	1	1	0	1	1	1
						#DIV/0!			#DIV/0!		0.141				0.141						#DIV/0!	0	0	0	0	0	1	0	0	0	0	0	0	0	0
						#DIV/0!			#DIV/0!						#DIV/0!					0.343	0.343	1	0	0	0	0	0	0	0	0	0	0	0	0	1
						#DIV/0!			#DIV/0!					0.413	0.413	0.064		0.594		0.439	0.365667	0	0	0	1	0	0	0	0	1	1	0	1	0	1
						#DIV/0!			#DIV/0!						#DIV/0!			0.677	0.692	0.708	0.692333	0	0	0	0	0	0	0	0	0	0	0	1	1	1
						#DIV/0!			#DIV/0!						#DIV/0!		0.342				0.342	0	0	0	1	0	0	0	0	0	0	1	0	0	0
						#DIV/0!			#DIV/0!					0.358	0.358						#DIV/0!	0	0	0	0	0	0	0	0	1	0	0	0	0	0
						#DIV/0!			#DIV/0!						#DIV/0!	0.266	0.312		0.143	0.14	0.21525	1	1	0	1	0	0	0	0	0	1	1	0	1	1
						#DIV/0!			#DIV/0!					0.137	0.137						#DIV/0!	0	0	0	0	0	0	0	0	1	0	0	0	0	0
						#DIV/0!			#DIV/0!		0.098	0.158		0.105	0.120333		0.161	0.117	0.085	0.068	0.10775	0	1	1	0	0	1	1	0	1	0	1	1	1	1
						#DIV/0!			#DIV/0!		0.052				0.052						#DIV/0!	0	1	0	0	0	1	0	0	0	0	0	0	0	0
						#DIV/0!			#DIV/0!	0.25	0.221	0.375	0.257		0.27575		0.371		0.217	0.253	0.280333	0	1	0	1	1	1	1	1	0	0	1	0	1	1
						#DIV/0!			#DIV/0!	0.192	0.138	0.324		0.195	0.21225	0.129	0.258	0.148	0.092	0.09	0.1434	0	1	1	1	1	1	1	0	1	1	1	1	1	1
						#DIV/0!			#DIV/0!						#DIV/0!						#DIV/0!	1	1	1	0	0	0	0	0	0	0	0	0	0	0
						#DIV/0!			#DIV/0!					0.338	0.338						#DIV/0!	0	0	0	0	0	0	0	0	1	0	0	0	0	0
						#DIV/0!			#DIV/0!		0.146			0.276	0.211						#DIV/0!	1	0	1	1	0	1	0	0	1	0	0	0	0	0
						#DIV/0!			#DIV/0!	0.769			0.145		0.457						#DIV/0!	0	0	0	1	1	0	0	1	0	0	0	0	0	0
						#DIV/0!			#DIV/0!		0.153				0.153	0.123	0.201				0.162	0	1	1	0	0	1	0	0	0	1	1	0	0	0
						#DIV/0!			#DIV/0!						#DIV/0!						#DIV/0!	0	0	0	1	0	0	0	0	0	0	0	0	0	0
						#DIV/0!			#DIV/0!		0.674				0.674	0.648					0.648	0	1	1	0	0	1	0	0	0	1	0	0	0	0
						#DIV/0!			#DIV/0!		0.099			0.096	0.0975				0.052		0.052	1	1	0	1	0	1	0	0	1	0	0	0	1	0
						#DIV/0!			#DIV/0!						#DIV/0!	0.532					0.532	0	0	0	0	0	0	0	0	0	1	0	0	0	0
						#DIV/0!			#DIV/0!			0.369		0.263	0.316		0.345		0.153		0.249	1	1	0	0	0	0	1	0	1	0	1	0	1	0
						#DIV/0!			#DIV/0!			0.285		0.208	0.2465					0.162	0.162	0	0	0	1	0	0	1	0	1	0	0	0	0	1
						#DIV/0!			#DIV/0!	0.353	0.235	0.312	0.367	0.226	0.2986	0.271	0.376	0.294	0.22	0.167	0.2656	1	1	0	1	1	1	1	1	1	1	1	1	1	1
						#DIV/0!			#DIV/0!	0.212	0.195	0.272	0.105	0.228	0.2024		0.263		0.127	0.118	0.169333	1	1	1	1	1	1	1	1	1	0	1	0	1	1
						#DIV/0!			#DIV/0!				0.251	0.08	0.1655				0.035		0.035	0	0	0	0	0	0	0	1	1	0	0	0	1	0
						#DIV/0!			#DIV/0!				0.074		0.074		0.191		0.105		0.148	0	0	0	0	0	0	0	1	0	0	1	0	1	0
						#DIV/0!			#DIV/0!					0.446	0.446						#DIV/0!	0	0	0	0	0	0	0	0	1	0	0	0	0	0
						#DIV/0!			#DIV/0!	0.07	0.063	0.486	0.124	0.475	0.2436	0.067				0.148	0.1075	0	0	0	1	1	1	1	1	1	1	0	0	0	1
						#DIV/0!			#DIV/0!	0.223		0.36			0.2915	0.521					0.521	0	0	0	1	1	0	1	0	0	1	0	0	0	0
						#DIV/0!			#DIV/0!				0.151	0.193	0.172		0.292				0.292	0	0	0	0	0	0	0	1	1	0	1	0	0	0
						#DIV/0!			#DIV/0!						#DIV/0!		0.436		0.331		0.3835	0	0	0	1	0	0	0	0	0	0	1	0	1	0
						#DIV/0!			#DIV/0!						#DIV/0!						#DIV/0!	0	0	0	0	0	0	0	0	0	0	0	0	0	0
						#DIV/0!			#DIV/0!						#DIV/0!						#DIV/0!	0	0	0	0	0	0	0	0	0	0	0	0	0	0
						#DIV/0!			#DIV/0!						#DIV/0!						#DIV/0!	0	0	0	0	0	0	0	0	0	0	0	0	0	0
						#DIV/0!			#DIV/0!						#DIV/0!						#DIV/0!	0	0	0	0	0	0	0	0	0	0	0	0	0	0
						#DIV/0!			#DIV/0!						#DIV/0!						#DIV/0!	0	0	0	0	0	0	0	0	0	0	0	0	0	0
						#DIV/0!			#DIV/0!						#DIV/0!						#DIV/0!	0	0	0	0	0	0	0	0	0	0	0	0	0	0
						#DIV/0!			#DIV/0!						#DIV/0!						#DIV/0!	0	0	0	0	0	0	0	0	0	0	0	0	0	0
						#DIV/0!			#DIV/0!						#DIV/0!						#DIV/0!	0	0	0	0	0	0	0	0	0	0	0	0	0	0
						#DIV/0!			#DIV/0!						#DIV/0!						#DIV/0!	0	0	0	0	0	0	0	0	0	0	0	0	0	0
						#DIV/0!			#DIV/0!						#DIV/0!						#DIV/0!	0	0	0	0	0	0	0	0	0	0	0	0	0	0
						#DIV/0!			#DIV/0!						#DIV/0!						#DIV/0!	0	0	0	0	0	0	0	0	0	0	0	0	0	0
						#DIV/0!			#DIV/0!						#DIV/0!						#DIV/0!	0	0	0	0	0	0	0	0	0	0	0	0	0	0
						#DIV/0!			#DIV/0!						#DIV/0!						#DIV/0!	0	0	0	0	0	0	0	0	0	0	0	0	0	0
						#DIV/0!			#DIV/0!						#DIV/0!						#DIV/0!	0	0	0	0	0	0	0	0	0	0	0	0	0	0
						#DIV/0!			#DIV/0!						#DIV/0!						#DIV/0!	0	0	0	0	0	0	0	0	0	0	0	0	0	0
						#DIV/0!			#DIV/0!						#DIV/0!						#DIV/0!	0	0	0	0	0	0	0	0	0	0	0	0	0	0
[truncated: 79 more columns]

## Sheet: table
											Table 1. Fractional synthesis (%) of 57 individual gastrocnemius muscle proteins (n≥3 per group) in wild type and knock out mice treated with and without dexmethazone.
Table 1. Fractional synthesis of 57 individual gastrocnemius muscle proteins (n≥3 per group) in wild type and knock out mice treated with and without dexmethazone.										Column6	Column1	Column2	Column3	Column4	Column5	Column52			% significant proteins	15.7895	33.3333	5.26316
Protein	WT-PBS Mean	WT-Dex Mean	KO-PBS Mean	KO-Dex Mean	WT-PBS SD	WT-Dex SD	KO-PBS SD	KO-Dex SD		Protein	WT-PBS	WT-Dex	KO-PBS	KO-Dex	Significant by Inferno analysis	Gene ontology			ID - ANOVA with n≥3per group	Genotype (9/57)	Treatment (19/57)	Genotype:Treatment	Genotype(q)	Treatment(q)	Genotype:Treatment(q)
Aconitate hydratase, mitochondrial	0.173833	0.120833	0.1628	0.1364	0.0248871	0.0183239	0.0370769	0.0315642		Aconitate hydratase, mitochondrial	0.17± 0.02	0.12± 0.02	0.16± 0.04	0.14± 0.03	Yes	Mitochondrial			Carbonic anhydrase 3	0.0306289	0.000192822	0.0409595	0.193983		0.99412
Malate dehydrogenase, mitochondrial	0.139333	0.0966667	0.1044	0.0882	0.0203928	0.0237459	0.0388754	0.0356749		Malate dehydrogenase, mitochondrial	0.14± 0.02	0.1± 0.02	0.1± 0.04	0.09± 0.04	Yes	Mitochondrial			Aconitate hydratase, mitochondrial	0.852916	0.00313093	0.284302	0.976121		0.99412
ATP synthase subunit beta, mitochondrial	0.148333	0.105333	0.1078	0.1018	0.0194182	0.0167292	0.0424405	0.036245		ATP synthase subunit beta, mitochondrial	0.15± 0.02	0.11± 0.02	0.11± 0.04	0.1± 0.04	No	Mitochondrial			Dihydrolipoyl dehydrogenase, mitochondrial	0.00134485	0.00501636	0.925789	0.0766566		0.99412
Creatine kinase S-type, mitochondrial	0.171333	0.130833	0.1536	0.1296	0.0268527	0.0194362	0.0553652	0.0583764		Creatine kinase S-type, mitochondrial	0.17± 0.03	0.13± 0.02	0.15± 0.06	0.13± 0.06	No	Mitochondrial			Phosphatidylethanolamine-binding protein 1	0.193229	0.00514158	0.209309	0.611891		0.99412
ATP synthase subunit alpha, mitochondrial	0.18	0.148667	0.1672	0.1324	0.02772	0.0456757	0.0534107	0.0574656		ATP synthase subunit alpha, mitochondrial	0.18± 0.03	0.15± 0.05	0.17± 0.05	0.13± 0.06	No	Mitochondrial			Myoglobin	0.0137947	0.00622252	0.131547	0.157259		0.99412
Isocitrate dehydrogenase [NADP], mitochondrial	0.206167	0.200333	0.1695	0.1632	0.0196613	0.0295545	0.0193649	0.0309386		Isocitrate dehydrogenase [NADP], mitochondrial	0.21± 0.02	0.2± 0.03	0.17± 0.02	0.16± 0.03	Yes	Mitochondrial			Glycogen phosphorylase, muscle form	0.618924	0.0101741	0.442218	0.976121		0.99412
Electron transfer flavoprotein subunit alpha, mitochondrial	0.229833	0.214	0.1682	0.151	0.0562687	0.0679647	0.0644259	0.0312517		Electron transfer flavoprotein subunit alpha, mitochondrial	0.23± 0.06	0.21± 0.07	0.17± 0.06	0.15± 0.03	Yes	Mitochondrial			Tropomyosin beta chain	0.736676	0.0154788	0.874847	0.976121		0.99412
Aspartate aminotransferase, mitochondrial	0.142667	0.111333	0.1212	0.121	0.021915	0.0122583	0.0347448	0.041067		Aspartate aminotransferase, mitochondrial	0.14± 0.02	0.11± 0.01	0.12± 0.03	0.12± 0.04	No	Mitochondrial			Myosin light chain 1/3, skeletal muscle isoform	0.279829	0.0178134	0.526762	0.734427		0.99412
Citrate synthase, mitochondrial	0.145	0.108	0.1246	0.0952	0.021744	0.0286793	0.0357253	0.0449132		Citrate synthase, mitochondrial	0.15± 0.02	0.11± 0.03	0.12± 0.04	0.1± 0.04	Yes	Mitochondrial			Aspartate aminotransferase, cytoplasmic	0.955875	0.017822	0.971034	0.990634		0.99412
Fumarate hydratase, mitochondrial	0.1465	0.0838333	0.1168	0.11275	0.0335783	0.0342836	0.0357589	0.0572618		Fumarate hydratase, mitochondrial	0.15± 0.03	0.08± 0.03	0.12± 0.04	0.11± 0.06	Yes	Mitochondrial			Phosphoglycerate mutase 2	0.775232	0.0205645	0.950251	0.976121		0.99412
Cytochrome c, somatic	0.149167	0.140667	0.12225	0.159333	0.0392399	0.0182392	0.0284532	0.0545924		Cytochrome c, somatic	0.15± 0.04	0.14± 0.02	0.12± 0.03	0.16± 0.05	No	Mitochondrial			Alpha-enolase	0.640813	0.0262709	0.781261	0.976121		0.99412
Electron transfer flavoprotein subunit beta	0.19	0.2	0.179333	0.169	0.0388587	0.0424735	0.0315647	0.0220681		Electron transfer flavoprotein subunit beta	0.19± 0.04	0.2± 0.04	0.18± 0.03	0.17± 0.02	No	Mitochondrial			ATP-dependent 6-phosphofructokinase, muscle type	0.387225	0.0266501	0.624535	0.900714		0.99412
Long-chain specific acyl-CoA dehydrogenase, mitochondrial	0.202	0.1874	0.188	0.1942	0.0683923	0.0257158	0.0421426	0.0342593		Long-chain specific acyl-CoA dehydrogenase, mitochondrial	0.2± 0.07	0.19± 0.03	0.19± 0.04	0.19± 0.03	No	Mitochondrial			Malate dehydrogenase, mitochondrial	0.106722	0.0270204	0.314142	0.467937		0.99412
ES1 protein homolog, mitochondrial	0.1788	0.107333	0.1268	0.0702	0.102931	0.0432928	0.0678727	0.0706166		ES1 protein homolog, mitochondrial	0.18± 0.1	0.11± 0.04	0.13± 0.07	0.07± 0.07	No	Mitochondrial			Tropomyosin alpha-1 chain	0.987531	0.0310551	0.66773	0.991662		0.99412
Medium-chain specific acyl-CoA dehydrogenase, mitochondrial	0.2895	0.2068	0.2234	0.20025	0.022942	0.0622672	0.0583592	0.0725827		Medium-chain specific acyl-CoA dehydrogenase, mitochondrial	0.29± 0.02	0.21± 0.06	0.22± 0.06	0.2± 0.07	No	Mitochondrial			Creatine kinase M-type	0.781413	0.0346358	0.781413	0.976121		0.99412
Dihydrolipoyl dehydrogenase, mitochondrial	0.2134	0.1405	0.124333	0.04725	0.0177567	0.0242968	0.0940071	0.0241851		Dihydrolipoyl dehydrogenase, mitochondrial	0.21± 0.02	0.14± 0.02	0.12± 0.09	0.05± 0.02	Yes	Mitochondrial			Citrate synthase, mitochondrial	0.265353	0.0349258	0.797368	0.734427		0.99412
Glycogen phosphorylase, muscle form	0.208167	0.115333	0.1746	0.1226	0.0240285	0.0524697	0.0835183	0.0737041		Glycogen phosphorylase, muscle form	0.21± 0.02	0.12± 0.05	0.17± 0.08	0.12± 0.07	Yes	Glucose metabolism			Gamma-enolase	0.499425	0.0355437	0.488271	0.948907		0.99412
Fructose-bisphosphate aldolase A	0.233667	0.1885	0.2362	0.1914	0.0365495	0.04105	0.0656216	0.0818187		Fructose-bisphosphate aldolase A	0.23± 0.04	0.19± 0.04	0.24± 0.07	0.19± 0.08	No	Glucose metabolism			Phosphoglucomutase-1	0.397678	0.0394492	0.580249	0.900714		0.99412
Beta-enolase	0.113667	0.0628333	0.0992	0.0596	0.0376493	0.0444496	0.0587597	0.0681821		Beta-enolase	0.11± 0.04	0.06± 0.04	0.1± 0.06	0.06± 0.07	No	Glucose metabolism			Fumarate hydratase, mitochondrial	0.89822	0.0431922	0.111529	0.976121		0.99412
Glyceraldehyde-3-phosphate dehydrogenase	0.133167	0.0788333	0.1186	0.0774	0.0342135	0.044973	0.0667218	0.0690601		Glyceraldehyde-3-phosphate dehydrogenase	0.13± 0.03	0.08± 0.04	0.12± 0.07	0.08± 0.07	No	Glucose metabolism			Glyceraldehyde-3-phosphate dehydrogenase	0.734232	0.0507603	0.78038	0.976121		0.99412
Phosphoglucomutase-1	0.128833	0.0773333	0.1018	0.0716	0.0218396	0.0392717	0.0485459	0.0624203		Phosphoglucomutase-1	0.13± 0.02	0.08± 0.04	0.1± 0.05	0.07± 0.06	Yes	Glucose metabolism			Parvalbumin alpha	0.797936	0.050846	0.551891	0.976121		0.99412
Pyruvate kinase PKM	0.163167	0.11	0.1438	0.1144	0.0315684	0.0375127	0.0573297	0.0707128		Pyruvate kinase PKM	0.16± 0.03	0.11± 0.04	0.14± 0.06	0.11± 0.07	No	Glucose metabolism			ATP synthase subunit beta, mitochondrial	0.098939	0.0524823	0.161274	0.467937		0.99412
Glucose-6-phosphate isomerase	0.125333	0.100833	0.1152	0.0886	0.0287449	0.0362459	0.0473572	0.052899		Glucose-6-phosphate isomerase	0.13± 0.03	0.1± 0.04	0.12± 0.05	0.09± 0.05	No	Glucose metabolism			Beta-enolase	0.697735	0.0554752	0.805062	0.976121		0.99412
Phosphoglycerate kinase 1	0.0886667	0.0793333	0.097	0.0782	0.026455	0.0256645	0.0387363	0.0432747		Phosphoglycerate kinase 1	0.09± 0.03	0.08± 0.03	0.1± 0.04	0.08± 0.04	No	Glucose metabolism			ES1 protein homolog, mitochondrial	0.182676	0.0593339	0.818396	0.611891		0.99412
Triosephosphate isomerase	0.106667	0.0793333	0.109	0.0774	0.0250013	0.033756	0.0531836	0.060904		Triosephosphate isomerase	0.11± 0.03	0.08± 0.03	0.11± 0.05	0.08± 0.06	No	Glucose metabolism			Malate dehydrogenase, cytoplasmic	0.904864	0.0610168	0.847096	0.976121		0.99412
Phosphoglycerate mutase 2	0.107	0.051	0.09925	0.046	0.0297187	0.0408999	0.0578641	0.0672867		Phosphoglycerate mutase 2	0.11± 0.03	0.05± 0.04	0.1± 0.06	0.05± 0.07	Yes	Glucose metabolism			Pyruvate kinase PKM	0.731212	0.0627959	0.586367	0.976121		0.99412
L-lactate dehydrogenase A chain	0.123167	0.0783333	0.1052	0.0658	0.030222	0.042903	0.06998	0.069568		L-lactate dehydrogenase A chain	0.12± 0.03	0.08± 0.04	0.11± 0.07	0.07± 0.07	No	Glucose metabolism			Medium-chain specific acyl-CoA dehydrogenase, mitochondrial	0.205246	0.0733658	0.294549	0.615738		0.99412
ATP-dependent 6-phosphofructokinase, muscle type	0.355333	0.263833	0.311	0.2514	0.022527	0.0691098	0.0819207	0.108933		ATP-dependent 6-phosphofructokinase, muscle type	0.36± 0.02	0.26± 0.07	0.31± 0.08	0.25± 0.11	Yes	Glucose metabolism			Creatine kinase S-type, mitochondrial	0.602316	0.0802961	0.650024	0.976121		0.99412
Malate dehydrogenase, cytoplasmic	0.158	0.132833	0.1624	0.1318	0.0195959	0.0179601	0.0460359	0.0416077		Malate dehydrogenase, cytoplasmic	0.16± 0.02	0.13± 0.02	0.16± 0.05	0.13± 0.04	No	Glucose metabolism			Fructose-bisphosphate aldolase A	0.913062	0.0820637	0.99412	0.976121		0.99412
Alpha-enolase	0.113833	0.0586667	0.1332	0.0636	0.034371	0.0307289	0.100026	0.0585474		Alpha-enolase	0.11± 0.03	0.06± 0.03	0.13± 0.1	0.06± 0.06	Yes	Glucose metabolism			L-lactate dehydrogenase A chain	0.518789	0.0829591	0.907969	0.953902		0.99412
Gamma-enolase	0.118167	0.0583333	0.088	0.0578	0.0405138	0.0317217	0.0570205	0.061194		Gamma-enolase	0.12± 0.04	0.06± 0.03	0.09± 0.06	0.06± 0.06	Yes	Glucose metabolism			L-lactate dehydrogenase B chain	0.00437025	0.0841329	0.190439	0.0897666		0.99412
L-lactate dehydrogenase B chain	0.396	0.271833	0.201	0.1878	0.156496	0.0383688	0.0752285	0.0410573		L-lactate dehydrogenase B chain	0.4± 0.16	0.27± 0.04	0.2± 0.08	0.19± 0.04	Yes	Glucose metabolism			Nucleoside diphosphate kinase B	0.163065	0.0883296	0.858393	0.589057		0.99412
Creatine kinase M-type	0.131	0.0746667	0.131	0.0872	0.0295905	0.043191	0.0637377	0.068273		Creatine kinase M-type	0.13± 0.03	0.07± 0.04	0.13± 0.06	0.09± 0.07	Yes	Cytoplasmic			ATP synthase subunit alpha, mitochondrial	0.474664	0.114167	0.931563	0.948907		0.99412
Myoglobin	0.141167	0.09	0.0924	0.077	0.0260647	0.0294075	0.0274372	0.0214942		Myoglobin	0.14± 0.03	0.09± 0.03	0.09± 0.03	0.08± 0.02	Yes	Cytoplasmic			Superoxide dismutase [Cu-Zn]	0.165349	0.11736	0.130877	0.589057		0.99412
Carbonic anhydrase 3	0.139833	0.0491667	0.0778	0.0472	0.0213955	0.024153	0.0485562	0.0301281		Carbonic anhydrase 3	0.14± 0.02	0.05± 0.02	0.08± 0.05	0.05± 0.03	Yes	Cytoplasmic			Troponin C, skeletal muscle	0.491642	0.125821	0.50956	0.948907		0.99412
Adenylate kinase isoenzyme 1	0.12	0.0961667	0.1198	0.0904	0.0220907	0.0314796	0.0490683	0.0523765		Adenylate kinase isoenzyme 1	0.12± 0.02	0.1± 0.03	0.12± 0.05	0.09± 0.05	No	Cytoplasmic			Protein DJ-1	0.705912	0.131544	0.667202	0.976121		0.99412
Sarcoplasmic/endoplasmic reticulum calcium ATPase 1	0.204333	0.1738	0.1842	0.1584	0.0080829	0.0337446	0.0399587	0.060863		Sarcoplasmic/endoplasmic reticulum calcium ATPase 1	0.2± 0.01	0.17± 0.03	0.18± 0.04	0.16± 0.06	No	Cytoplasmic			Adenylate kinase isoenzyme 1	0.861745	0.134371	0.870922	0.976121		0.99412
Parvalbumin alpha	0.0968333	0.0486667	0.081	0.055	0.0177923	0.0326231	0.0528678	0.0606754		Parvalbumin alpha	0.1± 0.02	0.05± 0.03	0.08± 0.05	0.06± 0.06	No	Cytoplasmic			Triosephosphate isomerase	0.991662	0.136776	0.911256	0.991662		0.99412
Protein DJ-1	0.113667	0.077	0.0984	0.078	0.0165731	0.0470744	0.0547932	0.0487955		Protein DJ-1	0.11± 0.02	0.08± 0.05	0.1± 0.05	0.08± 0.05	No	Cytoplasmic			Sarcalumenin	0.0739853	0.138931	0.178222	0.383378		0.99412
Heat shock cognate 71 kDa protein	0.291833	0.249333	0.2136	0.1952	0.0739606	0.0617047	0.0599233	0.0538999		Heat shock cognate 71 kDa protein	0.29± 0.07	0.25± 0.06	0.21± 0.06	0.2± 0.05	Yes	Cytoplasmic			Elongation factor 1-alpha 2	0.0582188	0.142439	0.284109	0.331847		0.99412
Aspartate aminotransferase, cytoplasmic	0.168833	0.118833	0.1692	0.1206	0.0267762	0.0280244	0.0661831	0.0511204		Aspartate aminotransferase, cytoplasmic	0.17± 0.03	0.12± 0.03	0.17± 0.07	0.12± 0.05	Yes	Cytoplasmic			Glucose-6-phosphate isomerase	0.536129	0.166578	0.953428	0.95498		0.99412
Nucleoside diphosphate kinase B	0.17	0.139333	0.1444	0.1194	0.0234265	0.0382657	0.0385655	0.0448475		Nucleoside diphosphate kinase B	0.17± 0.02	0.14± 0.04	0.14± 0.04	0.12± 0.04	No	Cytoplasmic			Peroxiredoxin-1	0.392674	0.173381	0.972414	0.900714		0.99412
Adenylosuccinate synthetase isozyme 1	0.301333	0.280333	0.291	0.241333	0.0169214	0.0647415	0.084113	0.0765398		Adenylosuccinate synthetase isozyme 1	0.3± 0.02	0.28± 0.06	0.29± 0.08	0.24± 0.08	No	Cytoplasmic			Aspartate aminotransferase, mitochondrial	0.635803	0.17596	0.219908	0.976121		0.99412
Superoxide dismutase [Cu-Zn]	0.168667	0.113167	0.1662	0.1678	0.032574	0.0573251	0.0332746	0.0380092		Superoxide dismutase [Cu-Zn]	0.17± 0.03	0.11± 0.06	0.17± 0.03	0.17± 0.04	No	Cytoplasmic			Sarcoplasmic/endoplasmic reticulum calcium ATPase 1	0.410852	0.197323	0.910908	0.900714		0.99412
Aldose reductase	0.144833	0.103	0.0846	0.10175	0.0416433	0.047571	0.0401036	0.0791512		Aldose reductase	0.14± 0.04	0.1± 0.05	0.08± 0.04	0.1± 0.08	No	Cytoplasmic			Heat shock cognate 71 kDa protein	0.0253803	0.258547	0.662455	0.193983		0.99412
Peptidyl-prolyl cis-trans isomerase A	0.232667	0.187333	0.2092	0.2205	0.0240069	0.0575007	0.0647935	0.0607755		Peptidyl-prolyl cis-trans isomerase A	0.23± 0.02	0.19± 0.06	0.21± 0.06	0.22± 0.06	No	Cytoplasmic			LIM domain-binding protein 3	0.869451	0.300805	0.956295	0.976121		0.99412
Elongation factor 1-alpha 2	0.204333	0.1495	0.1366	0.1296	0.0259281	0.0404759	0.075745	0.0537848		Elongation factor 1-alpha 2	0.2± 0.03	0.15± 0.04	0.14± 0.08	0.13± 0.05	No	Cytoplasmic			Adenylosuccinate synthetase isozyme 1	0.484912	0.336667	0.688589	0.948907		0.99412
Phosphatidylethanolamine-binding protein 1	0.164333	0.104	0.13	0.105	0.0217409	0.0351473	0.0224648	0.0337935		Phosphatidylethanolamine-binding protein 1	0.16± 0.02	0.1± 0.04	0.13± 0.02	0.11± 0.03	Yes	Cytoplasmic			Phosphoglycerate kinase 1	0.805074	0.353396	0.745731	0.976121		0.99412
Sarcalumenin	0.12175	0.0516667	0.048	0.0443333	0.0576968	0.039145	0.0345254	0.0265016		Sarcalumenin	0.12± 0.06	0.05± 0.04	0.05± 0.03	0.04± 0.03	No	Cytoplasmic			Electron transfer flavoprotein subunit alpha, mitochondrial	0.0278669	0.530908	0.979299	0.193983		0.99412
Peroxiredoxin-1	0.252667	0.2964	0.27925	0.3252	0.0364783	0.094177	0.0420347	0.0874568		Peroxiredoxin-1	0.25± 0.04	0.3± 0.09	0.28± 0.04	0.33± 0.09	No	Cytoplasmic			Isocitrate dehydrogenase [NADP], mitochondrial	0.00472456	0.599078	0.983889	0.0897666		0.99412
Glutathione S-transferase Mu 2	0.2402	0.219	0.134333	0.19125	0.0370297	0.0587452	0.0282902	0.0325512		Glutathione S-transferase Mu 2	0.24± 0.04	0.22± 0.06	0.13± 0.03	0.19± 0.03	Yes	Cytoplasmic			Cytochrome c, somatic	0.710827	0.617675	0.186615	0.976121		0.99412
Alpha-crystallin B chain	0.45375	0.4366	0.5172	0.54025	0.0389476	0.0795443	0.0645693	0.0636782		Alpha-crystallin B chain	0.45± 0.04	0.44± 0.08	0.52± 0.06	0.54± 0.06	Yes	Cytoplasmic			Glutathione S-transferase Mu 2	0.0104951	0.622287	0.0901399	0.149555		0.99412
Myosin light chain 1/3, skeletal muscle isoform	0.135167	0.0625	0.095	0.0518	0.0213299	0.0442979	0.0606341	0.0780397		Myosin light chain 1/3, skeletal muscle isoform	0.14± 0.02	0.06± 0.04	0.1± 0.06	0.05± 0.08	Yes	Myofibrillar			Aldose reductase	0.153977	0.67859	0.267378	0.589057		0.99412
LIM domain-binding protein 3	0.139667	0.128333	0.1374	0.1272	0.0227655	0.0101915	0.0221427	0.0358357		LIM domain-binding protein 3	0.14± 0.02	0.13± 0.01	0.14± 0.02	0.13± 0.04	No	Myofibrillar			Peptidyl-prolyl cis-trans isomerase A	0.907245	0.703587	0.366642	0.976121		0.99412
Troponin C, skeletal muscle	0.239	0.179833	0.2026	0.18025	0.0268998	0.0476714	0.069995	0.10039		Troponin C, skeletal muscle	0.24± 0.03	0.18± 0.05	0.2± 0.07	0.18± 0.1	No	Myofibrillar			Long-chain specific acyl-CoA dehydrogenase, mitochondrial	0.924746	0.799685	0.646835	0.976121		0.99412
Tropomyosin beta chain	0.134	0.0666	0.122	0.0622	0.0353044	0.0368687	0.0567627	0.0755692		Tropomyosin beta chain	0.13± 0.04	0.07± 0.04	0.12± 0.06	0.06± 0.08	Yes	Myofibrillar			Electron transfer flavoprotein subunit beta	0.283463	0.857438	0.594791	0.734427		0.99412
Tropomyosin alpha-1 chain	0.148167	0.067	0.1345	0.0792	0.0283084	0.0366265	0.0591072	0.11033		Tropomyosin alpha-1 chain	0.15± 0.03	0.07± 0.04	0.13± 0.06	0.08± 0.11	Yes	Myofibrillar			Alpha-crystallin B chain	0.0165882	0.924847	0.523459	0.157588		0.99412

## Sheet: InfernoRND all proteins
ID - ANOVA with n≥3 per group	Genotype	Treatment	Genotype:Treatment	Genotype(q)	Treatment(q)	Genotype:Treatment(q)				ID - ANOVA with n≥5 per group	Genotype	Treatment	Genotype:Treatment	Genotype(q)	Treatment(q)	Genotype:Treatment(q)
L-lactate dehydrogenase B chain	0.00437025	0.0841329	0.190439	0.205518		0.99412				L-lactate dehydrogenase B chain	0.00437025	0.0841329	0.190439	0.141737		0.99412
Isocitrate dehydrogenase [NADP], mitochondrial	0.00472456	0.599078	0.983889	0.205518		0.99412				Isocitrate dehydrogenase [NADP], mitochondrial	0.00472456	0.599078	0.983889	0.141737		0.99412
Glutathione S-transferase Mu 2	0.0104951	0.622287	0.0901399	0.240027		0.99412				Glutathione S-transferase Mu 2	0.0104951	0.622287	0.0901399	0.165536		0.99412
Electron transfer flavoprotein subunit alpha, mitochondrial	0.0128136	0.287367	0.565289	0.240027		0.99412				Electron transfer flavoprotein subunit alpha, mitochondrial	0.0128136	0.287367	0.565289	0.165536		0.99412
Myoglobin	0.0137947	0.00622252	0.131547	0.240027		0.99412				Myoglobin	0.0137947	0.00622252	0.131547	0.165536		0.99412
Alpha-crystallin B chain	0.0165882	0.924847	0.523459	0.24053		0.99412				Alpha-crystallin B chain	0.0165882	0.924847	0.523459	0.165882		0.99412
Heat shock cognate 71 kDa protein	0.0253803	0.258547	0.662455	0.315441		0.99412				Heat shock cognate 71 kDa protein	0.0253803	0.258547	0.662455	0.217545		0.99412
Carbonic anhydrase 3	0.0306289	0.000192822	0.0409595	0.333089		0.99412				Carbonic anhydrase 3	0.0306289	0.000192822	0.0409595	0.229717		0.99412
Elongation factor 1-alpha 2	0.0582188	0.142439	0.284109	0.522643		0.99412				Elongation factor 1-alpha 2	0.0582188	0.142439	0.284109	0.388125		0.99412
60 kDa heat shock protein, mitochondrial	0.0655663	0.10633	0.646234	0.522643		0.99412				60 kDa heat shock protein, mitochondrial	0.0655663	0.10633	0.646234	0.393398		0.99412
Acetyl-CoA acetyltransferase, mitochondrial	0.0660813	0.0487644		0.522643						ATP synthase subunit beta, mitochondrial	0.098939	0.0524823	0.161274	0.533612		0.99412
ATP synthase subunit beta, mitochondrial	0.098939	0.0524823	0.161274	0.714219		0.99412				Malate dehydrogenase, mitochondrial	0.106722	0.0270204	0.314142	0.533612		0.99412
Malate dehydrogenase, mitochondrial	0.106722	0.0270204	0.314142	0.714219		0.99412				Glutathione S-transferase Mu 1	0.131821	0.701546	0.0949659	0.605107		0.99412
Glutathione S-transferase Mu 1	0.131821	0.701546	0.0949659	0.756801		0.99412				Aldose reductase	0.153977	0.67859	0.267378	0.605107		0.99412
Aldose reductase	0.153977	0.67859	0.267378	0.756801		0.99412				Nucleoside diphosphate kinase B	0.163065	0.0883296	0.858393	0.605107		0.99412
Nucleoside diphosphate kinase B	0.163065	0.0883296	0.858393	0.756801		0.99412				Superoxide dismutase [Cu-Zn]	0.165349	0.11736	0.130877	0.605107		0.99412
Superoxide dismutase [Cu-Zn]	0.165349	0.11736	0.130877	0.756801		0.99412				Adenylosuccinate synthetase isozyme 1	0.171447	0.129865	0.308076	0.605107		0.99412
Heat shock protein beta-1	0.171422	0.566466	0.93032	0.756801		0.99412				ES1 protein homolog, mitochondrial	0.182676	0.0593339	0.818396	0.608921		0.99412
Adenylosuccinate synthetase isozyme 1	0.171447	0.129865	0.308076	0.756801		0.99412				Phosphatidylethanolamine-binding protein 1	0.193229	0.00514158	0.209309	0.610196		0.99412
Tubulin beta-4B chain	0.182483	0.0284822	0.159054	0.756801		0.99412				Myosin light chain 1/3, skeletal muscle isoform	0.279829	0.0178134	0.526762	0.809894		0.99412
ES1 protein homolog, mitochondrial	0.182676	0.0593339	0.818396	0.756801		0.99412				Electron transfer flavoprotein subunit beta	0.283463	0.857438	0.594791	0.809894		0.99412
Phosphatidylethanolamine-binding protein 1	0.193229	0.00514158	0.209309	0.764132		0.99412				ATP-dependent 6-phosphofructokinase, muscle type	0.387225	0.0266501	0.624535	0.94611		0.99412
Myosin light chain 1/3, skeletal muscle isoform	0.279829	0.0178134	0.526762	0.95658		0.99412				Peroxiredoxin-1	0.392674	0.173381	0.972414	0.94611		0.99412
Electron transfer flavoprotein subunit beta	0.283463	0.857438	0.594791	0.95658		0.99412				Serum albumin	0.393132	0.384178	0.850453	0.94611		0.99412
Glutathione S-transferase P 1	0.298198	0.58759	0.0705437	0.95658		0.99412				Phosphoglucomutase-1	0.397678	0.0394492	0.580249	0.94611		0.99412
Myosin-binding protein C, fast-type	0.302917	0.607144	0.938781	0.95658		0.99412				Sarcoplasmic/endoplasmic reticulum calcium ATPase 1	0.410852	0.197323	0.910908	0.94611		0.99412
Myc box-dependent-interacting protein 1	0.308655	0.75869	0.523052	0.95658		0.99412				Phosphoglycerate mutase 2	0.472224	0.0550245	0.615955	0.94611		0.99412
Isocitrate dehydrogenase [NAD] subunit alpha, mitochondrial	0.312771	0.146473	0.324559	0.95658		0.99412				ATP synthase subunit alpha, mitochondrial	0.474664	0.114167	0.931563	0.94611		0.99412
Acyl-CoA-binding protein	0.334208	0.0389481	0.0463437	0.95658		0.99412				Troponin C, skeletal muscle	0.491642	0.125821	0.50956	0.94611		0.99412
Serine protease inhibitor A3M	0.35473	0.523528	0.853055	0.95658		0.99412				Gamma-enolase	0.499425	0.0355437	0.488271	0.94611		0.99412
ATP-dependent 6-phosphofructokinase, muscle type	0.387225	0.0266501	0.624535	0.95658		0.99412				Heat shock protein beta-6	0.499472	0.618541	0.958063	0.94611		0.99412
Peroxiredoxin-1	0.392674	0.173381	0.972414	0.95658		0.99412				L-lactate dehydrogenase A chain	0.518789	0.0829591	0.907969	0.94611		0.99412
Serum albumin	0.393132	0.384178	0.850453	0.95658		0.99412				Hemoglobin subunit alpha	0.524569	0.137208	0.670808	0.94611		0.99412
Phosphoglucomutase-1	0.397678	0.0394492	0.580249	0.95658		0.99412				Glucose-6-phosphate isomerase	0.536129	0.166578	0.953428	0.94611		0.99412
Sarcoplasmic/endoplasmic reticulum calcium ATPase 1	0.410852	0.197323	0.910908	0.95658		0.99412				Creatine kinase S-type, mitochondrial	0.602316	0.0802961	0.650024	0.960882		0.99412
Tubulin alpha-4A chain	0.456022	0.718918	0.868923	0.95658		0.99412				Glycogen phosphorylase, muscle form	0.618924	0.0101741	0.442218	0.960882		0.99412
Phosphoglycerate mutase 2	0.472224	0.0550245	0.615955	0.95658		0.99412				Hemoglobin subunit beta-1	0.63333	0.374534	0.314096	0.960882		0.99412
ATP synthase subunit alpha, mitochondrial	0.474664	0.114167	0.931563	0.95658		0.99412				Aspartate aminotransferase, mitochondrial	0.635803	0.17596	0.219908	0.960882		0.99412
Troponin C, skeletal muscle	0.491642	0.125821	0.50956	0.95658		0.99412				Alpha-enolase	0.640813	0.0262709	0.781261	0.960882		0.99412
Gamma-enolase	0.499425	0.0355437	0.488271	0.95658		0.99412				Citrate synthase, mitochondrial	0.678897	0.0204139	0.456807	0.960882		0.99412
Heat shock protein beta-6	0.499472	0.618541	0.958063	0.95658		0.99412				Beta-enolase	0.697735	0.0554752	0.805062	0.960882		0.99412
Protein NDRG2	0.50127	0.679298	0.339486	0.95658		0.99412				Protein DJ-1	0.705912	0.131544	0.667202	0.960882		0.99412
Dihydrolipoyllysine-residue succinyltransferase component of 2-oxoglutarate dehydrogenase complex, mitochondrial	0.515927	0.738428	0.967748	0.95658		0.99412				Cytochrome c, somatic	0.710827	0.617675	0.186615	0.960882		0.99412
L-lactate dehydrogenase A chain	0.518789	0.0829591	0.907969	0.95658		0.99412				Pyruvate kinase PKM	0.731212	0.0627959	0.586367	0.960882		0.99412
Hemoglobin subunit alpha	0.524569	0.137208	0.670808	0.95658		0.99412				Glyceraldehyde-3-phosphate dehydrogenase	0.734232	0.0507603	0.78038	0.960882		0.99412
ADP/ATP translocase 1	0.527033	0.444564	0.587562	0.95658		0.99412				Tropomyosin beta chain	0.736676	0.0154788	0.874847	0.960882		0.99412
Heat shock 70 kDa protein 1B	0.529333	0.201188	0.106847	0.95658		0.99412				Creatine kinase M-type	0.781413	0.0346358	0.781413	0.973417		0.99412
Glucose-6-phosphate isomerase	0.536129	0.166578	0.953428	0.95658		0.99412				Parvalbumin alpha	0.797936	0.050846	0.551891	0.973417		0.99412
Trifunctional enzyme subunit alpha, mitochondrial	0.560459	0.134755	0.557845	0.95658		0.99412				Phosphoglycerate kinase 1	0.805074	0.353396	0.745731	0.973417		0.99412
14-3-3 protein gamma	0.597594	0.0898331	0.990103	0.95658		0.99412				Aconitate hydratase, mitochondrial	0.852916	0.00313093	0.284302	0.973417		0.99412
Creatine kinase S-type, mitochondrial	0.602316	0.0802961	0.650024	0.95658		0.99412				Adenylate kinase isoenzyme 1	0.861745	0.134371	0.870922	0.973417		0.99412
Glycogen phosphorylase, muscle form	0.618924	0.0101741	0.442218	0.95658		0.99412				LIM domain-binding protein 3	0.869451	0.300805	0.956295	0.973417		0.99412
Hemoglobin subunit beta-1	0.63333	0.374534	0.314096	0.95658		0.99412				Fumarate hydratase, mitochondrial	0.89822	0.0431922	0.111529	0.973417		0.99412
Aspartate aminotransferase, mitochondrial	0.635803	0.17596	0.219908	0.95658		0.99412				Malate dehydrogenase, cytoplasmic	0.904864	0.0610168	0.847096	0.973417		0.99412
Alpha-enolase	0.640813	0.0262709	0.781261	0.95658		0.99412				Peptidyl-prolyl cis-trans isomerase A	0.907245	0.703587	0.366642	0.973417		0.99412
Serpin B6	0.65215	0.80849	0.436829	0.95658		0.99412				Fructose-bisphosphate aldolase A	0.913062	0.0820637	0.99412	0.973417		0.99412
Citrate synthase, mitochondrial	0.678897	0.0204139	0.456807	0.95658		0.99412				Long-chain specific acyl-CoA dehydrogenase, mitochondrial	0.924746	0.799685	0.646835	0.973417		0.99412
Elongation factor 2	0.687456	0.445803	0.957395	0.95658		0.99412				Aspartate aminotransferase, cytoplasmic	0.955875	0.017822	0.971034	0.988836		0.99412
Medium-chain specific acyl-CoA dehydrogenase, mitochondrial	0.691588	0.242186	0.281062	0.95658		0.99412				Tropomyosin alpha-1 chain	0.987531	0.0310551	0.66773	0.991662		0.99412
Beta-enolase	0.697735	0.0554752	0.805062	0.95658		0.99412				Triosephosphate isomerase	0.991662	0.136776	0.911256	0.991662		0.99412
Myosin regulatory light chain 2, skeletal muscle isoform	0.704098	0.0827184	0.972445	0.95658		0.99412
Protein DJ-1	0.705912	0.131544	0.667202	0.95658		0.99412				L-lactate dehydrogenase B chain
Sarcalumenin	0.706443	0.261029	0.144135	0.95658		0.99412				Isocitrate dehydrogenase [NADP], mitochondrial
Cytochrome c, somatic	0.710827	0.617675	0.186615	0.95658		0.99412				Glutathione S-transferase Mu 2
Pyruvate kinase PKM	0.731212	0.0627959	0.586367	0.95658		0.99412				Electron transfer flavoprotein subunit alpha, mitochondrial
Glyceraldehyde-3-phosphate dehydrogenase	0.734232	0.0507603	0.78038	0.95658		0.99412				Myoglobin
Tropomyosin beta chain	0.736676	0.0154788	0.874847	0.95658		0.99412				Alpha-crystallin B chain
Creatine kinase M-type	0.781413	0.0346358	0.781413	0.978366		0.99412				Heat shock cognate 71 kDa protein
Parvalbumin alpha	0.797936	0.050846	0.551891	0.978366		0.99412				Carbonic anhydrase 3
Phosphoglycerate kinase 1	0.805074	0.353396	0.745731	0.978366		0.99412				Malate dehydrogenase, mitochondrial
Aconitate hydratase, mitochondrial	0.852916	0.00313093	0.284302	0.978366		0.99412				Phosphatidylethanolamine-binding protein 1
Adenylate kinase isoenzyme 1	0.861745	0.134371	0.870922	0.978366		0.99412				Myosin light chain 1/3, skeletal muscle isoform
LIM domain-binding protein 3	0.869451	0.300805	0.956295	0.978366		0.99412				ATP-dependent 6-phosphofructokinase, muscle type
Fumarate hydratase, mitochondrial	0.89822	0.0431922	0.111529	0.978366		0.99412				Phosphoglucomutase-1
Malate dehydrogenase, cytoplasmic	0.904864	0.0610168	0.847096	0.978366		0.99412				Gamma-enolase
Peptidyl-prolyl cis-trans isomerase A	0.907245	0.703587	0.366642	0.978366		0.99412				Glycogen phosphorylase, muscle form
Troponin T, fast skeletal muscle	0.907923	0.807443	0.797192	0.978366		0.99412				Alpha-enolase
Fructose-bisphosphate aldolase A	0.913062	0.0820637	0.99412	0.978366		0.99412				Citrate synthase, mitochondrial
Long-chain specific acyl-CoA dehydrogenase, mitochondrial	0.924746	0.799685	0.646835	0.978366		0.99412				Tropomyosin beta chain
Actin, alpha skeletal muscle	0.935196	0.151808	0.690109	0.978366		0.99412				Creatine kinase M-type
Calmodulin-1	0.938937	0.384513	0.912556	0.978366		0.99412				Aconitate hydratase, mitochondrial
Hemoglobin subunit beta-2	0.938956	0.224207	0.705265	0.978366		0.99412				Fumarate hydratase, mitochondrial
Superoxide dismutase [Mn], mitochondrial	0.945881	0.620045	0.473781	0.978366		0.99412				Aspartate aminotransferase, cytoplasmic
Serotransferrin	0.950554	0.811781	0.15986	0.978366		0.99412				Tropomyosin alpha-1 chain
Aspartate aminotransferase, cytoplasmic	0.955875	0.017822	0.971034	0.978366		0.99412
Tropomyosin alpha-1 chain	0.987531	0.0310551	0.66773	0.991662		0.99412
Triosephosphate isomerase	0.991662	0.136776	0.911256	0.991662		0.99412

## Sheet: InfernoRND by ontology
Cytosolic Proteins ANOVA	Genotype	Treatment	Genotype:Treatment	Genotype(q)	Treatment(q)	Genotype:Treatment(q)			Myofibril proteins ANOVA	genotype	treatment	genotype:treatment	genotype(q)	treatment(q)	genotype:treatment(q)			Mitochondrial Proteins ANOVA	genotype	treatment	genotype:treatment	genotype(q)	treatment(q)	genotype:treatment(q)
Myoglobin	0.0137947	0.00622252	0.131547	0.163354		0.84829			Myosin light chain 1/3, skeletal muscle isoform	0.279829	0.0178134	0.526762	0.987531		0.972445			Isocitrate dehydrogenase [NADP], mitochondrial	0.00472456	0.599078	0.983889			0.966099
Heat shock cognate 71 kDa protein	0.0253803	0.258547	0.662455	0.163354		0.990103			Troponin C, skeletal muscle	0.491642	0.125821	0.50956	0.987531		0.972445			Electron transfer flavoprotein subunit alpha, mitochondrial	0.0128136	0.287367	0.565289			0.775043
Carbonic anhydrase 3	0.0306289	0.000192822	0.0409595	0.163354		0.655353			Myosin regulatory light chain 2, skeletal muscle isoform	0.704098	0.0827184	0.972445	0.987531		0.972445			ATP synthase subunit beta, mitochondrial	0.098939	0.0524823	0.161274			0.773963
Aldose reductase	0.153977	0.67859	0.267378	0.417104		0.977711			Tropomyosin beta chain	0.736676	0.0154788	0.874847	0.987531		0.972445			Malate dehydrogenase, mitochondrial	0.106722	0.0270204	0.314142			0.773963
Nucleoside diphosphate kinase B	0.163065	0.0883296	0.858393	0.417104		0.990103			LIM domain-binding protein 3	0.869451	0.300805	0.956295	0.987531		0.972445			ES1 protein homolog, mitochondrial	0.182676	0.0593339	0.818396			0.910745
Adenylosuccinate synthetase isozyme 1	0.171447	0.129865	0.308076	0.417104		0.977711			Actin, alpha skeletal muscle	0.935196	0.151808	0.690109	0.987531		0.972445			Electron transfer flavoprotein subunit beta	0.283463	0.857438	0.594791			0.775043
Tubulin beta-4B chain	0.182483	0.0284822	0.159054	0.417104		0.84829			Tropomyosin alpha-1 chain	0.987531	0.0310551	0.66773	0.987531		0.972445			Isocitrate dehydrogenase [NAD] subunit alpha, mitochondrial	0.312771	0.146473	0.324559			0.773963
Sarcoplasmic/endoplasmic reticulum calcium ATPase 1	0.410852	0.197323	0.910908	0.821704		0.990103												ATP-dependent 6-phosphofructokinase, muscle type	0.387225	0.0266501	0.624535			0.775043
ADP/ATP translocase 1	0.527033	0.444564	0.587562	0.936948		0.990103												ATP synthase subunit alpha, mitochondrial	0.474664	0.114167	0.931563			0.966099
14-3-3 protein gamma	0.597594	0.0898331	0.990103	0.955875		0.990103												Creatine kinase S-type, mitochondrial	0.602316	0.0802961	0.650024			0.775043
Protein DJ-1	0.705912	0.131544	0.667202	0.955875		0.990103												Aspartate aminotransferase, mitochondrial	0.635803	0.17596	0.219908			0.773963
Creatine kinase M-type	0.781413	0.0346358	0.781413	0.955875		0.990103												Citrate synthase, mitochondrial	0.678897	0.0204139	0.456807			0.775043
Parvalbumin alpha	0.797936	0.050846	0.551891	0.955875		0.990103												Cytochrome c, somatic	0.710827	0.617675	0.186615			0.773963
Adenylate kinase isoenzyme 1	0.861745	0.134371	0.870922	0.955875		0.990103												Aconitate hydratase, mitochondrial	0.852916	0.00313093	0.284302			0.773963
Peptidyl-prolyl cis-trans isomerase A	0.907245	0.703587	0.366642	0.955875		0.977711												Fumarate hydratase, mitochondrial	0.89822	0.0431922	0.111529			0.773963
Aspartate aminotransferase, cytoplasmic	0.955875	0.017822	0.971034	0.955875		0.990103												Long-chain specific acyl-CoA dehydrogenase, mitochondrial	0.924746	0.799685	0.646835			0.775043
																		Superoxide dismutase [Mn], mitochondrial	0.945881	0.620045	0.473781			0.775043
