# Supplementary material for: The role of striated muscle Pik3r1 in glucose and protein metabolism following chronic glucocorticoid exposure
Source: J Biol Chem. 2021 Feb 7;296:100395. doi: 10.1016/j.jbc.2021.100395 (PMC8010618; doi:10.1016/j.jbc.2021.100395)
Supplement: Supplemental Data 7 [file mmc8.xlsx]

## Sheet: Protein_summary
entry_name	accession_number	groupNum	subgroupNum	numSpectra	numPepsUnique	scoreUnique	scoresUnique	percentCoverage	coverage_map	coverage_maps	enzyme	totalIntensity	protein_mw	database	accession_numbers	filename	parent_charge	score	deltaForwardReverseScore	percent_scored_peak_intensity	totalIntensity	StartAA	previous_aa	sequence	next_aa	modifications	retentionTimeMin	chromatographicPeakWidthSec	parent_m_over_z	matched_parent_mass	delta_parent_mass	delta_parent_mass_ppm
Glycogen phosphorylase, muscle form	Q9WUB3	1	1.1	1023	94	1562.48	1562.48|318.41	81.3	0+17+13+4+10+6+17+3+11+13+112+29+175+4+11+2+110+6+27+6+14+7+53+6+25+34+81+20+26	0+17+13+4+10+6+17+3+11+13+112+29+175+4+11+2+110+6+27+6+14+7+53+6+25+34+81+20+26|0+34+10+95+31+15+7+7+7+37+5+22+43+20+19+19+16+96+7+86+14+19+9+24+8+193		398000000	97741	UniProt_11132019_sprot.fasta	Q9WUB3|Q8CI94	0047M_WEC000004_1031GA_DDay7_MSMS_rep1Q3-27Pxxx.6423.6464.4	4	24.57	19.23	94.4	1960000	325	(R)	TNFDAFPDKVAIQLNDTHPSLAIPELMR	(I)		17.85	3	789.159	3153.6	0.0098	3.1
Glycogen phosphorylase, muscle form	Q9WUB3	1	1.1	1023	94	1562.48	1562.48|318.41	81.3	0+17+13+4+10+6+17+3+11+13+112+29+175+4+11+2+110+6+27+6+14+7+53+6+25+34+81+20+26	0+17+13+4+10+6+17+3+11+13+112+29+175+4+11+2+110+6+27+6+14+7+53+6+25+34+81+20+26|0+34+10+95+31+15+7+7+7+37+5+22+43+20+19+19+16+96+7+86+14+19+9+24+8+193		398000000	97741	UniProt_11132019_sprot.fasta	Q9WUB3|Q8CI94	0064M_WEC000004_1083TA_DDay7_MSMS_rep1Q3-27Pxxx.6001.6066.4	4	24.47	18.38	92.7	1020000	325	(R)	TNFDAFPDKVAIQLNDTHPSLAIPELMR	(I)		17.93	7	789.155	3153.6	-0.0068	-2.1
Glycogen phosphorylase, muscle form	Q9WUB3	1	1.1	1023	94	1562.48	1562.48|318.41	81.3	0+17+13+4+10+6+17+3+11+13+112+29+175+4+11+2+110+6+27+6+14+7+53+6+25+34+81+20+26	0+17+13+4+10+6+17+3+11+13+112+29+175+4+11+2+110+6+27+6+14+7+53+6+25+34+81+20+26|0+34+10+95+31+15+7+7+7+37+5+22+43+20+19+19+16+96+7+86+14+19+9+24+8+193		398000000	97741	UniProt_11132019_sprot.fasta	Q9WUB3|Q8CI94	0050M_WEC000004_1083GA_DDay7_MSMS_rep1Q3-27Pxxx.7994.7994.2	2	24.35	23.35	87.1	6650	140	(R)	LAACFLDSMATLGLAAYGYGIR	(Y)	C:Carbamidomethylation,	23.72	0	1167.58	2334.16	-0.0053	-2.3
Glycogen phosphorylase, muscle form	Q9WUB3	1	1.1	1023	94	1562.48	1562.48|318.41	81.3	0+17+13+4+10+6+17+3+11+13+112+29+175+4+11+2+110+6+27+6+14+7+53+6+25+34+81+20+26	0+17+13+4+10+6+17+3+11+13+112+29+175+4+11+2+110+6+27+6+14+7+53+6+25+34+81+20+26|0+34+10+95+31+15+7+7+7+37+5+22+43+20+19+19+16+96+7+86+14+19+9+24+8+193		398000000	97741	UniProt_11132019_sprot.fasta	Q9WUB3|Q8CI94	0053M_WEC000004_1061GA_DDay7_MSMS_rep1Q3-27Pxxx.5612.5636.2	2	24.21	17.26	91.9	176000	171	(K)	ICGGWQMEEADDWLR	(Y)	C:Carbamidomethylation,	15.18	6	933.4	1865.8	-0.0021	-1.1
Glycogen phosphorylase, muscle form	Q9WUB3	1	1.1	1023	94	1562.48	1562.48|318.41	81.3	0+17+13+4+10+6+17+3+11+13+112+29+175+4+11+2+110+6+27+6+14+7+53+6+25+34+81+20+26	0+17+13+4+10+6+17+3+11+13+112+29+175+4+11+2+110+6+27+6+14+7+53+6+25+34+81+20+26|0+34+10+95+31+15+7+7+7+37+5+22+43+20+19+19+16+96+7+86+14+19+9+24+8+193		398000000	97741	UniProt_11132019_sprot.fasta	Q9WUB3|Q8CI94	0047M_WEC000004_1031GA_DDay7_MSMS_rep1Q3-27Pxxx.5598.5609.2	2	23.97	14.69	94.8	115000	171	(K)	ICGGWQMEEADDWLR	(Y)	C:Carbamidomethylation,	15.22	7	933.4	1865.8	-0.0025	-1.3
Glycogen phosphorylase, muscle form	Q9WUB3	1	1.1	1023	94	1562.48	1562.48|318.41	81.3	0+17+13+4+10+6+17+3+11+13+112+29+175+4+11+2+110+6+27+6+14+7+53+6+25+34+81+20+26	0+17+13+4+10+6+17+3+11+13+112+29+175+4+11+2+110+6+27+6+14+7+53+6+25+34+81+20+26|0+34+10+95+31+15+7+7+7+37+5+22+43+20+19+19+16+96+7+86+14+19+9+24+8+193		398000000	97741	UniProt_11132019_sprot.fasta	Q9WUB3|Q8CI94	0053M_WEC000004_1061GA_DDay7_MSMS_rep1Q3-27Pxxx.8220.8220.2	2	23.87	23.33	92.1	44800	140	(R)	LAACFLDSMATLGLAAYGYGIR	(Y)	C:Carbamidomethylation,	23.22	3	1167.58	2334.16	-0.0136	-5.8
Glycogen phosphorylase, muscle form	Q9WUB3	1	1.1	1023	94	1562.48	1562.48|318.41	81.3	0+17+13+4+10+6+17+3+11+13+112+29+175+4+11+2+110+6+27+6+14+7+53+6+25+34+81+20+26	0+17+13+4+10+6+17+3+11+13+112+29+175+4+11+2+110+6+27+6+14+7+53+6+25+34+81+20+26|0+34+10+95+31+15+7+7+7+37+5+22+43+20+19+19+16+96+7+86+14+19+9+24+8+193		398000000	97741	UniProt_11132019_sprot.fasta	Q9WUB3|Q8CI94	0047M_WEC000004_1031GA_DDay7_MSMS_repAQ2-27Pxxx.3160.3160.4	4	23.72	16.71	74	1330000	440	(R)	INMAHLCIAGSHAVnGVAR	(I)	C:Carbamidomethylation,n:Deamidated	8.18	71	498.76	1991.01	1.0112	13.6
Glycogen phosphorylase, muscle form	Q9WUB3	1	1.1	1023	94	1562.48	1562.48|318.41	81.3	0+17+13+4+10+6+17+3+11+13+112+29+175+4+11+2+110+6+27+6+14+7+53+6+25+34+81+20+26	0+17+13+4+10+6+17+3+11+13+112+29+175+4+11+2+110+6+27+6+14+7+53+6+25+34+81+20+26|0+34+10+95+31+15+7+7+7+37+5+22+43+20+19+19+16+96+7+86+14+19+9+24+8+193		398000000	97741	UniProt_11132019_sprot.fasta	Q9WUB3|Q8CI94	0060M_WEC000004_1115GA_DDay7_MSMS_rep1Q3-27Pxxx.4012.4012.4	4	23.66	17.28	91.7	204000	623	(K)	LITAIGDVVNHDPAVGDRLR	(V)		11.15	4	533.543	2131.16	-0.0106	-5
Glycogen phosphorylase, muscle form	Q9WUB3	1	1.1	1023	94	1562.48	1562.48|318.41	81.3	0+17+13+4+10+6+17+3+11+13+112+29+175+4+11+2+110+6+27+6+14+7+53+6+25+34+81+20+26	0+17+13+4+10+6+17+3+11+13+112+29+175+4+11+2+110+6+27+6+14+7+53+6+25+34+81+20+26|0+34+10+95+31+15+7+7+7+37+5+22+43+20+19+19+16+96+7+86+14+19+9+24+8+193		398000000	97741	UniProt_11132019_sprot.fasta	Q9WUB3|Q8CI94	0047M_WEC000004_1031GA_DDay7_MSMS_rep1Q3-27Pxxx.7846.7848.4	4	23.4	19.5	88.7	615000	249	(K)	APNDFNLKDFNVGGYIQAVLDRNLAENISR	(V)		22.15	0	841.684	3363.71	0.0045	1.3
Glycogen phosphorylase, muscle form	Q9WUB3	1	1.1	1023	94	1562.48	1562.48|318.41	81.3	0+17+13+4+10+6+17+3+11+13+112+29+175+4+11+2+110+6+27+6+14+7+53+6+25+34+81+20+26	0+17+13+4+10+6+17+3+11+13+112+29+175+4+11+2+110+6+27+6+14+7+53+6+25+34+81+20+26|0+34+10+95+31+15+7+7+7+37+5+22+43+20+19+19+16+96+7+86+14+19+9+24+8+193		398000000	97741	UniProt_11132019_sprot.fasta	Q9WUB3|Q8CI94	0074M_WEC000004_1115TA_DDay7_MSMS_rep1Q3-27Pxxx.6324.6376.2	2	23.15	17.38	98.7	386000	492	(R)	WLVLCNPGLAEVIAER	(I)	C:Carbamidomethylation,	18.57	8	920.489	1839.98	-0.0087	-4.7
Glycogen phosphorylase, muscle form	Q9WUB3	1	1.1	1023	94	1562.48	1562.48|318.41	81.3	0+17+13+4+10+6+17+3+11+13+112+29+175+4+11+2+110+6+27+6+14+7+53+6+25+34+81+20+26	0+17+13+4+10+6+17+3+11+13+112+29+175+4+11+2+110+6+27+6+14+7+53+6+25+34+81+20+26|0+34+10+95+31+15+7+7+7+37+5+22+43+20+19+19+16+96+7+86+14+19+9+24+8+193		398000000	97741	UniProt_11132019_sprot.fasta	Q9WUB3|Q8CI94	0047M_WEC000004_1031GA_DDay7_MSMS_repAQ2-27Pxxx.4483.4527.2	2	23.03	19.97	92.7	330000	657	(K)	VIPAADLSEQISTAGTEASGTGNMK	(F)		11.97	10	1224.61	2448.19	0.0114	4.7
Glycogen phosphorylase, muscle form	Q9WUB3	1	1.1	1023	94	1562.48	1562.48|318.41	81.3	0+17+13+4+10+6+17+3+11+13+112+29+175+4+11+2+110+6+27+6+14+7+53+6+25+34+81+20+26	0+17+13+4+10+6+17+3+11+13+112+29+175+4+11+2+110+6+27+6+14+7+53+6+25+34+81+20+26|0+34+10+95+31+15+7+7+7+37+5+22+43+20+19+19+16+96+7+86+14+19+9+24+8+193		398000000	97741	UniProt_11132019_sprot.fasta	Q9WUB3|Q8CI94	0064M_WEC000004_1083TA_DDay7_MSMS_rep1Q3-27Pxxx.7271.7304.4	4	23.02	18.56	88.8	581000	249	(K)	APNDFNLKDFNVGGYIQAVLDRNLAENISR	(V)		22.2	5	841.681	3363.71	-0.0077	-2.3
Glycogen phosphorylase, muscle form	Q9WUB3	1	1.1	1023	94	1562.48	1562.48|318.41	81.3	0+17+13+4+10+6+17+3+11+13+112+29+175+4+11+2+110+6+27+6+14+7+53+6+25+34+81+20+26	0+17+13+4+10+6+17+3+11+13+112+29+175+4+11+2+110+6+27+6+14+7+53+6+25+34+81+20+26|0+34+10+95+31+15+7+7+7+37+5+22+43+20+19+19+16+96+7+86+14+19+9+24+8+193		398000000	97741	UniProt_11132019_sprot.fasta	Q9WUB3|Q8CI94	0061M_WEC000004_1031TA_DDay7_MSMS_rep1Q3-27Pxxx.6031.6071.4	4	22.97	16.96	88	1420000	325	(R)	TNFDAFPDKVAIQLNDTHPSLAIPELMR	(I)		18.02	7	789.151	3153.6	-0.0203	-6.4
Glycogen phosphorylase, muscle form	Q9WUB3	1	1.1	1023	94	1562.48	1562.48|318.41	81.3	0+17+13+4+10+6+17+3+11+13+112+29+175+4+11+2+110+6+27+6+14+7+53+6+25+34+81+20+26	0+17+13+4+10+6+17+3+11+13+112+29+175+4+11+2+110+6+27+6+14+7+53+6+25+34+81+20+26|0+34+10+95+31+15+7+7+7+37+5+22+43+20+19+19+16+96+7+86+14+19+9+24+8+193		398000000	97741	UniProt_11132019_sprot.fasta	Q9WUB3|Q8CI94	0050M_WEC000004_1083GA_DDay7_MSMS_rep1Q3-27Pxxx.6285.6307.4	4	22.82	17.63	91.2	1610000	325	(R)	TNFDAFPDKVAIQLNDTHPSLAIPELMR	(I)		17.83	4	789.16	3153.6	0.0162	5.1
Glycogen phosphorylase, muscle form	Q9WUB3	1	1.1	1023	94	1562.48	1562.48|318.41	81.3	0+17+13+4+10+6+17+3+11+13+112+29+175+4+11+2+110+6+27+6+14+7+53+6+25+34+81+20+26	0+17+13+4+10+6+17+3+11+13+112+29+175+4+11+2+110+6+27+6+14+7+53+6+25+34+81+20+26|0+34+10+95+31+15+7+7+7+37+5+22+43+20+19+19+16+96+7+86+14+19+9+24+8+193		398000000	97741	UniProt_11132019_sprot.fasta	Q9WUB3|Q8CI94	0050M_WEC000004_1083GA_DDay7_MSMS_rep1Q3-27Pxxx.5415.5446.3	3	22.72	10.05	97.1	762000	334	(K)	VAIQLNDTHPSLAIPELMR	(I)		15.18	11	706.716	2118.14	-0.0049	-2.3
Glycogen phosphorylase, muscle form	Q9WUB3	1	1.1	1023	94	1562.48	1562.48|318.41	81.3	0+17+13+4+10+6+17+3+11+13+112+29+175+4+11+2+110+6+27+6+14+7+53+6+25+34+81+20+26	0+17+13+4+10+6+17+3+11+13+112+29+175+4+11+2+110+6+27+6+14+7+53+6+25+34+81+20+26|0+34+10+95+31+15+7+7+7+37+5+22+43+20+19+19+16+96+7+86+14+19+9+24+8+193		398000000	97741	UniProt_11132019_sprot.fasta	Q9WUB3|Q8CI94	0047M_WEC000004_1031GA_DDay7_MSMS_rep1Q3-27Pxxx.4479.4498.2	2	22.63	19.68	96.1	259000	657	(K)	VIPAADLSEQISTAGTEASGTGNMK	(F)		12.08	6	1224.6	2448.19	-0.0037	-1.5
Glycogen phosphorylase, muscle form	Q9WUB3	1	1.1	1023	94	1562.48	1562.48|318.41	81.3	0+17+13+4+10+6+17+3+11+13+112+29+175+4+11+2+110+6+27+6+14+7+53+6+25+34+81+20+26	0+17+13+4+10+6+17+3+11+13+112+29+175+4+11+2+110+6+27+6+14+7+53+6+25+34+81+20+26|0+34+10+95+31+15+7+7+7+37+5+22+43+20+19+19+16+96+7+86+14+19+9+24+8+193		398000000	97741	UniProt_11132019_sprot.fasta	Q9WUB3|Q8CI94	0060M_WEC000004_1115GA_DDay7_MSMS_rep1Q3-27Pxxx.8044.8059.4	4	22.61	19.89	94.6	40400	755	(K)	qPDLFKDIVNMLMHHDR	(F)	q:Pyroglutamic acid	23.73	5	523.756	2109.04	-17.0344	-3.8
Glycogen phosphorylase, muscle form	Q9WUB3	1	1.1	1023	94	1562.48	1562.48|318.41	81.3	0+17+13+4+10+6+17+3+11+13+112+29+175+4+11+2+110+6+27+6+14+7+53+6+25+34+81+20+26	0+17+13+4+10+6+17+3+11+13+112+29+175+4+11+2+110+6+27+6+14+7+53+6+25+34+81+20+26|0+34+10+95+31+15+7+7+7+37+5+22+43+20+19+19+16+96+7+86+14+19+9+24+8+193		398000000	97741	UniProt_11132019_sprot.fasta	Q9WUB3|Q8CI94	0050M_WEC000004_1083GA_DDay7_MSMS_rep1Q3-27Pxxx.8134.8156.4	4	22.6	19.88	93.9	317000	755	(K)	qPDLFKDIVNMLMHHDR	(F)	q:Pyroglutamic acid	23.77	5	523.758	2109.04	-17.0274	-0.4
Glycogen phosphorylase, muscle form	Q9WUB3	1	1.1	1023	94	1562.48	1562.48|318.41	81.3	0+17+13+4+10+6+17+3+11+13+112+29+175+4+11+2+110+6+27+6+14+7+53+6+25+34+81+20+26	0+17+13+4+10+6+17+3+11+13+112+29+175+4+11+2+110+6+27+6+14+7+53+6+25+34+81+20+26|0+34+10+95+31+15+7+7+7+37+5+22+43+20+19+19+16+96+7+86+14+19+9+24+8+193		398000000	97741	UniProt_11132019_sprot.fasta	Q9WUB3|Q8CI94	0047M_WEC000004_1031GA_DDay7_MSMS_repAQ2-27Pxxx.4154.4154.3	3	22.56	14.86	93	141000	623	(K)	LITAIGDVVNHDPAVGDRLR	(V)		10.98	5	711.062	2131.16	0.0086	4
Glycogen phosphorylase, muscle form	Q9WUB3	1	1.1	1023	94	1562.48	1562.48|318.41	81.3	0+17+13+4+10+6+17+3+11+13+112+29+175+4+11+2+110+6+27+6+14+7+53+6+25+34+81+20+26	0+17+13+4+10+6+17+3+11+13+112+29+175+4+11+2+110+6+27+6+14+7+53+6+25+34+81+20+26|0+34+10+95+31+15+7+7+7+37+5+22+43+20+19+19+16+96+7+86+14+19+9+24+8+193		398000000	97741	UniProt_11132019_sprot.fasta	Q9WUB3|Q8CI94	0047M_WEC000004_1031GA_DDay7_MSMS_repAQ2-27Pxxx.7881.7948.4	4	22.48	15.89	97.9	1370000	249	(K)	APNDFNLKDFNVGGYIQAVLDRNLAENISR	(V)		22.13	12	841.689	3363.71	0.0254	7.5
Glycogen phosphorylase, muscle form	Q9WUB3	1	1.1	1023	94	1562.48	1562.48|318.41	81.3	0+17+13+4+10+6+17+3+11+13+112+29+175+4+11+2+110+6+27+6+14+7+53+6+25+34+81+20+26	0+17+13+4+10+6+17+3+11+13+112+29+175+4+11+2+110+6+27+6+14+7+53+6+25+34+81+20+26|0+34+10+95+31+15+7+7+7+37+5+22+43+20+19+19+16+96+7+86+14+19+9+24+8+193		398000000	97741	UniProt_11132019_sprot.fasta	Q9WUB3|Q8CI94	0047M_WEC000004_1031GA_DDay7_MSMS_rep1Q3-27Pxxx.4916.4916.4	4	22.39	16.94	93	99300	51	(R)	DYYFALAHTVRDHLVGR	(W)		13.32	4	509.013	2033.04	-0.0051	-2.5
Glycogen phosphorylase, muscle form	Q9WUB3	1	1.1	1023	94	1562.48	1562.48|318.41	81.3	0+17+13+4+10+6+17+3+11+13+112+29+175+4+11+2+110+6+27+6+14+7+53+6+25+34+81+20+26	0+17+13+4+10+6+17+3+11+13+112+29+175+4+11+2+110+6+27+6+14+7+53+6+25+34+81+20+26|0+34+10+95+31+15+7+7+7+37+5+22+43+20+19+19+16+96+7+86+14+19+9+24+8+193		398000000	97741	UniProt_11132019_sprot.fasta	Q9WUB3|Q8CI94	0053M_WEC000004_1061GA_DDay7_MSMS_rep1Q3-27Pxxx.7134.7271.3	3	22.31	15.93	98.1	414000	294	(R)	LKQEYFVVAATLQDIIR	(R)		19.7	55	669.71	2007.13	-0.0118	-5.9
Glycogen phosphorylase, muscle form	Q9WUB3	1	1.1	1023	94	1562.48	1562.48|318.41	81.3	0+17+13+4+10+6+17+3+11+13+112+29+175+4+11+2+110+6+27+6+14+7+53+6+25+34+81+20+26	0+17+13+4+10+6+17+3+11+13+112+29+175+4+11+2+110+6+27+6+14+7+53+6+25+34+81+20+26|0+34+10+95+31+15+7+7+7+37+5+22+43+20+19+19+16+96+7+86+14+19+9+24+8+193		398000000	97741	UniProt_11132019_sprot.fasta	Q9WUB3|Q8CI94	0047M_WEC000004_1031GA_DDay7_MSMS_rep1Q3-27Pxxx.2632.2643.2	2	22.27	10.94	94.3	2430000	18	(R)	GLAGVENVSELKK	(N)		7.4	3	672.38	1343.75	0.0001	0.1
Glycogen phosphorylase, muscle form	Q9WUB3	1	1.1	1023	94	1562.48	1562.48|318.41	81.3	0+17+13+4+10+6+17+3+11+13+112+29+175+4+11+2+110+6+27+6+14+7+53+6+25+34+81+20+26	0+17+13+4+10+6+17+3+11+13+112+29+175+4+11+2+110+6+27+6+14+7+53+6+25+34+81+20+26|0+34+10+95+31+15+7+7+7+37+5+22+43+20+19+19+16+96+7+86+14+19+9+24+8+193		398000000	97741	UniProt_11132019_sprot.fasta	Q9WUB3|Q8CI94	0056M_WEC000004_1111GA_DDay7_MSMS_rep1Q3-27Pxxx.2540.2540.2	2	22.24	13.34	93.7	2060000	18	(R)	GLAGVENVSELKK	(N)		7.32	7	672.379	1343.75	-0.0025	-1.9
Glycogen phosphorylase, muscle form	Q9WUB3	1	1.1	1023	94	1562.48	1562.48|318.41	81.3	0+17+13+4+10+6+17+3+11+13+112+29+175+4+11+2+110+6+27+6+14+7+53+6+25+34+81+20+26	0+17+13+4+10+6+17+3+11+13+112+29+175+4+11+2+110+6+27+6+14+7+53+6+25+34+81+20+26|0+34+10+95+31+15+7+7+7+37+5+22+43+20+19+19+16+96+7+86+14+19+9+24+8+193		398000000	97741	UniProt_11132019_sprot.fasta	Q9WUB3|Q8CI94	0071M_WEC000004_1112TA_DDay7_MSMS_rep1Q3-27Pxxx.6112.6171.4	4	22.18	16.88	84.5	933000	325	(R)	TNFDAFPDKVAIQLNDTHPSLAIPELMR	(I)		17.92	7	789.154	3153.6	-0.0099	-3.1
Glycogen phosphorylase, muscle form	Q9WUB3	1	1.1	1023	94	1562.48	1562.48|318.41	81.3	0+17+13+4+10+6+17+3+11+13+112+29+175+4+11+2+110+6+27+6+14+7+53+6+25+34+81+20+26	0+17+13+4+10+6+17+3+11+13+112+29+175+4+11+2+110+6+27+6+14+7+53+6+25+34+81+20+26|0+34+10+95+31+15+7+7+7+37+5+22+43+20+19+19+16+96+7+86+14+19+9+24+8+193		398000000	97741	UniProt_11132019_sprot.fasta	Q9WUB3|Q8CI94	0064M_WEC000004_1083TA_DDay7_MSMS_rep1Q3-27Pxxx.4189.4226.2	2	22.09	19.68	94.6	139000	657	(K)	VIPAADLSEQISTAGTEASGTGNMK	(F)		12.22	11	1224.59	2448.19	-0.0138	-5.6
Glycogen phosphorylase, muscle form	Q9WUB3	1	1.1	1023	94	1562.48	1562.48|318.41	81.3	0+17+13+4+10+6+17+3+11+13+112+29+175+4+11+2+110+6+27+6+14+7+53+6+25+34+81+20+26	0+17+13+4+10+6+17+3+11+13+112+29+175+4+11+2+110+6+27+6+14+7+53+6+25+34+81+20+26|0+34+10+95+31+15+7+7+7+37+5+22+43+20+19+19+16+96+7+86+14+19+9+24+8+193		398000000	97741	UniProt_11132019_sprot.fasta	Q9WUB3|Q8CI94	0047M_WEC000004_1031GA_DDay7_MSMS_repAQ2-27Pxxx.5563.5581.2	2	21.98	15.68	93.1	128000	171	(K)	ICGGWQMEEADDWLR	(Y)	C:Carbamidomethylation,	15.03	11	933.408	1865.8	0.0131	7
Glycogen phosphorylase, muscle form	Q9WUB3	1	1.1	1023	94	1562.48	1562.48|318.41	81.3	0+17+13+4+10+6+17+3+11+13+112+29+175+4+11+2+110+6+27+6+14+7+53+6+25+34+81+20+26	0+17+13+4+10+6+17+3+11+13+112+29+175+4+11+2+110+6+27+6+14+7+53+6+25+34+81+20+26|0+34+10+95+31+15+7+7+7+37+5+22+43+20+19+19+16+96+7+86+14+19+9+24+8+193		398000000	97741	UniProt_11132019_sprot.fasta	Q9WUB3|Q8CI94	0053M_WEC000004_1061GA_DDay7_MSMS_rep1Q3-27Pxxx.4282.4336.2	2	21.97	16.13	92.7	73900	467	(K)	TIFKDFYELEPHK	(F)		11.45	7	833.925	1666.85	-0.0049	-3
Glycogen phosphorylase, muscle form	Q9WUB3	1	1.1	1023	94	1562.48	1562.48|318.41	81.3	0+17+13+4+10+6+17+3+11+13+112+29+175+4+11+2+110+6+27+6+14+7+53+6+25+34+81+20+26	0+17+13+4+10+6+17+3+11+13+112+29+175+4+11+2+110+6+27+6+14+7+53+6+25+34+81+20+26|0+34+10+95+31+15+7+7+7+37+5+22+43+20+19+19+16+96+7+86+14+19+9+24+8+193		398000000	97741	UniProt_11132019_sprot.fasta	Q9WUB3|Q8CI94	0071M_WEC000004_1112TA_DDay7_MSMS_rep1Q3-27Pxxx.4009.4009.3	3	21.94	17.42	86.7	141000	51	(R)	DYYFALAHTVR	(D)		11.35	3	452.56	1355.67	-0.0086	-6.3
Glycogen phosphorylase, muscle form	Q9WUB3	1	1.1	1023	94	1562.48	1562.48|318.41	81.3	0+17+13+4+10+6+17+3+11+13+112+29+175+4+11+2+110+6+27+6+14+7+53+6+25+34+81+20+26	0+17+13+4+10+6+17+3+11+13+112+29+175+4+11+2+110+6+27+6+14+7+53+6+25+34+81+20+26|0+34+10+95+31+15+7+7+7+37+5+22+43+20+19+19+16+96+7+86+14+19+9+24+8+193		398000000	97741	UniProt_11132019_sprot.fasta	Q9WUB3|Q8CI94	0047M_WEC000004_1031GA_DDay7_MSMS_repAQ2-27Pxxx.4506.4506.2	2	21.92	21.92	77.4	330000	657	(K)	VIPAADLSEQISTAGTEASGTGNMK	(F)		11.97	10	1224.61	2448.19	0.0127	5.2
Glycogen phosphorylase, muscle form	Q9WUB3	1	1.1	1023	94	1562.48	1562.48|318.41	81.3	0+17+13+4+10+6+17+3+11+13+112+29+175+4+11+2+110+6+27+6+14+7+53+6+25+34+81+20+26	0+17+13+4+10+6+17+3+11+13+112+29+175+4+11+2+110+6+27+6+14+7+53+6+25+34+81+20+26|0+34+10+95+31+15+7+7+7+37+5+22+43+20+19+19+16+96+7+86+14+19+9+24+8+193		398000000	97741	UniProt_11132019_sprot.fasta	Q9WUB3|Q8CI94	0047M_WEC000004_1031GA_DDay7_MSMS_rep1Q3-27Pxxx.8375.8375.5	5	21.91	16.43	90.5	289000	610	(K)	AAPGYHMAKMIIKLITAIGDVVNHDPAVGDRLR	(V)		23.92	4	709.387	3542.91	-0.003	-0.9
Glycogen phosphorylase, muscle form	Q9WUB3	1	1.1	1023	94	1562.48	1562.48|318.41	81.3	0+17+13+4+10+6+17+3+11+13+112+29+175+4+11+2+110+6+27+6+14+7+53+6+25+34+81+20+26	0+17+13+4+10+6+17+3+11+13+112+29+175+4+11+2+110+6+27+6+14+7+53+6+25+34+81+20+26|0+34+10+95+31+15+7+7+7+37+5+22+43+20+19+19+16+96+7+86+14+19+9+24+8+193		398000000	97741	UniProt_11132019_sprot.fasta	Q9WUB3|Q8CI94	0056M_WEC000004_1111GA_DDay7_MSMS_rep1Q3-27Pxxx.4291.4310.2	2	21.89	19.06	96.6	122000	657	(K)	VIPAADLSEQISTAGTEASGTGNMK	(F)		11.88	6	1224.59	2448.19	-0.0106	-4.3
Glycogen phosphorylase, muscle form	Q9WUB3	1	1.1	1023	94	1562.48	1562.48|318.41	81.3	0+17+13+4+10+6+17+3+11+13+112+29+175+4+11+2+110+6+27+6+14+7+53+6+25+34+81+20+26	0+17+13+4+10+6+17+3+11+13+112+29+175+4+11+2+110+6+27+6+14+7+53+6+25+34+81+20+26|0+34+10+95+31+15+7+7+7+37+5+22+43+20+19+19+16+96+7+86+14+19+9+24+8+193		398000000	97741	UniProt_11132019_sprot.fasta	Q9WUB3|Q8CI94	0050M_WEC000004_1083GA_DDay7_MSMS_rep1Q3-27Pxxx.4127.4201.2	2	21.8	14.68	93.3	275000	467	(K)	TIFKDFYELEPHK	(F)		12.33	3	833.925	1666.85	-0.0054	-3.2
Glycogen phosphorylase, muscle form	Q9WUB3	1	1.1	1023	94	1562.48	1562.48|318.41	81.3	0+17+13+4+10+6+17+3+11+13+112+29+175+4+11+2+110+6+27+6+14+7+53+6+25+34+81+20+26	0+17+13+4+10+6+17+3+11+13+112+29+175+4+11+2+110+6+27+6+14+7+53+6+25+34+81+20+26|0+34+10+95+31+15+7+7+7+37+5+22+43+20+19+19+16+96+7+86+14+19+9+24+8+193		398000000	97741	UniProt_11132019_sprot.fasta	Q9WUB3|Q8CI94	0047M_WEC000004_1031GA_DDay7_MSMS_rep1Q3-27Pxxx.6646.6679.3	3	21.79	15.69	98.5	141000	492	(R)	WLVLCNPGLAEVIAER	(I)	C:Carbamidomethylation,	18.4	11	613.996	1839.98	-0.0051	-2.8
Glycogen phosphorylase, muscle form	Q9WUB3	1	1.1	1023	94	1562.48	1562.48|318.41	81.3	0+17+13+4+10+6+17+3+11+13+112+29+175+4+11+2+110+6+27+6+14+7+53+6+25+34+81+20+26	0+17+13+4+10+6+17+3+11+13+112+29+175+4+11+2+110+6+27+6+14+7+53+6+25+34+81+20+26|0+34+10+95+31+15+7+7+7+37+5+22+43+20+19+19+16+96+7+86+14+19+9+24+8+193		398000000	97741	UniProt_11132019_sprot.fasta	Q9WUB3|Q8CI94	0053M_WEC000004_1061GA_DDay7_MSMS_rep1Q3-27Pxxx.7729.7997.3	3	21.79	17.96	91.9	3200000	249	(K)	APNDFNLKDFNVGGYIQAVLDR	(N)		21.73	21	822.751	2466.24	-0.0015	-0.6
Glycogen phosphorylase, muscle form	Q9WUB3	1	1.1	1023	94	1562.48	1562.48|318.41	81.3	0+17+13+4+10+6+17+3+11+13+112+29+175+4+11+2+110+6+27+6+14+7+53+6+25+34+81+20+26	0+17+13+4+10+6+17+3+11+13+112+29+175+4+11+2+110+6+27+6+14+7+53+6+25+34+81+20+26|0+34+10+95+31+15+7+7+7+37+5+22+43+20+19+19+16+96+7+86+14+19+9+24+8+193		398000000	97741	UniProt_11132019_sprot.fasta	Q9WUB3|Q8CI94	0060M_WEC000004_1115GA_DDay7_MSMS_rep1Q3-27Pxxx.2513.2513.3	3	21.75	11.39	93.4	1370000	18	(R)	GLAGVENVSELKK	(N)		7.22	0	448.587	1343.75	-0.0056	-4.1
Glycogen phosphorylase, muscle form	Q9WUB3	1	1.1	1023	94	1562.48	1562.48|318.41	81.3	0+17+13+4+10+6+17+3+11+13+112+29+175+4+11+2+110+6+27+6+14+7+53+6+25+34+81+20+26	0+17+13+4+10+6+17+3+11+13+112+29+175+4+11+2+110+6+27+6+14+7+53+6+25+34+81+20+26|0+34+10+95+31+15+7+7+7+37+5+22+43+20+19+19+16+96+7+86+14+19+9+24+8+193		398000000	97741	UniProt_11132019_sprot.fasta	Q9WUB3|Q8CI94	0053M_WEC000004_1061GA_DDay7_MSMS_rep1Q3-27Pxxx.4601.4622.2	2	21.72	16.6	91.8	1100000	508	(R)	IGEDYISDLDQLRK	(L)		12.33	6	832.928	1664.85	-0.0007	-0.4
Glycogen phosphorylase, muscle form	Q9WUB3	1	1.1	1023	94	1562.48	1562.48|318.41	81.3	0+17+13+4+10+6+17+3+11+13+112+29+175+4+11+2+110+6+27+6+14+7+53+6+25+34+81+20+26	0+17+13+4+10+6+17+3+11+13+112+29+175+4+11+2+110+6+27+6+14+7+53+6+25+34+81+20+26|0+34+10+95+31+15+7+7+7+37+5+22+43+20+19+19+16+96+7+86+14+19+9+24+8+193		398000000	97741	UniProt_11132019_sprot.fasta	Q9WUB3|Q8CI94	0050M_WEC000004_1083GA_DDay7_MSMS_rep1Q3-27Pxxx.3990.3990.2	2	21.63	17.64	79.7	218000	623	(K)	LITAIGDVVNHDPAVGDR	(L)		10.92	3	931.49	1861.98	-0.0036	-1.9
Glycogen phosphorylase, muscle form	Q9WUB3	1	1.1	1023	94	1562.48	1562.48|318.41	81.3	0+17+13+4+10+6+17+3+11+13+112+29+175+4+11+2+110+6+27+6+14+7+53+6+25+34+81+20+26	0+17+13+4+10+6+17+3+11+13+112+29+175+4+11+2+110+6+27+6+14+7+53+6+25+34+81+20+26|0+34+10+95+31+15+7+7+7+37+5+22+43+20+19+19+16+96+7+86+14+19+9+24+8+193		398000000	97741	UniProt_11132019_sprot.fasta	Q9WUB3|Q8CI94	0060M_WEC000004_1115GA_DDay7_MSMS_rep1Q3-27Pxxx.4394.4405.2	2	21.61	16.98	90.1	651000	508	(R)	IGEDYISDLDQLRK	(L)		12.32	3	832.925	1664.85	-0.0071	-4.3
Glycogen phosphorylase, muscle form	Q9WUB3	1	1.1	1023	94	1562.48	1562.48|318.41	81.3	0+17+13+4+10+6+17+3+11+13+112+29+175+4+11+2+110+6+27+6+14+7+53+6+25+34+81+20+26	0+17+13+4+10+6+17+3+11+13+112+29+175+4+11+2+110+6+27+6+14+7+53+6+25+34+81+20+26|0+34+10+95+31+15+7+7+7+37+5+22+43+20+19+19+16+96+7+86+14+19+9+24+8+193		398000000	97741	UniProt_11132019_sprot.fasta	Q9WUB3|Q8CI94	0047M_WEC000004_1031GA_DDay7_MSMS_rep1Q3-27Pxxx.6639.6675.2	2	21.6	16.16	93.3	746000	492	(R)	WLVLCNPGLAEVIAER	(I)	C:Carbamidomethylation,	18.4	11	920.493	1839.98	0	0
Glycogen phosphorylase, muscle form	Q9WUB3	1	1.1	1023	94	1562.48	1562.48|318.41	81.3	0+17+13+4+10+6+17+3+11+13+112+29+175+4+11+2+110+6+27+6+14+7+53+6+25+34+81+20+26	0+17+13+4+10+6+17+3+11+13+112+29+175+4+11+2+110+6+27+6+14+7+53+6+25+34+81+20+26|0+34+10+95+31+15+7+7+7+37+5+22+43+20+19+19+16+96+7+86+14+19+9+24+8+193		398000000	97741	UniProt_11132019_sprot.fasta	Q9WUB3|Q8CI94	0053M_WEC000004_1061GA_DDay7_MSMS_rep1Q3-27Pxxx.5331.5331.2	2	21.58	16.2	93.8	256000	522	(K)	LLSYVDDEAFIRDVAK	(V)		14.38	8	927.485	1853.96	-0.0027	-1.5
Glycogen phosphorylase, muscle form	Q9WUB3	1	1.1	1023	94	1562.48	1562.48|318.41	81.3	0+17+13+4+10+6+17+3+11+13+112+29+175+4+11+2+110+6+27+6+14+7+53+6+25+34+81+20+26	0+17+13+4+10+6+17+3+11+13+112+29+175+4+11+2+110+6+27+6+14+7+53+6+25+34+81+20+26|0+34+10+95+31+15+7+7+7+37+5+22+43+20+19+19+16+96+7+86+14+19+9+24+8+193		398000000	97741	UniProt_11132019_sprot.fasta	Q9WUB3|Q8CI94	0071M_WEC000004_1112TA_DDay7_MSMS_rep1Q3-27Pxxx.4253.4294.2	2	21.58	19.88	94.4	117000	657	(K)	VIPAADLSEQISTAGTEASGTGNMK	(F)		12.07	14	1224.59	2448.19	-0.0202	-8.2
Glycogen phosphorylase, muscle form	Q9WUB3	1	1.1	1023	94	1562.48	1562.48|318.41	81.3	0+17+13+4+10+6+17+3+11+13+112+29+175+4+11+2+110+6+27+6+14+7+53+6+25+34+81+20+26	0+17+13+4+10+6+17+3+11+13+112+29+175+4+11+2+110+6+27+6+14+7+53+6+25+34+81+20+26|0+34+10+95+31+15+7+7+7+37+5+22+43+20+19+19+16+96+7+86+14+19+9+24+8+193		398000000	97741	UniProt_11132019_sprot.fasta	Q9WUB3|Q8CI94	0050M_WEC000004_1083GA_DDay7_MSMS_rep1Q3-27Pxxx.7509.7567.3	3	21.56	16.3	100	2170000	249	(K)	APNDFNLKDFNVGGYIQAVLDR	(N)		21.73	20	822.754	2466.24	0.0047	1.9
Glycogen phosphorylase, muscle form	Q9WUB3	1	1.1	1023	94	1562.48	1562.48|318.41	81.3	0+17+13+4+10+6+17+3+11+13+112+29+175+4+11+2+110+6+27+6+14+7+53+6+25+34+81+20+26	0+17+13+4+10+6+17+3+11+13+112+29+175+4+11+2+110+6+27+6+14+7+53+6+25+34+81+20+26|0+34+10+95+31+15+7+7+7+37+5+22+43+20+19+19+16+96+7+86+14+19+9+24+8+193		398000000	97741	UniProt_11132019_sprot.fasta	Q9WUB3|Q8CI94	0056M_WEC000004_1111GA_DDay7_MSMS_rep1Q3-27Pxxx.7480.7580.3	3	21.56	15.24	100	1590000	249	(K)	APNDFNLKDFNVGGYIQAVLDR	(N)		21.75	16	822.752	2466.24	-0.0005	-0.2
Glycogen phosphorylase, muscle form	Q9WUB3	1	1.1	1023	94	1562.48	1562.48|318.41	81.3	0+17+13+4+10+6+17+3+11+13+112+29+175+4+11+2+110+6+27+6+14+7+53+6+25+34+81+20+26	0+17+13+4+10+6+17+3+11+13+112+29+175+4+11+2+110+6+27+6+14+7+53+6+25+34+81+20+26|0+34+10+95+31+15+7+7+7+37+5+22+43+20+19+19+16+96+7+86+14+19+9+24+8+193		398000000	97741	UniProt_11132019_sprot.fasta	Q9WUB3|Q8CI94	0053M_WEC000004_1061GA_DDay7_MSMS_rep1Q3-27Pxxx.4894.4894.3	3	21.53	11.55	94.3	723000	360	(R)	LDWDKAWDVTVK	(T)		13.12	2	492.589	1475.75	-0.001	-0.7
Glycogen phosphorylase, muscle form	Q9WUB3	1	1.1	1023	94	1562.48	1562.48|318.41	81.3	0+17+13+4+10+6+17+3+11+13+112+29+175+4+11+2+110+6+27+6+14+7+53+6+25+34+81+20+26	0+17+13+4+10+6+17+3+11+13+112+29+175+4+11+2+110+6+27+6+14+7+53+6+25+34+81+20+26|0+34+10+95+31+15+7+7+7+37+5+22+43+20+19+19+16+96+7+86+14+19+9+24+8+193		398000000	97741	UniProt_11132019_sprot.fasta	Q9WUB3|Q8CI94	0047M_WEC000004_1031GA_DDay7_MSMS_rep1Q3-27Pxxx.2629.2629.3	3	21.43	10.83	93	3170000	18	(R)	GLAGVENVSELKK	(N)		7.4	3	448.589	1343.75	-0.0012	-0.9
Glycogen phosphorylase, muscle form	Q9WUB3	1	1.1	1023	94	1562.48	1562.48|318.41	81.3	0+17+13+4+10+6+17+3+11+13+112+29+175+4+11+2+110+6+27+6+14+7+53+6+25+34+81+20+26	0+17+13+4+10+6+17+3+11+13+112+29+175+4+11+2+110+6+27+6+14+7+53+6+25+34+81+20+26|0+34+10+95+31+15+7+7+7+37+5+22+43+20+19+19+16+96+7+86+14+19+9+24+8+193		398000000	97741	UniProt_11132019_sprot.fasta	Q9WUB3|Q8CI94	0056M_WEC000004_1111GA_DDay7_MSMS_rep1Q3-27Pxxx.5352.5352.3	3	21.4	11.32	88.2	271000	334	(K)	VAIQLNDTHPSLAIPELMR	(I)		15	7	706.715	2118.14	-0.006	-2.8
Glycogen phosphorylase, muscle form	Q9WUB3	1	1.1	1023	94	1562.48	1562.48|318.41	81.3	0+17+13+4+10+6+17+3+11+13+112+29+175+4+11+2+110+6+27+6+14+7+53+6+25+34+81+20+26	0+17+13+4+10+6+17+3+11+13+112+29+175+4+11+2+110+6+27+6+14+7+53+6+25+34+81+20+26|0+34+10+95+31+15+7+7+7+37+5+22+43+20+19+19+16+96+7+86+14+19+9+24+8+193		398000000	97741	UniProt_11132019_sprot.fasta	Q9WUB3|Q8CI94	0067M_WEC000004_1061TA_DDay7_MSMS_rep1Q3-27Pxxx.2438.2453.2	2	21.38	10.83	89.3	201000	18	(R)	GLAGVENVSELKK	(N)		6.6	0	672.377	1343.75	-0.0062	-4.6
Glycogen phosphorylase, muscle form	Q9WUB3	1	1.1	1023	94	1562.48	1562.48|318.41	81.3	0+17+13+4+10+6+17+3+11+13+112+29+175+4+11+2+110+6+27+6+14+7+53+6+25+34+81+20+26	0+17+13+4+10+6+17+3+11+13+112+29+175+4+11+2+110+6+27+6+14+7+53+6+25+34+81+20+26|0+34+10+95+31+15+7+7+7+37+5+22+43+20+19+19+16+96+7+86+14+19+9+24+8+193		398000000	97741	UniProt_11132019_sprot.fasta	Q9WUB3|Q8CI94	0053M_WEC000004_1061GA_DDay7_MSMS_rep1Q3-27Pxxx.3016.3016.2	2	21.27	16.96	82.3	39100	440	(R)	INMAHLCIAGSHAVNGVAR	(I)	C:Carbamidomethylation,	7.73	3	996.004	1991.01	-0.006	-3
Glycogen phosphorylase, muscle form	Q9WUB3	1	1.1	1023	94	1562.48	1562.48|318.41	81.3	0+17+13+4+10+6+17+3+11+13+112+29+175+4+11+2+110+6+27+6+14+7+53+6+25+34+81+20+26	0+17+13+4+10+6+17+3+11+13+112+29+175+4+11+2+110+6+27+6+14+7+53+6+25+34+81+20+26|0+34+10+95+31+15+7+7+7+37+5+22+43+20+19+19+16+96+7+86+14+19+9+24+8+193		398000000	97741	UniProt_11132019_sprot.fasta	Q9WUB3|Q8CI94	0050M_WEC000004_1083GA_DDay7_MSMS_rep1Q3-27Pxxx.4108.4197.4	4	21.26	14.9	86.9	127000	467	(K)	TIFKDFYELEPHK	(F)		11.38	3	417.468	1666.85	0.0013	0.8
Glycogen phosphorylase, muscle form	Q9WUB3	1	1.1	1023	94	1562.48	1562.48|318.41	81.3	0+17+13+4+10+6+17+3+11+13+112+29+175+4+11+2+110+6+27+6+14+7+53+6+25+34+81+20+26	0+17+13+4+10+6+17+3+11+13+112+29+175+4+11+2+110+6+27+6+14+7+53+6+25+34+81+20+26|0+34+10+95+31+15+7+7+7+37+5+22+43+20+19+19+16+96+7+86+14+19+9+24+8+193		398000000	97741	UniProt_11132019_sprot.fasta	Q9WUB3|Q8CI94	0056M_WEC000004_1111GA_DDay7_MSMS_rep1Q3-27Pxxx.6876.7038.3	3	21.26	10.71	95.8	212000	294	(R)	LKQEYFVVAATLQDIIR	(R)		19.55	22	669.709	2007.13	-0.0145	-7.2
Glycogen phosphorylase, muscle form	Q9WUB3	1	1.1	1023	94	1562.48	1562.48|318.41	81.3	0+17+13+4+10+6+17+3+11+13+112+29+175+4+11+2+110+6+27+6+14+7+53+6+25+34+81+20+26	0+17+13+4+10+6+17+3+11+13+112+29+175+4+11+2+110+6+27+6+14+7+53+6+25+34+81+20+26|0+34+10+95+31+15+7+7+7+37+5+22+43+20+19+19+16+96+7+86+14+19+9+24+8+193		398000000	97741	UniProt_11132019_sprot.fasta	Q9WUB3|Q8CI94	0071M_WEC000004_1112TA_DDay7_MSMS_rep1Q3-27Pxxx.4979.5023.2	2	21.25	10.07	95.1	96600	508	(R)	IGEDYISDLDQLR	(K)		14.32	8	768.887	1536.75	0.0135	8.8
Glycogen phosphorylase, muscle form	Q9WUB3	1	1.1	1023	94	1562.48	1562.48|318.41	81.3	0+17+13+4+10+6+17+3+11+13+112+29+175+4+11+2+110+6+27+6+14+7+53+6+25+34+81+20+26	0+17+13+4+10+6+17+3+11+13+112+29+175+4+11+2+110+6+27+6+14+7+53+6+25+34+81+20+26|0+34+10+95+31+15+7+7+7+37+5+22+43+20+19+19+16+96+7+86+14+19+9+24+8+193		398000000	97741	UniProt_11132019_sprot.fasta	Q9WUB3|Q8CI94	0047M_WEC000004_1031GA_DDay7_MSMS_repAQ2-27Pxxx.2717.2768.2	2	21.14	11.12	97.1	390000	415	(R)	VAAAFPGDVDR	(L)		6.95	12	559.293	1117.56	0.0143	12.8
Glycogen phosphorylase, muscle form	Q9WUB3	1	1.1	1023	94	1562.48	1562.48|318.41	81.3	0+17+13+4+10+6+17+3+11+13+112+29+175+4+11+2+110+6+27+6+14+7+53+6+25+34+81+20+26	0+17+13+4+10+6+17+3+11+13+112+29+175+4+11+2+110+6+27+6+14+7+53+6+25+34+81+20+26|0+34+10+95+31+15+7+7+7+37+5+22+43+20+19+19+16+96+7+86+14+19+9+24+8+193		398000000	97741	UniProt_11132019_sprot.fasta	Q9WUB3|Q8CI94	0071M_WEC000004_1112TA_DDay7_MSMS_rep1Q3-27Pxxx.7250.7396.3	3	21.13	17.1	90.1	1350000	249	(K)	APNDFNLKDFNVGGYIQAVLDR	(N)		21.73	17	822.75	2466.24	-0.0057	-2.3
Glycogen phosphorylase, muscle form	Q9WUB3	1	1.1	1023	94	1562.48	1562.48|318.41	81.3	0+17+13+4+10+6+17+3+11+13+112+29+175+4+11+2+110+6+27+6+14+7+53+6+25+34+81+20+26	0+17+13+4+10+6+17+3+11+13+112+29+175+4+11+2+110+6+27+6+14+7+53+6+25+34+81+20+26|0+34+10+95+31+15+7+7+7+37+5+22+43+20+19+19+16+96+7+86+14+19+9+24+8+193		398000000	97741	UniProt_11132019_sprot.fasta	Q9WUB3|Q8CI94	0047M_WEC000004_1031GA_DDay7_MSMS_repAQ2-27Pxxx.4130.4130.3	3	21.11	17.12	86.8	142000	51	(R)	DYYFALAHTVR	(D)		10.87	5	452.567	1355.67	0.0134	9.9
Glycogen phosphorylase, muscle form	Q9WUB3	1	1.1	1023	94	1562.48	1562.48|318.41	81.3	0+17+13+4+10+6+17+3+11+13+112+29+175+4+11+2+110+6+27+6+14+7+53+6+25+34+81+20+26	0+17+13+4+10+6+17+3+11+13+112+29+175+4+11+2+110+6+27+6+14+7+53+6+25+34+81+20+26|0+34+10+95+31+15+7+7+7+37+5+22+43+20+19+19+16+96+7+86+14+19+9+24+8+193		398000000	97741	UniProt_11132019_sprot.fasta	Q9WUB3|Q8CI94	0060M_WEC000004_1115GA_DDay7_MSMS_rep1Q3-27Pxxx.4777.4790.4	4	21.11	16.45	92.8	83700	51	(R)	DYYFALAHTVRDHLVGR	(W)		13.37	3	509.012	2033.04	-0.011	-5.4
Glycogen phosphorylase, muscle form	Q9WUB3	1	1.1	1023	94	1562.48	1562.48|318.41	81.3	0+17+13+4+10+6+17+3+11+13+112+29+175+4+11+2+110+6+27+6+14+7+53+6+25+34+81+20+26	0+17+13+4+10+6+17+3+11+13+112+29+175+4+11+2+110+6+27+6+14+7+53+6+25+34+81+20+26|0+34+10+95+31+15+7+7+7+37+5+22+43+20+19+19+16+96+7+86+14+19+9+24+8+193		398000000	97741	UniProt_11132019_sprot.fasta	Q9WUB3|Q8CI94	0056M_WEC000004_1111GA_DDay7_MSMS_rep1Q3-27Pxxx.6275.6317.4	4	21.08	15.57	83.7	955000	325	(R)	TNFDAFPDKVAIQLNDTHPSLAIPELMR	(I)		17.83	9	789.156	3153.6	-0.0004	-0.1
Glycogen phosphorylase, muscle form	Q9WUB3	1	1.1	1023	94	1562.48	1562.48|318.41	81.3	0+17+13+4+10+6+17+3+11+13+112+29+175+4+11+2+110+6+27+6+14+7+53+6+25+34+81+20+26	0+17+13+4+10+6+17+3+11+13+112+29+175+4+11+2+110+6+27+6+14+7+53+6+25+34+81+20+26|0+34+10+95+31+15+7+7+7+37+5+22+43+20+19+19+16+96+7+86+14+19+9+24+8+193		398000000	97741	UniProt_11132019_sprot.fasta	Q9WUB3|Q8CI94	0056M_WEC000004_1111GA_DDay7_MSMS_rep1Q3-27Pxxx.8094.8094.3	3	21.06	17.98	79	50800	755	(K)	qPDLFKDIVNMLMHHDR	(F)	q:Pyroglutamic acid	23.68	5	698.006	2109.04	-17.0328	-3
Glycogen phosphorylase, muscle form	Q9WUB3	1	1.1	1023	94	1562.48	1562.48|318.41	81.3	0+17+13+4+10+6+17+3+11+13+112+29+175+4+11+2+110+6+27+6+14+7+53+6+25+34+81+20+26	0+17+13+4+10+6+17+3+11+13+112+29+175+4+11+2+110+6+27+6+14+7+53+6+25+34+81+20+26|0+34+10+95+31+15+7+7+7+37+5+22+43+20+19+19+16+96+7+86+14+19+9+24+8+193		398000000	97741	UniProt_11132019_sprot.fasta	Q9WUB3|Q8CI94	0056M_WEC000004_1111GA_DDay7_MSMS_rep1Q3-27Pxxx.4029.4029.3	3	21.04	14.26	89	132000	51	(R)	DYYFALAHTVR	(D)		11.05	7	452.562	1355.67	-0.0014	-1
Glycogen phosphorylase, muscle form	Q9WUB3	1	1.1	1023	94	1562.48	1562.48|318.41	81.3	0+17+13+4+10+6+17+3+11+13+112+29+175+4+11+2+110+6+27+6+14+7+53+6+25+34+81+20+26	0+17+13+4+10+6+17+3+11+13+112+29+175+4+11+2+110+6+27+6+14+7+53+6+25+34+81+20+26|0+34+10+95+31+15+7+7+7+37+5+22+43+20+19+19+16+96+7+86+14+19+9+24+8+193		398000000	97741	UniProt_11132019_sprot.fasta	Q9WUB3|Q8CI94	0050M_WEC000004_1083GA_DDay7_MSMS_rep1Q3-27Pxxx.4365.4433.2	2	21.01	18.72	92.3	279000	657	(K)	VIPAADLSEQISTAGTEASGTGNMK	(F)		12.05	11	1224.6	2448.19	-0.0047	-1.9
Glycogen phosphorylase, muscle form	Q9WUB3	1	1.1	1023	94	1562.48	1562.48|318.41	81.3	0+17+13+4+10+6+17+3+11+13+112+29+175+4+11+2+110+6+27+6+14+7+53+6+25+34+81+20+26	0+17+13+4+10+6+17+3+11+13+112+29+175+4+11+2+110+6+27+6+14+7+53+6+25+34+81+20+26|0+34+10+95+31+15+7+7+7+37+5+22+43+20+19+19+16+96+7+86+14+19+9+24+8+193		398000000	97741	UniProt_11132019_sprot.fasta	Q9WUB3|Q8CI94	0060M_WEC000004_1115GA_DDay7_MSMS_rep1Q3-27Pxxx.4017.4034.3	3	20.97	13.23	94.9	106000	623	(K)	LITAIGDVVNHDPAVGDRLR	(V)		11.15	7	711.056	2131.16	-0.0092	-4.3
Glycogen phosphorylase, muscle form	Q9WUB3	1	1.1	1023	94	1562.48	1562.48|318.41	81.3	0+17+13+4+10+6+17+3+11+13+112+29+175+4+11+2+110+6+27+6+14+7+53+6+25+34+81+20+26	0+17+13+4+10+6+17+3+11+13+112+29+175+4+11+2+110+6+27+6+14+7+53+6+25+34+81+20+26|0+34+10+95+31+15+7+7+7+37+5+22+43+20+19+19+16+96+7+86+14+19+9+24+8+193		398000000	97741	UniProt_11132019_sprot.fasta	Q9WUB3|Q8CI94	0047M_WEC000004_1031GA_DDay7_MSMS_rep1Q3-27Pxxx.4030.4053.3	3	20.95	16.15	90.2	278000	556	(K)	VHINPNSLFDVQVKR	(I)		10.8	4	589.329	1765.97	0.0009	0.5
Glycogen phosphorylase, muscle form	Q9WUB3	1	1.1	1023	94	1562.48	1562.48|318.41	81.3	0+17+13+4+10+6+17+3+11+13+112+29+175+4+11+2+110+6+27+6+14+7+53+6+25+34+81+20+26	0+17+13+4+10+6+17+3+11+13+112+29+175+4+11+2+110+6+27+6+14+7+53+6+25+34+81+20+26|0+34+10+95+31+15+7+7+7+37+5+22+43+20+19+19+16+96+7+86+14+19+9+24+8+193		398000000	97741	UniProt_11132019_sprot.fasta	Q9WUB3|Q8CI94	0050M_WEC000004_1083GA_DDay7_MSMS_rep1Q3-27Pxxx.5554.5791.2	2	20.9	15.93	92.2	796000	388	(R)	WPVHLMETLLPR	(H)		15.85	67	746.41	1491.81	-0.0018	-1.2
Glycogen phosphorylase, muscle form	Q9WUB3	1	1.1	1023	94	1562.48	1562.48|318.41	81.3	0+17+13+4+10+6+17+3+11+13+112+29+175+4+11+2+110+6+27+6+14+7+53+6+25+34+81+20+26	0+17+13+4+10+6+17+3+11+13+112+29+175+4+11+2+110+6+27+6+14+7+53+6+25+34+81+20+26|0+34+10+95+31+15+7+7+7+37+5+22+43+20+19+19+16+96+7+86+14+19+9+24+8+193		398000000	97741	UniProt_11132019_sprot.fasta	Q9WUB3|Q8CI94	0047M_WEC000004_1031GA_DDay7_MSMS_repAQ2-27Pxxx.3255.3286.3	3	20.85	17.34	84.1	566000	372	(K)	TCAYTNHTVLPEALER	(W)	C:Carbamidomethylation,	8.48	14	625.647	1874.91	0.0205	10.9
Glycogen phosphorylase, muscle form	Q9WUB3	1	1.1	1023	94	1562.48	1562.48|318.41	81.3	0+17+13+4+10+6+17+3+11+13+112+29+175+4+11+2+110+6+27+6+14+7+53+6+25+34+81+20+26	0+17+13+4+10+6+17+3+11+13+112+29+175+4+11+2+110+6+27+6+14+7+53+6+25+34+81+20+26|0+34+10+95+31+15+7+7+7+37+5+22+43+20+19+19+16+96+7+86+14+19+9+24+8+193		398000000	97741	UniProt_11132019_sprot.fasta	Q9WUB3|Q8CI94	0047M_WEC000004_1031GA_DDay7_MSMS_repAQ2-27Pxxx.5841.6016.3	3	20.85	15.78	93.8	813000	491	(R)	RWLVLCNPGLAEVIAER	(I)	C:Carbamidomethylation,	16.22	60	666.036	1996.08	0.0127	6.4
Glycogen phosphorylase, muscle form	Q9WUB3	1	1.1	1023	94	1562.48	1562.48|318.41	81.3	0+17+13+4+10+6+17+3+11+13+112+29+175+4+11+2+110+6+27+6+14+7+53+6+25+34+81+20+26	0+17+13+4+10+6+17+3+11+13+112+29+175+4+11+2+110+6+27+6+14+7+53+6+25+34+81+20+26|0+34+10+95+31+15+7+7+7+37+5+22+43+20+19+19+16+96+7+86+14+19+9+24+8+193		398000000	97741	UniProt_11132019_sprot.fasta	Q9WUB3|Q8CI94	0067M_WEC000004_1061TA_DDay7_MSMS_rep1Q3-27Pxxx.7164.7208.4	4	20.83	15.82	87.5	1130000	249	(K)	APNDFNLKDFNVGGYIQAVLDRNLAENISR	(V)		22.27	10	841.681	3363.71	-0.0071	-2.1
Glycogen phosphorylase, muscle form	Q9WUB3	1	1.1	1023	94	1562.48	1562.48|318.41	81.3	0+17+13+4+10+6+17+3+11+13+112+29+175+4+11+2+110+6+27+6+14+7+53+6+25+34+81+20+26	0+17+13+4+10+6+17+3+11+13+112+29+175+4+11+2+110+6+27+6+14+7+53+6+25+34+81+20+26|0+34+10+95+31+15+7+7+7+37+5+22+43+20+19+19+16+96+7+86+14+19+9+24+8+193		398000000	97741	UniProt_11132019_sprot.fasta	Q9WUB3|Q8CI94	0053M_WEC000004_1061GA_DDay7_MSMS_rep1Q3-27Pxxx.4274.4330.3	3	20.81	12.75	89.1	332000	467	(K)	TIFKDFYELEPHK	(F)		11.4	34	556.287	1666.85	-0.0015	-0.9
Glycogen phosphorylase, muscle form	Q9WUB3	1	1.1	1023	94	1562.48	1562.48|318.41	81.3	0+17+13+4+10+6+17+3+11+13+112+29+175+4+11+2+110+6+27+6+14+7+53+6+25+34+81+20+26	0+17+13+4+10+6+17+3+11+13+112+29+175+4+11+2+110+6+27+6+14+7+53+6+25+34+81+20+26|0+34+10+95+31+15+7+7+7+37+5+22+43+20+19+19+16+96+7+86+14+19+9+24+8+193		398000000	97741	UniProt_11132019_sprot.fasta	Q9WUB3|Q8CI94	0053M_WEC000004_1061GA_DDay7_MSMS_rep1Q3-27Pxxx.4895.4895.2	2	20.79	13.59	88.4	618000	360	(R)	LDWDKAWDVTVK	(T)		13.12	2	738.38	1475.75	-0.0007	-0.5
Glycogen phosphorylase, muscle form	Q9WUB3	1	1.1	1023	94	1562.48	1562.48|318.41	81.3	0+17+13+4+10+6+17+3+11+13+112+29+175+4+11+2+110+6+27+6+14+7+53+6+25+34+81+20+26	0+17+13+4+10+6+17+3+11+13+112+29+175+4+11+2+110+6+27+6+14+7+53+6+25+34+81+20+26|0+34+10+95+31+15+7+7+7+37+5+22+43+20+19+19+16+96+7+86+14+19+9+24+8+193		398000000	97741	UniProt_11132019_sprot.fasta	Q9WUB3|Q8CI94	0060M_WEC000004_1115GA_DDay7_MSMS_rep1Q3-27Pxxx.2849.2849.4	4	20.72	14.09	88.4	420000	440	(R)	INMAHLCIAGSHAVNGVAR	(I)	C:Carbamidomethylation,	7.65	3	498.506	1991.01	-0.0035	-1.7
Glycogen phosphorylase, muscle form	Q9WUB3	1	1.1	1023	94	1562.48	1562.48|318.41	81.3	0+17+13+4+10+6+17+3+11+13+112+29+175+4+11+2+110+6+27+6+14+7+53+6+25+34+81+20+26	0+17+13+4+10+6+17+3+11+13+112+29+175+4+11+2+110+6+27+6+14+7+53+6+25+34+81+20+26|0+34+10+95+31+15+7+7+7+37+5+22+43+20+19+19+16+96+7+86+14+19+9+24+8+193		398000000	97741	UniProt_11132019_sprot.fasta	Q9WUB3|Q8CI94	0071M_WEC000004_1112TA_DDay7_MSMS_rep1Q3-27Pxxx.2960.2960.4	4	20.64	14.05	86.7	88400	440	(R)	INMAHLCIAGSHAVnGVAR	(I)	C:Carbamidomethylation,n:Deamidated	8.77	37	498.751	1991.01	0.9772	-3.4
Glycogen phosphorylase, muscle form	Q9WUB3	1	1.1	1023	94	1562.48	1562.48|318.41	81.3	0+17+13+4+10+6+17+3+11+13+112+29+175+4+11+2+110+6+27+6+14+7+53+6+25+34+81+20+26	0+17+13+4+10+6+17+3+11+13+112+29+175+4+11+2+110+6+27+6+14+7+53+6+25+34+81+20+26|0+34+10+95+31+15+7+7+7+37+5+22+43+20+19+19+16+96+7+86+14+19+9+24+8+193		398000000	97741	UniProt_11132019_sprot.fasta	Q9WUB3|Q8CI94	0064M_WEC000004_1083TA_DDay7_MSMS_rep1Q3-27Pxxx.3913.3927.3	3	20.57	11.52	87.9	152000	467	(K)	TIFKDFYELEPHKFQNK	(T)		11.33	5	728.705	2184.11	-0.012	-5.5
Glycogen phosphorylase, muscle form	Q9WUB3	1	1.1	1023	94	1562.48	1562.48|318.41	81.3	0+17+13+4+10+6+17+3+11+13+112+29+175+4+11+2+110+6+27+6+14+7+53+6+25+34+81+20+26	0+17+13+4+10+6+17+3+11+13+112+29+175+4+11+2+110+6+27+6+14+7+53+6+25+34+81+20+26|0+34+10+95+31+15+7+7+7+37+5+22+43+20+19+19+16+96+7+86+14+19+9+24+8+193		398000000	97741	UniProt_11132019_sprot.fasta	Q9WUB3|Q8CI94	0047M_WEC000004_1031GA_DDay7_MSMS_rep1Q3-27Pxxx.4921.4921.5	5	20.54	16.35	88.1	60500	51	(R)	DYYFALAHTVRDHLVGR	(W)		13.32	4	407.414	2033.04	0.0039	1.9
Glycogen phosphorylase, muscle form	Q9WUB3	1	1.1	1023	94	1562.48	1562.48|318.41	81.3	0+17+13+4+10+6+17+3+11+13+112+29+175+4+11+2+110+6+27+6+14+7+53+6+25+34+81+20+26	0+17+13+4+10+6+17+3+11+13+112+29+175+4+11+2+110+6+27+6+14+7+53+6+25+34+81+20+26|0+34+10+95+31+15+7+7+7+37+5+22+43+20+19+19+16+96+7+86+14+19+9+24+8+193		398000000	97741	UniProt_11132019_sprot.fasta	Q9WUB3|Q8CI94	0067M_WEC000004_1061TA_DDay7_MSMS_rep1Q3-27Pxxx.4136.4136.2	2	20.53	18.48	85.1	42300	657	(K)	VIPAADLSEQISTAGTEASGTGNMK	(F)		12.17	7	1224.59	2448.19	-0.0194	-7.9
Glycogen phosphorylase, muscle form	Q9WUB3	1	1.1	1023	94	1562.48	1562.48|318.41	81.3	0+17+13+4+10+6+17+3+11+13+112+29+175+4+11+2+110+6+27+6+14+7+53+6+25+34+81+20+26	0+17+13+4+10+6+17+3+11+13+112+29+175+4+11+2+110+6+27+6+14+7+53+6+25+34+81+20+26|0+34+10+95+31+15+7+7+7+37+5+22+43+20+19+19+16+96+7+86+14+19+9+24+8+193		398000000	97741	UniProt_11132019_sprot.fasta	Q9WUB3|Q8CI94	0050M_WEC000004_1083GA_DDay7_MSMS_rep1Q3-27Pxxx.4752.4773.3	3	20.52	10.1	94	474000	360	(R)	LDWDKAWDVTVK	(T)		13.15	4	492.59	1475.75	0.0023	1.6
Glycogen phosphorylase, muscle form	Q9WUB3	1	1.1	1023	94	1562.48	1562.48|318.41	81.3	0+17+13+4+10+6+17+3+11+13+112+29+175+4+11+2+110+6+27+6+14+7+53+6+25+34+81+20+26	0+17+13+4+10+6+17+3+11+13+112+29+175+4+11+2+110+6+27+6+14+7+53+6+25+34+81+20+26|0+34+10+95+31+15+7+7+7+37+5+22+43+20+19+19+16+96+7+86+14+19+9+24+8+193		398000000	97741	UniProt_11132019_sprot.fasta	Q9WUB3|Q8CI94	0060M_WEC000004_1115GA_DDay7_MSMS_rep1Q3-27Pxxx.4269.4330.2	2	20.51	19.35	92	225000	657	(K)	VIPAADLSEQISTAGTEASGTGNMK	(F)		11.95	12	1224.59	2448.19	-0.0103	-4.2
Glycogen phosphorylase, muscle form	Q9WUB3	1	1.1	1023	94	1562.48	1562.48|318.41	81.3	0+17+13+4+10+6+17+3+11+13+112+29+175+4+11+2+110+6+27+6+14+7+53+6+25+34+81+20+26	0+17+13+4+10+6+17+3+11+13+112+29+175+4+11+2+110+6+27+6+14+7+53+6+25+34+81+20+26|0+34+10+95+31+15+7+7+7+37+5+22+43+20+19+19+16+96+7+86+14+19+9+24+8+193		398000000	97741	UniProt_11132019_sprot.fasta	Q9WUB3|Q8CI94	0050M_WEC000004_1083GA_DDay7_MSMS_rep1Q3-27Pxxx.4087.4087.2	2	20.5	14.27	87.9	12000	761	(K)	DIVNMLMHHDR	(F)		10.55	3	690.829	1380.65	-0.0013	-0.9
Glycogen phosphorylase, muscle form	Q9WUB3	1	1.1	1023	94	1562.48	1562.48|318.41	81.3	0+17+13+4+10+6+17+3+11+13+112+29+175+4+11+2+110+6+27+6+14+7+53+6+25+34+81+20+26	0+17+13+4+10+6+17+3+11+13+112+29+175+4+11+2+110+6+27+6+14+7+53+6+25+34+81+20+26|0+34+10+95+31+15+7+7+7+37+5+22+43+20+19+19+16+96+7+86+14+19+9+24+8+193		398000000	97741	UniProt_11132019_sprot.fasta	Q9WUB3|Q8CI94	0074M_WEC000004_1115TA_DDay7_MSMS_rep1Q3-27Pxxx.4772.4781.2	2	20.48	11.58	90.6	76700	522	(K)	LLSYVDDEAFIR	(D)		13.67	6	720.866	1440.74	-0.0123	-8.6
Glycogen phosphorylase, muscle form	Q9WUB3	1	1.1	1023	94	1562.48	1562.48|318.41	81.3	0+17+13+4+10+6+17+3+11+13+112+29+175+4+11+2+110+6+27+6+14+7+53+6+25+34+81+20+26	0+17+13+4+10+6+17+3+11+13+112+29+175+4+11+2+110+6+27+6+14+7+53+6+25+34+81+20+26|0+34+10+95+31+15+7+7+7+37+5+22+43+20+19+19+16+96+7+86+14+19+9+24+8+193		398000000	97741	UniProt_11132019_sprot.fasta	Q9WUB3|Q8CI94	0064M_WEC000004_1083TA_DDay7_MSMS_rep1Q3-27Pxxx.6244.6280.2	2	20.45	15.13	86.2	87600	492	(R)	WLVLCNPGLAEVIAER	(I)	C:Carbamidomethylation,	18.67	12	920.485	1839.98	-0.0157	-8.5
Glycogen phosphorylase, muscle form	Q9WUB3	1	1.1	1023	94	1562.48	1562.48|318.41	81.3	0+17+13+4+10+6+17+3+11+13+112+29+175+4+11+2+110+6+27+6+14+7+53+6+25+34+81+20+26	0+17+13+4+10+6+17+3+11+13+112+29+175+4+11+2+110+6+27+6+14+7+53+6+25+34+81+20+26|0+34+10+95+31+15+7+7+7+37+5+22+43+20+19+19+16+96+7+86+14+19+9+24+8+193		398000000	97741	UniProt_11132019_sprot.fasta	Q9WUB3|Q8CI94	0047M_WEC000004_1031GA_DDay7_MSMS_rep1Q3-27Pxxx.4827.4827.3	3	20.44	11.11	91.4	479000	360	(R)	LDWDKAWDVTVK	(T)		13.07	4	492.591	1475.75	0.004	2.7
Glycogen phosphorylase, muscle form	Q9WUB3	1	1.1	1023	94	1562.48	1562.48|318.41	81.3	0+17+13+4+10+6+17+3+11+13+112+29+175+4+11+2+110+6+27+6+14+7+53+6+25+34+81+20+26	0+17+13+4+10+6+17+3+11+13+112+29+175+4+11+2+110+6+27+6+14+7+53+6+25+34+81+20+26|0+34+10+95+31+15+7+7+7+37+5+22+43+20+19+19+16+96+7+86+14+19+9+24+8+193		398000000	97741	UniProt_11132019_sprot.fasta	Q9WUB3|Q8CI94	0047M_WEC000004_1031GA_DDay7_MSMS_repAQ2-27Pxxx.4835.4835.3	3	20.44	10.81	91.8	582000	360	(R)	LDWDKAWDVTVK	(T)		12.92	2	492.594	1475.75	0.0136	9.2
Glycogen phosphorylase, muscle form	Q9WUB3	1	1.1	1023	94	1562.48	1562.48|318.41	81.3	0+17+13+4+10+6+17+3+11+13+112+29+175+4+11+2+110+6+27+6+14+7+53+6+25+34+81+20+26	0+17+13+4+10+6+17+3+11+13+112+29+175+4+11+2+110+6+27+6+14+7+53+6+25+34+81+20+26|0+34+10+95+31+15+7+7+7+37+5+22+43+20+19+19+16+96+7+86+14+19+9+24+8+193		398000000	97741	UniProt_11132019_sprot.fasta	Q9WUB3|Q8CI94	0047M_WEC000004_1031GA_DDay7_MSMS_repAQ2-27Pxxx.4031.4058.3	3	20.34	13.78	91.4	825000	726	(R)	GYNAQEYYDRIPELR	(Q)		10.7	4	629.644	1886.9	0.0144	7.6
Glycogen phosphorylase, muscle form	Q9WUB3	1	1.1	1023	94	1562.48	1562.48|318.41	81.3	0+17+13+4+10+6+17+3+11+13+112+29+175+4+11+2+110+6+27+6+14+7+53+6+25+34+81+20+26	0+17+13+4+10+6+17+3+11+13+112+29+175+4+11+2+110+6+27+6+14+7+53+6+25+34+81+20+26|0+34+10+95+31+15+7+7+7+37+5+22+43+20+19+19+16+96+7+86+14+19+9+24+8+193		398000000	97741	UniProt_11132019_sprot.fasta	Q9WUB3|Q8CI94	0047M_WEC000004_1031GA_DDay7_MSMS_repAQ2-27Pxxx.4187.4187.4	4	20.34	11.62	89.6	209000	467	(K)	TIFKDFYELEPHK	(F)		11.05	2	417.473	1666.85	0.0219	13.1
Glycogen phosphorylase, muscle form	Q9WUB3	1	1.1	1023	94	1562.48	1562.48|318.41	81.3	0+17+13+4+10+6+17+3+11+13+112+29+175+4+11+2+110+6+27+6+14+7+53+6+25+34+81+20+26	0+17+13+4+10+6+17+3+11+13+112+29+175+4+11+2+110+6+27+6+14+7+53+6+25+34+81+20+26|0+34+10+95+31+15+7+7+7+37+5+22+43+20+19+19+16+96+7+86+14+19+9+24+8+193		398000000	97741	UniProt_11132019_sprot.fasta	Q9WUB3|Q8CI94	0061M_WEC000004_1031TA_DDay7_MSMS_rep1Q3-27Pxxx.7698.7698.4	4	20.33	20.33	75	15500	755	(K)	qPDLFKDIVNMLMHHDR	(F)	q:Pyroglutamic acid	23.7	5	523.755	2109.04	-17.0377	-5.3
Glycogen phosphorylase, muscle form	Q9WUB3	1	1.1	1023	94	1562.48	1562.48|318.41	81.3	0+17+13+4+10+6+17+3+11+13+112+29+175+4+11+2+110+6+27+6+14+7+53+6+25+34+81+20+26	0+17+13+4+10+6+17+3+11+13+112+29+175+4+11+2+110+6+27+6+14+7+53+6+25+34+81+20+26|0+34+10+95+31+15+7+7+7+37+5+22+43+20+19+19+16+96+7+86+14+19+9+24+8+193		398000000	97741	UniProt_11132019_sprot.fasta	Q9WUB3|Q8CI94	0047M_WEC000004_1031GA_DDay7_MSMS_rep1Q3-27Pxxx.5738.5824.2	2	20.32	14.83	82.6	278000	388	(R)	WPVHLMETLLPR	(H)		15.65	59	746.407	1491.81	-0.0076	-5.1
Glycogen phosphorylase, muscle form	Q9WUB3	1	1.1	1023	94	1562.48	1562.48|318.41	81.3	0+17+13+4+10+6+17+3+11+13+112+29+175+4+11+2+110+6+27+6+14+7+53+6+25+34+81+20+26	0+17+13+4+10+6+17+3+11+13+112+29+175+4+11+2+110+6+27+6+14+7+53+6+25+34+81+20+26|0+34+10+95+31+15+7+7+7+37+5+22+43+20+19+19+16+96+7+86+14+19+9+24+8+193		398000000	97741	UniProt_11132019_sprot.fasta	Q9WUB3|Q8CI94	0047M_WEC000004_1031GA_DDay7_MSMS_repAQ2-27Pxxx.5013.5013.2	2	20.32	13.27	93.7	124000	522	(K)	LLSYVDDEAFIR	(D)		13.4	2	720.877	1440.74	0.0104	7.2
Glycogen phosphorylase, muscle form	Q9WUB3	1	1.1	1023	94	1562.48	1562.48|318.41	81.3	0+17+13+4+10+6+17+3+11+13+112+29+175+4+11+2+110+6+27+6+14+7+53+6+25+34+81+20+26	0+17+13+4+10+6+17+3+11+13+112+29+175+4+11+2+110+6+27+6+14+7+53+6+25+34+81+20+26|0+34+10+95+31+15+7+7+7+37+5+22+43+20+19+19+16+96+7+86+14+19+9+24+8+193		398000000	97741	UniProt_11132019_sprot.fasta	Q9WUB3|Q8CI94	0074M_WEC000004_1115TA_DDay7_MSMS_rep1Q3-27Pxxx.2551.2551.3	3	20.29	9.73	94.4	1310000	18	(R)	GLAGVENVSELKK	(N)		7.47	11	448.587	1343.75	-0.0068	-5.1
Glycogen phosphorylase, muscle form	Q9WUB3	1	1.1	1023	94	1562.48	1562.48|318.41	81.3	0+17+13+4+10+6+17+3+11+13+112+29+175+4+11+2+110+6+27+6+14+7+53+6+25+34+81+20+26	0+17+13+4+10+6+17+3+11+13+112+29+175+4+11+2+110+6+27+6+14+7+53+6+25+34+81+20+26|0+34+10+95+31+15+7+7+7+37+5+22+43+20+19+19+16+96+7+86+14+19+9+24+8+193		398000000	97741	UniProt_11132019_sprot.fasta	Q9WUB3|Q8CI94	0053M_WEC000004_1061GA_DDay7_MSMS_rep1Q3-27Pxxx.4251.4331.4	4	20.26	13.22	88	276000	467	(K)	TIFKDFYELEPHK	(F)		11.43	27	417.468	1666.85	0.0027	1.6
Glycogen phosphorylase, muscle form	Q9WUB3	1	1.1	1023	94	1562.48	1562.48|318.41	81.3	0+17+13+4+10+6+17+3+11+13+112+29+175+4+11+2+110+6+27+6+14+7+53+6+25+34+81+20+26	0+17+13+4+10+6+17+3+11+13+112+29+175+4+11+2+110+6+27+6+14+7+53+6+25+34+81+20+26|0+34+10+95+31+15+7+7+7+37+5+22+43+20+19+19+16+96+7+86+14+19+9+24+8+193		398000000	97741	UniProt_11132019_sprot.fasta	Q9WUB3|Q8CI94	0047M_WEC000004_1031GA_DDay7_MSMS_rep1Q3-27Pxxx.5184.5207.2	2	20.23	10.06	94.6	246000	508	(R)	IGEDYISDLDQLR	(K)		14.08	6	768.88	1536.75	-0.0011	-0.7
Glycogen phosphorylase, muscle form	Q9WUB3	1	1.1	1023	94	1562.48	1562.48|318.41	81.3	0+17+13+4+10+6+17+3+11+13+112+29+175+4+11+2+110+6+27+6+14+7+53+6+25+34+81+20+26	0+17+13+4+10+6+17+3+11+13+112+29+175+4+11+2+110+6+27+6+14+7+53+6+25+34+81+20+26|0+34+10+95+31+15+7+7+7+37+5+22+43+20+19+19+16+96+7+86+14+19+9+24+8+193		398000000	97741	UniProt_11132019_sprot.fasta	Q9WUB3|Q8CI94	0047M_WEC000004_1031GA_DDay7_MSMS_repAQ2-27Pxxx.2634.2634.3	3	20.23	10.94	93	3750000	18	(R)	GLAGVENVSELKK	(N)		7.27	2	448.595	1343.75	0.0168	12.5
Glycogen phosphorylase, muscle form	Q9WUB3	1	1.1	1023	94	1562.48	1562.48|318.41	81.3	0+17+13+4+10+6+17+3+11+13+112+29+175+4+11+2+110+6+27+6+14+7+53+6+25+34+81+20+26	0+17+13+4+10+6+17+3+11+13+112+29+175+4+11+2+110+6+27+6+14+7+53+6+25+34+81+20+26|0+34+10+95+31+15+7+7+7+37+5+22+43+20+19+19+16+96+7+86+14+19+9+24+8+193		398000000	97741	UniProt_11132019_sprot.fasta	Q9WUB3|Q8CI94	0067M_WEC000004_1061TA_DDay7_MSMS_rep1Q3-27Pxxx.5977.6013.4	4	20.23	17.73	82.3	413000	325	(R)	TNFDAFPDKVAIQLNDTHPSLAIPELMR	(I)		18.1	8	789.154	3153.6	-0.0117	-3.7
Glycogen phosphorylase, muscle form	Q9WUB3	1	1.1	1023	94	1562.48	1562.48|318.41	81.3	0+17+13+4+10+6+17+3+11+13+112+29+175+4+11+2+110+6+27+6+14+7+53+6+25+34+81+20+26	0+17+13+4+10+6+17+3+11+13+112+29+175+4+11+2+110+6+27+6+14+7+53+6+25+34+81+20+26|0+34+10+95+31+15+7+7+7+37+5+22+43+20+19+19+16+96+7+86+14+19+9+24+8+193		398000000	97741	UniProt_11132019_sprot.fasta	Q9WUB3|Q8CI94	0061M_WEC000004_1031TA_DDay7_MSMS_rep1Q3-27Pxxx.2478.2490.2	2	20.21	12.28	89.6	888000	18	(R)	GLAGVENVSELKK	(N)		7.15	8	672.374	1343.75	-0.0117	-8.7
Glycogen phosphorylase, muscle form	Q9WUB3	1	1.1	1023	94	1562.48	1562.48|318.41	81.3	0+17+13+4+10+6+17+3+11+13+112+29+175+4+11+2+110+6+27+6+14+7+53+6+25+34+81+20+26	0+17+13+4+10+6+17+3+11+13+112+29+175+4+11+2+110+6+27+6+14+7+53+6+25+34+81+20+26|0+34+10+95+31+15+7+7+7+37+5+22+43+20+19+19+16+96+7+86+14+19+9+24+8+193		398000000	97741	UniProt_11132019_sprot.fasta	Q9WUB3|Q8CI94	0074M_WEC000004_1115TA_DDay7_MSMS_rep1Q3-27Pxxx.5340.5359.2	2	20.2	15.16	89	42800	171	(K)	ICGGWQMEEADDWLR	(Y)	C:Carbamidomethylation,	15.42	7	933.396	1865.8	-0.0104	-5.6
Glycogen phosphorylase, muscle form	Q9WUB3	1	1.1	1023	94	1562.48	1562.48|318.41	81.3	0+17+13+4+10+6+17+3+11+13+112+29+175+4+11+2+110+6+27+6+14+7+53+6+25+34+81+20+26	0+17+13+4+10+6+17+3+11+13+112+29+175+4+11+2+110+6+27+6+14+7+53+6+25+34+81+20+26|0+34+10+95+31+15+7+7+7+37+5+22+43+20+19+19+16+96+7+86+14+19+9+24+8+193		398000000	97741	UniProt_11132019_sprot.fasta	Q9WUB3|Q8CI94	0050M_WEC000004_1083GA_DDay7_MSMS_rep1Q3-27Pxxx.4887.4887.2	2	20.16	10.1	93.9	279000	522	(K)	LLSYVDDEAFIR	(D)		13.52	2	720.87	1440.74	-0.0034	-2.3
Glycogen phosphorylase, muscle form	Q9WUB3	1	1.1	1023	94	1562.48	1562.48|318.41	81.3	0+17+13+4+10+6+17+3+11+13+112+29+175+4+11+2+110+6+27+6+14+7+53+6+25+34+81+20+26	0+17+13+4+10+6+17+3+11+13+112+29+175+4+11+2+110+6+27+6+14+7+53+6+25+34+81+20+26|0+34+10+95+31+15+7+7+7+37+5+22+43+20+19+19+16+96+7+86+14+19+9+24+8+193		398000000	97741	UniProt_11132019_sprot.fasta	Q9WUB3|Q8CI94	0074M_WEC000004_1115TA_DDay7_MSMS_rep1Q3-27Pxxx.7236.7278.3	3	20.1	17.11	89.1	2070000	249	(K)	APNDFNLKDFNVGGYIQAVLDR	(N)		21.7	21	822.749	2466.24	-0.0076	-3.1
Glycogen phosphorylase, muscle form	Q9WUB3	1	1.1	1023	94	1562.48	1562.48|318.41	81.3	0+17+13+4+10+6+17+3+11+13+112+29+175+4+11+2+110+6+27+6+14+7+53+6+25+34+81+20+26	0+17+13+4+10+6+17+3+11+13+112+29+175+4+11+2+110+6+27+6+14+7+53+6+25+34+81+20+26|0+34+10+95+31+15+7+7+7+37+5+22+43+20+19+19+16+96+7+86+14+19+9+24+8+193		398000000	97741	UniProt_11132019_sprot.fasta	Q9WUB3|Q8CI94	0056M_WEC000004_1111GA_DDay7_MSMS_rep1Q3-27Pxxx.7212.7419.3	3	20.06	9.78	100	256000	257	(K)	DFNVGGYIQAVLDR	(N)		21.08	61	522.934	1566.79	-0.004	-2.6
Glycogen phosphorylase, muscle form	Q9WUB3	1	1.1	1023	94	1562.48	1562.48|318.41	81.3	0+17+13+4+10+6+17+3+11+13+112+29+175+4+11+2+110+6+27+6+14+7+53+6+25+34+81+20+26	0+17+13+4+10+6+17+3+11+13+112+29+175+4+11+2+110+6+27+6+14+7+53+6+25+34+81+20+26|0+34+10+95+31+15+7+7+7+37+5+22+43+20+19+19+16+96+7+86+14+19+9+24+8+193		398000000	97741	UniProt_11132019_sprot.fasta	Q9WUB3|Q8CI94	0047M_WEC000004_1031GA_DDay7_MSMS_repAQ2-27Pxxx.5174.5174.2	2	20.04	10.22	91.9	159000	508	(R)	IGEDYISDLDQLR	(K)		13.93	8	768.896	1536.75	0.0318	20.7
Glycogen phosphorylase, muscle form	Q9WUB3	1	1.1	1023	94	1562.48	1562.48|318.41	81.3	0+17+13+4+10+6+17+3+11+13+112+29+175+4+11+2+110+6+27+6+14+7+53+6+25+34+81+20+26	0+17+13+4+10+6+17+3+11+13+112+29+175+4+11+2+110+6+27+6+14+7+53+6+25+34+81+20+26|0+34+10+95+31+15+7+7+7+37+5+22+43+20+19+19+16+96+7+86+14+19+9+24+8+193		398000000	97741	UniProt_11132019_sprot.fasta	Q9WUB3|Q8CI94	0074M_WEC000004_1115TA_DDay7_MSMS_rep1Q3-27Pxxx.5232.5248.3	3	20.04	8.84	85	104000	334	(K)	VAIQLNDTHPSLAIPELMR	(I)		15.15	13	706.711	2118.14	-0.0185	-8.7
Glycogen phosphorylase, muscle form	Q9WUB3	1	1.1	1023	94	1562.48	1562.48|318.41	81.3	0+17+13+4+10+6+17+3+11+13+112+29+175+4+11+2+110+6+27+6+14+7+53+6+25+34+81+20+26	0+17+13+4+10+6+17+3+11+13+112+29+175+4+11+2+110+6+27+6+14+7+53+6+25+34+81+20+26|0+34+10+95+31+15+7+7+7+37+5+22+43+20+19+19+16+96+7+86+14+19+9+24+8+193		398000000	97741	UniProt_11132019_sprot.fasta	Q9WUB3|Q8CI94	0060M_WEC000004_1115GA_DDay7_MSMS_rep1Q3-27Pxxx.7637.7637.4	4	20	14.47	83.6	212000	249	(K)	APNDFNLKDFNVGGYIQAVLDRNLAENISR	(V)		22.32	4	841.68	3363.71	-0.0115	-3.4
Glycogen phosphorylase, muscle form	Q9WUB3	1	1.1	1023	94	1562.48	1562.48|318.41	81.3	0+17+13+4+10+6+17+3+11+13+112+29+175+4+11+2+110+6+27+6+14+7+53+6+25+34+81+20+26	0+17+13+4+10+6+17+3+11+13+112+29+175+4+11+2+110+6+27+6+14+7+53+6+25+34+81+20+26|0+34+10+95+31+15+7+7+7+37+5+22+43+20+19+19+16+96+7+86+14+19+9+24+8+193		398000000	97741	UniProt_11132019_sprot.fasta	Q9WUB3|Q8CI94	0053M_WEC000004_1061GA_DDay7_MSMS_rep1Q3-27Pxxx.8358.8381.4	4	19.94	17.01	90	245000	755	(K)	qPDLFKDIVNMLMHHDR	(F)	q:Pyroglutamic acid	23.73	4	523.758	2109.04	-17.0271	-0.2
Glycogen phosphorylase, muscle form	Q9WUB3	1	1.1	1023	94	1562.48	1562.48|318.41	81.3	0+17+13+4+10+6+17+3+11+13+112+29+175+4+11+2+110+6+27+6+14+7+53+6+25+34+81+20+26	0+17+13+4+10+6+17+3+11+13+112+29+175+4+11+2+110+6+27+6+14+7+53+6+25+34+81+20+26|0+34+10+95+31+15+7+7+7+37+5+22+43+20+19+19+16+96+7+86+14+19+9+24+8+193		398000000	97741	UniProt_11132019_sprot.fasta	Q9WUB3|Q8CI94	0050M_WEC000004_1083GA_DDay7_MSMS_rep1Q3-27Pxxx.8140.8157.3	3	19.93	15.79	88.8	139000	755	(K)	qPDLFKDIVNMLMHHDR	(F)	q:Pyroglutamic acid	23.77	5	698.007	2109.04	-17.0307	-2
Glycogen phosphorylase, muscle form	Q9WUB3	1	1.1	1023	94	1562.48	1562.48|318.41	81.3	0+17+13+4+10+6+17+3+11+13+112+29+175+4+11+2+110+6+27+6+14+7+53+6+25+34+81+20+26	0+17+13+4+10+6+17+3+11+13+112+29+175+4+11+2+110+6+27+6+14+7+53+6+25+34+81+20+26|0+34+10+95+31+15+7+7+7+37+5+22+43+20+19+19+16+96+7+86+14+19+9+24+8+193		398000000	97741	UniProt_11132019_sprot.fasta	Q9WUB3|Q8CI94	0071M_WEC000004_1112TA_DDay7_MSMS_rep1Q3-27Pxxx.4376.4376.2	2	19.91	17.23	83.4	268000	508	(R)	IGEDYISDLDQLRK	(L)		12.47	5	832.921	1664.85	-0.015	-9
Glycogen phosphorylase, muscle form	Q9WUB3	1	1.1	1023	94	1562.48	1562.48|318.41	81.3	0+17+13+4+10+6+17+3+11+13+112+29+175+4+11+2+110+6+27+6+14+7+53+6+25+34+81+20+26	0+17+13+4+10+6+17+3+11+13+112+29+175+4+11+2+110+6+27+6+14+7+53+6+25+34+81+20+26|0+34+10+95+31+15+7+7+7+37+5+22+43+20+19+19+16+96+7+86+14+19+9+24+8+193		398000000	97741	UniProt_11132019_sprot.fasta	Q9WUB3|Q8CI94	0060M_WEC000004_1115GA_DDay7_MSMS_rep1Q3-27Pxxx.5559.5712.3	3	19.9	16.45	82.1	407000	491	(R)	RWLVLCNPGLAEVIAER	(I)	C:Carbamidomethylation,	16.05	65	666.026	1996.08	-0.0172	-8.6
Glycogen phosphorylase, muscle form	Q9WUB3	1	1.1	1023	94	1562.48	1562.48|318.41	81.3	0+17+13+4+10+6+17+3+11+13+112+29+175+4+11+2+110+6+27+6+14+7+53+6+25+34+81+20+26	0+17+13+4+10+6+17+3+11+13+112+29+175+4+11+2+110+6+27+6+14+7+53+6+25+34+81+20+26|0+34+10+95+31+15+7+7+7+37+5+22+43+20+19+19+16+96+7+86+14+19+9+24+8+193		398000000	97741	UniProt_11132019_sprot.fasta	Q9WUB3|Q8CI94	0074M_WEC000004_1115TA_DDay7_MSMS_rep1Q3-27Pxxx.4215.4261.2	2	19.89	18.19	88	142000	657	(K)	VIPAADLSEQISTAGTEASGTGNMK	(F)		12.07	12	1224.59	2448.19	-0.0198	-8.1
Glycogen phosphorylase, muscle form	Q9WUB3	1	1.1	1023	94	1562.48	1562.48|318.41	81.3	0+17+13+4+10+6+17+3+11+13+112+29+175+4+11+2+110+6+27+6+14+7+53+6+25+34+81+20+26	0+17+13+4+10+6+17+3+11+13+112+29+175+4+11+2+110+6+27+6+14+7+53+6+25+34+81+20+26|0+34+10+95+31+15+7+7+7+37+5+22+43+20+19+19+16+96+7+86+14+19+9+24+8+193		398000000	97741	UniProt_11132019_sprot.fasta	Q9WUB3|Q8CI94	0050M_WEC000004_1083GA_DDay7_MSMS_rep1Q3-27Pxxx.4082.4082.3	3	19.88	13.8	90.2	92200	761	(K)	DIVNMLMHHDR	(F)		11.17	4	460.889	1380.65	0.0027	2
Glycogen phosphorylase, muscle form	Q9WUB3	1	1.1	1023	94	1562.48	1562.48|318.41	81.3	0+17+13+4+10+6+17+3+11+13+112+29+175+4+11+2+110+6+27+6+14+7+53+6+25+34+81+20+26	0+17+13+4+10+6+17+3+11+13+112+29+175+4+11+2+110+6+27+6+14+7+53+6+25+34+81+20+26|0+34+10+95+31+15+7+7+7+37+5+22+43+20+19+19+16+96+7+86+14+19+9+24+8+193		398000000	97741	UniProt_11132019_sprot.fasta	Q9WUB3|Q8CI94	0053M_WEC000004_1061GA_DDay7_MSMS_rep1Q3-27Pxxx.4200.4200.3	3	19.87	15.5	90.3	284000	51	(R)	DYYFALAHTVR	(D)		11.12	3	452.563	1355.67	-0.0006	-0.4
Glycogen phosphorylase, muscle form	Q9WUB3	1	1.1	1023	94	1562.48	1562.48|318.41	81.3	0+17+13+4+10+6+17+3+11+13+112+29+175+4+11+2+110+6+27+6+14+7+53+6+25+34+81+20+26	0+17+13+4+10+6+17+3+11+13+112+29+175+4+11+2+110+6+27+6+14+7+53+6+25+34+81+20+26|0+34+10+95+31+15+7+7+7+37+5+22+43+20+19+19+16+96+7+86+14+19+9+24+8+193		398000000	97741	UniProt_11132019_sprot.fasta	Q9WUB3|Q8CI94	0071M_WEC000004_1112TA_DDay7_MSMS_rep1Q3-27Pxxx.7816.7831.4	4	19.87	18.38	87.8	79900	755	(K)	qPDLFKDIVNMLMHHDR	(F)	q:Pyroglutamic acid	23.67	4	523.756	2109.04	-17.0347	-3.9
Glycogen phosphorylase, muscle form	Q9WUB3	1	1.1	1023	94	1562.48	1562.48|318.41	81.3	0+17+13+4+10+6+17+3+11+13+112+29+175+4+11+2+110+6+27+6+14+7+53+6+25+34+81+20+26	0+17+13+4+10+6+17+3+11+13+112+29+175+4+11+2+110+6+27+6+14+7+53+6+25+34+81+20+26|0+34+10+95+31+15+7+7+7+37+5+22+43+20+19+19+16+96+7+86+14+19+9+24+8+193		398000000	97741	UniProt_11132019_sprot.fasta	Q9WUB3|Q8CI94	0056M_WEC000004_1111GA_DDay7_MSMS_rep1Q3-27Pxxx.8085.8104.4	4	19.85	18.56	88.4	116000	755	(K)	qPDLFKDIVNMLMHHDR	(F)	q:Pyroglutamic acid	23.68	5	523.757	2109.04	-17.0306	-1.9
Glycogen phosphorylase, muscle form	Q9WUB3	1	1.1	1023	94	1562.48	1562.48|318.41	81.3	0+17+13+4+10+6+17+3+11+13+112+29+175+4+11+2+110+6+27+6+14+7+53+6+25+34+81+20+26	0+17+13+4+10+6+17+3+11+13+112+29+175+4+11+2+110+6+27+6+14+7+53+6+25+34+81+20+26|0+34+10+95+31+15+7+7+7+37+5+22+43+20+19+19+16+96+7+86+14+19+9+24+8+193		398000000	97741	UniProt_11132019_sprot.fasta	Q9WUB3|Q8CI94	0047M_WEC000004_1031GA_DDay7_MSMS_rep1Q3-27Pxxx.4574.4574.3	3	19.84	11.27	93.2	1820000	508	(R)	IGEDYISDLDQLRK	(L)		12.35	4	555.621	1664.85	-0.0003	-0.2
Glycogen phosphorylase, muscle form	Q9WUB3	1	1.1	1023	94	1562.48	1562.48|318.41	81.3	0+17+13+4+10+6+17+3+11+13+112+29+175+4+11+2+110+6+27+6+14+7+53+6+25+34+81+20+26	0+17+13+4+10+6+17+3+11+13+112+29+175+4+11+2+110+6+27+6+14+7+53+6+25+34+81+20+26|0+34+10+95+31+15+7+7+7+37+5+22+43+20+19+19+16+96+7+86+14+19+9+24+8+193		398000000	97741	UniProt_11132019_sprot.fasta	Q9WUB3|Q8CI94	0047M_WEC000004_1031GA_DDay7_MSMS_rep1Q3-27Pxxx.4335.4367.2	2	19.82	11.67	89.7	648000	774	(K)	VFADYEEYIK	(C)		11.73	7	638.808	1276.61	-0.0007	-0.6
Glycogen phosphorylase, muscle form	Q9WUB3	1	1.1	1023	94	1562.48	1562.48|318.41	81.3	0+17+13+4+10+6+17+3+11+13+112+29+175+4+11+2+110+6+27+6+14+7+53+6+25+34+81+20+26	0+17+13+4+10+6+17+3+11+13+112+29+175+4+11+2+110+6+27+6+14+7+53+6+25+34+81+20+26|0+34+10+95+31+15+7+7+7+37+5+22+43+20+19+19+16+96+7+86+14+19+9+24+8+193		398000000	97741	UniProt_11132019_sprot.fasta	Q9WUB3|Q8CI94	0050M_WEC000004_1083GA_DDay7_MSMS_rep1Q3-27Pxxx.4178.4275.4	4	19.79	13.97	90.1	415000	193	(K)	ARPEFTLPVHFYGR	(V)		11.68	11	423.227	1689.89	-0.0006	-0.4
Glycogen phosphorylase, muscle form	Q9WUB3	1	1.1	1023	94	1562.48	1562.48|318.41	81.3	0+17+13+4+10+6+17+3+11+13+112+29+175+4+11+2+110+6+27+6+14+7+53+6+25+34+81+20+26	0+17+13+4+10+6+17+3+11+13+112+29+175+4+11+2+110+6+27+6+14+7+53+6+25+34+81+20+26|0+34+10+95+31+15+7+7+7+37+5+22+43+20+19+19+16+96+7+86+14+19+9+24+8+193		398000000	97741	UniProt_11132019_sprot.fasta	Q9WUB3|Q8CI94	0047M_WEC000004_1031GA_DDay7_MSMS_repAQ2-27Pxxx.8387.8407.4	4	19.78	17.01	88.1	149000	755	(K)	qPDLFKDIVNMLMHHDR	(F)	q:Pyroglutamic acid	23.8	5	523.761	2109.04	-17.0134	6.3
Glycogen phosphorylase, muscle form	Q9WUB3	1	1.1	1023	94	1562.48	1562.48|318.41	81.3	0+17+13+4+10+6+17+3+11+13+112+29+175+4+11+2+110+6+27+6+14+7+53+6+25+34+81+20+26	0+17+13+4+10+6+17+3+11+13+112+29+175+4+11+2+110+6+27+6+14+7+53+6+25+34+81+20+26|0+34+10+95+31+15+7+7+7+37+5+22+43+20+19+19+16+96+7+86+14+19+9+24+8+193		398000000	97741	UniProt_11132019_sprot.fasta	Q9WUB3|Q8CI94	0074M_WEC000004_1115TA_DDay7_MSMS_rep1Q3-27Pxxx.7826.7826.4	4	19.78	17.92	98	118000	755	(K)	qPDLFKDIVNMLMHHDR	(F)	q:Pyroglutamic acid	23.67	0	523.755	2109.04	-17.0387	-5.8
Glycogen phosphorylase, muscle form	Q9WUB3	1	1.1	1023	94	1562.48	1562.48|318.41	81.3	0+17+13+4+10+6+17+3+11+13+112+29+175+4+11+2+110+6+27+6+14+7+53+6+25+34+81+20+26	0+17+13+4+10+6+17+3+11+13+112+29+175+4+11+2+110+6+27+6+14+7+53+6+25+34+81+20+26|0+34+10+95+31+15+7+7+7+37+5+22+43+20+19+19+16+96+7+86+14+19+9+24+8+193		398000000	97741	UniProt_11132019_sprot.fasta	Q9WUB3|Q8CI94	0064M_WEC000004_1083TA_DDay7_MSMS_rep1Q3-27Pxxx.5172.5193.3	3	19.76	9.14	88.3	78600	334	(K)	VAIQLNDTHPSLAIPELMR	(I)		15.27	9	706.712	2118.14	-0.0166	-7.9
Glycogen phosphorylase, muscle form	Q9WUB3	1	1.1	1023	94	1562.48	1562.48|318.41	81.3	0+17+13+4+10+6+17+3+11+13+112+29+175+4+11+2+110+6+27+6+14+7+53+6+25+34+81+20+26	0+17+13+4+10+6+17+3+11+13+112+29+175+4+11+2+110+6+27+6+14+7+53+6+25+34+81+20+26|0+34+10+95+31+15+7+7+7+37+5+22+43+20+19+19+16+96+7+86+14+19+9+24+8+193		398000000	97741	UniProt_11132019_sprot.fasta	Q9WUB3|Q8CI94	0050M_WEC000004_1083GA_DDay7_MSMS_rep1Q3-27Pxxx.5449.5449.2	2	19.75	14.93	90.3	100000	171	(K)	ICGGWQMEEADDWLR	(Y)	C:Carbamidomethylation,	15.25	4	933.401	1865.8	0.0011	0.6
Glycogen phosphorylase, muscle form	Q9WUB3	1	1.1	1023	94	1562.48	1562.48|318.41	81.3	0+17+13+4+10+6+17+3+11+13+112+29+175+4+11+2+110+6+27+6+14+7+53+6+25+34+81+20+26	0+17+13+4+10+6+17+3+11+13+112+29+175+4+11+2+110+6+27+6+14+7+53+6+25+34+81+20+26|0+34+10+95+31+15+7+7+7+37+5+22+43+20+19+19+16+96+7+86+14+19+9+24+8+193		398000000	97741	UniProt_11132019_sprot.fasta	Q9WUB3|Q8CI94	0047M_WEC000004_1031GA_DDay7_MSMS_repAQ2-27Pxxx.4018.4018.4	4	19.73	16.16	88.3	231000	556	(K)	VHINPNSLFDVQVKR	(I)		10.6	3	442.252	1765.97	0.0163	9.2
Glycogen phosphorylase, muscle form	Q9WUB3	1	1.1	1023	94	1562.48	1562.48|318.41	81.3	0+17+13+4+10+6+17+3+11+13+112+29+175+4+11+2+110+6+27+6+14+7+53+6+25+34+81+20+26	0+17+13+4+10+6+17+3+11+13+112+29+175+4+11+2+110+6+27+6+14+7+53+6+25+34+81+20+26|0+34+10+95+31+15+7+7+7+37+5+22+43+20+19+19+16+96+7+86+14+19+9+24+8+193		398000000	97741	UniProt_11132019_sprot.fasta	Q9WUB3|Q8CI94	0060M_WEC000004_1115GA_DDay7_MSMS_rep1Q3-27Pxxx.4118.4157.4	4	19.71	12.57	85	178000	467	(K)	TIFKDFYELEPHK	(F)		11.53	16	417.465	1666.85	-0.0078	-4.7
Glycogen phosphorylase, muscle form	Q9WUB3	1	1.1	1023	94	1562.48	1562.48|318.41	81.3	0+17+13+4+10+6+17+3+11+13+112+29+175+4+11+2+110+6+27+6+14+7+53+6+25+34+81+20+26	0+17+13+4+10+6+17+3+11+13+112+29+175+4+11+2+110+6+27+6+14+7+53+6+25+34+81+20+26|0+34+10+95+31+15+7+7+7+37+5+22+43+20+19+19+16+96+7+86+14+19+9+24+8+193		398000000	97741	UniProt_11132019_sprot.fasta	Q9WUB3|Q8CI94	0056M_WEC000004_1111GA_DDay7_MSMS_rep1Q3-27Pxxx.4665.4679.3	3	19.7	10.3	91.4	326000	360	(R)	LDWDKAWDVTVK	(T)		13	7	492.589	1475.75	-0.0012	-0.8
Glycogen phosphorylase, muscle form	Q9WUB3	1	1.1	1023	94	1562.48	1562.48|318.41	81.3	0+17+13+4+10+6+17+3+11+13+112+29+175+4+11+2+110+6+27+6+14+7+53+6+25+34+81+20+26	0+17+13+4+10+6+17+3+11+13+112+29+175+4+11+2+110+6+27+6+14+7+53+6+25+34+81+20+26|0+34+10+95+31+15+7+7+7+37+5+22+43+20+19+19+16+96+7+86+14+19+9+24+8+193		398000000	97741	UniProt_11132019_sprot.fasta	Q9WUB3|Q8CI94	0053M_WEC000004_1061GA_DDay7_MSMS_rep1Q3-27Pxxx.2630.2669.3	3	19.69	10.37	92.2	2500000	18	(R)	GLAGVENVSELKK	(N)		7.28	6	448.589	1343.75	0.0006	0.4
Glycogen phosphorylase, muscle form	Q9WUB3	1	1.1	1023	94	1562.48	1562.48|318.41	81.3	0+17+13+4+10+6+17+3+11+13+112+29+175+4+11+2+110+6+27+6+14+7+53+6+25+34+81+20+26	0+17+13+4+10+6+17+3+11+13+112+29+175+4+11+2+110+6+27+6+14+7+53+6+25+34+81+20+26|0+34+10+95+31+15+7+7+7+37+5+22+43+20+19+19+16+96+7+86+14+19+9+24+8+193		398000000	97741	UniProt_11132019_sprot.fasta	Q9WUB3|Q8CI94	0060M_WEC000004_1115GA_DDay7_MSMS_rep1Q3-27Pxxx.5025.5059.2	2	19.67	9.9	92.8	170000	508	(R)	IGEDYISDLDQLR	(K)		14.18	11	768.877	1536.75	-0.0081	-5.3
Glycogen phosphorylase, muscle form	Q9WUB3	1	1.1	1023	94	1562.48	1562.48|318.41	81.3	0+17+13+4+10+6+17+3+11+13+112+29+175+4+11+2+110+6+27+6+14+7+53+6+25+34+81+20+26	0+17+13+4+10+6+17+3+11+13+112+29+175+4+11+2+110+6+27+6+14+7+53+6+25+34+81+20+26|0+34+10+95+31+15+7+7+7+37+5+22+43+20+19+19+16+96+7+86+14+19+9+24+8+193		398000000	97741	UniProt_11132019_sprot.fasta	Q9WUB3|Q8CI94	0050M_WEC000004_1083GA_DDay7_MSMS_rep1Q3-27Pxxx.5884.5884.3	3	19.66	11.19	90.8	27700	334	(K)	VAIQLnDTHPSLAIPELMR	(I)	n:Deamidated	16.48	6	707.042	2118.14	0.9737	-4.8
Glycogen phosphorylase, muscle form	Q9WUB3	1	1.1	1023	94	1562.48	1562.48|318.41	81.3	0+17+13+4+10+6+17+3+11+13+112+29+175+4+11+2+110+6+27+6+14+7+53+6+25+34+81+20+26	0+17+13+4+10+6+17+3+11+13+112+29+175+4+11+2+110+6+27+6+14+7+53+6+25+34+81+20+26|0+34+10+95+31+15+7+7+7+37+5+22+43+20+19+19+16+96+7+86+14+19+9+24+8+193		398000000	97741	UniProt_11132019_sprot.fasta	Q9WUB3|Q8CI94	0047M_WEC000004_1031GA_DDay7_MSMS_rep1Q3-27Pxxx.4127.4157.3	3	19.65	8.92	79.5	517000	467	(K)	TIFKDFYELEPHKFQNK	(T)		11.1	10	728.709	2184.11	-0.0006	-0.3
Glycogen phosphorylase, muscle form	Q9WUB3	1	1.1	1023	94	1562.48	1562.48|318.41	81.3	0+17+13+4+10+6+17+3+11+13+112+29+175+4+11+2+110+6+27+6+14+7+53+6+25+34+81+20+26	0+17+13+4+10+6+17+3+11+13+112+29+175+4+11+2+110+6+27+6+14+7+53+6+25+34+81+20+26|0+34+10+95+31+15+7+7+7+37+5+22+43+20+19+19+16+96+7+86+14+19+9+24+8+193		398000000	97741	UniProt_11132019_sprot.fasta	Q9WUB3|Q8CI94	0053M_WEC000004_1061GA_DDay7_MSMS_rep1Q3-27Pxxx.4062.4077.3	3	19.64	14.13	82.2	234000	556	(K)	VHINPNSLFDVQVKR	(I)		10.78	3	589.325	1765.97	-0.011	-6.2
Glycogen phosphorylase, muscle form	Q9WUB3	1	1.1	1023	94	1562.48	1562.48|318.41	81.3	0+17+13+4+10+6+17+3+11+13+112+29+175+4+11+2+110+6+27+6+14+7+53+6+25+34+81+20+26	0+17+13+4+10+6+17+3+11+13+112+29+175+4+11+2+110+6+27+6+14+7+53+6+25+34+81+20+26|0+34+10+95+31+15+7+7+7+37+5+22+43+20+19+19+16+96+7+86+14+19+9+24+8+193		398000000	97741	UniProt_11132019_sprot.fasta	Q9WUB3|Q8CI94	0047M_WEC000004_1031GA_DDay7_MSMS_rep1Q3-27Pxxx.5773.5945.3	3	19.63	14.47	91.3	813000	491	(R)	RWLVLCNPGLAEVIAER	(I)	C:Carbamidomethylation,	16.22	61	666.029	1996.08	-0.0072	-3.6
Glycogen phosphorylase, muscle form	Q9WUB3	1	1.1	1023	94	1562.48	1562.48|318.41	81.3	0+17+13+4+10+6+17+3+11+13+112+29+175+4+11+2+110+6+27+6+14+7+53+6+25+34+81+20+26	0+17+13+4+10+6+17+3+11+13+112+29+175+4+11+2+110+6+27+6+14+7+53+6+25+34+81+20+26|0+34+10+95+31+15+7+7+7+37+5+22+43+20+19+19+16+96+7+86+14+19+9+24+8+193		398000000	97741	UniProt_11132019_sprot.fasta	Q9WUB3|Q8CI94	0067M_WEC000004_1061TA_DDay7_MSMS_rep1Q3-27Pxxx.4264.4291.3	3	19.62	10.9	94.4	217000	508	(R)	IGEDYISDLDQLRK	(L)		12.63	4	555.619	1664.85	-0.008	-4.8
Glycogen phosphorylase, muscle form	Q9WUB3	1	1.1	1023	94	1562.48	1562.48|318.41	81.3	0+17+13+4+10+6+17+3+11+13+112+29+175+4+11+2+110+6+27+6+14+7+53+6+25+34+81+20+26	0+17+13+4+10+6+17+3+11+13+112+29+175+4+11+2+110+6+27+6+14+7+53+6+25+34+81+20+26|0+34+10+95+31+15+7+7+7+37+5+22+43+20+19+19+16+96+7+86+14+19+9+24+8+193		398000000	97741	UniProt_11132019_sprot.fasta	Q9WUB3|Q8CI94	0053M_WEC000004_1061GA_DDay7_MSMS_rep1Q3-27Pxxx.5751.5841.2	2	19.59	18.69	86.1	235000	388	(R)	WPVHLMETLLPR	(H)		15.68	91	746.407	1491.81	-0.0079	-5.3
Glycogen phosphorylase, muscle form	Q9WUB3	1	1.1	1023	94	1562.48	1562.48|318.41	81.3	0+17+13+4+10+6+17+3+11+13+112+29+175+4+11+2+110+6+27+6+14+7+53+6+25+34+81+20+26	0+17+13+4+10+6+17+3+11+13+112+29+175+4+11+2+110+6+27+6+14+7+53+6+25+34+81+20+26|0+34+10+95+31+15+7+7+7+37+5+22+43+20+19+19+16+96+7+86+14+19+9+24+8+193		398000000	97741	UniProt_11132019_sprot.fasta	Q9WUB3|Q8CI94	0053M_WEC000004_1061GA_DDay7_MSMS_rep1Q3-27Pxxx.5230.5275.2	2	19.58	10	96.5	310000	508	(R)	IGEDYISDLDQLR	(K)		14.1	7	768.88	1536.75	-0.0021	-1.3
Glycogen phosphorylase, muscle form	Q9WUB3	1	1.1	1023	94	1562.48	1562.48|318.41	81.3	0+17+13+4+10+6+17+3+11+13+112+29+175+4+11+2+110+6+27+6+14+7+53+6+25+34+81+20+26	0+17+13+4+10+6+17+3+11+13+112+29+175+4+11+2+110+6+27+6+14+7+53+6+25+34+81+20+26|0+34+10+95+31+15+7+7+7+37+5+22+43+20+19+19+16+96+7+86+14+19+9+24+8+193		398000000	97741	UniProt_11132019_sprot.fasta	Q9WUB3|Q8CI94	0061M_WEC000004_1031TA_DDay7_MSMS_rep1Q3-27Pxxx.2475.2488.3	3	19.58	10.27	83.4	565000	18	(R)	GLAGVENVSELKK	(N)		6.72	3	448.585	1343.75	-0.0114	-8.5
Glycogen phosphorylase, muscle form	Q9WUB3	1	1.1	1023	94	1562.48	1562.48|318.41	81.3	0+17+13+4+10+6+17+3+11+13+112+29+175+4+11+2+110+6+27+6+14+7+53+6+25+34+81+20+26	0+17+13+4+10+6+17+3+11+13+112+29+175+4+11+2+110+6+27+6+14+7+53+6+25+34+81+20+26|0+34+10+95+31+15+7+7+7+37+5+22+43+20+19+19+16+96+7+86+14+19+9+24+8+193		398000000	97741	UniProt_11132019_sprot.fasta	Q9WUB3|Q8CI94	0053M_WEC000004_1061GA_DDay7_MSMS_rep1Q3-27Pxxx.7439.7678.3	3	19.56	12.33	100	320000	257	(K)	DFNVGGYIQAVLDR	(N)		21.07	57	522.934	1566.79	-0.0037	-2.4
Glycogen phosphorylase, muscle form	Q9WUB3	1	1.1	1023	94	1562.48	1562.48|318.41	81.3	0+17+13+4+10+6+17+3+11+13+112+29+175+4+11+2+110+6+27+6+14+7+53+6+25+34+81+20+26	0+17+13+4+10+6+17+3+11+13+112+29+175+4+11+2+110+6+27+6+14+7+53+6+25+34+81+20+26|0+34+10+95+31+15+7+7+7+37+5+22+43+20+19+19+16+96+7+86+14+19+9+24+8+193		398000000	97741	UniProt_11132019_sprot.fasta	Q9WUB3|Q8CI94	0053M_WEC000004_1061GA_DDay7_MSMS_rep1Q3-27Pxxx.4480.4552.2	2	19.52	16.87	92.6	351000	657	(K)	VIPAADLSEQISTAGTEASGTGNMK	(F)		12	12	1224.6	2448.19	-0.0064	-2.6
Glycogen phosphorylase, muscle form	Q9WUB3	1	1.1	1023	94	1562.48	1562.48|318.41	81.3	0+17+13+4+10+6+17+3+11+13+112+29+175+4+11+2+110+6+27+6+14+7+53+6+25+34+81+20+26	0+17+13+4+10+6+17+3+11+13+112+29+175+4+11+2+110+6+27+6+14+7+53+6+25+34+81+20+26|0+34+10+95+31+15+7+7+7+37+5+22+43+20+19+19+16+96+7+86+14+19+9+24+8+193		398000000	97741	UniProt_11132019_sprot.fasta	Q9WUB3|Q8CI94	0053M_WEC000004_1061GA_DDay7_MSMS_rep1Q3-27Pxxx.4063.4078.4	4	19.5	16.11	85.1	178000	556	(K)	VHINPNSLFDVQVKR	(I)		10.78	3	442.247	1765.97	-0.0041	-2.3
Glycogen phosphorylase, muscle form	Q9WUB3	1	1.1	1023	94	1562.48	1562.48|318.41	81.3	0+17+13+4+10+6+17+3+11+13+112+29+175+4+11+2+110+6+27+6+14+7+53+6+25+34+81+20+26	0+17+13+4+10+6+17+3+11+13+112+29+175+4+11+2+110+6+27+6+14+7+53+6+25+34+81+20+26|0+34+10+95+31+15+7+7+7+37+5+22+43+20+19+19+16+96+7+86+14+19+9+24+8+193		398000000	97741	UniProt_11132019_sprot.fasta	Q9WUB3|Q8CI94	0056M_WEC000004_1111GA_DDay7_MSMS_rep1Q3-27Pxxx.4384.4384.2	2	19.5	15.9	86.4	388000	508	(R)	IGEDYISDLDQLRK	(L)		12.15	5	832.928	1664.85	-0.0012	-0.7
Glycogen phosphorylase, muscle form	Q9WUB3	1	1.1	1023	94	1562.48	1562.48|318.41	81.3	0+17+13+4+10+6+17+3+11+13+112+29+175+4+11+2+110+6+27+6+14+7+53+6+25+34+81+20+26	0+17+13+4+10+6+17+3+11+13+112+29+175+4+11+2+110+6+27+6+14+7+53+6+25+34+81+20+26|0+34+10+95+31+15+7+7+7+37+5+22+43+20+19+19+16+96+7+86+14+19+9+24+8+193		398000000	97741	UniProt_11132019_sprot.fasta	Q9WUB3|Q8CI94	0047M_WEC000004_1031GA_DDay7_MSMS_repAQ2-27Pxxx.7576.7653.2	2	19.48	17.54	86.1	289000	741	(R)	qIIEQLSSGFFSPK	(Q)	q:Pyroglutamic acid	21.22	15	782.415	1580.83	-17.0091	11.1
Glycogen phosphorylase, muscle form	Q9WUB3	1	1.1	1023	94	1562.48	1562.48|318.41	81.3	0+17+13+4+10+6+17+3+11+13+112+29+175+4+11+2+110+6+27+6+14+7+53+6+25+34+81+20+26	0+17+13+4+10+6+17+3+11+13+112+29+175+4+11+2+110+6+27+6+14+7+53+6+25+34+81+20+26|0+34+10+95+31+15+7+7+7+37+5+22+43+20+19+19+16+96+7+86+14+19+9+24+8+193		398000000	97741	UniProt_11132019_sprot.fasta	Q9WUB3|Q8CI94	0053M_WEC000004_1061GA_DDay7_MSMS_rep1Q3-27Pxxx.5838.6013.3	3	19.47	14.77	87.8	703000	491	(R)	RWLVLCNPGLAEVIAER	(I)	C:Carbamidomethylation,	16.15	64	666.029	1996.08	-0.0067	-3.4
Glycogen phosphorylase, muscle form	Q9WUB3	1	1.1	1023	94	1562.48	1562.48|318.41	81.3	0+17+13+4+10+6+17+3+11+13+112+29+175+4+11+2+110+6+27+6+14+7+53+6+25+34+81+20+26	0+17+13+4+10+6+17+3+11+13+112+29+175+4+11+2+110+6+27+6+14+7+53+6+25+34+81+20+26|0+34+10+95+31+15+7+7+7+37+5+22+43+20+19+19+16+96+7+86+14+19+9+24+8+193		398000000	97741	UniProt_11132019_sprot.fasta	Q9WUB3|Q8CI94	0061M_WEC000004_1031TA_DDay7_MSMS_rep1Q3-27Pxxx.7270.7340.4	4	19.45	14.79	88.4	941000	249	(K)	APNDFNLKDFNVGGYIQAVLDRNLAENISR	(V)		22.23	9	841.678	3363.71	-0.0162	-4.8
Glycogen phosphorylase, muscle form	Q9WUB3	1	1.1	1023	94	1562.48	1562.48|318.41	81.3	0+17+13+4+10+6+17+3+11+13+112+29+175+4+11+2+110+6+27+6+14+7+53+6+25+34+81+20+26	0+17+13+4+10+6+17+3+11+13+112+29+175+4+11+2+110+6+27+6+14+7+53+6+25+34+81+20+26|0+34+10+95+31+15+7+7+7+37+5+22+43+20+19+19+16+96+7+86+14+19+9+24+8+193		398000000	97741	UniProt_11132019_sprot.fasta	Q9WUB3|Q8CI94	0050M_WEC000004_1083GA_DDay7_MSMS_rep1Q3-27Pxxx.5742.5848.3	3	19.44	13.73	86.6	736000	491	(R)	RWLVLCNPGLAEVIAER	(I)	C:Carbamidomethylation,	16.38	45	666.028	1996.08	-0.0108	-5.4
Glycogen phosphorylase, muscle form	Q9WUB3	1	1.1	1023	94	1562.48	1562.48|318.41	81.3	0+17+13+4+10+6+17+3+11+13+112+29+175+4+11+2+110+6+27+6+14+7+53+6+25+34+81+20+26	0+17+13+4+10+6+17+3+11+13+112+29+175+4+11+2+110+6+27+6+14+7+53+6+25+34+81+20+26|0+34+10+95+31+15+7+7+7+37+5+22+43+20+19+19+16+96+7+86+14+19+9+24+8+193		398000000	97741	UniProt_11132019_sprot.fasta	Q9WUB3|Q8CI94	0071M_WEC000004_1112TA_DDay7_MSMS_rep1Q3-27Pxxx.3937.3937.3	3	19.44	11.17	92.3	389000	623	(K)	LITAIGDVVNHDPAVGDR	(L)		11.15	4	621.326	1861.98	-0.0138	-7.4
Glycogen phosphorylase, muscle form	Q9WUB3	1	1.1	1023	94	1562.48	1562.48|318.41	81.3	0+17+13+4+10+6+17+3+11+13+112+29+175+4+11+2+110+6+27+6+14+7+53+6+25+34+81+20+26	0+17+13+4+10+6+17+3+11+13+112+29+175+4+11+2+110+6+27+6+14+7+53+6+25+34+81+20+26|0+34+10+95+31+15+7+7+7+37+5+22+43+20+19+19+16+96+7+86+14+19+9+24+8+193		398000000	97741	UniProt_11132019_sprot.fasta	Q9WUB3|Q8CI94	0067M_WEC000004_1061TA_DDay7_MSMS_rep1Q3-27Pxxx.7056.7059.3	3	19.41	14.53	93.1	650000	249	(K)	APNDFNLKDFNVGGYIQAVLDR	(N)		21.87	9	822.75	2466.24	-0.0044	-1.8
Glycogen phosphorylase, muscle form	Q9WUB3	1	1.1	1023	94	1562.48	1562.48|318.41	81.3	0+17+13+4+10+6+17+3+11+13+112+29+175+4+11+2+110+6+27+6+14+7+53+6+25+34+81+20+26	0+17+13+4+10+6+17+3+11+13+112+29+175+4+11+2+110+6+27+6+14+7+53+6+25+34+81+20+26|0+34+10+95+31+15+7+7+7+37+5+22+43+20+19+19+16+96+7+86+14+19+9+24+8+193		398000000	97741	UniProt_11132019_sprot.fasta	Q9WUB3|Q8CI94	0047M_WEC000004_1031GA_DDay7_MSMS_repAQ2-27Pxxx.4102.4135.4	4	19.38	11.29	91.8	576000	467	(K)	TIFKDFYELEPHKFQNK	(T)		10.85	5	546.789	2184.11	0.0211	9.7
Glycogen phosphorylase, muscle form	Q9WUB3	1	1.1	1023	94	1562.48	1562.48|318.41	81.3	0+17+13+4+10+6+17+3+11+13+112+29+175+4+11+2+110+6+27+6+14+7+53+6+25+34+81+20+26	0+17+13+4+10+6+17+3+11+13+112+29+175+4+11+2+110+6+27+6+14+7+53+6+25+34+81+20+26|0+34+10+95+31+15+7+7+7+37+5+22+43+20+19+19+16+96+7+86+14+19+9+24+8+193		398000000	97741	UniProt_11132019_sprot.fasta	Q9WUB3|Q8CI94	0061M_WEC000004_1031TA_DDay7_MSMS_rep1Q3-27Pxxx.3904.3910.4	4	19.36	11.38	89.4	228000	467	(K)	TIFKDFYELEPHKFQNK	(T)		11.3	0	546.78	2184.11	-0.0145	-6.6
Glycogen phosphorylase, muscle form	Q9WUB3	1	1.1	1023	94	1562.48	1562.48|318.41	81.3	0+17+13+4+10+6+17+3+11+13+112+29+175+4+11+2+110+6+27+6+14+7+53+6+25+34+81+20+26	0+17+13+4+10+6+17+3+11+13+112+29+175+4+11+2+110+6+27+6+14+7+53+6+25+34+81+20+26|0+34+10+95+31+15+7+7+7+37+5+22+43+20+19+19+16+96+7+86+14+19+9+24+8+193		398000000	97741	UniProt_11132019_sprot.fasta	Q9WUB3|Q8CI94	0071M_WEC000004_1112TA_DDay7_MSMS_rep1Q3-27Pxxx.4636.4659.3	3	19.36	9.82	89.6	285000	360	(R)	LDWDKAWDVTVK	(T)		13.25	4	492.587	1475.75	-0.0068	-4.6
Glycogen phosphorylase, muscle form	Q9WUB3	1	1.1	1023	94	1562.48	1562.48|318.41	81.3	0+17+13+4+10+6+17+3+11+13+112+29+175+4+11+2+110+6+27+6+14+7+53+6+25+34+81+20+26	0+17+13+4+10+6+17+3+11+13+112+29+175+4+11+2+110+6+27+6+14+7+53+6+25+34+81+20+26|0+34+10+95+31+15+7+7+7+37+5+22+43+20+19+19+16+96+7+86+14+19+9+24+8+193		398000000	97741	UniProt_11132019_sprot.fasta	Q9WUB3|Q8CI94	0047M_WEC000004_1031GA_DDay7_MSMS_repAQ2-27Pxxx.3083.3083.2	2	19.32	19.32	58.2	48600	440	(R)	INMAHLCIAGSHAVNGVAR	(I)	C:Carbamidomethylation,	7.87	3	996.014	1991.01	0.0147	7.4
Glycogen phosphorylase, muscle form	Q9WUB3	1	1.1	1023	94	1562.48	1562.48|318.41	81.3	0+17+13+4+10+6+17+3+11+13+112+29+175+4+11+2+110+6+27+6+14+7+53+6+25+34+81+20+26	0+17+13+4+10+6+17+3+11+13+112+29+175+4+11+2+110+6+27+6+14+7+53+6+25+34+81+20+26|0+34+10+95+31+15+7+7+7+37+5+22+43+20+19+19+16+96+7+86+14+19+9+24+8+193		398000000	97741	UniProt_11132019_sprot.fasta	Q9WUB3|Q8CI94	0050M_WEC000004_1083GA_DDay7_MSMS_rep1Q3-27Pxxx.6787.7059.3	3	19.31	13.47	97.7	381000	294	(R)	LKQEYFVVAATLQDIIR	(R)		19.63	56	669.711	2007.13	-0.0099	-4.9
Glycogen phosphorylase, muscle form	Q9WUB3	1	1.1	1023	94	1562.48	1562.48|318.41	81.3	0+17+13+4+10+6+17+3+11+13+112+29+175+4+11+2+110+6+27+6+14+7+53+6+25+34+81+20+26	0+17+13+4+10+6+17+3+11+13+112+29+175+4+11+2+110+6+27+6+14+7+53+6+25+34+81+20+26|0+34+10+95+31+15+7+7+7+37+5+22+43+20+19+19+16+96+7+86+14+19+9+24+8+193		398000000	97741	UniProt_11132019_sprot.fasta	Q9WUB3|Q8CI94	0060M_WEC000004_1115GA_DDay7_MSMS_rep1Q3-27Pxxx.6300.6300.4	4	19.3	16.45	72.6	2510000	325	(R)	TNFDAFPDKVAIQLNDTHPSLAIPELMR	(I)		17.8	11	789.154	3153.6	-0.0078	-2.5
Glycogen phosphorylase, muscle form	Q9WUB3	1	1.1	1023	94	1562.48	1562.48|318.41	81.3	0+17+13+4+10+6+17+3+11+13+112+29+175+4+11+2+110+6+27+6+14+7+53+6+25+34+81+20+26	0+17+13+4+10+6+17+3+11+13+112+29+175+4+11+2+110+6+27+6+14+7+53+6+25+34+81+20+26|0+34+10+95+31+15+7+7+7+37+5+22+43+20+19+19+16+96+7+86+14+19+9+24+8+193		398000000	97741	UniProt_11132019_sprot.fasta	Q9WUB3|Q8CI94	0047M_WEC000004_1031GA_DDay7_MSMS_repAQ2-27Pxxx.7670.7914.3	3	19.21	14.45	94.3	3490000	249	(K)	APNDFNLKDFNVGGYIQAVLDR	(N)		21.47	17	822.756	2466.24	0.0135	5.5
Glycogen phosphorylase, muscle form	Q9WUB3	1	1.1	1023	94	1562.48	1562.48|318.41	81.3	0+17+13+4+10+6+17+3+11+13+112+29+175+4+11+2+110+6+27+6+14+7+53+6+25+34+81+20+26	0+17+13+4+10+6+17+3+11+13+112+29+175+4+11+2+110+6+27+6+14+7+53+6+25+34+81+20+26|0+34+10+95+31+15+7+7+7+37+5+22+43+20+19+19+16+96+7+86+14+19+9+24+8+193		398000000	97741	UniProt_11132019_sprot.fasta	Q9WUB3|Q8CI94	0074M_WEC000004_1115TA_DDay7_MSMS_rep1Q3-27Pxxx.4735.4735.4	4	19.19	14.9	85	76100	51	(R)	DYYFALAHTVRDHLVGR	(W)		13.53	3	509.012	2033.04	-0.0101	-5
Glycogen phosphorylase, muscle form	Q9WUB3	1	1.1	1023	94	1562.48	1562.48|318.41	81.3	0+17+13+4+10+6+17+3+11+13+112+29+175+4+11+2+110+6+27+6+14+7+53+6+25+34+81+20+26	0+17+13+4+10+6+17+3+11+13+112+29+175+4+11+2+110+6+27+6+14+7+53+6+25+34+81+20+26|0+34+10+95+31+15+7+7+7+37+5+22+43+20+19+19+16+96+7+86+14+19+9+24+8+193		398000000	97741	UniProt_11132019_sprot.fasta	Q9WUB3|Q8CI94	0047M_WEC000004_1031GA_DDay7_MSMS_repAQ2-27Pxxx.4563.4563.3	3	19.18	11.7	93.2	1170000	508	(R)	IGEDYISDLDQLRK	(L)		12.17	3	555.625	1664.85	0.0129	7.8
Glycogen phosphorylase, muscle form	Q9WUB3	1	1.1	1023	94	1562.48	1562.48|318.41	81.3	0+17+13+4+10+6+17+3+11+13+112+29+175+4+11+2+110+6+27+6+14+7+53+6+25+34+81+20+26	0+17+13+4+10+6+17+3+11+13+112+29+175+4+11+2+110+6+27+6+14+7+53+6+25+34+81+20+26|0+34+10+95+31+15+7+7+7+37+5+22+43+20+19+19+16+96+7+86+14+19+9+24+8+193		398000000	97741	UniProt_11132019_sprot.fasta	Q9WUB3|Q8CI94	0047M_WEC000004_1031GA_DDay7_MSMS_repAQ2-27Pxxx.4564.4564.2	2	19.15	14.44	87	470000	508	(R)	IGEDYISDLDQLRK	(L)		12.17	3	832.934	1664.85	0.0125	7.5
Glycogen phosphorylase, muscle form	Q9WUB3	1	1.1	1023	94	1562.48	1562.48|318.41	81.3	0+17+13+4+10+6+17+3+11+13+112+29+175+4+11+2+110+6+27+6+14+7+53+6+25+34+81+20+26	0+17+13+4+10+6+17+3+11+13+112+29+175+4+11+2+110+6+27+6+14+7+53+6+25+34+81+20+26|0+34+10+95+31+15+7+7+7+37+5+22+43+20+19+19+16+96+7+86+14+19+9+24+8+193		398000000	97741	UniProt_11132019_sprot.fasta	Q9WUB3|Q8CI94	0056M_WEC000004_1111GA_DDay7_MSMS_rep1Q3-27Pxxx.3889.3906.4	4	19.13	16.32	89.2	102000	556	(K)	VHINPNSLFDVQVKR	(I)		10.7	4	442.246	1765.97	-0.0088	-5
Glycogen phosphorylase, muscle form	Q9WUB3	1	1.1	1023	94	1562.48	1562.48|318.41	81.3	0+17+13+4+10+6+17+3+11+13+112+29+175+4+11+2+110+6+27+6+14+7+53+6+25+34+81+20+26	0+17+13+4+10+6+17+3+11+13+112+29+175+4+11+2+110+6+27+6+14+7+53+6+25+34+81+20+26|0+34+10+95+31+15+7+7+7+37+5+22+43+20+19+19+16+96+7+86+14+19+9+24+8+193		398000000	97741	UniProt_11132019_sprot.fasta	Q9WUB3|Q8CI94	0064M_WEC000004_1083TA_DDay7_MSMS_rep1Q3-27Pxxx.2817.2817.4	4	19.11	13.89	82.8	178000	440	(R)	INMAHLCIAGSHAVNGVAR	(I)	C:Carbamidomethylation,	7.78	3	498.504	1991.01	-0.0107	-5.4
Glycogen phosphorylase, muscle form	Q9WUB3	1	1.1	1023	94	1562.48	1562.48|318.41	81.3	0+17+13+4+10+6+17+3+11+13+112+29+175+4+11+2+110+6+27+6+14+7+53+6+25+34+81+20+26	0+17+13+4+10+6+17+3+11+13+112+29+175+4+11+2+110+6+27+6+14+7+53+6+25+34+81+20+26|0+34+10+95+31+15+7+7+7+37+5+22+43+20+19+19+16+96+7+86+14+19+9+24+8+193		398000000	97741	UniProt_11132019_sprot.fasta	Q9WUB3|Q8CI94	0064M_WEC000004_1083TA_DDay7_MSMS_rep1Q3-27Pxxx.7135.7311.3	3	19.08	16.01	83.9	1660000	249	(K)	APNDFNLKDFNVGGYIQAVLDR	(N)		21.78	17	822.751	2466.24	-0.0021	-0.9
Glycogen phosphorylase, muscle form	Q9WUB3	1	1.1	1023	94	1562.48	1562.48|318.41	81.3	0+17+13+4+10+6+17+3+11+13+112+29+175+4+11+2+110+6+27+6+14+7+53+6+25+34+81+20+26	0+17+13+4+10+6+17+3+11+13+112+29+175+4+11+2+110+6+27+6+14+7+53+6+25+34+81+20+26|0+34+10+95+31+15+7+7+7+37+5+22+43+20+19+19+16+96+7+86+14+19+9+24+8+193		398000000	97741	UniProt_11132019_sprot.fasta	Q9WUB3|Q8CI94	0074M_WEC000004_1115TA_DDay7_MSMS_rep1Q3-27Pxxx.2598.2643.2	2	19.07	8.21	95	266000	415	(R)	VAAAFPGDVDR	(L)		7.15	9	559.283	1117.56	-0.0053	-4.7
Glycogen phosphorylase, muscle form	Q9WUB3	1	1.1	1023	94	1562.48	1562.48|318.41	81.3	0+17+13+4+10+6+17+3+11+13+112+29+175+4+11+2+110+6+27+6+14+7+53+6+25+34+81+20+26	0+17+13+4+10+6+17+3+11+13+112+29+175+4+11+2+110+6+27+6+14+7+53+6+25+34+81+20+26|0+34+10+95+31+15+7+7+7+37+5+22+43+20+19+19+16+96+7+86+14+19+9+24+8+193		398000000	97741	UniProt_11132019_sprot.fasta	Q9WUB3|Q8CI94	0071M_WEC000004_1112TA_DDay7_MSMS_rep1Q3-27Pxxx.6677.6824.3	3	19.04	10.69	69.9	393000	294	(R)	LKQEYFVVAATLQDIIR	(R)		19.73	35	669.708	2007.13	-0.0178	-8.9
Glycogen phosphorylase, muscle form	Q9WUB3	1	1.1	1023	94	1562.48	1562.48|318.41	81.3	0+17+13+4+10+6+17+3+11+13+112+29+175+4+11+2+110+6+27+6+14+7+53+6+25+34+81+20+26	0+17+13+4+10+6+17+3+11+13+112+29+175+4+11+2+110+6+27+6+14+7+53+6+25+34+81+20+26|0+34+10+95+31+15+7+7+7+37+5+22+43+20+19+19+16+96+7+86+14+19+9+24+8+193		398000000	97741	UniProt_11132019_sprot.fasta	Q9WUB3|Q8CI94	0060M_WEC000004_1115GA_DDay7_MSMS_rep1Q3-27Pxxx.7448.7739.3	3	19.02	13.8	94.4	3310000	249	(K)	APNDFNLKDFNVGGYIQAVLDR	(N)		21.78	20	822.75	2466.24	-0.0056	-2.3
Glycogen phosphorylase, muscle form	Q9WUB3	1	1.1	1023	94	1562.48	1562.48|318.41	81.3	0+17+13+4+10+6+17+3+11+13+112+29+175+4+11+2+110+6+27+6+14+7+53+6+25+34+81+20+26	0+17+13+4+10+6+17+3+11+13+112+29+175+4+11+2+110+6+27+6+14+7+53+6+25+34+81+20+26|0+34+10+95+31+15+7+7+7+37+5+22+43+20+19+19+16+96+7+86+14+19+9+24+8+193		398000000	97741	UniProt_11132019_sprot.fasta	Q9WUB3|Q8CI94	0074M_WEC000004_1115TA_DDay7_MSMS_rep1Q3-27Pxxx.4612.4630.3	3	19.02	10.23	90.3	291000	360	(R)	LDWDKAWDVTVK	(T)		13.23	3	492.587	1475.75	-0.0061	-4.2
Glycogen phosphorylase, muscle form	Q9WUB3	1	1.1	1023	94	1562.48	1562.48|318.41	81.3	0+17+13+4+10+6+17+3+11+13+112+29+175+4+11+2+110+6+27+6+14+7+53+6+25+34+81+20+26	0+17+13+4+10+6+17+3+11+13+112+29+175+4+11+2+110+6+27+6+14+7+53+6+25+34+81+20+26|0+34+10+95+31+15+7+7+7+37+5+22+43+20+19+19+16+96+7+86+14+19+9+24+8+193		398000000	97741	UniProt_11132019_sprot.fasta	Q9WUB3|Q8CI94	0064M_WEC000004_1083TA_DDay7_MSMS_rep1Q3-27Pxxx.3930.3930.3	3	18.99	13.66	87.1	45800	51	(R)	DYYFALAHTVR	(D)		11.33	5	452.561	1355.67	-0.0065	-4.8
Glycogen phosphorylase, muscle form	Q9WUB3	1	1.1	1023	94	1562.48	1562.48|318.41	81.3	0+17+13+4+10+6+17+3+11+13+112+29+175+4+11+2+110+6+27+6+14+7+53+6+25+34+81+20+26	0+17+13+4+10+6+17+3+11+13+112+29+175+4+11+2+110+6+27+6+14+7+53+6+25+34+81+20+26|0+34+10+95+31+15+7+7+7+37+5+22+43+20+19+19+16+96+7+86+14+19+9+24+8+193		398000000	97741	UniProt_11132019_sprot.fasta	Q9WUB3|Q8CI94	0047M_WEC000004_1031GA_DDay7_MSMS_rep1Q3-27Pxxx.7659.8013.3	3	18.96	13.34	93.2	3720000	249	(K)	APNDFNLKDFNVGGYIQAVLDR	(N)		21.67	23	822.753	2466.24	0.0021	0.9
Glycogen phosphorylase, muscle form	Q9WUB3	1	1.1	1023	94	1562.48	1562.48|318.41	81.3	0+17+13+4+10+6+17+3+11+13+112+29+175+4+11+2+110+6+27+6+14+7+53+6+25+34+81+20+26	0+17+13+4+10+6+17+3+11+13+112+29+175+4+11+2+110+6+27+6+14+7+53+6+25+34+81+20+26|0+34+10+95+31+15+7+7+7+37+5+22+43+20+19+19+16+96+7+86+14+19+9+24+8+193		398000000	97741	UniProt_11132019_sprot.fasta	Q9WUB3|Q8CI94	0047M_WEC000004_1031GA_DDay7_MSMS_rep1Q3-27Pxxx.2697.2734.2	2	18.95	8.16	92.1	341000	415	(R)	VAAAFPGDVDR	(L)		7.03	3	559.285	1117.56	-0.0001	-0.1
Glycogen phosphorylase, muscle form	Q9WUB3	1	1.1	1023	94	1562.48	1562.48|318.41	81.3	0+17+13+4+10+6+17+3+11+13+112+29+175+4+11+2+110+6+27+6+14+7+53+6+25+34+81+20+26	0+17+13+4+10+6+17+3+11+13+112+29+175+4+11+2+110+6+27+6+14+7+53+6+25+34+81+20+26|0+34+10+95+31+15+7+7+7+37+5+22+43+20+19+19+16+96+7+86+14+19+9+24+8+193		398000000	97741	UniProt_11132019_sprot.fasta	Q9WUB3|Q8CI94	0050M_WEC000004_1083GA_DDay7_MSMS_rep1Q3-27Pxxx.4461.4500.2	2	18.95	15.43	82.4	785000	508	(R)	IGEDYISDLDQLRK	(L)		12.35	2	832.928	1664.85	-0.0003	-0.2
Glycogen phosphorylase, muscle form	Q9WUB3	1	1.1	1023	94	1562.48	1562.48|318.41	81.3	0+17+13+4+10+6+17+3+11+13+112+29+175+4+11+2+110+6+27+6+14+7+53+6+25+34+81+20+26	0+17+13+4+10+6+17+3+11+13+112+29+175+4+11+2+110+6+27+6+14+7+53+6+25+34+81+20+26|0+34+10+95+31+15+7+7+7+37+5+22+43+20+19+19+16+96+7+86+14+19+9+24+8+193		398000000	97741	UniProt_11132019_sprot.fasta	Q9WUB3|Q8CI94	0047M_WEC000004_1031GA_DDay7_MSMS_rep1Q3-27Pxxx.5319.5319.2	2	18.9	15.41	78.6	122000	577	(R)	QLLNCLHIITLYNR	(I)	C:Carbamidomethylation,	15.08	3	885.987	1770.97	-0.0009	-0.5
Glycogen phosphorylase, muscle form	Q9WUB3	1	1.1	1023	94	1562.48	1562.48|318.41	81.3	0+17+13+4+10+6+17+3+11+13+112+29+175+4+11+2+110+6+27+6+14+7+53+6+25+34+81+20+26	0+17+13+4+10+6+17+3+11+13+112+29+175+4+11+2+110+6+27+6+14+7+53+6+25+34+81+20+26|0+34+10+95+31+15+7+7+7+37+5+22+43+20+19+19+16+96+7+86+14+19+9+24+8+193		398000000	97741	UniProt_11132019_sprot.fasta	Q9WUB3|Q8CI94	0050M_WEC000004_1083GA_DDay7_MSMS_rep1Q3-27Pxxx.3014.3014.4	4	18.89	13.89	78.4	466000	440	(R)	INMAHLCIAGSHAVnGVAR	(I)	C:Carbamidomethylation,n:Deamidated	8.05	6	498.754	1991.01	0.9883	2.1
Glycogen phosphorylase, muscle form	Q9WUB3	1	1.1	1023	94	1562.48	1562.48|318.41	81.3	0+17+13+4+10+6+17+3+11+13+112+29+175+4+11+2+110+6+27+6+14+7+53+6+25+34+81+20+26	0+17+13+4+10+6+17+3+11+13+112+29+175+4+11+2+110+6+27+6+14+7+53+6+25+34+81+20+26|0+34+10+95+31+15+7+7+7+37+5+22+43+20+19+19+16+96+7+86+14+19+9+24+8+193		398000000	97741	UniProt_11132019_sprot.fasta	Q9WUB3|Q8CI94	0050M_WEC000004_1083GA_DDay7_MSMS_rep1Q3-27Pxxx.4040.4040.2	2	18.83	16.09	87.6	287000	51	(R)	DYYFALAHTVR	(D)		11.07	7	678.341	1355.67	0.0001	0.1
Glycogen phosphorylase, muscle form	Q9WUB3	1	1.1	1023	94	1562.48	1562.48|318.41	81.3	0+17+13+4+10+6+17+3+11+13+112+29+175+4+11+2+110+6+27+6+14+7+53+6+25+34+81+20+26	0+17+13+4+10+6+17+3+11+13+112+29+175+4+11+2+110+6+27+6+14+7+53+6+25+34+81+20+26|0+34+10+95+31+15+7+7+7+37+5+22+43+20+19+19+16+96+7+86+14+19+9+24+8+193		398000000	97741	UniProt_11132019_sprot.fasta	Q9WUB3|Q8CI94	0047M_WEC000004_1031GA_DDay7_MSMS_rep1Q3-27Pxxx.6927.7106.3	3	18.8	13.4	94.2	300000	294	(R)	LKQEYFVVAATLQDIIR	(R)		19.62	68	669.715	2007.13	0.0033	1.7
Glycogen phosphorylase, muscle form	Q9WUB3	1	1.1	1023	94	1562.48	1562.48|318.41	81.3	0+17+13+4+10+6+17+3+11+13+112+29+175+4+11+2+110+6+27+6+14+7+53+6+25+34+81+20+26	0+17+13+4+10+6+17+3+11+13+112+29+175+4+11+2+110+6+27+6+14+7+53+6+25+34+81+20+26|0+34+10+95+31+15+7+7+7+37+5+22+43+20+19+19+16+96+7+86+14+19+9+24+8+193		398000000	97741	UniProt_11132019_sprot.fasta	Q9WUB3|Q8CI94	0056M_WEC000004_1111GA_DDay7_MSMS_rep1Q3-27Pxxx.4035.4035.4	4	18.8	11.7	90.3	141000	467	(K)	TIFKDFYELEPHKFQNK	(T)		11.07	7	546.784	2184.11	0.0017	0.8
Glycogen phosphorylase, muscle form	Q9WUB3	1	1.1	1023	94	1562.48	1562.48|318.41	81.3	0+17+13+4+10+6+17+3+11+13+112+29+175+4+11+2+110+6+27+6+14+7+53+6+25+34+81+20+26	0+17+13+4+10+6+17+3+11+13+112+29+175+4+11+2+110+6+27+6+14+7+53+6+25+34+81+20+26|0+34+10+95+31+15+7+7+7+37+5+22+43+20+19+19+16+96+7+86+14+19+9+24+8+193		398000000	97741	UniProt_11132019_sprot.fasta	Q9WUB3|Q8CI94	0061M_WEC000004_1031TA_DDay7_MSMS_rep1Q3-27Pxxx.3917.3917.3	3	18.76	14.4	88.9	28600	51	(R)	DYYFALAHTVR	(D)		11.3	0	452.56	1355.67	-0.0101	-7.4
Glycogen phosphorylase, muscle form	Q9WUB3	1	1.1	1023	94	1562.48	1562.48|318.41	81.3	0+17+13+4+10+6+17+3+11+13+112+29+175+4+11+2+110+6+27+6+14+7+53+6+25+34+81+20+26	0+17+13+4+10+6+17+3+11+13+112+29+175+4+11+2+110+6+27+6+14+7+53+6+25+34+81+20+26|0+34+10+95+31+15+7+7+7+37+5+22+43+20+19+19+16+96+7+86+14+19+9+24+8+193		398000000	97741	UniProt_11132019_sprot.fasta	Q9WUB3|Q8CI94	0047M_WEC000004_1031GA_DDay7_MSMS_repAQ2-27Pxxx.4256.4314.4	4	18.72	12.56	89.3	367000	193	(K)	ARPEFTLPVHFYGR	(V)		11.37	10	423.23	1689.89	0.0137	8.1
Glycogen phosphorylase, muscle form	Q9WUB3	1	1.1	1023	94	1562.48	1562.48|318.41	81.3	0+17+13+4+10+6+17+3+11+13+112+29+175+4+11+2+110+6+27+6+14+7+53+6+25+34+81+20+26	0+17+13+4+10+6+17+3+11+13+112+29+175+4+11+2+110+6+27+6+14+7+53+6+25+34+81+20+26|0+34+10+95+31+15+7+7+7+37+5+22+43+20+19+19+16+96+7+86+14+19+9+24+8+193		398000000	97741	UniProt_11132019_sprot.fasta	Q9WUB3|Q8CI94	0047M_WEC000004_1031GA_DDay7_MSMS_rep1Q3-27Pxxx.4031.4054.4	4	18.71	12.61	89.3	222000	556	(K)	VHINPNSLFDVQVKR	(I)		10.8	4	442.248	1765.97	-0.0019	-1.1
Glycogen phosphorylase, muscle form	Q9WUB3	1	1.1	1023	94	1562.48	1562.48|318.41	81.3	0+17+13+4+10+6+17+3+11+13+112+29+175+4+11+2+110+6+27+6+14+7+53+6+25+34+81+20+26	0+17+13+4+10+6+17+3+11+13+112+29+175+4+11+2+110+6+27+6+14+7+53+6+25+34+81+20+26|0+34+10+95+31+15+7+7+7+37+5+22+43+20+19+19+16+96+7+86+14+19+9+24+8+193		398000000	97741	UniProt_11132019_sprot.fasta	Q9WUB3|Q8CI94	0061M_WEC000004_1031TA_DDay7_MSMS_rep1Q3-27Pxxx.6286.6307.2	2	18.7	15.46	88.2	58800	492	(R)	WLVLCNPGLAEVIAER	(I)	C:Carbamidomethylation,	18.72	4	920.486	1839.98	-0.0135	-7.3
Glycogen phosphorylase, muscle form	Q9WUB3	1	1.1	1023	94	1562.48	1562.48|318.41	81.3	0+17+13+4+10+6+17+3+11+13+112+29+175+4+11+2+110+6+27+6+14+7+53+6+25+34+81+20+26	0+17+13+4+10+6+17+3+11+13+112+29+175+4+11+2+110+6+27+6+14+7+53+6+25+34+81+20+26|0+34+10+95+31+15+7+7+7+37+5+22+43+20+19+19+16+96+7+86+14+19+9+24+8+193		398000000	97741	UniProt_11132019_sprot.fasta	Q9WUB3|Q8CI94	0053M_WEC000004_1061GA_DDay7_MSMS_rep1Q3-27Pxxx.2633.2633.2	2	18.69	10.11	86.6	1890000	18	(R)	GLAGVENVSELKK	(N)		7.28	6	672.381	1343.75	0.0027	2
Glycogen phosphorylase, muscle form	Q9WUB3	1	1.1	1023	94	1562.48	1562.48|318.41	81.3	0+17+13+4+10+6+17+3+11+13+112+29+175+4+11+2+110+6+27+6+14+7+53+6+25+34+81+20+26	0+17+13+4+10+6+17+3+11+13+112+29+175+4+11+2+110+6+27+6+14+7+53+6+25+34+81+20+26|0+34+10+95+31+15+7+7+7+37+5+22+43+20+19+19+16+96+7+86+14+19+9+24+8+193		398000000	97741	UniProt_11132019_sprot.fasta	Q9WUB3|Q8CI94	0047M_WEC000004_1031GA_DDay7_MSMS_rep1Q3-27Pxxx.8332.8332.4	4	18.64	16.17	88.8	202000	755	(K)	qPDLFKDIVNMLMHHDR	(F)	q:Pyroglutamic acid	23.75	0	523.759	2109.04	-17.0238	1.3
Glycogen phosphorylase, muscle form	Q9WUB3	1	1.1	1023	94	1562.48	1562.48|318.41	81.3	0+17+13+4+10+6+17+3+11+13+112+29+175+4+11+2+110+6+27+6+14+7+53+6+25+34+81+20+26	0+17+13+4+10+6+17+3+11+13+112+29+175+4+11+2+110+6+27+6+14+7+53+6+25+34+81+20+26|0+34+10+95+31+15+7+7+7+37+5+22+43+20+19+19+16+96+7+86+14+19+9+24+8+193		398000000	97741	UniProt_11132019_sprot.fasta	Q9WUB3|Q8CI94	0050M_WEC000004_1083GA_DDay7_MSMS_rep1Q3-27Pxxx.4061.4061.3	3	18.63	14.75	85.9	309000	51	(R)	DYYFALAHTVR	(D)		11.07	7	452.563	1355.67	0.0007	0.5
Glycogen phosphorylase, muscle form	Q9WUB3	1	1.1	1023	94	1562.48	1562.48|318.41	81.3	0+17+13+4+10+6+17+3+11+13+112+29+175+4+11+2+110+6+27+6+14+7+53+6+25+34+81+20+26	0+17+13+4+10+6+17+3+11+13+112+29+175+4+11+2+110+6+27+6+14+7+53+6+25+34+81+20+26|0+34+10+95+31+15+7+7+7+37+5+22+43+20+19+19+16+96+7+86+14+19+9+24+8+193		398000000	97741	UniProt_11132019_sprot.fasta	Q9WUB3|Q8CI94	0074M_WEC000004_1115TA_DDay7_MSMS_rep1Q3-27Pxxx.7828.7828.3	3	18.62	17.61	76	51300	755	(K)	qPDLFKDIVNMLMHHDR	(F)	q:Pyroglutamic acid	23.67	0	698.002	2109.04	-17.0444	-8.5
Glycogen phosphorylase, muscle form	Q9WUB3	1	1.1	1023	94	1562.48	1562.48|318.41	81.3	0+17+13+4+10+6+17+3+11+13+112+29+175+4+11+2+110+6+27+6+14+7+53+6+25+34+81+20+26	0+17+13+4+10+6+17+3+11+13+112+29+175+4+11+2+110+6+27+6+14+7+53+6+25+34+81+20+26|0+34+10+95+31+15+7+7+7+37+5+22+43+20+19+19+16+96+7+86+14+19+9+24+8+193		398000000	97741	UniProt_11132019_sprot.fasta	Q9WUB3|Q8CI94	0060M_WEC000004_1115GA_DDay7_MSMS_rep1Q3-27Pxxx.4003.4003.2	2	18.61	15.11	86.7	130000	51	(R)	DYYFALAHTVR	(D)		11.13	7	678.337	1355.67	-0.0066	-4.9
Glycogen phosphorylase, muscle form	Q9WUB3	1	1.1	1023	94	1562.48	1562.48|318.41	81.3	0+17+13+4+10+6+17+3+11+13+112+29+175+4+11+2+110+6+27+6+14+7+53+6+25+34+81+20+26	0+17+13+4+10+6+17+3+11+13+112+29+175+4+11+2+110+6+27+6+14+7+53+6+25+34+81+20+26|0+34+10+95+31+15+7+7+7+37+5+22+43+20+19+19+16+96+7+86+14+19+9+24+8+193		398000000	97741	UniProt_11132019_sprot.fasta	Q9WUB3|Q8CI94	0060M_WEC000004_1115GA_DDay7_MSMS_rep1Q3-27Pxxx.2893.2893.4	4	18.59	12.61	84.4	90300	440	(R)	INMAHLCIAGSHAVnGVAR	(I)	C:Carbamidomethylation,n:Deamidated	8.38	30	498.752	1991.01	0.9811	-1.4
Glycogen phosphorylase, muscle form	Q9WUB3	1	1.1	1023	94	1562.48	1562.48|318.41	81.3	0+17+13+4+10+6+17+3+11+13+112+29+175+4+11+2+110+6+27+6+14+7+53+6+25+34+81+20+26	0+17+13+4+10+6+17+3+11+13+112+29+175+4+11+2+110+6+27+6+14+7+53+6+25+34+81+20+26|0+34+10+95+31+15+7+7+7+37+5+22+43+20+19+19+16+96+7+86+14+19+9+24+8+193		398000000	97741	UniProt_11132019_sprot.fasta	Q9WUB3|Q8CI94	0060M_WEC000004_1115GA_DDay7_MSMS_rep1Q3-27Pxxx.4657.4657.3	3	18.58	8.05	88.1	462000	360	(R)	LDWDKAWDVTVK	(T)		13.08	3	492.587	1475.75	-0.0065	-4.4
Glycogen phosphorylase, muscle form	Q9WUB3	1	1.1	1023	94	1562.48	1562.48|318.41	81.3	0+17+13+4+10+6+17+3+11+13+112+29+175+4+11+2+110+6+27+6+14+7+53+6+25+34+81+20+26	0+17+13+4+10+6+17+3+11+13+112+29+175+4+11+2+110+6+27+6+14+7+53+6+25+34+81+20+26|0+34+10+95+31+15+7+7+7+37+5+22+43+20+19+19+16+96+7+86+14+19+9+24+8+193		398000000	97741	UniProt_11132019_sprot.fasta	Q9WUB3|Q8CI94	0050M_WEC000004_1083GA_DDay7_MSMS_rep1Q3-27Pxxx.5089.5137.2	2	18.56	10.01	91	226000	508	(R)	IGEDYISDLDQLR	(K)		14.15	7	768.881	1536.75	-0.0002	-0.1
Glycogen phosphorylase, muscle form	Q9WUB3	1	1.1	1023	94	1562.48	1562.48|318.41	81.3	0+17+13+4+10+6+17+3+11+13+112+29+175+4+11+2+110+6+27+6+14+7+53+6+25+34+81+20+26	0+17+13+4+10+6+17+3+11+13+112+29+175+4+11+2+110+6+27+6+14+7+53+6+25+34+81+20+26|0+34+10+95+31+15+7+7+7+37+5+22+43+20+19+19+16+96+7+86+14+19+9+24+8+193		398000000	97741	UniProt_11132019_sprot.fasta	Q9WUB3|Q8CI94	0064M_WEC000004_1083TA_DDay7_MSMS_rep1Q3-27Pxxx.2282.2282.3	3	18.55	7.63	95.8	44700	429	(R)	MSLVEEGAVKR	(I)		6.27	7	406.886	1218.65	-0.0065	-5.4
Glycogen phosphorylase, muscle form	Q9WUB3	1	1.1	1023	94	1562.48	1562.48|318.41	81.3	0+17+13+4+10+6+17+3+11+13+112+29+175+4+11+2+110+6+27+6+14+7+53+6+25+34+81+20+26	0+17+13+4+10+6+17+3+11+13+112+29+175+4+11+2+110+6+27+6+14+7+53+6+25+34+81+20+26|0+34+10+95+31+15+7+7+7+37+5+22+43+20+19+19+16+96+7+86+14+19+9+24+8+193		398000000	97741	UniProt_11132019_sprot.fasta	Q9WUB3|Q8CI94	0047M_WEC000004_1031GA_DDay7_MSMS_repAQ2-27Pxxx.8389.8389.3	3	18.51	15.79	80.8	66800	755	(K)	qPDLFKDIVNMLMHHDR	(F)	q:Pyroglutamic acid	23.8	5	698.014	2109.04	-17.0086	8.6
Glycogen phosphorylase, muscle form	Q9WUB3	1	1.1	1023	94	1562.48	1562.48|318.41	81.3	0+17+13+4+10+6+17+3+11+13+112+29+175+4+11+2+110+6+27+6+14+7+53+6+25+34+81+20+26	0+17+13+4+10+6+17+3+11+13+112+29+175+4+11+2+110+6+27+6+14+7+53+6+25+34+81+20+26|0+34+10+95+31+15+7+7+7+37+5+22+43+20+19+19+16+96+7+86+14+19+9+24+8+193		398000000	97741	UniProt_11132019_sprot.fasta	Q9WUB3|Q8CI94	0047M_WEC000004_1031GA_DDay7_MSMS_rep1Q3-27Pxxx.4565.4565.2	2	18.48	15.3	80.1	681000	508	(R)	IGEDYISDLDQLRK	(L)		12.35	4	832.927	1664.85	-0.0032	-1.9
Glycogen phosphorylase, muscle form	Q9WUB3	1	1.1	1023	94	1562.48	1562.48|318.41	81.3	0+17+13+4+10+6+17+3+11+13+112+29+175+4+11+2+110+6+27+6+14+7+53+6+25+34+81+20+26	0+17+13+4+10+6+17+3+11+13+112+29+175+4+11+2+110+6+27+6+14+7+53+6+25+34+81+20+26|0+34+10+95+31+15+7+7+7+37+5+22+43+20+19+19+16+96+7+86+14+19+9+24+8+193		398000000	97741	UniProt_11132019_sprot.fasta	Q9WUB3|Q8CI94	0064M_WEC000004_1083TA_DDay7_MSMS_rep1Q3-27Pxxx.2818.2818.3	3	18.48	15.51	69	155000	440	(R)	INMAHLCIAGSHAVNGVAR	(I)	C:Carbamidomethylation,	7.78	3	664.339	1991.01	-0.0049	-2.5
Glycogen phosphorylase, muscle form	Q9WUB3	1	1.1	1023	94	1562.48	1562.48|318.41	81.3	0+17+13+4+10+6+17+3+11+13+112+29+175+4+11+2+110+6+27+6+14+7+53+6+25+34+81+20+26	0+17+13+4+10+6+17+3+11+13+112+29+175+4+11+2+110+6+27+6+14+7+53+6+25+34+81+20+26|0+34+10+95+31+15+7+7+7+37+5+22+43+20+19+19+16+96+7+86+14+19+9+24+8+193		398000000	97741	UniProt_11132019_sprot.fasta	Q9WUB3|Q8CI94	0061M_WEC000004_1031TA_DDay7_MSMS_rep1Q3-27Pxxx.4099.4146.4	4	18.47	15.14	80.8	132000	193	(K)	ARPEFTLPVHFYGR	(V)		11.97	11	423.224	1689.89	-0.0132	-7.8
Glycogen phosphorylase, muscle form	Q9WUB3	1	1.1	1023	94	1562.48	1562.48|318.41	81.3	0+17+13+4+10+6+17+3+11+13+112+29+175+4+11+2+110+6+27+6+14+7+53+6+25+34+81+20+26	0+17+13+4+10+6+17+3+11+13+112+29+175+4+11+2+110+6+27+6+14+7+53+6+25+34+81+20+26|0+34+10+95+31+15+7+7+7+37+5+22+43+20+19+19+16+96+7+86+14+19+9+24+8+193		398000000	97741	UniProt_11132019_sprot.fasta	Q9WUB3|Q8CI94	0071M_WEC000004_1112TA_DDay7_MSMS_rep1Q3-27Pxxx.4010.4010.2	2	18.47	16.86	84.1	136000	51	(R)	DYYFALAHTVR	(D)		11.35	3	678.337	1355.67	-0.0067	-4.9
Glycogen phosphorylase, muscle form	Q9WUB3	1	1.1	1023	94	1562.48	1562.48|318.41	81.3	0+17+13+4+10+6+17+3+11+13+112+29+175+4+11+2+110+6+27+6+14+7+53+6+25+34+81+20+26	0+17+13+4+10+6+17+3+11+13+112+29+175+4+11+2+110+6+27+6+14+7+53+6+25+34+81+20+26|0+34+10+95+31+15+7+7+7+37+5+22+43+20+19+19+16+96+7+86+14+19+9+24+8+193		398000000	97741	UniProt_11132019_sprot.fasta	Q9WUB3|Q8CI94	0047M_WEC000004_1031GA_DDay7_MSMS_rep1Q3-27Pxxx.8373.8398.6	6	18.44	12.7	74.5	414000	610	(K)	AAPGYHMAKMIIKLITAIGDVVNHDPAVGDRLR	(V)		23.92	4	591.326	3542.91	0.0098	2.8
Glycogen phosphorylase, muscle form	Q9WUB3	1	1.1	1023	94	1562.48	1562.48|318.41	81.3	0+17+13+4+10+6+17+3+11+13+112+29+175+4+11+2+110+6+27+6+14+7+53+6+25+34+81+20+26	0+17+13+4+10+6+17+3+11+13+112+29+175+4+11+2+110+6+27+6+14+7+53+6+25+34+81+20+26|0+34+10+95+31+15+7+7+7+37+5+22+43+20+19+19+16+96+7+86+14+19+9+24+8+193		398000000	97741	UniProt_11132019_sprot.fasta	Q9WUB3|Q8CI94	0060M_WEC000004_1115GA_DDay7_MSMS_rep1Q3-27Pxxx.5340.5354.3	3	18.44	11.45	79	232000	334	(K)	VAIQLNDTHPSLAIPELMR	(I)		15.07	7	706.713	2118.14	-0.012	-5.6
Glycogen phosphorylase, muscle form	Q9WUB3	1	1.1	1023	94	1562.48	1562.48|318.41	81.3	0+17+13+4+10+6+17+3+11+13+112+29+175+4+11+2+110+6+27+6+14+7+53+6+25+34+81+20+26	0+17+13+4+10+6+17+3+11+13+112+29+175+4+11+2+110+6+27+6+14+7+53+6+25+34+81+20+26|0+34+10+95+31+15+7+7+7+37+5+22+43+20+19+19+16+96+7+86+14+19+9+24+8+193		398000000	97741	UniProt_11132019_sprot.fasta	Q9WUB3|Q8CI94	0074M_WEC000004_1115TA_DDay7_MSMS_rep1Q3-27Pxxx.6193.6193.4	4	18.44	16.48	68.5	890000	325	(R)	TNFDAFPDKVAIQLnDTHPSLAIPELMR	(I)	n:Deamidated	17.85	4	789.399	3153.6	0.9709	-4.2
Glycogen phosphorylase, muscle form	Q9WUB3	1	1.1	1023	94	1562.48	1562.48|318.41	81.3	0+17+13+4+10+6+17+3+11+13+112+29+175+4+11+2+110+6+27+6+14+7+53+6+25+34+81+20+26	0+17+13+4+10+6+17+3+11+13+112+29+175+4+11+2+110+6+27+6+14+7+53+6+25+34+81+20+26|0+34+10+95+31+15+7+7+7+37+5+22+43+20+19+19+16+96+7+86+14+19+9+24+8+193		398000000	97741	UniProt_11132019_sprot.fasta	Q9WUB3|Q8CI94	0050M_WEC000004_1083GA_DDay7_MSMS_rep1Q3-27Pxxx.4067.4067.3	3	18.4	12.61	89.1	75600	623	(K)	LITAIGDVVNHDPAVGDRLR	(V)		11.1	6	711.056	2131.16	-0.0074	-3.5
Glycogen phosphorylase, muscle form	Q9WUB3	1	1.1	1023	94	1562.48	1562.48|318.41	81.3	0+17+13+4+10+6+17+3+11+13+112+29+175+4+11+2+110+6+27+6+14+7+53+6+25+34+81+20+26	0+17+13+4+10+6+17+3+11+13+112+29+175+4+11+2+110+6+27+6+14+7+53+6+25+34+81+20+26|0+34+10+95+31+15+7+7+7+37+5+22+43+20+19+19+16+96+7+86+14+19+9+24+8+193		398000000	97741	UniProt_11132019_sprot.fasta	Q9WUB3|Q8CI94	0047M_WEC000004_1031GA_DDay7_MSMS_repAQ2-27Pxxx.2635.2673.2	2	18.39	10.62	88.4	2880000	18	(R)	GLAGVENVSELKK	(N)		7.27	2	672.388	1343.75	0.0151	11.2
Glycogen phosphorylase, muscle form	Q9WUB3	1	1.1	1023	94	1562.48	1562.48|318.41	81.3	0+17+13+4+10+6+17+3+11+13+112+29+175+4+11+2+110+6+27+6+14+7+53+6+25+34+81+20+26	0+17+13+4+10+6+17+3+11+13+112+29+175+4+11+2+110+6+27+6+14+7+53+6+25+34+81+20+26|0+34+10+95+31+15+7+7+7+37+5+22+43+20+19+19+16+96+7+86+14+19+9+24+8+193		398000000	97741	UniProt_11132019_sprot.fasta	Q9WUB3|Q8CI94	0053M_WEC000004_1061GA_DDay7_MSMS_rep1Q3-27Pxxx.5576.5576.3	3	18.38	8.21	90.1	479000	334	(K)	VAIQLNDTHPSLAIPELMR	(I)		15.12	7	706.717	2118.14	-0.0015	-0.7
Glycogen phosphorylase, muscle form	Q9WUB3	1	1.1	1023	94	1562.48	1562.48|318.41	81.3	0+17+13+4+10+6+17+3+11+13+112+29+175+4+11+2+110+6+27+6+14+7+53+6+25+34+81+20+26	0+17+13+4+10+6+17+3+11+13+112+29+175+4+11+2+110+6+27+6+14+7+53+6+25+34+81+20+26|0+34+10+95+31+15+7+7+7+37+5+22+43+20+19+19+16+96+7+86+14+19+9+24+8+193		398000000	97741	UniProt_11132019_sprot.fasta	Q9WUB3|Q8CI94	0064M_WEC000004_1083TA_DDay7_MSMS_rep1Q3-27Pxxx.4595.4622.3	3	18.35	8.95	87.4	229000	360	(R)	LDWDKAWDVTVK	(T)		13.47	4	492.588	1475.75	-0.0037	-2.5
Glycogen phosphorylase, muscle form	Q9WUB3	1	1.1	1023	94	1562.48	1562.48|318.41	81.3	0+17+13+4+10+6+17+3+11+13+112+29+175+4+11+2+110+6+27+6+14+7+53+6+25+34+81+20+26	0+17+13+4+10+6+17+3+11+13+112+29+175+4+11+2+110+6+27+6+14+7+53+6+25+34+81+20+26|0+34+10+95+31+15+7+7+7+37+5+22+43+20+19+19+16+96+7+86+14+19+9+24+8+193		398000000	97741	UniProt_11132019_sprot.fasta	Q9WUB3|Q8CI94	0064M_WEC000004_1083TA_DDay7_MSMS_rep1Q3-27Pxxx.2498.2498.3	3	18.32	9.16	88.4	1100000	18	(R)	GLAGVENVSELKK	(N)		7.33	5	448.588	1343.75	-0.0039	-2.9
Glycogen phosphorylase, muscle form	Q9WUB3	1	1.1	1023	94	1562.48	1562.48|318.41	81.3	0+17+13+4+10+6+17+3+11+13+112+29+175+4+11+2+110+6+27+6+14+7+53+6+25+34+81+20+26	0+17+13+4+10+6+17+3+11+13+112+29+175+4+11+2+110+6+27+6+14+7+53+6+25+34+81+20+26|0+34+10+95+31+15+7+7+7+37+5+22+43+20+19+19+16+96+7+86+14+19+9+24+8+193		398000000	97741	UniProt_11132019_sprot.fasta	Q9WUB3|Q8CI94	0047M_WEC000004_1031GA_DDay7_MSMS_rep1Q3-27Pxxx.3354.3354.2	2	18.31	8.69	88.5	74600	18	(R)	GLAGVENVSELK	(K)		8.07	0	608.329	1215.66	-0.0075	-6.2
Glycogen phosphorylase, muscle form	Q9WUB3	1	1.1	1023	94	1562.48	1562.48|318.41	81.3	0+17+13+4+10+6+17+3+11+13+112+29+175+4+11+2+110+6+27+6+14+7+53+6+25+34+81+20+26	0+17+13+4+10+6+17+3+11+13+112+29+175+4+11+2+110+6+27+6+14+7+53+6+25+34+81+20+26|0+34+10+95+31+15+7+7+7+37+5+22+43+20+19+19+16+96+7+86+14+19+9+24+8+193		398000000	97741	UniProt_11132019_sprot.fasta	Q9WUB3|Q8CI94	0050M_WEC000004_1083GA_DDay7_MSMS_rep1Q3-27Pxxx.4051.4051.4	4	18.29	9.57	88	222000	467	(K)	TIFKDFYELEPHKFQNK	(T)		11.08	3	546.788	2184.11	0.0184	8.4
Glycogen phosphorylase, muscle form	Q9WUB3	1	1.1	1023	94	1562.48	1562.48|318.41	81.3	0+17+13+4+10+6+17+3+11+13+112+29+175+4+11+2+110+6+27+6+14+7+53+6+25+34+81+20+26	0+17+13+4+10+6+17+3+11+13+112+29+175+4+11+2+110+6+27+6+14+7+53+6+25+34+81+20+26|0+34+10+95+31+15+7+7+7+37+5+22+43+20+19+19+16+96+7+86+14+19+9+24+8+193		398000000	97741	UniProt_11132019_sprot.fasta	Q9WUB3|Q8CI94	0074M_WEC000004_1115TA_DDay7_MSMS_rep1Q3-27Pxxx.3967.3967.3	3	18.29	12.37	87.5	93600	51	(R)	DYYFALAHTVR	(D)		11.2	2	452.56	1355.67	-0.0085	-6.2
Glycogen phosphorylase, muscle form	Q9WUB3	1	1.1	1023	94	1562.48	1562.48|318.41	81.3	0+17+13+4+10+6+17+3+11+13+112+29+175+4+11+2+110+6+27+6+14+7+53+6+25+34+81+20+26	0+17+13+4+10+6+17+3+11+13+112+29+175+4+11+2+110+6+27+6+14+7+53+6+25+34+81+20+26|0+34+10+95+31+15+7+7+7+37+5+22+43+20+19+19+16+96+7+86+14+19+9+24+8+193		398000000	97741	UniProt_11132019_sprot.fasta	Q9WUB3|Q8CI94	0074M_WEC000004_1115TA_DDay7_MSMS_rep1Q3-27Pxxx.6342.6382.3	3	18.29	13.18	81.8	73300	492	(R)	WLVLCNPGLAEVIAER	(I)	C:Carbamidomethylation,	18.57	8	613.993	1839.98	-0.0153	-8.3
Glycogen phosphorylase, muscle form	Q9WUB3	1	1.1	1023	94	1562.48	1562.48|318.41	81.3	0+17+13+4+10+6+17+3+11+13+112+29+175+4+11+2+110+6+27+6+14+7+53+6+25+34+81+20+26	0+17+13+4+10+6+17+3+11+13+112+29+175+4+11+2+110+6+27+6+14+7+53+6+25+34+81+20+26|0+34+10+95+31+15+7+7+7+37+5+22+43+20+19+19+16+96+7+86+14+19+9+24+8+193		398000000	97741	UniProt_11132019_sprot.fasta	Q9WUB3|Q8CI94	0047M_WEC000004_1031GA_DDay7_MSMS_repAQ2-27Pxxx.7687.7687.3	3	18.28	18.28	61.4	92200	755	(K)	QPDLFKDIVNMLMHHDR	(F)		21.38	12	703.689	2109.04	0.0144	6.8
Glycogen phosphorylase, muscle form	Q9WUB3	1	1.1	1023	94	1562.48	1562.48|318.41	81.3	0+17+13+4+10+6+17+3+11+13+112+29+175+4+11+2+110+6+27+6+14+7+53+6+25+34+81+20+26	0+17+13+4+10+6+17+3+11+13+112+29+175+4+11+2+110+6+27+6+14+7+53+6+25+34+81+20+26|0+34+10+95+31+15+7+7+7+37+5+22+43+20+19+19+16+96+7+86+14+19+9+24+8+193		398000000	97741	UniProt_11132019_sprot.fasta	Q9WUB3|Q8CI94	0050M_WEC000004_1083GA_DDay7_MSMS_rep1Q3-27Pxxx.3917.3917.4	4	18.28	15.06	82.1	210000	556	(K)	VHINPNSLFDVQVKR	(I)		10.73	3	442.248	1765.97	-0.0007	-0.4
Glycogen phosphorylase, muscle form	Q9WUB3	1	1.1	1023	94	1562.48	1562.48|318.41	81.3	0+17+13+4+10+6+17+3+11+13+112+29+175+4+11+2+110+6+27+6+14+7+53+6+25+34+81+20+26	0+17+13+4+10+6+17+3+11+13+112+29+175+4+11+2+110+6+27+6+14+7+53+6+25+34+81+20+26|0+34+10+95+31+15+7+7+7+37+5+22+43+20+19+19+16+96+7+86+14+19+9+24+8+193		398000000	97741	UniProt_11132019_sprot.fasta	Q9WUB3|Q8CI94	0047M_WEC000004_1031GA_DDay7_MSMS_rep1Q3-27Pxxx.5271.5291.2	2	18.27	13.63	78.3	391000	522	(K)	LLSYVDDEAFIRDVAK	(V)		14.32	3	927.486	1853.96	0.0003	0.1
Glycogen phosphorylase, muscle form	Q9WUB3	1	1.1	1023	94	1562.48	1562.48|318.41	81.3	0+17+13+4+10+6+17+3+11+13+112+29+175+4+11+2+110+6+27+6+14+7+53+6+25+34+81+20+26	0+17+13+4+10+6+17+3+11+13+112+29+175+4+11+2+110+6+27+6+14+7+53+6+25+34+81+20+26|0+34+10+95+31+15+7+7+7+37+5+22+43+20+19+19+16+96+7+86+14+19+9+24+8+193		398000000	97741	UniProt_11132019_sprot.fasta	Q9WUB3|Q8CI94	0056M_WEC000004_1111GA_DDay7_MSMS_rep1Q3-27Pxxx.2645.2645.2	2	18.23	8.86	86.5	298000	415	(R)	VAAAFPGDVDR	(L)		7.02	6	559.28	1117.56	-0.0107	-9.6
Glycogen phosphorylase, muscle form	Q9WUB3	1	1.1	1023	94	1562.48	1562.48|318.41	81.3	0+17+13+4+10+6+17+3+11+13+112+29+175+4+11+2+110+6+27+6+14+7+53+6+25+34+81+20+26	0+17+13+4+10+6+17+3+11+13+112+29+175+4+11+2+110+6+27+6+14+7+53+6+25+34+81+20+26|0+34+10+95+31+15+7+7+7+37+5+22+43+20+19+19+16+96+7+86+14+19+9+24+8+193		398000000	97741	UniProt_11132019_sprot.fasta	Q9WUB3|Q8CI94	0047M_WEC000004_1031GA_DDay7_MSMS_repAQ2-27Pxxx.4261.4293.3	3	18.22	14.91	93.9	186000	193	(K)	ARPEFTLPVHFYGR	(V)		11.38	6	563.971	1689.89	0.012	7.1
Glycogen phosphorylase, muscle form	Q9WUB3	1	1.1	1023	94	1562.48	1562.48|318.41	81.3	0+17+13+4+10+6+17+3+11+13+112+29+175+4+11+2+110+6+27+6+14+7+53+6+25+34+81+20+26	0+17+13+4+10+6+17+3+11+13+112+29+175+4+11+2+110+6+27+6+14+7+53+6+25+34+81+20+26|0+34+10+95+31+15+7+7+7+37+5+22+43+20+19+19+16+96+7+86+14+19+9+24+8+193		398000000	97741	UniProt_11132019_sprot.fasta	Q9WUB3|Q8CI94	0053M_WEC000004_1061GA_DDay7_MSMS_rep1Q3-27Pxxx.5371.5383.2	2	18.22	14.88	84.8	229000	577	(R)	QLLNCLHIITLYNR	(I)	C:Carbamidomethylation,	14.52	5	885.986	1770.97	-0.0033	-1.8
Glycogen phosphorylase, muscle form	Q9WUB3	1	1.1	1023	94	1562.48	1562.48|318.41	81.3	0+17+13+4+10+6+17+3+11+13+112+29+175+4+11+2+110+6+27+6+14+7+53+6+25+34+81+20+26	0+17+13+4+10+6+17+3+11+13+112+29+175+4+11+2+110+6+27+6+14+7+53+6+25+34+81+20+26|0+34+10+95+31+15+7+7+7+37+5+22+43+20+19+19+16+96+7+86+14+19+9+24+8+193		398000000	97741	UniProt_11132019_sprot.fasta	Q9WUB3|Q8CI94	0056M_WEC000004_1111GA_DDay7_MSMS_rep1Q3-27Pxxx.5021.5061.2	2	18.21	10.16	90.6	183000	508	(R)	IGEDYISDLDQLR	(K)		14.97	7	768.89	1536.75	0.0184	11.9
Glycogen phosphorylase, muscle form	Q9WUB3	1	1.1	1023	94	1562.48	1562.48|318.41	81.3	0+17+13+4+10+6+17+3+11+13+112+29+175+4+11+2+110+6+27+6+14+7+53+6+25+34+81+20+26	0+17+13+4+10+6+17+3+11+13+112+29+175+4+11+2+110+6+27+6+14+7+53+6+25+34+81+20+26|0+34+10+95+31+15+7+7+7+37+5+22+43+20+19+19+16+96+7+86+14+19+9+24+8+193		398000000	97741	UniProt_11132019_sprot.fasta	Q9WUB3|Q8CI94	0061M_WEC000004_1031TA_DDay7_MSMS_rep1Q3-27Pxxx.5522.5594.3	3	18.2	15.22	78.8	198000	491	(R)	RWLVLCNPGLAEVIAER	(I)	C:Carbamidomethylation,	16.32	51	666.024	1996.08	-0.0227	-11.4
Glycogen phosphorylase, muscle form	Q9WUB3	1	1.1	1023	94	1562.48	1562.48|318.41	81.3	0+17+13+4+10+6+17+3+11+13+112+29+175+4+11+2+110+6+27+6+14+7+53+6+25+34+81+20+26	0+17+13+4+10+6+17+3+11+13+112+29+175+4+11+2+110+6+27+6+14+7+53+6+25+34+81+20+26|0+34+10+95+31+15+7+7+7+37+5+22+43+20+19+19+16+96+7+86+14+19+9+24+8+193		398000000	97741	UniProt_11132019_sprot.fasta	Q9WUB3|Q8CI94	0060M_WEC000004_1115GA_DDay7_MSMS_rep1Q3-27Pxxx.4029.4029.3	3	18.19	12.63	85.9	123000	51	(R)	DYYFALAHTVR	(D)		11.13	7	452.561	1355.67	-0.0068	-5
Glycogen phosphorylase, muscle form	Q9WUB3	1	1.1	1023	94	1562.48	1562.48|318.41	81.3	0+17+13+4+10+6+17+3+11+13+112+29+175+4+11+2+110+6+27+6+14+7+53+6+25+34+81+20+26	0+17+13+4+10+6+17+3+11+13+112+29+175+4+11+2+110+6+27+6+14+7+53+6+25+34+81+20+26|0+34+10+95+31+15+7+7+7+37+5+22+43+20+19+19+16+96+7+86+14+19+9+24+8+193		398000000	97741	UniProt_11132019_sprot.fasta	Q9WUB3|Q8CI94	0047M_WEC000004_1031GA_DDay7_MSMS_rep1Q3-27Pxxx.6403.6403.3	3	18.18	9.57	88.3	266000	353	(R)	ILVDLERLDWDKAWDVTVK	(T)		17.63	5	772.088	2314.24	0.0046	2
Glycogen phosphorylase, muscle form	Q9WUB3	1	1.1	1023	94	1562.48	1562.48|318.41	81.3	0+17+13+4+10+6+17+3+11+13+112+29+175+4+11+2+110+6+27+6+14+7+53+6+25+34+81+20+26	0+17+13+4+10+6+17+3+11+13+112+29+175+4+11+2+110+6+27+6+14+7+53+6+25+34+81+20+26|0+34+10+95+31+15+7+7+7+37+5+22+43+20+19+19+16+96+7+86+14+19+9+24+8+193		398000000	97741	UniProt_11132019_sprot.fasta	Q9WUB3|Q8CI94	0060M_WEC000004_1115GA_DDay7_MSMS_rep1Q3-27Pxxx.4403.4403.3	3	18.16	11.04	87.8	1610000	508	(R)	IGEDYISDLDQLRK	(L)		12.32	3	555.619	1664.85	-0.0067	-4
Glycogen phosphorylase, muscle form	Q9WUB3	1	1.1	1023	94	1562.48	1562.48|318.41	81.3	0+17+13+4+10+6+17+3+11+13+112+29+175+4+11+2+110+6+27+6+14+7+53+6+25+34+81+20+26	0+17+13+4+10+6+17+3+11+13+112+29+175+4+11+2+110+6+27+6+14+7+53+6+25+34+81+20+26|0+34+10+95+31+15+7+7+7+37+5+22+43+20+19+19+16+96+7+86+14+19+9+24+8+193		398000000	97741	UniProt_11132019_sprot.fasta	Q9WUB3|Q8CI94	0061M_WEC000004_1031TA_DDay7_MSMS_rep1Q3-27Pxxx.7156.7162.3	3	18.16	14.59	86.8	1520000	249	(K)	APNDFNLKDFNVGGYIQAVLDR	(N)		21.82	14	822.75	2466.24	-0.0073	-3
Glycogen phosphorylase, muscle form	Q9WUB3	1	1.1	1023	94	1562.48	1562.48|318.41	81.3	0+17+13+4+10+6+17+3+11+13+112+29+175+4+11+2+110+6+27+6+14+7+53+6+25+34+81+20+26	0+17+13+4+10+6+17+3+11+13+112+29+175+4+11+2+110+6+27+6+14+7+53+6+25+34+81+20+26|0+34+10+95+31+15+7+7+7+37+5+22+43+20+19+19+16+96+7+86+14+19+9+24+8+193		398000000	97741	UniProt_11132019_sprot.fasta	Q9WUB3|Q8CI94	0071M_WEC000004_1112TA_DDay7_MSMS_rep1Q3-27Pxxx.2920.2920.4	4	18.16	12.95	68.8	111000	440	(R)	INMAHLCIAGSHAVNGVAR	(I)	C:Carbamidomethylation,	7.85	3	498.504	1991.01	-0.0104	-5.2
Glycogen phosphorylase, muscle form	Q9WUB3	1	1.1	1023	94	1562.48	1562.48|318.41	81.3	0+17+13+4+10+6+17+3+11+13+112+29+175+4+11+2+110+6+27+6+14+7+53+6+25+34+81+20+26	0+17+13+4+10+6+17+3+11+13+112+29+175+4+11+2+110+6+27+6+14+7+53+6+25+34+81+20+26|0+34+10+95+31+15+7+7+7+37+5+22+43+20+19+19+16+96+7+86+14+19+9+24+8+193		398000000	97741	UniProt_11132019_sprot.fasta	Q9WUB3|Q8CI94	0053M_WEC000004_1061GA_DDay7_MSMS_rep1Q3-27Pxxx.4352.4389.2	2	18.11	9.99	91.9	1350000	774	(K)	VFADYEEYIK	(C)		11.7	5	638.808	1276.61	-0.0008	-0.6
Glycogen phosphorylase, muscle form	Q9WUB3	1	1.1	1023	94	1562.48	1562.48|318.41	81.3	0+17+13+4+10+6+17+3+11+13+112+29+175+4+11+2+110+6+27+6+14+7+53+6+25+34+81+20+26	0+17+13+4+10+6+17+3+11+13+112+29+175+4+11+2+110+6+27+6+14+7+53+6+25+34+81+20+26|0+34+10+95+31+15+7+7+7+37+5+22+43+20+19+19+16+96+7+86+14+19+9+24+8+193		398000000	97741	UniProt_11132019_sprot.fasta	Q9WUB3|Q8CI94	0064M_WEC000004_1083TA_DDay7_MSMS_rep1Q3-27Pxxx.4328.4343.3	3	18.1	10.15	82.5	830000	508	(R)	IGEDYISDLDQLRK	(L)		12.67	4	555.619	1664.85	-0.0071	-4.3
Glycogen phosphorylase, muscle form	Q9WUB3	1	1.1	1023	94	1562.48	1562.48|318.41	81.3	0+17+13+4+10+6+17+3+11+13+112+29+175+4+11+2+110+6+27+6+14+7+53+6+25+34+81+20+26	0+17+13+4+10+6+17+3+11+13+112+29+175+4+11+2+110+6+27+6+14+7+53+6+25+34+81+20+26|0+34+10+95+31+15+7+7+7+37+5+22+43+20+19+19+16+96+7+86+14+19+9+24+8+193		398000000	97741	UniProt_11132019_sprot.fasta	Q9WUB3|Q8CI94	0056M_WEC000004_1111GA_DDay7_MSMS_rep1Q3-27Pxxx.2537.2537.3	3	18.09	9.22	90.2	3020000	18	(R)	GLAGVENVSELKK	(N)		7.32	7	448.589	1343.75	0.0001	0.1
Glycogen phosphorylase, muscle form	Q9WUB3	1	1.1	1023	94	1562.48	1562.48|318.41	81.3	0+17+13+4+10+6+17+3+11+13+112+29+175+4+11+2+110+6+27+6+14+7+53+6+25+34+81+20+26	0+17+13+4+10+6+17+3+11+13+112+29+175+4+11+2+110+6+27+6+14+7+53+6+25+34+81+20+26|0+34+10+95+31+15+7+7+7+37+5+22+43+20+19+19+16+96+7+86+14+19+9+24+8+193		398000000	97741	UniProt_11132019_sprot.fasta	Q9WUB3|Q8CI94	0074M_WEC000004_1115TA_DDay7_MSMS_rep1Q3-27Pxxx.2932.2932.3	3	18.09	12.84	76.4	138000	440	(R)	INMAHLCIAGSHAVNGVAR	(I)	C:Carbamidomethylation,	8	0	664.337	1991.01	-0.011	-5.5
Glycogen phosphorylase, muscle form	Q9WUB3	1	1.1	1023	94	1562.48	1562.48|318.41	81.3	0+17+13+4+10+6+17+3+11+13+112+29+175+4+11+2+110+6+27+6+14+7+53+6+25+34+81+20+26	0+17+13+4+10+6+17+3+11+13+112+29+175+4+11+2+110+6+27+6+14+7+53+6+25+34+81+20+26|0+34+10+95+31+15+7+7+7+37+5+22+43+20+19+19+16+96+7+86+14+19+9+24+8+193		398000000	97741	UniProt_11132019_sprot.fasta	Q9WUB3|Q8CI94	0074M_WEC000004_1115TA_DDay7_MSMS_rep1Q3-27Pxxx.4176.4192.2	2	18.05	11.9	76.5	401000	774	(K)	VFADYEEYIK	(C)		11.92	7	638.805	1276.61	-0.007	-5.5
Glycogen phosphorylase, muscle form	Q9WUB3	1	1.1	1023	94	1562.48	1562.48|318.41	81.3	0+17+13+4+10+6+17+3+11+13+112+29+175+4+11+2+110+6+27+6+14+7+53+6+25+34+81+20+26	0+17+13+4+10+6+17+3+11+13+112+29+175+4+11+2+110+6+27+6+14+7+53+6+25+34+81+20+26|0+34+10+95+31+15+7+7+7+37+5+22+43+20+19+19+16+96+7+86+14+19+9+24+8+193		398000000	97741	UniProt_11132019_sprot.fasta	Q9WUB3|Q8CI94	0071M_WEC000004_1112TA_DDay7_MSMS_rep1Q3-27Pxxx.4127.4158.4	4	18.02	11.09	80.4	171000	467	(K)	TIFKDFYELEPHK	(F)		11.8	7	417.464	1666.85	-0.0114	-6.8
Glycogen phosphorylase, muscle form	Q9WUB3	1	1.1	1023	94	1562.48	1562.48|318.41	81.3	0+17+13+4+10+6+17+3+11+13+112+29+175+4+11+2+110+6+27+6+14+7+53+6+25+34+81+20+26	0+17+13+4+10+6+17+3+11+13+112+29+175+4+11+2+110+6+27+6+14+7+53+6+25+34+81+20+26|0+34+10+95+31+15+7+7+7+37+5+22+43+20+19+19+16+96+7+86+14+19+9+24+8+193		398000000	97741	UniProt_11132019_sprot.fasta	Q9WUB3|Q8CI94	0061M_WEC000004_1031TA_DDay7_MSMS_rep1Q3-27Pxxx.3921.3921.2	2	18	15.82	83.9	28200	51	(R)	DYYFALAHTVR	(D)		11.3	0	678.336	1355.67	-0.0093	-6.9
Glycogen phosphorylase, muscle form	Q9WUB3	1	1.1	1023	94	1562.48	1562.48|318.41	81.3	0+17+13+4+10+6+17+3+11+13+112+29+175+4+11+2+110+6+27+6+14+7+53+6+25+34+81+20+26	0+17+13+4+10+6+17+3+11+13+112+29+175+4+11+2+110+6+27+6+14+7+53+6+25+34+81+20+26|0+34+10+95+31+15+7+7+7+37+5+22+43+20+19+19+16+96+7+86+14+19+9+24+8+193		398000000	97741	UniProt_11132019_sprot.fasta	Q9WUB3|Q8CI94	0060M_WEC000004_1115GA_DDay7_MSMS_rep1Q3-27Pxxx.3866.3866.4	4	17.96	14.14	82.6	142000	556	(K)	VHINPNSLFDVQVKR	(I)		10.73	8	442.246	1765.97	-0.0081	-4.6
Glycogen phosphorylase, muscle form	Q9WUB3	1	1.1	1023	94	1562.48	1562.48|318.41	81.3	0+17+13+4+10+6+17+3+11+13+112+29+175+4+11+2+110+6+27+6+14+7+53+6+25+34+81+20+26	0+17+13+4+10+6+17+3+11+13+112+29+175+4+11+2+110+6+27+6+14+7+53+6+25+34+81+20+26|0+34+10+95+31+15+7+7+7+37+5+22+43+20+19+19+16+96+7+86+14+19+9+24+8+193		398000000	97741	UniProt_11132019_sprot.fasta	Q9WUB3|Q8CI94	0047M_WEC000004_1031GA_DDay7_MSMS_repAQ2-27Pxxx.3475.3475.4	4	17.95	12.13	72.9	254000	440	(R)	INMAHLCIAGSHAVnGVAR	(I)	C:Carbamidomethylation,n:Deamidated	8.08	12	498.76	1991.01	1.0112	13.6
Glycogen phosphorylase, muscle form	Q9WUB3	1	1.1	1023	94	1562.48	1562.48|318.41	81.3	0+17+13+4+10+6+17+3+11+13+112+29+175+4+11+2+110+6+27+6+14+7+53+6+25+34+81+20+26	0+17+13+4+10+6+17+3+11+13+112+29+175+4+11+2+110+6+27+6+14+7+53+6+25+34+81+20+26|0+34+10+95+31+15+7+7+7+37+5+22+43+20+19+19+16+96+7+86+14+19+9+24+8+193		398000000	97741	UniProt_11132019_sprot.fasta	Q9WUB3|Q8CI94	0047M_WEC000004_1031GA_DDay7_MSMS_repAQ2-27Pxxx.8284.8308.4	4	17.95	13.7	87.6	83500	755	(K)	qPDLFKDIVNMLMHHDRFK	(V)	q:Pyroglutamic acid	23.42	4	592.553	2384.2	-17.0119	6.2
Glycogen phosphorylase, muscle form	Q9WUB3	1	1.1	1023	94	1562.48	1562.48|318.41	81.3	0+17+13+4+10+6+17+3+11+13+112+29+175+4+11+2+110+6+27+6+14+7+53+6+25+34+81+20+26	0+17+13+4+10+6+17+3+11+13+112+29+175+4+11+2+110+6+27+6+14+7+53+6+25+34+81+20+26|0+34+10+95+31+15+7+7+7+37+5+22+43+20+19+19+16+96+7+86+14+19+9+24+8+193		398000000	97741	UniProt_11132019_sprot.fasta	Q9WUB3|Q8CI94	0064M_WEC000004_1083TA_DDay7_MSMS_rep1Q3-27Pxxx.2550.2636.2	2	17.95	8.31	82.9	184000	415	(R)	VAAAFPGDVDR	(L)		7.02	8	559.284	1117.56	-0.0034	-3
Glycogen phosphorylase, muscle form	Q9WUB3	1	1.1	1023	94	1562.48	1562.48|318.41	81.3	0+17+13+4+10+6+17+3+11+13+112+29+175+4+11+2+110+6+27+6+14+7+53+6+25+34+81+20+26	0+17+13+4+10+6+17+3+11+13+112+29+175+4+11+2+110+6+27+6+14+7+53+6+25+34+81+20+26|0+34+10+95+31+15+7+7+7+37+5+22+43+20+19+19+16+96+7+86+14+19+9+24+8+193		398000000	97741	UniProt_11132019_sprot.fasta	Q9WUB3|Q8CI94	0074M_WEC000004_1115TA_DDay7_MSMS_rep1Q3-27Pxxx.5490.5647.3	3	17.94	14.58	80.7	345000	491	(R)	RWLVLCNPGLAEVIAER	(I)	C:Carbamidomethylation,	16.23	53	666.026	1996.08	-0.0164	-8.2
Glycogen phosphorylase, muscle form	Q9WUB3	1	1.1	1023	94	1562.48	1562.48|318.41	81.3	0+17+13+4+10+6+17+3+11+13+112+29+175+4+11+2+110+6+27+6+14+7+53+6+25+34+81+20+26	0+17+13+4+10+6+17+3+11+13+112+29+175+4+11+2+110+6+27+6+14+7+53+6+25+34+81+20+26|0+34+10+95+31+15+7+7+7+37+5+22+43+20+19+19+16+96+7+86+14+19+9+24+8+193		398000000	97741	UniProt_11132019_sprot.fasta	Q9WUB3|Q8CI94	0050M_WEC000004_1083GA_DDay7_MSMS_rep1Q3-27Pxxx.5188.5194.2	2	17.93	13.36	77.5	274000	522	(K)	LLSYVDDEAFIRDVAK	(V)		14.43	4	927.481	1853.96	-0.0089	-4.8
Glycogen phosphorylase, muscle form	Q9WUB3	1	1.1	1023	94	1562.48	1562.48|318.41	81.3	0+17+13+4+10+6+17+3+11+13+112+29+175+4+11+2+110+6+27+6+14+7+53+6+25+34+81+20+26	0+17+13+4+10+6+17+3+11+13+112+29+175+4+11+2+110+6+27+6+14+7+53+6+25+34+81+20+26|0+34+10+95+31+15+7+7+7+37+5+22+43+20+19+19+16+96+7+86+14+19+9+24+8+193		398000000	97741	UniProt_11132019_sprot.fasta	Q9WUB3|Q8CI94	0056M_WEC000004_1111GA_DDay7_MSMS_rep1Q3-27Pxxx.3905.3905.3	3	17.93	11.7	79.9	130000	556	(K)	VHINPNSLFDVQVKR	(I)		10.7	4	589.327	1765.97	-0.0039	-2.2
Glycogen phosphorylase, muscle form	Q9WUB3	1	1.1	1023	94	1562.48	1562.48|318.41	81.3	0+17+13+4+10+6+17+3+11+13+112+29+175+4+11+2+110+6+27+6+14+7+53+6+25+34+81+20+26	0+17+13+4+10+6+17+3+11+13+112+29+175+4+11+2+110+6+27+6+14+7+53+6+25+34+81+20+26|0+34+10+95+31+15+7+7+7+37+5+22+43+20+19+19+16+96+7+86+14+19+9+24+8+193		398000000	97741	UniProt_11132019_sprot.fasta	Q9WUB3|Q8CI94	0064M_WEC000004_1083TA_DDay7_MSMS_rep1Q3-27Pxxx.5247.5269.2	2	17.93	13.59	88.5	245000	741	(R)	QIIEQLSSGFFSPK	(Q)		15.48	5	790.917	1580.83	-0.0061	-3.9
Glycogen phosphorylase, muscle form	Q9WUB3	1	1.1	1023	94	1562.48	1562.48|318.41	81.3	0+17+13+4+10+6+17+3+11+13+112+29+175+4+11+2+110+6+27+6+14+7+53+6+25+34+81+20+26	0+17+13+4+10+6+17+3+11+13+112+29+175+4+11+2+110+6+27+6+14+7+53+6+25+34+81+20+26|0+34+10+95+31+15+7+7+7+37+5+22+43+20+19+19+16+96+7+86+14+19+9+24+8+193		398000000	97741	UniProt_11132019_sprot.fasta	Q9WUB3|Q8CI94	0050M_WEC000004_1083GA_DDay7_MSMS_rep1Q3-27Pxxx.4011.4038.2	2	17.92	4.7	92.7	1700000	643	(R)	VIFLENYR	(V)		11.02	4	527.289	1053.57	-0.0028	-2.6
Glycogen phosphorylase, muscle form	Q9WUB3	1	1.1	1023	94	1562.48	1562.48|318.41	81.3	0+17+13+4+10+6+17+3+11+13+112+29+175+4+11+2+110+6+27+6+14+7+53+6+25+34+81+20+26	0+17+13+4+10+6+17+3+11+13+112+29+175+4+11+2+110+6+27+6+14+7+53+6+25+34+81+20+26|0+34+10+95+31+15+7+7+7+37+5+22+43+20+19+19+16+96+7+86+14+19+9+24+8+193		398000000	97741	UniProt_11132019_sprot.fasta	Q9WUB3|Q8CI94	0074M_WEC000004_1115TA_DDay7_MSMS_rep1Q3-27Pxxx.3969.3969.2	2	17.91	14.41	87	87700	51	(R)	DYYFALAHTVR	(D)		11.2	2	678.342	1355.67	0.0035	2.6
Glycogen phosphorylase, muscle form	Q9WUB3	1	1.1	1023	94	1562.48	1562.48|318.41	81.3	0+17+13+4+10+6+17+3+11+13+112+29+175+4+11+2+110+6+27+6+14+7+53+6+25+34+81+20+26	0+17+13+4+10+6+17+3+11+13+112+29+175+4+11+2+110+6+27+6+14+7+53+6+25+34+81+20+26|0+34+10+95+31+15+7+7+7+37+5+22+43+20+19+19+16+96+7+86+14+19+9+24+8+193		398000000	97741	UniProt_11132019_sprot.fasta	Q9WUB3|Q8CI94	0056M_WEC000004_1111GA_DDay7_MSMS_rep1Q3-27Pxxx.4188.4188.2	2	17.9	9.75	91	728000	774	(K)	VFADYEEYIK	(C)		11.6	4	638.807	1276.61	-0.0027	-2.1
Glycogen phosphorylase, muscle form	Q9WUB3	1	1.1	1023	94	1562.48	1562.48|318.41	81.3	0+17+13+4+10+6+17+3+11+13+112+29+175+4+11+2+110+6+27+6+14+7+53+6+25+34+81+20+26	0+17+13+4+10+6+17+3+11+13+112+29+175+4+11+2+110+6+27+6+14+7+53+6+25+34+81+20+26|0+34+10+95+31+15+7+7+7+37+5+22+43+20+19+19+16+96+7+86+14+19+9+24+8+193		398000000	97741	UniProt_11132019_sprot.fasta	Q9WUB3|Q8CI94	0071M_WEC000004_1112TA_DDay7_MSMS_rep1Q3-27Pxxx.5353.5353.2	2	17.88	14.28	74	38200	171	(K)	ICGGWQMEEADDWLR	(Y)	C:Carbamidomethylation,	15.38	3	933.394	1865.8	-0.0134	-7.2
Glycogen phosphorylase, muscle form	Q9WUB3	1	1.1	1023	94	1562.48	1562.48|318.41	81.3	0+17+13+4+10+6+17+3+11+13+112+29+175+4+11+2+110+6+27+6+14+7+53+6+25+34+81+20+26	0+17+13+4+10+6+17+3+11+13+112+29+175+4+11+2+110+6+27+6+14+7+53+6+25+34+81+20+26|0+34+10+95+31+15+7+7+7+37+5+22+43+20+19+19+16+96+7+86+14+19+9+24+8+193		398000000	97741	UniProt_11132019_sprot.fasta	Q9WUB3|Q8CI94	0047M_WEC000004_1031GA_DDay7_MSMS_repAQ2-27Pxxx.4229.4311.2	2	17.85	9.79	89.5	592000	774	(K)	VFADYEEYIK	(C)		11.4	10	638.821	1276.61	0.0253	19.8
Glycogen phosphorylase, muscle form	Q9WUB3	1	1.1	1023	94	1562.48	1562.48|318.41	81.3	0+17+13+4+10+6+17+3+11+13+112+29+175+4+11+2+110+6+27+6+14+7+53+6+25+34+81+20+26	0+17+13+4+10+6+17+3+11+13+112+29+175+4+11+2+110+6+27+6+14+7+53+6+25+34+81+20+26|0+34+10+95+31+15+7+7+7+37+5+22+43+20+19+19+16+96+7+86+14+19+9+24+8+193		398000000	97741	UniProt_11132019_sprot.fasta	Q9WUB3|Q8CI94	0056M_WEC000004_1111GA_DDay7_MSMS_rep1Q3-27Pxxx.4147.4224.4	4	17.83	11.9	85.6	335000	193	(K)	ARPEFTLPVHFYGR	(V)		11.52	15	423.227	1689.89	-0.0006	-0.4
Glycogen phosphorylase, muscle form	Q9WUB3	1	1.1	1023	94	1562.48	1562.48|318.41	81.3	0+17+13+4+10+6+17+3+11+13+112+29+175+4+11+2+110+6+27+6+14+7+53+6+25+34+81+20+26	0+17+13+4+10+6+17+3+11+13+112+29+175+4+11+2+110+6+27+6+14+7+53+6+25+34+81+20+26|0+34+10+95+31+15+7+7+7+37+5+22+43+20+19+19+16+96+7+86+14+19+9+24+8+193		398000000	97741	UniProt_11132019_sprot.fasta	Q9WUB3|Q8CI94	0061M_WEC000004_1031TA_DDay7_MSMS_rep1Q3-27Pxxx.4191.4215.2	2	17.83	15.62	85.9	78300	657	(K)	VIPAADLSEQISTAGTEASGTGNMK	(F)		12.18	6	1224.59	2448.19	-0.0217	-8.9
Glycogen phosphorylase, muscle form	Q9WUB3	1	1.1	1023	94	1562.48	1562.48|318.41	81.3	0+17+13+4+10+6+17+3+11+13+112+29+175+4+11+2+110+6+27+6+14+7+53+6+25+34+81+20+26	0+17+13+4+10+6+17+3+11+13+112+29+175+4+11+2+110+6+27+6+14+7+53+6+25+34+81+20+26|0+34+10+95+31+15+7+7+7+37+5+22+43+20+19+19+16+96+7+86+14+19+9+24+8+193		398000000	97741	UniProt_11132019_sprot.fasta	Q9WUB3|Q8CI94	0053M_WEC000004_1061GA_DDay7_MSMS_rep1Q3-27Pxxx.4337.4440.4	4	17.82	13.39	85.5	784000	193	(K)	ARPEFTLPVHFYGR	(V)		11.68	14	423.228	1689.89	0.0022	1.3
Glycogen phosphorylase, muscle form	Q9WUB3	1	1.1	1023	94	1562.48	1562.48|318.41	81.3	0+17+13+4+10+6+17+3+11+13+112+29+175+4+11+2+110+6+27+6+14+7+53+6+25+34+81+20+26	0+17+13+4+10+6+17+3+11+13+112+29+175+4+11+2+110+6+27+6+14+7+53+6+25+34+81+20+26|0+34+10+95+31+15+7+7+7+37+5+22+43+20+19+19+16+96+7+86+14+19+9+24+8+193		398000000	97741	UniProt_11132019_sprot.fasta	Q9WUB3|Q8CI94	0047M_WEC000004_1031GA_DDay7_MSMS_rep1Q3-27Pxxx.5586.5586.3	3	17.77	8.27	89.9	258000	334	(K)	VAIQLNDTHPSLAIPELMR	(I)		15.18	10	706.718	2118.14	0.0008	0.4
Glycogen phosphorylase, muscle form	Q9WUB3	1	1.1	1023	94	1562.48	1562.48|318.41	81.3	0+17+13+4+10+6+17+3+11+13+112+29+175+4+11+2+110+6+27+6+14+7+53+6+25+34+81+20+26	0+17+13+4+10+6+17+3+11+13+112+29+175+4+11+2+110+6+27+6+14+7+53+6+25+34+81+20+26|0+34+10+95+31+15+7+7+7+37+5+22+43+20+19+19+16+96+7+86+14+19+9+24+8+193		398000000	97741	UniProt_11132019_sprot.fasta	Q9WUB3|Q8CI94	0047M_WEC000004_1031GA_DDay7_MSMS_repAQ2-27Pxxx.1923.1923.4	4	17.77	13.64	77.8	114000	784	(K)	CQDKVSELYKNPR	(E)	C:Carbamidomethylation,	4.98	3	409.962	1636.81	0.0169	10.3
Glycogen phosphorylase, muscle form	Q9WUB3	1	1.1	1023	94	1562.48	1562.48|318.41	81.3	0+17+13+4+10+6+17+3+11+13+112+29+175+4+11+2+110+6+27+6+14+7+53+6+25+34+81+20+26	0+17+13+4+10+6+17+3+11+13+112+29+175+4+11+2+110+6+27+6+14+7+53+6+25+34+81+20+26|0+34+10+95+31+15+7+7+7+37+5+22+43+20+19+19+16+96+7+86+14+19+9+24+8+193		398000000	97741	UniProt_11132019_sprot.fasta	Q9WUB3|Q8CI94	0050M_WEC000004_1083GA_DDay7_MSMS_rep1Q3-27Pxxx.4218.4270.2	2	17.76	9.3	88.3	824000	774	(K)	VFADYEEYIK	(C)		11.7	2	638.807	1276.61	-0.002	-1.6
Glycogen phosphorylase, muscle form	Q9WUB3	1	1.1	1023	94	1562.48	1562.48|318.41	81.3	0+17+13+4+10+6+17+3+11+13+112+29+175+4+11+2+110+6+27+6+14+7+53+6+25+34+81+20+26	0+17+13+4+10+6+17+3+11+13+112+29+175+4+11+2+110+6+27+6+14+7+53+6+25+34+81+20+26|0+34+10+95+31+15+7+7+7+37+5+22+43+20+19+19+16+96+7+86+14+19+9+24+8+193		398000000	97741	UniProt_11132019_sprot.fasta	Q9WUB3|Q8CI94	0061M_WEC000004_1031TA_DDay7_MSMS_rep1Q3-27Pxxx.4580.4580.3	3	17.72	9.25	88.5	242000	360	(R)	LDWDKAWDVTVK	(T)		13.4	3	492.587	1475.75	-0.0081	-5.5
Glycogen phosphorylase, muscle form	Q9WUB3	1	1.1	1023	94	1562.48	1562.48|318.41	81.3	0+17+13+4+10+6+17+3+11+13+112+29+175+4+11+2+110+6+27+6+14+7+53+6+25+34+81+20+26	0+17+13+4+10+6+17+3+11+13+112+29+175+4+11+2+110+6+27+6+14+7+53+6+25+34+81+20+26|0+34+10+95+31+15+7+7+7+37+5+22+43+20+19+19+16+96+7+86+14+19+9+24+8+193		398000000	97741	UniProt_11132019_sprot.fasta	Q9WUB3|Q8CI94	0071M_WEC000004_1112TA_DDay7_MSMS_rep1Q3-27Pxxx.4027.4027.4	4	17.71	9.88	86	184000	467	(K)	TIFKDFYELEPHKFQNK	(T)		11.37	3	546.781	2184.11	-0.0109	-5
Glycogen phosphorylase, muscle form	Q9WUB3	1	1.1	1023	94	1562.48	1562.48|318.41	81.3	0+17+13+4+10+6+17+3+11+13+112+29+175+4+11+2+110+6+27+6+14+7+53+6+25+34+81+20+26	0+17+13+4+10+6+17+3+11+13+112+29+175+4+11+2+110+6+27+6+14+7+53+6+25+34+81+20+26|0+34+10+95+31+15+7+7+7+37+5+22+43+20+19+19+16+96+7+86+14+19+9+24+8+193		398000000	97741	UniProt_11132019_sprot.fasta	Q9WUB3|Q8CI94	0071M_WEC000004_1112TA_DDay7_MSMS_rep1Q3-27Pxxx.7280.7362.2	2	17.71	11.95	89.8	734000	257	(K)	DFNVGGYIQAVLDR	(N)		21.15	51	783.895	1566.79	-0.0079	-5
Glycogen phosphorylase, muscle form	Q9WUB3	1	1.1	1023	94	1562.48	1562.48|318.41	81.3	0+17+13+4+10+6+17+3+11+13+112+29+175+4+11+2+110+6+27+6+14+7+53+6+25+34+81+20+26	0+17+13+4+10+6+17+3+11+13+112+29+175+4+11+2+110+6+27+6+14+7+53+6+25+34+81+20+26|0+34+10+95+31+15+7+7+7+37+5+22+43+20+19+19+16+96+7+86+14+19+9+24+8+193		398000000	97741	UniProt_11132019_sprot.fasta	Q9WUB3|Q8CI94	0060M_WEC000004_1115GA_DDay7_MSMS_rep1Q3-27Pxxx.5405.5419.2	2	17.68	14.04	76.8	61700	171	(K)	ICGGWQMEEADDWLR	(Y)	C:Carbamidomethylation,	15.23	7	933.396	1865.8	-0.0091	-4.9
Glycogen phosphorylase, muscle form	Q9WUB3	1	1.1	1023	94	1562.48	1562.48|318.41	81.3	0+17+13+4+10+6+17+3+11+13+112+29+175+4+11+2+110+6+27+6+14+7+53+6+25+34+81+20+26	0+17+13+4+10+6+17+3+11+13+112+29+175+4+11+2+110+6+27+6+14+7+53+6+25+34+81+20+26|0+34+10+95+31+15+7+7+7+37+5+22+43+20+19+19+16+96+7+86+14+19+9+24+8+193		398000000	97741	UniProt_11132019_sprot.fasta	Q9WUB3|Q8CI94	0074M_WEC000004_1115TA_DDay7_MSMS_rep1Q3-27Pxxx.7382.7382.4	4	17.67	13.91	79.9	400000	249	(K)	APNDFNLKDFNVGGYIQAVLDRNLAENISR	(V)		22.07	0	841.68	3363.71	-0.0102	-3
Glycogen phosphorylase, muscle form	Q9WUB3	1	1.1	1023	94	1562.48	1562.48|318.41	81.3	0+17+13+4+10+6+17+3+11+13+112+29+175+4+11+2+110+6+27+6+14+7+53+6+25+34+81+20+26	0+17+13+4+10+6+17+3+11+13+112+29+175+4+11+2+110+6+27+6+14+7+53+6+25+34+81+20+26|0+34+10+95+31+15+7+7+7+37+5+22+43+20+19+19+16+96+7+86+14+19+9+24+8+193		398000000	97741	UniProt_11132019_sprot.fasta	Q9WUB3|Q8CI94	0060M_WEC000004_1115GA_DDay7_MSMS_rep1Q3-27Pxxx.5432.5432.2	2	17.65	13.27	90.9	891000	741	(R)	QIIEQLSSGFFSPK	(Q)		15.23	7	790.915	1580.83	-0.0087	-5.5
Glycogen phosphorylase, muscle form	Q9WUB3	1	1.1	1023	94	1562.48	1562.48|318.41	81.3	0+17+13+4+10+6+17+3+11+13+112+29+175+4+11+2+110+6+27+6+14+7+53+6+25+34+81+20+26	0+17+13+4+10+6+17+3+11+13+112+29+175+4+11+2+110+6+27+6+14+7+53+6+25+34+81+20+26|0+34+10+95+31+15+7+7+7+37+5+22+43+20+19+19+16+96+7+86+14+19+9+24+8+193		398000000	97741	UniProt_11132019_sprot.fasta	Q9WUB3|Q8CI94	0047M_WEC000004_1031GA_DDay7_MSMS_rep1Q3-27Pxxx.4075.4075.3	3	17.64	11.37	91.5	905000	726	(R)	GYNAQEYYDRIPELR	(Q)		10.95	6	629.648	1886.9	0.0251	13.3
Glycogen phosphorylase, muscle form	Q9WUB3	1	1.1	1023	94	1562.48	1562.48|318.41	81.3	0+17+13+4+10+6+17+3+11+13+112+29+175+4+11+2+110+6+27+6+14+7+53+6+25+34+81+20+26	0+17+13+4+10+6+17+3+11+13+112+29+175+4+11+2+110+6+27+6+14+7+53+6+25+34+81+20+26|0+34+10+95+31+15+7+7+7+37+5+22+43+20+19+19+16+96+7+86+14+19+9+24+8+193		398000000	97741	UniProt_11132019_sprot.fasta	Q9WUB3|Q8CI94	0060M_WEC000004_1115GA_DDay7_MSMS_rep1Q3-27Pxxx.5103.5120.2	2	17.64	12.07	77.7	336000	522	(K)	LLSYVDDEAFIRDVAK	(V)		14.4	7	927.481	1853.96	-0.0093	-5
Glycogen phosphorylase, muscle form	Q9WUB3	1	1.1	1023	94	1562.48	1562.48|318.41	81.3	0+17+13+4+10+6+17+3+11+13+112+29+175+4+11+2+110+6+27+6+14+7+53+6+25+34+81+20+26	0+17+13+4+10+6+17+3+11+13+112+29+175+4+11+2+110+6+27+6+14+7+53+6+25+34+81+20+26|0+34+10+95+31+15+7+7+7+37+5+22+43+20+19+19+16+96+7+86+14+19+9+24+8+193		398000000	97741	UniProt_11132019_sprot.fasta	Q9WUB3|Q8CI94	0050M_WEC000004_1083GA_DDay7_MSMS_rep1Q3-27Pxxx.3915.3915.3	3	17.63	13.16	76.8	282000	556	(K)	VHINPNSLFDVQVKR	(I)		10.73	3	589.328	1765.97	-0.0001	0
Glycogen phosphorylase, muscle form	Q9WUB3	1	1.1	1023	94	1562.48	1562.48|318.41	81.3	0+17+13+4+10+6+17+3+11+13+112+29+175+4+11+2+110+6+27+6+14+7+53+6+25+34+81+20+26	0+17+13+4+10+6+17+3+11+13+112+29+175+4+11+2+110+6+27+6+14+7+53+6+25+34+81+20+26|0+34+10+95+31+15+7+7+7+37+5+22+43+20+19+19+16+96+7+86+14+19+9+24+8+193		398000000	97741	UniProt_11132019_sprot.fasta	Q9WUB3|Q8CI94	0053M_WEC000004_1061GA_DDay7_MSMS_rep1Q3-27Pxxx.3615.3738.2	2	17.63	10.56	83.5	529000	400	(R)	HLQIIYEINQR	(F)		9.77	50	713.893	1426.78	-0.0008	-0.6
Glycogen phosphorylase, muscle form	Q9WUB3	1	1.1	1023	94	1562.48	1562.48|318.41	81.3	0+17+13+4+10+6+17+3+11+13+112+29+175+4+11+2+110+6+27+6+14+7+53+6+25+34+81+20+26	0+17+13+4+10+6+17+3+11+13+112+29+175+4+11+2+110+6+27+6+14+7+53+6+25+34+81+20+26|0+34+10+95+31+15+7+7+7+37+5+22+43+20+19+19+16+96+7+86+14+19+9+24+8+193		398000000	97741	UniProt_11132019_sprot.fasta	Q9WUB3|Q8CI94	0071M_WEC000004_1112TA_DDay7_MSMS_rep1Q3-27Pxxx.4400.4407.2	2	17.63	9.51	82.8	167000	556	(K)	VHINPNSLFDVQVK	(R)		12.55	3	805.421	1609.87	-0.0356	-22.1
Glycogen phosphorylase, muscle form	Q9WUB3	1	1.1	1023	94	1562.48	1562.48|318.41	81.3	0+17+13+4+10+6+17+3+11+13+112+29+175+4+11+2+110+6+27+6+14+7+53+6+25+34+81+20+26	0+17+13+4+10+6+17+3+11+13+112+29+175+4+11+2+110+6+27+6+14+7+53+6+25+34+81+20+26|0+34+10+95+31+15+7+7+7+37+5+22+43+20+19+19+16+96+7+86+14+19+9+24+8+193		398000000	97741	UniProt_11132019_sprot.fasta	Q9WUB3|Q8CI94	0047M_WEC000004_1031GA_DDay7_MSMS_repAQ2-27Pxxx.5719.5832.3	3	17.6	17.6	64.1	159000	388	(R)	WPVHLMETLLPR	(H)		15.5	11	497.947	1491.81	0.0121	8.1
Glycogen phosphorylase, muscle form	Q9WUB3	1	1.1	1023	94	1562.48	1562.48|318.41	81.3	0+17+13+4+10+6+17+3+11+13+112+29+175+4+11+2+110+6+27+6+14+7+53+6+25+34+81+20+26	0+17+13+4+10+6+17+3+11+13+112+29+175+4+11+2+110+6+27+6+14+7+53+6+25+34+81+20+26|0+34+10+95+31+15+7+7+7+37+5+22+43+20+19+19+16+96+7+86+14+19+9+24+8+193		398000000	97741	UniProt_11132019_sprot.fasta	Q9WUB3|Q8CI94	0056M_WEC000004_1111GA_DDay7_MSMS_rep1Q3-27Pxxx.5115.5115.2	2	17.55	12.83	82.5	156000	522	(K)	LLSYVDDEAFIRDVAK	(V)		14.3	3	927.482	1853.96	-0.007	-3.8
Glycogen phosphorylase, muscle form	Q9WUB3	1	1.1	1023	94	1562.48	1562.48|318.41	81.3	0+17+13+4+10+6+17+3+11+13+112+29+175+4+11+2+110+6+27+6+14+7+53+6+25+34+81+20+26	0+17+13+4+10+6+17+3+11+13+112+29+175+4+11+2+110+6+27+6+14+7+53+6+25+34+81+20+26|0+34+10+95+31+15+7+7+7+37+5+22+43+20+19+19+16+96+7+86+14+19+9+24+8+193		398000000	97741	UniProt_11132019_sprot.fasta	Q9WUB3|Q8CI94	0060M_WEC000004_1115GA_DDay7_MSMS_rep1Q3-27Pxxx.4169.4216.4	4	17.55	15.01	78.6	398000	193	(K)	ARPEFTLPVHFYGR	(V)		11.68	11	423.226	1689.89	-0.0056	-3.3
Glycogen phosphorylase, muscle form	Q9WUB3	1	1.1	1023	94	1562.48	1562.48|318.41	81.3	0+17+13+4+10+6+17+3+11+13+112+29+175+4+11+2+110+6+27+6+14+7+53+6+25+34+81+20+26	0+17+13+4+10+6+17+3+11+13+112+29+175+4+11+2+110+6+27+6+14+7+53+6+25+34+81+20+26|0+34+10+95+31+15+7+7+7+37+5+22+43+20+19+19+16+96+7+86+14+19+9+24+8+193		398000000	97741	UniProt_11132019_sprot.fasta	Q9WUB3|Q8CI94	0061M_WEC000004_1031TA_DDay7_MSMS_rep1Q3-27Pxxx.6040.6055.3	3	17.52	17.63	73.4	602000	325	(R)	TNFDAFPDKVAIQLNDTHPSLAIPELMR	(I)		18.02	7	1051.87	3153.6	-0.0165	-5.2
Glycogen phosphorylase, muscle form	Q9WUB3	1	1.1	1023	94	1562.48	1562.48|318.41	81.3	0+17+13+4+10+6+17+3+11+13+112+29+175+4+11+2+110+6+27+6+14+7+53+6+25+34+81+20+26	0+17+13+4+10+6+17+3+11+13+112+29+175+4+11+2+110+6+27+6+14+7+53+6+25+34+81+20+26|0+34+10+95+31+15+7+7+7+37+5+22+43+20+19+19+16+96+7+86+14+19+9+24+8+193		398000000	97741	UniProt_11132019_sprot.fasta	Q9WUB3|Q8CI94	0064M_WEC000004_1083TA_DDay7_MSMS_rep1Q3-27Pxxx.3908.3908.4	4	17.52	11.04	83.5	68200	623	(K)	LITAIGDVVNHDPAVGDRLR	(V)		11.28	8	533.543	2131.16	-0.0124	-5.8
Glycogen phosphorylase, muscle form	Q9WUB3	1	1.1	1023	94	1562.48	1562.48|318.41	81.3	0+17+13+4+10+6+17+3+11+13+112+29+175+4+11+2+110+6+27+6+14+7+53+6+25+34+81+20+26	0+17+13+4+10+6+17+3+11+13+112+29+175+4+11+2+110+6+27+6+14+7+53+6+25+34+81+20+26|0+34+10+95+31+15+7+7+7+37+5+22+43+20+19+19+16+96+7+86+14+19+9+24+8+193		398000000	97741	UniProt_11132019_sprot.fasta	Q9WUB3|Q8CI94	0053M_WEC000004_1061GA_DDay7_MSMS_rep1Q3-27Pxxx.4234.4234.2	2	17.51	11.51	83.8	27300	761	(K)	DIVNMLMHHDR	(F)		11.22	0	690.826	1380.65	-0.0069	-5
Glycogen phosphorylase, muscle form	Q9WUB3	1	1.1	1023	94	1562.48	1562.48|318.41	81.3	0+17+13+4+10+6+17+3+11+13+112+29+175+4+11+2+110+6+27+6+14+7+53+6+25+34+81+20+26	0+17+13+4+10+6+17+3+11+13+112+29+175+4+11+2+110+6+27+6+14+7+53+6+25+34+81+20+26|0+34+10+95+31+15+7+7+7+37+5+22+43+20+19+19+16+96+7+86+14+19+9+24+8+193		398000000	97741	UniProt_11132019_sprot.fasta	Q9WUB3|Q8CI94	0071M_WEC000004_1112TA_DDay7_MSMS_rep1Q3-27Pxxx.2562.2562.2	2	17.51	10.58	86	1340000	18	(R)	GLAGVENVSELKK	(N)		7.4	11	672.377	1343.75	-0.0064	-4.8
Glycogen phosphorylase, muscle form	Q9WUB3	1	1.1	1023	94	1562.48	1562.48|318.41	81.3	0+17+13+4+10+6+17+3+11+13+112+29+175+4+11+2+110+6+27+6+14+7+53+6+25+34+81+20+26	0+17+13+4+10+6+17+3+11+13+112+29+175+4+11+2+110+6+27+6+14+7+53+6+25+34+81+20+26|0+34+10+95+31+15+7+7+7+37+5+22+43+20+19+19+16+96+7+86+14+19+9+24+8+193		398000000	97741	UniProt_11132019_sprot.fasta	Q9WUB3|Q8CI94	0047M_WEC000004_1031GA_DDay7_MSMS_rep1Q3-27Pxxx.6425.6467.3	3	17.5	14.07	77.5	741000	325	(R)	TNFDAFPDKVAIQLNDTHPSLAIPELMR	(I)		17.85	3	1051.88	3153.6	0.0069	2.2
Glycogen phosphorylase, muscle form	Q9WUB3	1	1.1	1023	94	1562.48	1562.48|318.41	81.3	0+17+13+4+10+6+17+3+11+13+112+29+175+4+11+2+110+6+27+6+14+7+53+6+25+34+81+20+26	0+17+13+4+10+6+17+3+11+13+112+29+175+4+11+2+110+6+27+6+14+7+53+6+25+34+81+20+26|0+34+10+95+31+15+7+7+7+37+5+22+43+20+19+19+16+96+7+86+14+19+9+24+8+193		398000000	97741	UniProt_11132019_sprot.fasta	Q9WUB3|Q8CI94	0074M_WEC000004_1115TA_DDay7_MSMS_rep1Q3-27Pxxx.4625.4625.2	2	17.43	11.28	74.5	215000	360	(R)	LDWDKAWDVTVK	(T)		13.23	3	738.375	1475.75	-0.0099	-6.7
Glycogen phosphorylase, muscle form	Q9WUB3	1	1.1	1023	94	1562.48	1562.48|318.41	81.3	0+17+13+4+10+6+17+3+11+13+112+29+175+4+11+2+110+6+27+6+14+7+53+6+25+34+81+20+26	0+17+13+4+10+6+17+3+11+13+112+29+175+4+11+2+110+6+27+6+14+7+53+6+25+34+81+20+26|0+34+10+95+31+15+7+7+7+37+5+22+43+20+19+19+16+96+7+86+14+19+9+24+8+193		398000000	97741	UniProt_11132019_sprot.fasta	Q9WUB3|Q8CI94	0047M_WEC000004_1031GA_DDay7_MSMS_rep1Q3-27Pxxx.7476.7476.2	2	17.42	12.69	86.5	208000	257	(K)	DFNVGGYIQAVLDR	(N)		21.23	24	783.898	1566.79	-0.0028	-1.8
Glycogen phosphorylase, muscle form	Q9WUB3	1	1.1	1023	94	1562.48	1562.48|318.41	81.3	0+17+13+4+10+6+17+3+11+13+112+29+175+4+11+2+110+6+27+6+14+7+53+6+25+34+81+20+26	0+17+13+4+10+6+17+3+11+13+112+29+175+4+11+2+110+6+27+6+14+7+53+6+25+34+81+20+26|0+34+10+95+31+15+7+7+7+37+5+22+43+20+19+19+16+96+7+86+14+19+9+24+8+193		398000000	97741	UniProt_11132019_sprot.fasta	Q9WUB3|Q8CI94	0050M_WEC000004_1083GA_DDay7_MSMS_rep1Q3-27Pxxx.3977.3977.3	3	17.42	12.16	91.8	929000	726	(R)	GYNAQEYYDRIPELR	(Q)		10.92	7	629.642	1886.9	0.0073	3.9
Glycogen phosphorylase, muscle form	Q9WUB3	1	1.1	1023	94	1562.48	1562.48|318.41	81.3	0+17+13+4+10+6+17+3+11+13+112+29+175+4+11+2+110+6+27+6+14+7+53+6+25+34+81+20+26	0+17+13+4+10+6+17+3+11+13+112+29+175+4+11+2+110+6+27+6+14+7+53+6+25+34+81+20+26|0+34+10+95+31+15+7+7+7+37+5+22+43+20+19+19+16+96+7+86+14+19+9+24+8+193		398000000	97741	UniProt_11132019_sprot.fasta	Q9WUB3|Q8CI94	0060M_WEC000004_1115GA_DDay7_MSMS_rep1Q3-27Pxxx.3864.3864.3	3	17.41	12.63	75.1	186000	556	(K)	VHINPNSLFDVQVKR	(I)		10.7	3	589.325	1765.97	-0.0095	-5.4
Glycogen phosphorylase, muscle form	Q9WUB3	1	1.1	1023	94	1562.48	1562.48|318.41	81.3	0+17+13+4+10+6+17+3+11+13+112+29+175+4+11+2+110+6+27+6+14+7+53+6+25+34+81+20+26	0+17+13+4+10+6+17+3+11+13+112+29+175+4+11+2+110+6+27+6+14+7+53+6+25+34+81+20+26|0+34+10+95+31+15+7+7+7+37+5+22+43+20+19+19+16+96+7+86+14+19+9+24+8+193		398000000	97741	UniProt_11132019_sprot.fasta	Q9WUB3|Q8CI94	0067M_WEC000004_1061TA_DDay7_MSMS_rep1Q3-27Pxxx.7267.7267.4	4	17.38	16.55	64	71200	249	(K)	APnDFNLKDFNVGGYIQAVLDRNLAENISR	(V)	n:Deamidated	22.63	5	841.923	3363.71	0.9602	-7.1
Glycogen phosphorylase, muscle form	Q9WUB3	1	1.1	1023	94	1562.48	1562.48|318.41	81.3	0+17+13+4+10+6+17+3+11+13+112+29+175+4+11+2+110+6+27+6+14+7+53+6+25+34+81+20+26	0+17+13+4+10+6+17+3+11+13+112+29+175+4+11+2+110+6+27+6+14+7+53+6+25+34+81+20+26|0+34+10+95+31+15+7+7+7+37+5+22+43+20+19+19+16+96+7+86+14+19+9+24+8+193		398000000	97741	UniProt_11132019_sprot.fasta	Q9WUB3|Q8CI94	0050M_WEC000004_1083GA_DDay7_MSMS_rep1Q3-27Pxxx.4530.4563.2	2	17.37	9.25	82.3	643000	556	(K)	VHINPNSLFDVQVK	(R)		12.52	6	805.438	1609.87	-0.0014	-0.9
Glycogen phosphorylase, muscle form	Q9WUB3	1	1.1	1023	94	1562.48	1562.48|318.41	81.3	0+17+13+4+10+6+17+3+11+13+112+29+175+4+11+2+110+6+27+6+14+7+53+6+25+34+81+20+26	0+17+13+4+10+6+17+3+11+13+112+29+175+4+11+2+110+6+27+6+14+7+53+6+25+34+81+20+26|0+34+10+95+31+15+7+7+7+37+5+22+43+20+19+19+16+96+7+86+14+19+9+24+8+193		398000000	97741	UniProt_11132019_sprot.fasta	Q9WUB3|Q8CI94	0060M_WEC000004_1115GA_DDay7_MSMS_rep1Q3-27Pxxx.4025.4025.3	3	17.35	9.66	86.6	325000	467	(K)	TIFKDFYELEPHKFQNK	(T)		11.17	0	728.708	2184.11	-0.0035	-1.6
Glycogen phosphorylase, muscle form	Q9WUB3	1	1.1	1023	94	1562.48	1562.48|318.41	81.3	0+17+13+4+10+6+17+3+11+13+112+29+175+4+11+2+110+6+27+6+14+7+53+6+25+34+81+20+26	0+17+13+4+10+6+17+3+11+13+112+29+175+4+11+2+110+6+27+6+14+7+53+6+25+34+81+20+26|0+34+10+95+31+15+7+7+7+37+5+22+43+20+19+19+16+96+7+86+14+19+9+24+8+193		398000000	97741	UniProt_11132019_sprot.fasta	Q9WUB3|Q8CI94	0047M_WEC000004_1031GA_DDay7_MSMS_rep1Q3-27Pxxx.3436.3436.3	3	17.34	12.37	73.4	170000	440	(R)	INMAHLCIAGSHAVnGVAR	(I)	C:Carbamidomethylation,n:Deamidated	8.08	3	664.668	1991.01	0.9821	-1
Glycogen phosphorylase, muscle form	Q9WUB3	1	1.1	1023	94	1562.48	1562.48|318.41	81.3	0+17+13+4+10+6+17+3+11+13+112+29+175+4+11+2+110+6+27+6+14+7+53+6+25+34+81+20+26	0+17+13+4+10+6+17+3+11+13+112+29+175+4+11+2+110+6+27+6+14+7+53+6+25+34+81+20+26|0+34+10+95+31+15+7+7+7+37+5+22+43+20+19+19+16+96+7+86+14+19+9+24+8+193		398000000	97741	UniProt_11132019_sprot.fasta	Q9WUB3|Q8CI94	0053M_WEC000004_1061GA_DDay7_MSMS_rep1Q3-27Pxxx.4646.4684.3	3	17.32	10.93	87.3	488000	556	(K)	VHINPNSLFDVQVK	(R)		12.5	5	537.295	1609.87	-0.0001	-0.1
Glycogen phosphorylase, muscle form	Q9WUB3	1	1.1	1023	94	1562.48	1562.48|318.41	81.3	0+17+13+4+10+6+17+3+11+13+112+29+175+4+11+2+110+6+27+6+14+7+53+6+25+34+81+20+26	0+17+13+4+10+6+17+3+11+13+112+29+175+4+11+2+110+6+27+6+14+7+53+6+25+34+81+20+26|0+34+10+95+31+15+7+7+7+37+5+22+43+20+19+19+16+96+7+86+14+19+9+24+8+193		398000000	97741	UniProt_11132019_sprot.fasta	Q9WUB3|Q8CI94	0050M_WEC000004_1083GA_DDay7_MSMS_rep1Q3-27Pxxx.7445.7531.4	4	17.31	12.79	88	381000	755	(K)	QPDLFKDIVNMLMHHDR	(F)		21.45	8	528.014	2109.04	-0.0043	-2.1
Glycogen phosphorylase, muscle form	Q9WUB3	1	1.1	1023	94	1562.48	1562.48|318.41	81.3	0+17+13+4+10+6+17+3+11+13+112+29+175+4+11+2+110+6+27+6+14+7+53+6+25+34+81+20+26	0+17+13+4+10+6+17+3+11+13+112+29+175+4+11+2+110+6+27+6+14+7+53+6+25+34+81+20+26|0+34+10+95+31+15+7+7+7+37+5+22+43+20+19+19+16+96+7+86+14+19+9+24+8+193		398000000	97741	UniProt_11132019_sprot.fasta	Q9WUB3|Q8CI94	0053M_WEC000004_1061GA_DDay7_MSMS_rep1Q3-27Pxxx.7571.7635.5	5	17.31	12.56	70.4	293000	372	(K)	TCAYTNHTVLPEALERWPVHLMETLLPR	(H)	C:Carbamidomethylation,	21.15	36	670.344	3347.7	-0.0101	-3
Glycogen phosphorylase, muscle form	Q9WUB3	1	1.1	1023	94	1562.48	1562.48|318.41	81.3	0+17+13+4+10+6+17+3+11+13+112+29+175+4+11+2+110+6+27+6+14+7+53+6+25+34+81+20+26	0+17+13+4+10+6+17+3+11+13+112+29+175+4+11+2+110+6+27+6+14+7+53+6+25+34+81+20+26|0+34+10+95+31+15+7+7+7+37+5+22+43+20+19+19+16+96+7+86+14+19+9+24+8+193		398000000	97741	UniProt_11132019_sprot.fasta	Q9WUB3|Q8CI94	0050M_WEC000004_1083GA_DDay7_MSMS_rep1Q3-27Pxxx.5575.5859.3	3	17.28	14.19	60.9	981000	388	(R)	WPVHLMETLLPR	(H)		15.85	63	497.943	1491.81	0.0002	0.1
Glycogen phosphorylase, muscle form	Q9WUB3	1	1.1	1023	94	1562.48	1562.48|318.41	81.3	0+17+13+4+10+6+17+3+11+13+112+29+175+4+11+2+110+6+27+6+14+7+53+6+25+34+81+20+26	0+17+13+4+10+6+17+3+11+13+112+29+175+4+11+2+110+6+27+6+14+7+53+6+25+34+81+20+26|0+34+10+95+31+15+7+7+7+37+5+22+43+20+19+19+16+96+7+86+14+19+9+24+8+193		398000000	97741	UniProt_11132019_sprot.fasta	Q9WUB3|Q8CI94	0047M_WEC000004_1031GA_DDay7_MSMS_rep1Q3-27Pxxx.8230.8230.4	4	17.27	13.31	82.9	68300	755	(K)	qPDLFKDIVNMLMHHDRFK	(V)	q:Pyroglutamic acid	23.38	4	592.547	2384.2	-17.0351	-3.6
Glycogen phosphorylase, muscle form	Q9WUB3	1	1.1	1023	94	1562.48	1562.48|318.41	81.3	0+17+13+4+10+6+17+3+11+13+112+29+175+4+11+2+110+6+27+6+14+7+53+6+25+34+81+20+26	0+17+13+4+10+6+17+3+11+13+112+29+175+4+11+2+110+6+27+6+14+7+53+6+25+34+81+20+26|0+34+10+95+31+15+7+7+7+37+5+22+43+20+19+19+16+96+7+86+14+19+9+24+8+193		398000000	97741	UniProt_11132019_sprot.fasta	Q9WUB3|Q8CI94	0050M_WEC000004_1083GA_DDay7_MSMS_rep1Q3-27Pxxx.2548.2548.3	3	17.27	7.14	88	2820000	18	(R)	GLAGVENVSELKK	(N)		7.37	8	448.59	1343.75	0.0031	2.3
Glycogen phosphorylase, muscle form	Q9WUB3	1	1.1	1023	94	1562.48	1562.48|318.41	81.3	0+17+13+4+10+6+17+3+11+13+112+29+175+4+11+2+110+6+27+6+14+7+53+6+25+34+81+20+26	0+17+13+4+10+6+17+3+11+13+112+29+175+4+11+2+110+6+27+6+14+7+53+6+25+34+81+20+26|0+34+10+95+31+15+7+7+7+37+5+22+43+20+19+19+16+96+7+86+14+19+9+24+8+193		398000000	97741	UniProt_11132019_sprot.fasta	Q9WUB3|Q8CI94	0053M_WEC000004_1061GA_DDay7_MSMS_rep1Q3-27Pxxx.4648.4686.2	2	17.27	9.79	83.3	417000	556	(K)	VHINPNSLFDVQVK	(R)		12.48	2	805.436	1609.87	-0.0053	-3.3
Glycogen phosphorylase, muscle form	Q9WUB3	1	1.1	1023	94	1562.48	1562.48|318.41	81.3	0+17+13+4+10+6+17+3+11+13+112+29+175+4+11+2+110+6+27+6+14+7+53+6+25+34+81+20+26	0+17+13+4+10+6+17+3+11+13+112+29+175+4+11+2+110+6+27+6+14+7+53+6+25+34+81+20+26|0+34+10+95+31+15+7+7+7+37+5+22+43+20+19+19+16+96+7+86+14+19+9+24+8+193		398000000	97741	UniProt_11132019_sprot.fasta	Q9WUB3|Q8CI94	0047M_WEC000004_1031GA_DDay7_MSMS_rep1Q3-27Pxxx.4849.4849.2	2	17.26	9.16	80	409000	360	(R)	LDWDKAWDVTVK	(T)		13.08	4	738.382	1475.75	0.0032	2.2
Glycogen phosphorylase, muscle form	Q9WUB3	1	1.1	1023	94	1562.48	1562.48|318.41	81.3	0+17+13+4+10+6+17+3+11+13+112+29+175+4+11+2+110+6+27+6+14+7+53+6+25+34+81+20+26	0+17+13+4+10+6+17+3+11+13+112+29+175+4+11+2+110+6+27+6+14+7+53+6+25+34+81+20+26|0+34+10+95+31+15+7+7+7+37+5+22+43+20+19+19+16+96+7+86+14+19+9+24+8+193		398000000	97741	UniProt_11132019_sprot.fasta	Q9WUB3|Q8CI94	0053M_WEC000004_1061GA_DDay7_MSMS_rep1Q3-27Pxxx.5361.5380.3	3	17.23	10.04	68.3	472000	577	(R)	QLLNCLHIITLYNR	(I)	C:Carbamidomethylation,	14.5	5	590.994	1770.97	-0.0021	-1.2
Glycogen phosphorylase, muscle form	Q9WUB3	1	1.1	1023	94	1562.48	1562.48|318.41	81.3	0+17+13+4+10+6+17+3+11+13+112+29+175+4+11+2+110+6+27+6+14+7+53+6+25+34+81+20+26	0+17+13+4+10+6+17+3+11+13+112+29+175+4+11+2+110+6+27+6+14+7+53+6+25+34+81+20+26|0+34+10+95+31+15+7+7+7+37+5+22+43+20+19+19+16+96+7+86+14+19+9+24+8+193		398000000	97741	UniProt_11132019_sprot.fasta	Q9WUB3|Q8CI94	0050M_WEC000004_1083GA_DDay7_MSMS_rep1Q3-27Pxxx.8047.8059.4	4	17.21	12.77	86.2	35500	755	(K)	qPDLFKDIVNMLMHHDRFK	(V)	q:Pyroglutamic acid	23.38	4	592.548	2384.2	-17.0311	-1.9
Glycogen phosphorylase, muscle form	Q9WUB3	1	1.1	1023	94	1562.48	1562.48|318.41	81.3	0+17+13+4+10+6+17+3+11+13+112+29+175+4+11+2+110+6+27+6+14+7+53+6+25+34+81+20+26	0+17+13+4+10+6+17+3+11+13+112+29+175+4+11+2+110+6+27+6+14+7+53+6+25+34+81+20+26|0+34+10+95+31+15+7+7+7+37+5+22+43+20+19+19+16+96+7+86+14+19+9+24+8+193		398000000	97741	UniProt_11132019_sprot.fasta	Q9WUB3|Q8CI94	0067M_WEC000004_1061TA_DDay7_MSMS_rep1Q3-27Pxxx.5220.5235.2	2	17.2	12.42	87.2	93600	741	(R)	QIIEQLSSGFFSPK	(Q)		15.6	4	790.915	1580.83	-0.0095	-6
Glycogen phosphorylase, muscle form	Q9WUB3	1	1.1	1023	94	1562.48	1562.48|318.41	81.3	0+17+13+4+10+6+17+3+11+13+112+29+175+4+11+2+110+6+27+6+14+7+53+6+25+34+81+20+26	0+17+13+4+10+6+17+3+11+13+112+29+175+4+11+2+110+6+27+6+14+7+53+6+25+34+81+20+26|0+34+10+95+31+15+7+7+7+37+5+22+43+20+19+19+16+96+7+86+14+19+9+24+8+193		398000000	97741	UniProt_11132019_sprot.fasta	Q9WUB3|Q8CI94	0071M_WEC000004_1112TA_DDay7_MSMS_rep1Q3-27Pxxx.5058.5081.3	3	17.2	7.21	93	477000	522	(K)	LLSYVDDEAFIRDVAK	(V)		14.55	6	618.658	1853.96	-0.0065	-3.5
Glycogen phosphorylase, muscle form	Q9WUB3	1	1.1	1023	94	1562.48	1562.48|318.41	81.3	0+17+13+4+10+6+17+3+11+13+112+29+175+4+11+2+110+6+27+6+14+7+53+6+25+34+81+20+26	0+17+13+4+10+6+17+3+11+13+112+29+175+4+11+2+110+6+27+6+14+7+53+6+25+34+81+20+26|0+34+10+95+31+15+7+7+7+37+5+22+43+20+19+19+16+96+7+86+14+19+9+24+8+193		398000000	97741	UniProt_11132019_sprot.fasta	Q9WUB3|Q8CI94	0050M_WEC000004_1083GA_DDay7_MSMS_rep1Q3-27Pxxx.7989.8040.3	3	17.19	12.27	83.8	183000	140	(R)	LAACFLDSMATLGLAAYGYGIR	(Y)	C:Carbamidomethylation,	23.22	4	778.726	2334.16	0.0022	0.9
Glycogen phosphorylase, muscle form	Q9WUB3	1	1.1	1023	94	1562.48	1562.48|318.41	81.3	0+17+13+4+10+6+17+3+11+13+112+29+175+4+11+2+110+6+27+6+14+7+53+6+25+34+81+20+26	0+17+13+4+10+6+17+3+11+13+112+29+175+4+11+2+110+6+27+6+14+7+53+6+25+34+81+20+26|0+34+10+95+31+15+7+7+7+37+5+22+43+20+19+19+16+96+7+86+14+19+9+24+8+193		398000000	97741	UniProt_11132019_sprot.fasta	Q9WUB3|Q8CI94	0047M_WEC000004_1031GA_DDay7_MSMS_rep1Q3-27Pxxx.7984.8007.4	4	17.16	14.3	66	164000	249	(K)	APnDFNLKDFNVGGYIQAVLDRNLAENISR	(V)	n:Deamidated	22.53	26	841.928	3363.71	0.9811	-0.9
Glycogen phosphorylase, muscle form	Q9WUB3	1	1.1	1023	94	1562.48	1562.48|318.41	81.3	0+17+13+4+10+6+17+3+11+13+112+29+175+4+11+2+110+6+27+6+14+7+53+6+25+34+81+20+26	0+17+13+4+10+6+17+3+11+13+112+29+175+4+11+2+110+6+27+6+14+7+53+6+25+34+81+20+26|0+34+10+95+31+15+7+7+7+37+5+22+43+20+19+19+16+96+7+86+14+19+9+24+8+193		398000000	97741	UniProt_11132019_sprot.fasta	Q9WUB3|Q8CI94	0047M_WEC000004_1031GA_DDay7_MSMS_repAQ2-27Pxxx.3581.3644.3	3	17.13	9.82	92.7	272000	400	(R)	HLQIIYEINQR	(F)		9.38	14	476.268	1426.78	0.0106	7.4
Glycogen phosphorylase, muscle form	Q9WUB3	1	1.1	1023	94	1562.48	1562.48|318.41	81.3	0+17+13+4+10+6+17+3+11+13+112+29+175+4+11+2+110+6+27+6+14+7+53+6+25+34+81+20+26	0+17+13+4+10+6+17+3+11+13+112+29+175+4+11+2+110+6+27+6+14+7+53+6+25+34+81+20+26|0+34+10+95+31+15+7+7+7+37+5+22+43+20+19+19+16+96+7+86+14+19+9+24+8+193		398000000	97741	UniProt_11132019_sprot.fasta	Q9WUB3|Q8CI94	0071M_WEC000004_1112TA_DDay7_MSMS_rep1Q3-27Pxxx.7053.7053.2	2	17.12	12.59	70.4	447000	257	(K)	DFnVGGYIQAVLDR	(N)	n:Deamidated	21.1	38	784.397	1566.79	0.9962	7.8
Glycogen phosphorylase, muscle form	Q9WUB3	1	1.1	1023	94	1562.48	1562.48|318.41	81.3	0+17+13+4+10+6+17+3+11+13+112+29+175+4+11+2+110+6+27+6+14+7+53+6+25+34+81+20+26	0+17+13+4+10+6+17+3+11+13+112+29+175+4+11+2+110+6+27+6+14+7+53+6+25+34+81+20+26|0+34+10+95+31+15+7+7+7+37+5+22+43+20+19+19+16+96+7+86+14+19+9+24+8+193		398000000	97741	UniProt_11132019_sprot.fasta	Q9WUB3|Q8CI94	0050M_WEC000004_1083GA_DDay7_MSMS_rep1Q3-27Pxxx.4753.4753.2	2	17.1	10.39	88.8	408000	360	(R)	LDWDKAWDVTVK	(T)		13.15	4	738.381	1475.75	0.0025	1.7
Glycogen phosphorylase, muscle form	Q9WUB3	1	1.1	1023	94	1562.48	1562.48|318.41	81.3	0+17+13+4+10+6+17+3+11+13+112+29+175+4+11+2+110+6+27+6+14+7+53+6+25+34+81+20+26	0+17+13+4+10+6+17+3+11+13+112+29+175+4+11+2+110+6+27+6+14+7+53+6+25+34+81+20+26|0+34+10+95+31+15+7+7+7+37+5+22+43+20+19+19+16+96+7+86+14+19+9+24+8+193		398000000	97741	UniProt_11132019_sprot.fasta	Q9WUB3|Q8CI94	0050M_WEC000004_1083GA_DDay7_MSMS_rep1Q3-27Pxxx.5470.5470.3	3	17.1	13.3	77.6	121000	741	(R)	QIIEQLSSGFFSPK	(Q)		15.27	4	527.617	1580.83	0.004	2.5
Glycogen phosphorylase, muscle form	Q9WUB3	1	1.1	1023	94	1562.48	1562.48|318.41	81.3	0+17+13+4+10+6+17+3+11+13+112+29+175+4+11+2+110+6+27+6+14+7+53+6+25+34+81+20+26	0+17+13+4+10+6+17+3+11+13+112+29+175+4+11+2+110+6+27+6+14+7+53+6+25+34+81+20+26|0+34+10+95+31+15+7+7+7+37+5+22+43+20+19+19+16+96+7+86+14+19+9+24+8+193		398000000	97741	UniProt_11132019_sprot.fasta	Q9WUB3|Q8CI94	0050M_WEC000004_1083GA_DDay7_MSMS_rep1Q3-27Pxxx.4125.4224.3	3	17.06	9.99	83.8	993000	467	(K)	TIFKDFYELEPHK	(F)		12.35	10	556.287	1666.85	-0.0015	-0.9
Glycogen phosphorylase, muscle form	Q9WUB3	1	1.1	1023	94	1562.48	1562.48|318.41	81.3	0+17+13+4+10+6+17+3+11+13+112+29+175+4+11+2+110+6+27+6+14+7+53+6+25+34+81+20+26	0+17+13+4+10+6+17+3+11+13+112+29+175+4+11+2+110+6+27+6+14+7+53+6+25+34+81+20+26|0+34+10+95+31+15+7+7+7+37+5+22+43+20+19+19+16+96+7+86+14+19+9+24+8+193		398000000	97741	UniProt_11132019_sprot.fasta	Q9WUB3|Q8CI94	0047M_WEC000004_1031GA_DDay7_MSMS_rep1Q3-27Pxxx.5315.5315.3	3	17.04	11.42	66.4	258000	577	(R)	QLLNCLHIITLYNR	(I)	C:Carbamidomethylation,	14.42	3	590.994	1770.97	-0.0023	-1.3
Glycogen phosphorylase, muscle form	Q9WUB3	1	1.1	1023	94	1562.48	1562.48|318.41	81.3	0+17+13+4+10+6+17+3+11+13+112+29+175+4+11+2+110+6+27+6+14+7+53+6+25+34+81+20+26	0+17+13+4+10+6+17+3+11+13+112+29+175+4+11+2+110+6+27+6+14+7+53+6+25+34+81+20+26|0+34+10+95+31+15+7+7+7+37+5+22+43+20+19+19+16+96+7+86+14+19+9+24+8+193		398000000	97741	UniProt_11132019_sprot.fasta	Q9WUB3|Q8CI94	0074M_WEC000004_1115TA_DDay7_MSMS_rep1Q3-27Pxxx.7052.7072.2	2	17.04	13.15	68.9	72200	257	(K)	DFnVGGYIQAVLDR	(N)	n:Deamidated	21.45	4	784.394	1566.79	0.9902	4
Glycogen phosphorylase, muscle form	Q9WUB3	1	1.1	1023	94	1562.48	1562.48|318.41	81.3	0+17+13+4+10+6+17+3+11+13+112+29+175+4+11+2+110+6+27+6+14+7+53+6+25+34+81+20+26	0+17+13+4+10+6+17+3+11+13+112+29+175+4+11+2+110+6+27+6+14+7+53+6+25+34+81+20+26|0+34+10+95+31+15+7+7+7+37+5+22+43+20+19+19+16+96+7+86+14+19+9+24+8+193		398000000	97741	UniProt_11132019_sprot.fasta	Q9WUB3|Q8CI94	0050M_WEC000004_1083GA_DDay7_MSMS_rep1Q3-27Pxxx.5516.5516.2	2	17.02	12.18	85.4	50100	741	(R)	QIIEQLSSGFFSPK	(Q)		14.58	3	790.918	1580.83	-0.0042	-2.7
Glycogen phosphorylase, muscle form	Q9WUB3	1	1.1	1023	94	1562.48	1562.48|318.41	81.3	0+17+13+4+10+6+17+3+11+13+112+29+175+4+11+2+110+6+27+6+14+7+53+6+25+34+81+20+26	0+17+13+4+10+6+17+3+11+13+112+29+175+4+11+2+110+6+27+6+14+7+53+6+25+34+81+20+26|0+34+10+95+31+15+7+7+7+37+5+22+43+20+19+19+16+96+7+86+14+19+9+24+8+193		398000000	97741	UniProt_11132019_sprot.fasta	Q9WUB3|Q8CI94	0050M_WEC000004_1083GA_DDay7_MSMS_rep1Q3-27Pxxx.4194.4256.3	3	17.01	13.25	90.8	343000	193	(K)	ARPEFTLPVHFYGR	(V)		11.65	14	563.966	1689.89	-0.0029	-1.7
Glycogen phosphorylase, muscle form	Q9WUB3	1	1.1	1023	94	1562.48	1562.48|318.41	81.3	0+17+13+4+10+6+17+3+11+13+112+29+175+4+11+2+110+6+27+6+14+7+53+6+25+34+81+20+26	0+17+13+4+10+6+17+3+11+13+112+29+175+4+11+2+110+6+27+6+14+7+53+6+25+34+81+20+26|0+34+10+95+31+15+7+7+7+37+5+22+43+20+19+19+16+96+7+86+14+19+9+24+8+193		398000000	97741	UniProt_11132019_sprot.fasta	Q9WUB3|Q8CI94	0060M_WEC000004_1115GA_DDay7_MSMS_rep1Q3-27Pxxx.6919.6995.3	3	17.01	11.27	91.1	238000	294	(R)	LKQEYFVVAATLQDIIR	(R)		19.77	47	669.704	2007.13	-0.0298	-14.8
Glycogen phosphorylase, muscle form	Q9WUB3	1	1.1	1023	94	1562.48	1562.48|318.41	81.3	0+17+13+4+10+6+17+3+11+13+112+29+175+4+11+2+110+6+27+6+14+7+53+6+25+34+81+20+26	0+17+13+4+10+6+17+3+11+13+112+29+175+4+11+2+110+6+27+6+14+7+53+6+25+34+81+20+26|0+34+10+95+31+15+7+7+7+37+5+22+43+20+19+19+16+96+7+86+14+19+9+24+8+193		398000000	97741	UniProt_11132019_sprot.fasta	Q9WUB3|Q8CI94	0071M_WEC000004_1112TA_DDay7_MSMS_rep1Q3-27Pxxx.7027.7174.3	3	17.01	13.56	84.9	120000	257	(K)	DFNVGGYIQAVLDR	(N)		21.1	42	522.932	1566.79	-0.0109	-7
Glycogen phosphorylase, muscle form	Q9WUB3	1	1.1	1023	94	1562.48	1562.48|318.41	81.3	0+17+13+4+10+6+17+3+11+13+112+29+175+4+11+2+110+6+27+6+14+7+53+6+25+34+81+20+26	0+17+13+4+10+6+17+3+11+13+112+29+175+4+11+2+110+6+27+6+14+7+53+6+25+34+81+20+26|0+34+10+95+31+15+7+7+7+37+5+22+43+20+19+19+16+96+7+86+14+19+9+24+8+193		398000000	97741	UniProt_11132019_sprot.fasta	Q9WUB3|Q8CI94	0071M_WEC000004_1112TA_DDay7_MSMS_rep1Q3-27Pxxx.2579.2579.3	3	16.98	8.05	86.1	1800000	18	(R)	GLAGVENVSELKK	(N)		7.4	8	448.588	1343.75	-0.0024	-1.8
Glycogen phosphorylase, muscle form	Q9WUB3	1	1.1	1023	94	1562.48	1562.48|318.41	81.3	0+17+13+4+10+6+17+3+11+13+112+29+175+4+11+2+110+6+27+6+14+7+53+6+25+34+81+20+26	0+17+13+4+10+6+17+3+11+13+112+29+175+4+11+2+110+6+27+6+14+7+53+6+25+34+81+20+26|0+34+10+95+31+15+7+7+7+37+5+22+43+20+19+19+16+96+7+86+14+19+9+24+8+193		398000000	97741	UniProt_11132019_sprot.fasta	Q9WUB3|Q8CI94	0047M_WEC000004_1031GA_DDay7_MSMS_repAQ2-27Pxxx.4858.4858.2	2	16.91	8.87	76.3	543000	360	(R)	LDWDKAWDVTVK	(T)		12.92	2	738.386	1475.75	0.0111	7.5
Glycogen phosphorylase, muscle form	Q9WUB3	1	1.1	1023	94	1562.48	1562.48|318.41	81.3	0+17+13+4+10+6+17+3+11+13+112+29+175+4+11+2+110+6+27+6+14+7+53+6+25+34+81+20+26	0+17+13+4+10+6+17+3+11+13+112+29+175+4+11+2+110+6+27+6+14+7+53+6+25+34+81+20+26|0+34+10+95+31+15+7+7+7+37+5+22+43+20+19+19+16+96+7+86+14+19+9+24+8+193		398000000	97741	UniProt_11132019_sprot.fasta	Q9WUB3|Q8CI94	0047M_WEC000004_1031GA_DDay7_MSMS_repAQ2-27Pxxx.3306.3306.2	2	16.9	15.27	72.1	312000	372	(K)	TCAYTNHTVLPEALER	(W)	C:Carbamidomethylation,	8.48	14	937.966	1874.91	0.0179	9.5
Glycogen phosphorylase, muscle form	Q9WUB3	1	1.1	1023	94	1562.48	1562.48|318.41	81.3	0+17+13+4+10+6+17+3+11+13+112+29+175+4+11+2+110+6+27+6+14+7+53+6+25+34+81+20+26	0+17+13+4+10+6+17+3+11+13+112+29+175+4+11+2+110+6+27+6+14+7+53+6+25+34+81+20+26|0+34+10+95+31+15+7+7+7+37+5+22+43+20+19+19+16+96+7+86+14+19+9+24+8+193		398000000	97741	UniProt_11132019_sprot.fasta	Q9WUB3|Q8CI94	0067M_WEC000004_1061TA_DDay7_MSMS_rep1Q3-27Pxxx.4100.4100.4	4	16.89	10.68	86.6	211000	193	(K)	ARPEFTLPVHFYGR	(V)		12.1	0	423.226	1689.89	-0.006	-3.5
Glycogen phosphorylase, muscle form	Q9WUB3	1	1.1	1023	94	1562.48	1562.48|318.41	81.3	0+17+13+4+10+6+17+3+11+13+112+29+175+4+11+2+110+6+27+6+14+7+53+6+25+34+81+20+26	0+17+13+4+10+6+17+3+11+13+112+29+175+4+11+2+110+6+27+6+14+7+53+6+25+34+81+20+26|0+34+10+95+31+15+7+7+7+37+5+22+43+20+19+19+16+96+7+86+14+19+9+24+8+193		398000000	97741	UniProt_11132019_sprot.fasta	Q9WUB3|Q8CI94	0074M_WEC000004_1115TA_DDay7_MSMS_rep1Q3-27Pxxx.4736.4736.5	5	16.89	12.64	77.9	42100	51	(R)	DYYFALAHTVRDHLVGR	(W)		13.55	0	407.409	2033.04	-0.0169	-8.3
Glycogen phosphorylase, muscle form	Q9WUB3	1	1.1	1023	94	1562.48	1562.48|318.41	81.3	0+17+13+4+10+6+17+3+11+13+112+29+175+4+11+2+110+6+27+6+14+7+53+6+25+34+81+20+26	0+17+13+4+10+6+17+3+11+13+112+29+175+4+11+2+110+6+27+6+14+7+53+6+25+34+81+20+26|0+34+10+95+31+15+7+7+7+37+5+22+43+20+19+19+16+96+7+86+14+19+9+24+8+193		398000000	97741	UniProt_11132019_sprot.fasta	Q9WUB3|Q8CI94	0074M_WEC000004_1115TA_DDay7_MSMS_rep1Q3-27Pxxx.4993.5013.2	2	16.89	9.9	87.6	90000	508	(R)	IGEDYISDLDQLR	(K)		14.35	3	768.875	1536.75	-0.012	-7.8
Glycogen phosphorylase, muscle form	Q9WUB3	1	1.1	1023	94	1562.48	1562.48|318.41	81.3	0+17+13+4+10+6+17+3+11+13+112+29+175+4+11+2+110+6+27+6+14+7+53+6+25+34+81+20+26	0+17+13+4+10+6+17+3+11+13+112+29+175+4+11+2+110+6+27+6+14+7+53+6+25+34+81+20+26|0+34+10+95+31+15+7+7+7+37+5+22+43+20+19+19+16+96+7+86+14+19+9+24+8+193		398000000	97741	UniProt_11132019_sprot.fasta	Q9WUB3|Q8CI94	0064M_WEC000004_1083TA_DDay7_MSMS_rep1Q3-27Pxxx.5260.5260.2	2	16.87	13.25	77.4	18500	171	(K)	ICGGWQMEEADDWLR	(Y)	C:Carbamidomethylation,	15.47	5	933.397	1865.8	-0.0081	-4.3
Glycogen phosphorylase, muscle form	Q9WUB3	1	1.1	1023	94	1562.48	1562.48|318.41	81.3	0+17+13+4+10+6+17+3+11+13+112+29+175+4+11+2+110+6+27+6+14+7+53+6+25+34+81+20+26	0+17+13+4+10+6+17+3+11+13+112+29+175+4+11+2+110+6+27+6+14+7+53+6+25+34+81+20+26|0+34+10+95+31+15+7+7+7+37+5+22+43+20+19+19+16+96+7+86+14+19+9+24+8+193		398000000	97741	UniProt_11132019_sprot.fasta	Q9WUB3|Q8CI94	0047M_WEC000004_1031GA_DDay7_MSMS_rep1Q3-27Pxxx.4349.4378.2	2	16.84	7.95	81.2	83000	279	(R)	VLYPNDNFFEGKELR	(L)		11.7	10	920.962	1840.92	-0.0054	-2.9
Glycogen phosphorylase, muscle form	Q9WUB3	1	1.1	1023	94	1562.48	1562.48|318.41	81.3	0+17+13+4+10+6+17+3+11+13+112+29+175+4+11+2+110+6+27+6+14+7+53+6+25+34+81+20+26	0+17+13+4+10+6+17+3+11+13+112+29+175+4+11+2+110+6+27+6+14+7+53+6+25+34+81+20+26|0+34+10+95+31+15+7+7+7+37+5+22+43+20+19+19+16+96+7+86+14+19+9+24+8+193		398000000	97741	UniProt_11132019_sprot.fasta	Q9WUB3|Q8CI94	0047M_WEC000004_1031GA_DDay7_MSMS_rep1Q3-27Pxxx.4838.4838.4	4	16.82	8.53	87.5	39200	521	(R)	KLLSYVDDEAFIRDVAK	(V)		13.05	4	496.268	1982.06	-0.0093	-4.7
Glycogen phosphorylase, muscle form	Q9WUB3	1	1.1	1023	94	1562.48	1562.48|318.41	81.3	0+17+13+4+10+6+17+3+11+13+112+29+175+4+11+2+110+6+27+6+14+7+53+6+25+34+81+20+26	0+17+13+4+10+6+17+3+11+13+112+29+175+4+11+2+110+6+27+6+14+7+53+6+25+34+81+20+26|0+34+10+95+31+15+7+7+7+37+5+22+43+20+19+19+16+96+7+86+14+19+9+24+8+193		398000000	97741	UniProt_11132019_sprot.fasta	Q9WUB3|Q8CI94	0047M_WEC000004_1031GA_DDay7_MSMS_rep1Q3-27Pxxx.8335.8335.3	3	16.81	13.48	72.9	77800	755	(K)	qPDLFKDIVNMLMHHDR	(F)	q:Pyroglutamic acid	23.75	0	698.006	2109.04	-17.0322	-2.7
Glycogen phosphorylase, muscle form	Q9WUB3	1	1.1	1023	94	1562.48	1562.48|318.41	81.3	0+17+13+4+10+6+17+3+11+13+112+29+175+4+11+2+110+6+27+6+14+7+53+6+25+34+81+20+26	0+17+13+4+10+6+17+3+11+13+112+29+175+4+11+2+110+6+27+6+14+7+53+6+25+34+81+20+26|0+34+10+95+31+15+7+7+7+37+5+22+43+20+19+19+16+96+7+86+14+19+9+24+8+193		398000000	97741	UniProt_11132019_sprot.fasta	Q9WUB3|Q8CI94	0071M_WEC000004_1112TA_DDay7_MSMS_rep1Q3-27Pxxx.5315.5331.2	2	16.8	12.77	82.4	705000	741	(R)	QIIEQLSSGFFSPK	(Q)		15.38	3	790.915	1580.83	-0.0096	-6.1
Glycogen phosphorylase, muscle form	Q9WUB3	1	1.1	1023	94	1562.48	1562.48|318.41	81.3	0+17+13+4+10+6+17+3+11+13+112+29+175+4+11+2+110+6+27+6+14+7+53+6+25+34+81+20+26	0+17+13+4+10+6+17+3+11+13+112+29+175+4+11+2+110+6+27+6+14+7+53+6+25+34+81+20+26|0+34+10+95+31+15+7+7+7+37+5+22+43+20+19+19+16+96+7+86+14+19+9+24+8+193		398000000	97741	UniProt_11132019_sprot.fasta	Q9WUB3|Q8CI94	0071M_WEC000004_1112TA_DDay7_MSMS_rep1Q3-27Pxxx.4368.4368.3	3	16.79	10.02	82.4	698000	508	(R)	IGEDYISDLDQLRK	(L)		12.47	5	555.618	1664.85	-0.0103	-6.2
Glycogen phosphorylase, muscle form	Q9WUB3	1	1.1	1023	94	1562.48	1562.48|318.41	81.3	0+17+13+4+10+6+17+3+11+13+112+29+175+4+11+2+110+6+27+6+14+7+53+6+25+34+81+20+26	0+17+13+4+10+6+17+3+11+13+112+29+175+4+11+2+110+6+27+6+14+7+53+6+25+34+81+20+26|0+34+10+95+31+15+7+7+7+37+5+22+43+20+19+19+16+96+7+86+14+19+9+24+8+193		398000000	97741	UniProt_11132019_sprot.fasta	Q9WUB3|Q8CI94	0047M_WEC000004_1031GA_DDay7_MSMS_rep1Q3-27Pxxx.4165.4165.3	3	16.76	11.66	87.7	148000	623	(K)	LITAIGDVVNHDPAVGDRLR	(V)		11.13	6	711.058	2131.16	-0.0031	-1.5
Glycogen phosphorylase, muscle form	Q9WUB3	1	1.1	1023	94	1562.48	1562.48|318.41	81.3	0+17+13+4+10+6+17+3+11+13+112+29+175+4+11+2+110+6+27+6+14+7+53+6+25+34+81+20+26	0+17+13+4+10+6+17+3+11+13+112+29+175+4+11+2+110+6+27+6+14+7+53+6+25+34+81+20+26|0+34+10+95+31+15+7+7+7+37+5+22+43+20+19+19+16+96+7+86+14+19+9+24+8+193		398000000	97741	UniProt_11132019_sprot.fasta	Q9WUB3|Q8CI94	0074M_WEC000004_1115TA_DDay7_MSMS_rep1Q3-27Pxxx.3979.3979.4	4	16.72	10.5	85.1	426000	467	(K)	TIFKDFYELEPHKFQNK	(T)		11.22	2	546.781	2184.11	-0.0093	-4.3
Glycogen phosphorylase, muscle form	Q9WUB3	1	1.1	1023	94	1562.48	1562.48|318.41	81.3	0+17+13+4+10+6+17+3+11+13+112+29+175+4+11+2+110+6+27+6+14+7+53+6+25+34+81+20+26	0+17+13+4+10+6+17+3+11+13+112+29+175+4+11+2+110+6+27+6+14+7+53+6+25+34+81+20+26|0+34+10+95+31+15+7+7+7+37+5+22+43+20+19+19+16+96+7+86+14+19+9+24+8+193		398000000	97741	UniProt_11132019_sprot.fasta	Q9WUB3|Q8CI94	0053M_WEC000004_1061GA_DDay7_MSMS_rep1Q3-27Pxxx.2735.2735.2	2	16.7	6.08	87.2	463000	415	(R)	VAAAFPGDVDR	(L)		6.97	6	559.285	1117.56	0.0001	0.1
Glycogen phosphorylase, muscle form	Q9WUB3	1	1.1	1023	94	1562.48	1562.48|318.41	81.3	0+17+13+4+10+6+17+3+11+13+112+29+175+4+11+2+110+6+27+6+14+7+53+6+25+34+81+20+26	0+17+13+4+10+6+17+3+11+13+112+29+175+4+11+2+110+6+27+6+14+7+53+6+25+34+81+20+26|0+34+10+95+31+15+7+7+7+37+5+22+43+20+19+19+16+96+7+86+14+19+9+24+8+193		398000000	97741	UniProt_11132019_sprot.fasta	Q9WUB3|Q8CI94	0060M_WEC000004_1115GA_DDay7_MSMS_rep1Q3-27Pxxx.7190.7400.3	3	16.69	11.3	91.5	150000	257	(K)	DFNVGGYIQAVLDR	(N)		21.12	57	522.932	1566.79	-0.0108	-6.9
Glycogen phosphorylase, muscle form	Q9WUB3	1	1.1	1023	94	1562.48	1562.48|318.41	81.3	0+17+13+4+10+6+17+3+11+13+112+29+175+4+11+2+110+6+27+6+14+7+53+6+25+34+81+20+26	0+17+13+4+10+6+17+3+11+13+112+29+175+4+11+2+110+6+27+6+14+7+53+6+25+34+81+20+26|0+34+10+95+31+15+7+7+7+37+5+22+43+20+19+19+16+96+7+86+14+19+9+24+8+193		398000000	97741	UniProt_11132019_sprot.fasta	Q9WUB3|Q8CI94	0056M_WEC000004_1111GA_DDay7_MSMS_rep1Q3-27Pxxx.3966.3966.3	3	16.68	10.28	80.1	745000	726	(R)	GYNAQEYYDRIPELR	(Q)		10.93	7	629.643	1886.9	0.0111	5.9
Glycogen phosphorylase, muscle form	Q9WUB3	1	1.1	1023	94	1562.48	1562.48|318.41	81.3	0+17+13+4+10+6+17+3+11+13+112+29+175+4+11+2+110+6+27+6+14+7+53+6+25+34+81+20+26	0+17+13+4+10+6+17+3+11+13+112+29+175+4+11+2+110+6+27+6+14+7+53+6+25+34+81+20+26|0+34+10+95+31+15+7+7+7+37+5+22+43+20+19+19+16+96+7+86+14+19+9+24+8+193		398000000	97741	UniProt_11132019_sprot.fasta	Q9WUB3|Q8CI94	0056M_WEC000004_1111GA_DDay7_MSMS_rep1Q3-27Pxxx.5484.5629.3	3	16.68	13.38	63.1	169000	388	(R)	WPVHLMETLLPR	(H)		15.52	44	497.94	1491.81	-0.0073	-4.9
Glycogen phosphorylase, muscle form	Q9WUB3	1	1.1	1023	94	1562.48	1562.48|318.41	81.3	0+17+13+4+10+6+17+3+11+13+112+29+175+4+11+2+110+6+27+6+14+7+53+6+25+34+81+20+26	0+17+13+4+10+6+17+3+11+13+112+29+175+4+11+2+110+6+27+6+14+7+53+6+25+34+81+20+26|0+34+10+95+31+15+7+7+7+37+5+22+43+20+19+19+16+96+7+86+14+19+9+24+8+193		398000000	97741	UniProt_11132019_sprot.fasta	Q9WUB3|Q8CI94	0064M_WEC000004_1083TA_DDay7_MSMS_rep1Q3-27Pxxx.7705.7705.4	4	16.67	15.45	82.2	43500	755	(K)	qPDLFKDIVNMLMHHDR	(F)	q:Pyroglutamic acid	23.73	0	523.755	2109.04	-17.0386	-5.8
Glycogen phosphorylase, muscle form	Q9WUB3	1	1.1	1023	94	1562.48	1562.48|318.41	81.3	0+17+13+4+10+6+17+3+11+13+112+29+175+4+11+2+110+6+27+6+14+7+53+6+25+34+81+20+26	0+17+13+4+10+6+17+3+11+13+112+29+175+4+11+2+110+6+27+6+14+7+53+6+25+34+81+20+26|0+34+10+95+31+15+7+7+7+37+5+22+43+20+19+19+16+96+7+86+14+19+9+24+8+193		398000000	97741	UniProt_11132019_sprot.fasta	Q9WUB3|Q8CI94	0071M_WEC000004_1112TA_DDay7_MSMS_rep1Q3-27Pxxx.3882.3882.3	3	16.67	10.02	81.3	104000	556	(K)	VHINPNSLFDVQVKR	(I)		10.93	4	589.324	1765.97	-0.0123	-6.9
Glycogen phosphorylase, muscle form	Q9WUB3	1	1.1	1023	94	1562.48	1562.48|318.41	81.3	0+17+13+4+10+6+17+3+11+13+112+29+175+4+11+2+110+6+27+6+14+7+53+6+25+34+81+20+26	0+17+13+4+10+6+17+3+11+13+112+29+175+4+11+2+110+6+27+6+14+7+53+6+25+34+81+20+26|0+34+10+95+31+15+7+7+7+37+5+22+43+20+19+19+16+96+7+86+14+19+9+24+8+193		398000000	97741	UniProt_11132019_sprot.fasta	Q9WUB3|Q8CI94	0074M_WEC000004_1115TA_DDay7_MSMS_rep1Q3-27Pxxx.4059.4094.2	2	16.67	11.36	83.6	29300	467	(K)	TIFKDFYELEPHK	(F)		11.18	15	833.918	1666.85	-0.0199	-11.9
Glycogen phosphorylase, muscle form	Q9WUB3	1	1.1	1023	94	1562.48	1562.48|318.41	81.3	0+17+13+4+10+6+17+3+11+13+112+29+175+4+11+2+110+6+27+6+14+7+53+6+25+34+81+20+26	0+17+13+4+10+6+17+3+11+13+112+29+175+4+11+2+110+6+27+6+14+7+53+6+25+34+81+20+26|0+34+10+95+31+15+7+7+7+37+5+22+43+20+19+19+16+96+7+86+14+19+9+24+8+193		398000000	97741	UniProt_11132019_sprot.fasta	Q9WUB3|Q8CI94	0047M_WEC000004_1031GA_DDay7_MSMS_rep1Q3-27Pxxx.3224.3278.3	3	16.65	8.89	80.8	451000	372	(K)	TCAYTNHTVLPEALER	(W)	C:Carbamidomethylation,	8.55	13	625.639	1874.91	-0.0032	-1.7
Glycogen phosphorylase, muscle form	Q9WUB3	1	1.1	1023	94	1562.48	1562.48|318.41	81.3	0+17+13+4+10+6+17+3+11+13+112+29+175+4+11+2+110+6+27+6+14+7+53+6+25+34+81+20+26	0+17+13+4+10+6+17+3+11+13+112+29+175+4+11+2+110+6+27+6+14+7+53+6+25+34+81+20+26|0+34+10+95+31+15+7+7+7+37+5+22+43+20+19+19+16+96+7+86+14+19+9+24+8+193		398000000	97741	UniProt_11132019_sprot.fasta	Q9WUB3|Q8CI94	0047M_WEC000004_1031GA_DDay7_MSMS_rep1Q3-27Pxxx.7499.7499.2	2	16.61	13.07	75	53900	257	(K)	DFnVGGYIQAVLDR	(N)	n:Deamidated	21.82	0	784.398	1566.79	0.9973	8.5
Glycogen phosphorylase, muscle form	Q9WUB3	1	1.1	1023	94	1562.48	1562.48|318.41	81.3	0+17+13+4+10+6+17+3+11+13+112+29+175+4+11+2+110+6+27+6+14+7+53+6+25+34+81+20+26	0+17+13+4+10+6+17+3+11+13+112+29+175+4+11+2+110+6+27+6+14+7+53+6+25+34+81+20+26|0+34+10+95+31+15+7+7+7+37+5+22+43+20+19+19+16+96+7+86+14+19+9+24+8+193		398000000	97741	UniProt_11132019_sprot.fasta	Q9WUB3|Q8CI94	0053M_WEC000004_1061GA_DDay7_MSMS_rep1Q3-27Pxxx.4198.4198.3	3	16.59	9.11	88.9	109000	623	(K)	LITAIGDVVNHDPAVGDRLR	(V)		11.13	3	711.056	2131.16	-0.0079	-3.7
Glycogen phosphorylase, muscle form	Q9WUB3	1	1.1	1023	94	1562.48	1562.48|318.41	81.3	0+17+13+4+10+6+17+3+11+13+112+29+175+4+11+2+110+6+27+6+14+7+53+6+25+34+81+20+26	0+17+13+4+10+6+17+3+11+13+112+29+175+4+11+2+110+6+27+6+14+7+53+6+25+34+81+20+26|0+34+10+95+31+15+7+7+7+37+5+22+43+20+19+19+16+96+7+86+14+19+9+24+8+193		398000000	97741	UniProt_11132019_sprot.fasta	Q9WUB3|Q8CI94	0053M_WEC000004_1061GA_DDay7_MSMS_rep1Q3-27Pxxx.5649.5679.2	2	16.58	12.42	89	1490000	741	(R)	QIIEQLSSGFFSPK	(Q)		15.23	3	790.918	1580.83	-0.0034	-2.2
Glycogen phosphorylase, muscle form	Q9WUB3	1	1.1	1023	94	1562.48	1562.48|318.41	81.3	0+17+13+4+10+6+17+3+11+13+112+29+175+4+11+2+110+6+27+6+14+7+53+6+25+34+81+20+26	0+17+13+4+10+6+17+3+11+13+112+29+175+4+11+2+110+6+27+6+14+7+53+6+25+34+81+20+26|0+34+10+95+31+15+7+7+7+37+5+22+43+20+19+19+16+96+7+86+14+19+9+24+8+193		398000000	97741	UniProt_11132019_sprot.fasta	Q9WUB3|Q8CI94	0053M_WEC000004_1061GA_DDay7_MSMS_rep1Q3-27Pxxx.7946.7946.4	4	16.58	11.58	79.1	61900	249	(K)	APNDFNLKDFNVGGYIQAVLDRNLAENISR	(V)		22.33	4	841.681	3363.71	-0.0067	-2
Glycogen phosphorylase, muscle form	Q9WUB3	1	1.1	1023	94	1562.48	1562.48|318.41	81.3	0+17+13+4+10+6+17+3+11+13+112+29+175+4+11+2+110+6+27+6+14+7+53+6+25+34+81+20+26	0+17+13+4+10+6+17+3+11+13+112+29+175+4+11+2+110+6+27+6+14+7+53+6+25+34+81+20+26|0+34+10+95+31+15+7+7+7+37+5+22+43+20+19+19+16+96+7+86+14+19+9+24+8+193		398000000	97741	UniProt_11132019_sprot.fasta	Q9WUB3|Q8CI94	0060M_WEC000004_1115GA_DDay7_MSMS_rep1Q3-27Pxxx.2621.2621.2	2	16.57	8.1	79.6	432000	415	(R)	VAAAFPGDVDR	(L)		6.92	9	559.284	1117.56	-0.003	-2.6
Glycogen phosphorylase, muscle form	Q9WUB3	1	1.1	1023	94	1562.48	1562.48|318.41	81.3	0+17+13+4+10+6+17+3+11+13+112+29+175+4+11+2+110+6+27+6+14+7+53+6+25+34+81+20+26	0+17+13+4+10+6+17+3+11+13+112+29+175+4+11+2+110+6+27+6+14+7+53+6+25+34+81+20+26|0+34+10+95+31+15+7+7+7+37+5+22+43+20+19+19+16+96+7+86+14+19+9+24+8+193		398000000	97741	UniProt_11132019_sprot.fasta	Q9WUB3|Q8CI94	0060M_WEC000004_1115GA_DDay7_MSMS_rep1Q3-27Pxxx.2514.2514.2	2	16.56	8.22	87	1080000	18	(R)	GLAGVENVSELKK	(N)		7.22	0	672.376	1343.75	-0.0074	-5.5
Glycogen phosphorylase, muscle form	Q9WUB3	1	1.1	1023	94	1562.48	1562.48|318.41	81.3	0+17+13+4+10+6+17+3+11+13+112+29+175+4+11+2+110+6+27+6+14+7+53+6+25+34+81+20+26	0+17+13+4+10+6+17+3+11+13+112+29+175+4+11+2+110+6+27+6+14+7+53+6+25+34+81+20+26|0+34+10+95+31+15+7+7+7+37+5+22+43+20+19+19+16+96+7+86+14+19+9+24+8+193		398000000	97741	UniProt_11132019_sprot.fasta	Q9WUB3|Q8CI94	0060M_WEC000004_1115GA_DDay7_MSMS_rep1Q3-27Pxxx.4141.4160.2	2	16.56	10.8	87.8	79800	467	(K)	TIFKDFYELEPHK	(F)		11.55	7	833.921	1666.85	-0.013	-7.8
Glycogen phosphorylase, muscle form	Q9WUB3	1	1.1	1023	94	1562.48	1562.48|318.41	81.3	0+17+13+4+10+6+17+3+11+13+112+29+175+4+11+2+110+6+27+6+14+7+53+6+25+34+81+20+26	0+17+13+4+10+6+17+3+11+13+112+29+175+4+11+2+110+6+27+6+14+7+53+6+25+34+81+20+26|0+34+10+95+31+15+7+7+7+37+5+22+43+20+19+19+16+96+7+86+14+19+9+24+8+193		398000000	97741	UniProt_11132019_sprot.fasta	Q9WUB3|Q8CI94	0047M_WEC000004_1031GA_DDay7_MSMS_rep1Q3-27Pxxx.4268.4371.3	3	16.55	8.28	90.7	721000	279	(R)	VLYPNDNFFEGKELR	(L)		11.67	22	614.312	1840.92	-0.0001	-0.1
Glycogen phosphorylase, muscle form	Q9WUB3	1	1.1	1023	94	1562.48	1562.48|318.41	81.3	0+17+13+4+10+6+17+3+11+13+112+29+175+4+11+2+110+6+27+6+14+7+53+6+25+34+81+20+26	0+17+13+4+10+6+17+3+11+13+112+29+175+4+11+2+110+6+27+6+14+7+53+6+25+34+81+20+26|0+34+10+95+31+15+7+7+7+37+5+22+43+20+19+19+16+96+7+86+14+19+9+24+8+193		398000000	97741	UniProt_11132019_sprot.fasta	Q9WUB3|Q8CI94	0053M_WEC000004_1061GA_DDay7_MSMS_rep1Q3-27Pxxx.4600.4621.3	3	16.54	8.9	91.3	2630000	508	(R)	IGEDYISDLDQLRK	(L)		12.33	6	555.621	1664.85	-0.0001	-0.1
Glycogen phosphorylase, muscle form	Q9WUB3	1	1.1	1023	94	1562.48	1562.48|318.41	81.3	0+17+13+4+10+6+17+3+11+13+112+29+175+4+11+2+110+6+27+6+14+7+53+6+25+34+81+20+26	0+17+13+4+10+6+17+3+11+13+112+29+175+4+11+2+110+6+27+6+14+7+53+6+25+34+81+20+26|0+34+10+95+31+15+7+7+7+37+5+22+43+20+19+19+16+96+7+86+14+19+9+24+8+193		398000000	97741	UniProt_11132019_sprot.fasta	Q9WUB3|Q8CI94	0060M_WEC000004_1115GA_DDay7_MSMS_rep1Q3-27Pxxx.4177.4205.2	2	16.54	8.59	81.3	50200	279	(R)	VLYPNDNFFEGKELR	(L)		11.65	8	920.96	1840.92	-0.0093	-5.1
Glycogen phosphorylase, muscle form	Q9WUB3	1	1.1	1023	94	1562.48	1562.48|318.41	81.3	0+17+13+4+10+6+17+3+11+13+112+29+175+4+11+2+110+6+27+6+14+7+53+6+25+34+81+20+26	0+17+13+4+10+6+17+3+11+13+112+29+175+4+11+2+110+6+27+6+14+7+53+6+25+34+81+20+26|0+34+10+95+31+15+7+7+7+37+5+22+43+20+19+19+16+96+7+86+14+19+9+24+8+193		398000000	97741	UniProt_11132019_sprot.fasta	Q9WUB3|Q8CI94	0053M_WEC000004_1061GA_DDay7_MSMS_rep1Q3-27Pxxx.4416.4563.2	2	16.53	9.87	89.1	2570000	279	(R)	VLYPNDNFFEGK	(E)		11.93	22	721.85	1442.69	-0.0016	-1.1
Glycogen phosphorylase, muscle form	Q9WUB3	1	1.1	1023	94	1562.48	1562.48|318.41	81.3	0+17+13+4+10+6+17+3+11+13+112+29+175+4+11+2+110+6+27+6+14+7+53+6+25+34+81+20+26	0+17+13+4+10+6+17+3+11+13+112+29+175+4+11+2+110+6+27+6+14+7+53+6+25+34+81+20+26|0+34+10+95+31+15+7+7+7+37+5+22+43+20+19+19+16+96+7+86+14+19+9+24+8+193		398000000	97741	UniProt_11132019_sprot.fasta	Q9WUB3|Q8CI94	0061M_WEC000004_1031TA_DDay7_MSMS_rep1Q3-27Pxxx.4581.4581.2	2	16.53	9.28	72.5	159000	360	(R)	LDWDKAWDVTVK	(T)		13.4	3	738.375	1475.75	-0.0108	-7.3
Glycogen phosphorylase, muscle form	Q9WUB3	1	1.1	1023	94	1562.48	1562.48|318.41	81.3	0+17+13+4+10+6+17+3+11+13+112+29+175+4+11+2+110+6+27+6+14+7+53+6+25+34+81+20+26	0+17+13+4+10+6+17+3+11+13+112+29+175+4+11+2+110+6+27+6+14+7+53+6+25+34+81+20+26|0+34+10+95+31+15+7+7+7+37+5+22+43+20+19+19+16+96+7+86+14+19+9+24+8+193		398000000	97741	UniProt_11132019_sprot.fasta	Q9WUB3|Q8CI94	0074M_WEC000004_1115TA_DDay7_MSMS_rep1Q3-27Pxxx.4359.4359.3	3	16.52	8.13	90.5	1150000	508	(R)	IGEDYISDLDQLRK	(L)		12.47	7	555.619	1664.85	-0.0074	-4.5
Glycogen phosphorylase, muscle form	Q9WUB3	1	1.1	1023	94	1562.48	1562.48|318.41	81.3	0+17+13+4+10+6+17+3+11+13+112+29+175+4+11+2+110+6+27+6+14+7+53+6+25+34+81+20+26	0+17+13+4+10+6+17+3+11+13+112+29+175+4+11+2+110+6+27+6+14+7+53+6+25+34+81+20+26|0+34+10+95+31+15+7+7+7+37+5+22+43+20+19+19+16+96+7+86+14+19+9+24+8+193		398000000	97741	UniProt_11132019_sprot.fasta	Q9WUB3|Q8CI94	0056M_WEC000004_1111GA_DDay7_MSMS_rep1Q3-27Pxxx.5415.5415.2	2	16.5	12.86	86.3	738000	741	(R)	QIIEQLSSGFFSPK	(Q)		15.12	3	790.918	1580.83	-0.0034	-2.2
Glycogen phosphorylase, muscle form	Q9WUB3	1	1.1	1023	94	1562.48	1562.48|318.41	81.3	0+17+13+4+10+6+17+3+11+13+112+29+175+4+11+2+110+6+27+6+14+7+53+6+25+34+81+20+26	0+17+13+4+10+6+17+3+11+13+112+29+175+4+11+2+110+6+27+6+14+7+53+6+25+34+81+20+26|0+34+10+95+31+15+7+7+7+37+5+22+43+20+19+19+16+96+7+86+14+19+9+24+8+193		398000000	97741	UniProt_11132019_sprot.fasta	Q9WUB3|Q8CI94	0067M_WEC000004_1061TA_DDay7_MSMS_rep1Q3-27Pxxx.3877.3877.4	4	16.46	7.94	84.5	136000	467	(K)	TIFKDFYELEPHKFQNK	(T)		11.35	3	546.783	2184.11	-0.0018	-0.8
Glycogen phosphorylase, muscle form	Q9WUB3	1	1.1	1023	94	1562.48	1562.48|318.41	81.3	0+17+13+4+10+6+17+3+11+13+112+29+175+4+11+2+110+6+27+6+14+7+53+6+25+34+81+20+26	0+17+13+4+10+6+17+3+11+13+112+29+175+4+11+2+110+6+27+6+14+7+53+6+25+34+81+20+26|0+34+10+95+31+15+7+7+7+37+5+22+43+20+19+19+16+96+7+86+14+19+9+24+8+193		398000000	97741	UniProt_11132019_sprot.fasta	Q9WUB3|Q8CI94	0064M_WEC000004_1083TA_DDay7_MSMS_rep1Q3-27Pxxx.4061.4099.4	4	16.44	11.09	78.7	144000	467	(K)	TIFKDFYELEPHK	(F)		11.87	10	417.465	1666.85	-0.0097	-5.8
Glycogen phosphorylase, muscle form	Q9WUB3	1	1.1	1023	94	1562.48	1562.48|318.41	81.3	0+17+13+4+10+6+17+3+11+13+112+29+175+4+11+2+110+6+27+6+14+7+53+6+25+34+81+20+26	0+17+13+4+10+6+17+3+11+13+112+29+175+4+11+2+110+6+27+6+14+7+53+6+25+34+81+20+26|0+34+10+95+31+15+7+7+7+37+5+22+43+20+19+19+16+96+7+86+14+19+9+24+8+193		398000000	97741	UniProt_11132019_sprot.fasta	Q9WUB3|Q8CI94	0074M_WEC000004_1115TA_DDay7_MSMS_rep1Q3-27Pxxx.7059.7121.3	3	16.43	10.28	90.6	44700	257	(K)	DFNVGGYIQAVLDR	(N)		21.03	22	522.931	1566.79	-0.0137	-8.8
Glycogen phosphorylase, muscle form	Q9WUB3	1	1.1	1023	94	1562.48	1562.48|318.41	81.3	0+17+13+4+10+6+17+3+11+13+112+29+175+4+11+2+110+6+27+6+14+7+53+6+25+34+81+20+26	0+17+13+4+10+6+17+3+11+13+112+29+175+4+11+2+110+6+27+6+14+7+53+6+25+34+81+20+26|0+34+10+95+31+15+7+7+7+37+5+22+43+20+19+19+16+96+7+86+14+19+9+24+8+193		398000000	97741	UniProt_11132019_sprot.fasta	Q9WUB3|Q8CI94	0071M_WEC000004_1112TA_DDay7_MSMS_rep1Q3-27Pxxx.3433.3728.3	3	16.42	9.65	85.4	160000	400	(R)	HLQIIYEINQR	(F)		9.52	20	476.262	1426.78	-0.0083	-5.8
Glycogen phosphorylase, muscle form	Q9WUB3	1	1.1	1023	94	1562.48	1562.48|318.41	81.3	0+17+13+4+10+6+17+3+11+13+112+29+175+4+11+2+110+6+27+6+14+7+53+6+25+34+81+20+26	0+17+13+4+10+6+17+3+11+13+112+29+175+4+11+2+110+6+27+6+14+7+53+6+25+34+81+20+26|0+34+10+95+31+15+7+7+7+37+5+22+43+20+19+19+16+96+7+86+14+19+9+24+8+193		398000000	97741	UniProt_11132019_sprot.fasta	Q9WUB3|Q8CI94	0064M_WEC000004_1083TA_DDay7_MSMS_rep1Q3-27Pxxx.5535.5584.3	3	16.4	12.24	85.5	215000	491	(R)	RWLVLCNPGLAEVIAER	(I)	C:Carbamidomethylation,	16.42	23	666.027	1996.08	-0.0121	-6.1
Glycogen phosphorylase, muscle form	Q9WUB3	1	1.1	1023	94	1562.48	1562.48|318.41	81.3	0+17+13+4+10+6+17+3+11+13+112+29+175+4+11+2+110+6+27+6+14+7+53+6+25+34+81+20+26	0+17+13+4+10+6+17+3+11+13+112+29+175+4+11+2+110+6+27+6+14+7+53+6+25+34+81+20+26|0+34+10+95+31+15+7+7+7+37+5+22+43+20+19+19+16+96+7+86+14+19+9+24+8+193		398000000	97741	UniProt_11132019_sprot.fasta	Q9WUB3|Q8CI94	0064M_WEC000004_1083TA_DDay7_MSMS_rep1Q3-27Pxxx.6003.6048.3	3	16.38	13.5	68.9	434000	325	(R)	TNFDAFPDKVAIQLNDTHPSLAIPELMR	(I)		17.93	7	1051.87	3153.6	-0.0111	-3.5
Glycogen phosphorylase, muscle form	Q9WUB3	1	1.1	1023	94	1562.48	1562.48|318.41	81.3	0+17+13+4+10+6+17+3+11+13+112+29+175+4+11+2+110+6+27+6+14+7+53+6+25+34+81+20+26	0+17+13+4+10+6+17+3+11+13+112+29+175+4+11+2+110+6+27+6+14+7+53+6+25+34+81+20+26|0+34+10+95+31+15+7+7+7+37+5+22+43+20+19+19+16+96+7+86+14+19+9+24+8+193		398000000	97741	UniProt_11132019_sprot.fasta	Q9WUB3|Q8CI94	0053M_WEC000004_1061GA_DDay7_MSMS_rep1Q3-27Pxxx.8475.8492.6	6	16.37	10.6	77.3	68900	610	(K)	AAPGYHMAKMIIKLITAIGDVVNHDPAVGDR	(L)		24.1	4	546.458	3273.72	-0.0129	-3.9
Glycogen phosphorylase, muscle form	Q9WUB3	1	1.1	1023	94	1562.48	1562.48|318.41	81.3	0+17+13+4+10+6+17+3+11+13+112+29+175+4+11+2+110+6+27+6+14+7+53+6+25+34+81+20+26	0+17+13+4+10+6+17+3+11+13+112+29+175+4+11+2+110+6+27+6+14+7+53+6+25+34+81+20+26|0+34+10+95+31+15+7+7+7+37+5+22+43+20+19+19+16+96+7+86+14+19+9+24+8+193		398000000	97741	UniProt_11132019_sprot.fasta	Q9WUB3|Q8CI94	0074M_WEC000004_1115TA_DDay7_MSMS_rep1Q3-27Pxxx.4054.4089.4	4	16.37	9.85	75.4	69300	467	(K)	TIFKDFYELEPHK	(F)		11.57	13	417.465	1666.85	-0.0099	-6
Glycogen phosphorylase, muscle form	Q9WUB3	1	1.1	1023	94	1562.48	1562.48|318.41	81.3	0+17+13+4+10+6+17+3+11+13+112+29+175+4+11+2+110+6+27+6+14+7+53+6+25+34+81+20+26	0+17+13+4+10+6+17+3+11+13+112+29+175+4+11+2+110+6+27+6+14+7+53+6+25+34+81+20+26|0+34+10+95+31+15+7+7+7+37+5+22+43+20+19+19+16+96+7+86+14+19+9+24+8+193		398000000	97741	UniProt_11132019_sprot.fasta	Q9WUB3|Q8CI94	0061M_WEC000004_1031TA_DDay7_MSMS_rep1Q3-27Pxxx.4093.4136.2	2	16.34	9.54	78.4	116000	279	(R)	VLYPNDNFFEGKELR	(L)		11.88	8	920.957	1840.92	-0.0151	-8.2
Glycogen phosphorylase, muscle form	Q9WUB3	1	1.1	1023	94	1562.48	1562.48|318.41	81.3	0+17+13+4+10+6+17+3+11+13+112+29+175+4+11+2+110+6+27+6+14+7+53+6+25+34+81+20+26	0+17+13+4+10+6+17+3+11+13+112+29+175+4+11+2+110+6+27+6+14+7+53+6+25+34+81+20+26|0+34+10+95+31+15+7+7+7+37+5+22+43+20+19+19+16+96+7+86+14+19+9+24+8+193		398000000	97741	UniProt_11132019_sprot.fasta	Q9WUB3|Q8CI94	0060M_WEC000004_1115GA_DDay7_MSMS_rep1Q3-27Pxxx.4024.4024.4	4	16.32	10	88.1	389000	467	(K)	TIFKDFYELEPHKFQNK	(T)		11.17	0	546.783	2184.11	-0.0022	-1
Glycogen phosphorylase, muscle form	Q9WUB3	1	1.1	1023	94	1562.48	1562.48|318.41	81.3	0+17+13+4+10+6+17+3+11+13+112+29+175+4+11+2+110+6+27+6+14+7+53+6+25+34+81+20+26	0+17+13+4+10+6+17+3+11+13+112+29+175+4+11+2+110+6+27+6+14+7+53+6+25+34+81+20+26|0+34+10+95+31+15+7+7+7+37+5+22+43+20+19+19+16+96+7+86+14+19+9+24+8+193		398000000	97741	UniProt_11132019_sprot.fasta	Q9WUB3|Q8CI94	0047M_WEC000004_1031GA_DDay7_MSMS_repAQ2-27Pxxx.5634.5634.3	3	16.31	8.17	86.6	319000	334	(K)	VAIQLNDTHPSLAIPELMR	(I)		15.22	0	706.724	2118.14	0.0189	8.9
Glycogen phosphorylase, muscle form	Q9WUB3	1	1.1	1023	94	1562.48	1562.48|318.41	81.3	0+17+13+4+10+6+17+3+11+13+112+29+175+4+11+2+110+6+27+6+14+7+53+6+25+34+81+20+26	0+17+13+4+10+6+17+3+11+13+112+29+175+4+11+2+110+6+27+6+14+7+53+6+25+34+81+20+26|0+34+10+95+31+15+7+7+7+37+5+22+43+20+19+19+16+96+7+86+14+19+9+24+8+193		398000000	97741	UniProt_11132019_sprot.fasta	Q9WUB3|Q8CI94	0047M_WEC000004_1031GA_DDay7_MSMS_repAQ2-27Pxxx.7337.7337.4	4	16.3	11.07	86.1	131000	755	(K)	QPDLFKDIVNMLMHHDRFK	(V)		20.35	0	596.812	2384.2	0.025	10.5
Glycogen phosphorylase, muscle form	Q9WUB3	1	1.1	1023	94	1562.48	1562.48|318.41	81.3	0+17+13+4+10+6+17+3+11+13+112+29+175+4+11+2+110+6+27+6+14+7+53+6+25+34+81+20+26	0+17+13+4+10+6+17+3+11+13+112+29+175+4+11+2+110+6+27+6+14+7+53+6+25+34+81+20+26|0+34+10+95+31+15+7+7+7+37+5+22+43+20+19+19+16+96+7+86+14+19+9+24+8+193		398000000	97741	UniProt_11132019_sprot.fasta	Q9WUB3|Q8CI94	0053M_WEC000004_1061GA_DDay7_MSMS_rep1Q3-27Pxxx.3638.3891.3	3	16.29	9.68	88	195000	400	(R)	HLQIIYEINQR	(F)		9.68	31	476.264	1426.78	-0.0014	-1
Glycogen phosphorylase, muscle form	Q9WUB3	1	1.1	1023	94	1562.48	1562.48|318.41	81.3	0+17+13+4+10+6+17+3+11+13+112+29+175+4+11+2+110+6+27+6+14+7+53+6+25+34+81+20+26	0+17+13+4+10+6+17+3+11+13+112+29+175+4+11+2+110+6+27+6+14+7+53+6+25+34+81+20+26|0+34+10+95+31+15+7+7+7+37+5+22+43+20+19+19+16+96+7+86+14+19+9+24+8+193		398000000	97741	UniProt_11132019_sprot.fasta	Q9WUB3|Q8CI94	0047M_WEC000004_1031GA_DDay7_MSMS_rep1Q3-27Pxxx.7626.7686.4	4	16.28	12.18	91.4	354000	755	(K)	QPDLFKDIVNMLMHHDR	(F)		21.52	24	528.015	2109.04	-0.0003	-0.1
Glycogen phosphorylase, muscle form	Q9WUB3	1	1.1	1023	94	1562.48	1562.48|318.41	81.3	0+17+13+4+10+6+17+3+11+13+112+29+175+4+11+2+110+6+27+6+14+7+53+6+25+34+81+20+26	0+17+13+4+10+6+17+3+11+13+112+29+175+4+11+2+110+6+27+6+14+7+53+6+25+34+81+20+26|0+34+10+95+31+15+7+7+7+37+5+22+43+20+19+19+16+96+7+86+14+19+9+24+8+193		398000000	97741	UniProt_11132019_sprot.fasta	Q9WUB3|Q8CI94	0047M_WEC000004_1031GA_DDay7_MSMS_repAQ2-27Pxxx.5258.5280.2	2	16.27	9.56	72.8	381000	522	(K)	LLSYVDDEAFIRDVAK	(V)		14.13	4	927.492	1853.96	0.0118	6.4
Glycogen phosphorylase, muscle form	Q9WUB3	1	1.1	1023	94	1562.48	1562.48|318.41	81.3	0+17+13+4+10+6+17+3+11+13+112+29+175+4+11+2+110+6+27+6+14+7+53+6+25+34+81+20+26	0+17+13+4+10+6+17+3+11+13+112+29+175+4+11+2+110+6+27+6+14+7+53+6+25+34+81+20+26|0+34+10+95+31+15+7+7+7+37+5+22+43+20+19+19+16+96+7+86+14+19+9+24+8+193		398000000	97741	UniProt_11132019_sprot.fasta	Q9WUB3|Q8CI94	0071M_WEC000004_1112TA_DDay7_MSMS_rep1Q3-27Pxxx.3164.3164.4	4	16.27	8.49	76.9	88400	440	(R)	INMAHLCIAGSHAVnGVAR	(I)	C:Carbamidomethylation,n:Deamidated	8.77	37	498.752	1991.01	0.9796	-2.2
Glycogen phosphorylase, muscle form	Q9WUB3	1	1.1	1023	94	1562.48	1562.48|318.41	81.3	0+17+13+4+10+6+17+3+11+13+112+29+175+4+11+2+110+6+27+6+14+7+53+6+25+34+81+20+26	0+17+13+4+10+6+17+3+11+13+112+29+175+4+11+2+110+6+27+6+14+7+53+6+25+34+81+20+26|0+34+10+95+31+15+7+7+7+37+5+22+43+20+19+19+16+96+7+86+14+19+9+24+8+193		398000000	97741	UniProt_11132019_sprot.fasta	Q9WUB3|Q8CI94	0053M_WEC000004_1061GA_DDay7_MSMS_rep1Q3-27Pxxx.8360.8360.3	3	16.26	12.75	76.3	118000	755	(K)	qPDLFKDIVNMLMHHDR	(F)	q:Pyroglutamic acid	23.73	4	698.006	2109.04	-17.0319	-2.6
Glycogen phosphorylase, muscle form	Q9WUB3	1	1.1	1023	94	1562.48	1562.48|318.41	81.3	0+17+13+4+10+6+17+3+11+13+112+29+175+4+11+2+110+6+27+6+14+7+53+6+25+34+81+20+26	0+17+13+4+10+6+17+3+11+13+112+29+175+4+11+2+110+6+27+6+14+7+53+6+25+34+81+20+26|0+34+10+95+31+15+7+7+7+37+5+22+43+20+19+19+16+96+7+86+14+19+9+24+8+193		398000000	97741	UniProt_11132019_sprot.fasta	Q9WUB3|Q8CI94	0060M_WEC000004_1115GA_DDay7_MSMS_rep1Q3-27Pxxx.4119.4154.3	3	16.26	8.18	81	189000	467	(K)	TIFKDFYELEPHK	(F)		11.53	11	556.285	1666.85	-0.0083	-5
Glycogen phosphorylase, muscle form	Q9WUB3	1	1.1	1023	94	1562.48	1562.48|318.41	81.3	0+17+13+4+10+6+17+3+11+13+112+29+175+4+11+2+110+6+27+6+14+7+53+6+25+34+81+20+26	0+17+13+4+10+6+17+3+11+13+112+29+175+4+11+2+110+6+27+6+14+7+53+6+25+34+81+20+26|0+34+10+95+31+15+7+7+7+37+5+22+43+20+19+19+16+96+7+86+14+19+9+24+8+193		398000000	97741	UniProt_11132019_sprot.fasta	Q9WUB3|Q8CI94	0047M_WEC000004_1031GA_DDay7_MSMS_rep1Q3-27Pxxx.2540.2540.2	2	16.21	7.2	93.1	211000	35	(R)	HLHFTLVK	(D)		6.62	7	497.795	994.583	-0.0011	-1.1
Glycogen phosphorylase, muscle form	Q9WUB3	1	1.1	1023	94	1562.48	1562.48|318.41	81.3	0+17+13+4+10+6+17+3+11+13+112+29+175+4+11+2+110+6+27+6+14+7+53+6+25+34+81+20+26	0+17+13+4+10+6+17+3+11+13+112+29+175+4+11+2+110+6+27+6+14+7+53+6+25+34+81+20+26|0+34+10+95+31+15+7+7+7+37+5+22+43+20+19+19+16+96+7+86+14+19+9+24+8+193		398000000	97741	UniProt_11132019_sprot.fasta	Q9WUB3|Q8CI94	0047M_WEC000004_1031GA_DDay7_MSMS_rep1Q3-27Pxxx.3567.3591.2	2	16.21	8.77	82.5	407000	400	(R)	HLQIIYEINQR	(F)		9.4	4	713.892	1426.78	-0.0027	-1.9
Glycogen phosphorylase, muscle form	Q9WUB3	1	1.1	1023	94	1562.48	1562.48|318.41	81.3	0+17+13+4+10+6+17+3+11+13+112+29+175+4+11+2+110+6+27+6+14+7+53+6+25+34+81+20+26	0+17+13+4+10+6+17+3+11+13+112+29+175+4+11+2+110+6+27+6+14+7+53+6+25+34+81+20+26|0+34+10+95+31+15+7+7+7+37+5+22+43+20+19+19+16+96+7+86+14+19+9+24+8+193		398000000	97741	UniProt_11132019_sprot.fasta	Q9WUB3|Q8CI94	0064M_WEC000004_1083TA_DDay7_MSMS_rep1Q3-27Pxxx.3901.3922.2	2	16.16	3.05	91.4	443000	643	(R)	VIFLENYR	(V)		11.33	8	527.288	1053.57	-0.0046	-4.4
Glycogen phosphorylase, muscle form	Q9WUB3	1	1.1	1023	94	1562.48	1562.48|318.41	81.3	0+17+13+4+10+6+17+3+11+13+112+29+175+4+11+2+110+6+27+6+14+7+53+6+25+34+81+20+26	0+17+13+4+10+6+17+3+11+13+112+29+175+4+11+2+110+6+27+6+14+7+53+6+25+34+81+20+26|0+34+10+95+31+15+7+7+7+37+5+22+43+20+19+19+16+96+7+86+14+19+9+24+8+193		398000000	97741	UniProt_11132019_sprot.fasta	Q9WUB3|Q8CI94	0061M_WEC000004_1031TA_DDay7_MSMS_rep1Q3-27Pxxx.3908.3908.2	2	16.13	3.05	90.5	223000	643	(R)	VIFLENYR	(V)		11.32	3	527.287	1053.57	-0.0071	-6.7
Glycogen phosphorylase, muscle form	Q9WUB3	1	1.1	1023	94	1562.48	1562.48|318.41	81.3	0+17+13+4+10+6+17+3+11+13+112+29+175+4+11+2+110+6+27+6+14+7+53+6+25+34+81+20+26	0+17+13+4+10+6+17+3+11+13+112+29+175+4+11+2+110+6+27+6+14+7+53+6+25+34+81+20+26|0+34+10+95+31+15+7+7+7+37+5+22+43+20+19+19+16+96+7+86+14+19+9+24+8+193		398000000	97741	UniProt_11132019_sprot.fasta	Q9WUB3|Q8CI94	0050M_WEC000004_1083GA_DDay7_MSMS_rep1Q3-27Pxxx.2659.2706.2	2	16.11	7.15	85.4	919000	415	(R)	VAAAFPGDVDR	(L)		7.02	8	559.286	1117.56	0.0006	0.5
Glycogen phosphorylase, muscle form	Q9WUB3	1	1.1	1023	94	1562.48	1562.48|318.41	81.3	0+17+13+4+10+6+17+3+11+13+112+29+175+4+11+2+110+6+27+6+14+7+53+6+25+34+81+20+26	0+17+13+4+10+6+17+3+11+13+112+29+175+4+11+2+110+6+27+6+14+7+53+6+25+34+81+20+26|0+34+10+95+31+15+7+7+7+37+5+22+43+20+19+19+16+96+7+86+14+19+9+24+8+193		398000000	97741	UniProt_11132019_sprot.fasta	Q9WUB3|Q8CI94	0056M_WEC000004_1111GA_DDay7_MSMS_rep1Q3-27Pxxx.4117.4145.2	2	16.1	10.52	78.8	78800	467	(K)	TIFKDFYELEPHK	(F)		11.32	18	833.922	1666.85	-0.0107	-6.4
Glycogen phosphorylase, muscle form	Q9WUB3	1	1.1	1023	94	1562.48	1562.48|318.41	81.3	0+17+13+4+10+6+17+3+11+13+112+29+175+4+11+2+110+6+27+6+14+7+53+6+25+34+81+20+26	0+17+13+4+10+6+17+3+11+13+112+29+175+4+11+2+110+6+27+6+14+7+53+6+25+34+81+20+26|0+34+10+95+31+15+7+7+7+37+5+22+43+20+19+19+16+96+7+86+14+19+9+24+8+193		398000000	97741	UniProt_11132019_sprot.fasta	Q9WUB3|Q8CI94	0067M_WEC000004_1061TA_DDay7_MSMS_rep1Q3-27Pxxx.5458.5492.3	3	16.09	11.42	66.3	70400	491	(R)	RWLVLCNPGLAEVIAER	(I)	C:Carbamidomethylation,	16.32	17	666.027	1996.08	-0.0136	-6.8
Glycogen phosphorylase, muscle form	Q9WUB3	1	1.1	1023	94	1562.48	1562.48|318.41	81.3	0+17+13+4+10+6+17+3+11+13+112+29+175+4+11+2+110+6+27+6+14+7+53+6+25+34+81+20+26	0+17+13+4+10+6+17+3+11+13+112+29+175+4+11+2+110+6+27+6+14+7+53+6+25+34+81+20+26|0+34+10+95+31+15+7+7+7+37+5+22+43+20+19+19+16+96+7+86+14+19+9+24+8+193		398000000	97741	UniProt_11132019_sprot.fasta	Q9WUB3|Q8CI94	0047M_WEC000004_1031GA_DDay7_MSMS_repAQ2-27Pxxx.4122.4122.2	2	16.08	4.98	89	1160000	643	(R)	VIFLENYR	(V)		10.83	3	527.294	1053.57	0.0087	8.2
Glycogen phosphorylase, muscle form	Q9WUB3	1	1.1	1023	94	1562.48	1562.48|318.41	81.3	0+17+13+4+10+6+17+3+11+13+112+29+175+4+11+2+110+6+27+6+14+7+53+6+25+34+81+20+26	0+17+13+4+10+6+17+3+11+13+112+29+175+4+11+2+110+6+27+6+14+7+53+6+25+34+81+20+26|0+34+10+95+31+15+7+7+7+37+5+22+43+20+19+19+16+96+7+86+14+19+9+24+8+193		398000000	97741	UniProt_11132019_sprot.fasta	Q9WUB3|Q8CI94	0047M_WEC000004_1031GA_DDay7_MSMS_rep1Q3-27Pxxx.4163.4163.3	3	16.05	11.93	84.1	129000	51	(R)	DYYFALAHTVR	(D)		11.08	3	452.562	1355.67	-0.0022	-1.6
Glycogen phosphorylase, muscle form	Q9WUB3	1	1.1	1023	94	1562.48	1562.48|318.41	81.3	0+17+13+4+10+6+17+3+11+13+112+29+175+4+11+2+110+6+27+6+14+7+53+6+25+34+81+20+26	0+17+13+4+10+6+17+3+11+13+112+29+175+4+11+2+110+6+27+6+14+7+53+6+25+34+81+20+26|0+34+10+95+31+15+7+7+7+37+5+22+43+20+19+19+16+96+7+86+14+19+9+24+8+193		398000000	97741	UniProt_11132019_sprot.fasta	Q9WUB3|Q8CI94	0071M_WEC000004_1112TA_DDay7_MSMS_rep1Q3-27Pxxx.3051.3136.2	2	15.96	11.16	57.3	192000	372	(K)	TCAYTNHTVLPEALER	(W)	C:Carbamidomethylation,	8.45	31	937.951	1874.91	-0.0114	-6.1
Glycogen phosphorylase, muscle form	Q9WUB3	1	1.1	1023	94	1562.48	1562.48|318.41	81.3	0+17+13+4+10+6+17+3+11+13+112+29+175+4+11+2+110+6+27+6+14+7+53+6+25+34+81+20+26	0+17+13+4+10+6+17+3+11+13+112+29+175+4+11+2+110+6+27+6+14+7+53+6+25+34+81+20+26|0+34+10+95+31+15+7+7+7+37+5+22+43+20+19+19+16+96+7+86+14+19+9+24+8+193		398000000	97741	UniProt_11132019_sprot.fasta	Q9WUB3|Q8CI94	0047M_WEC000004_1031GA_DDay7_MSMS_rep1Q3-27Pxxx.4124.4159.4	4	15.93	8.05	87	572000	467	(K)	TIFKDFYELEPHKFQNK	(T)		11.12	6	546.785	2184.11	0.0058	2.6
Glycogen phosphorylase, muscle form	Q9WUB3	1	1.1	1023	94	1562.48	1562.48|318.41	81.3	0+17+13+4+10+6+17+3+11+13+112+29+175+4+11+2+110+6+27+6+14+7+53+6+25+34+81+20+26	0+17+13+4+10+6+17+3+11+13+112+29+175+4+11+2+110+6+27+6+14+7+53+6+25+34+81+20+26|0+34+10+95+31+15+7+7+7+37+5+22+43+20+19+19+16+96+7+86+14+19+9+24+8+193		398000000	97741	UniProt_11132019_sprot.fasta	Q9WUB3|Q8CI94	0047M_WEC000004_1031GA_DDay7_MSMS_rep1Q3-27Pxxx.8182.8182.2	2	15.88	14.31	66	16800	140	(R)	LAACFLDSMATLGLAAYGYGIR	(Y)	C:Carbamidomethylation,	23.2	0	1167.58	2334.16	-0.0068	-2.9
Glycogen phosphorylase, muscle form	Q9WUB3	1	1.1	1023	94	1562.48	1562.48|318.41	81.3	0+17+13+4+10+6+17+3+11+13+112+29+175+4+11+2+110+6+27+6+14+7+53+6+25+34+81+20+26	0+17+13+4+10+6+17+3+11+13+112+29+175+4+11+2+110+6+27+6+14+7+53+6+25+34+81+20+26|0+34+10+95+31+15+7+7+7+37+5+22+43+20+19+19+16+96+7+86+14+19+9+24+8+193		398000000	97741	UniProt_11132019_sprot.fasta	Q9WUB3|Q8CI94	0050M_WEC000004_1083GA_DDay7_MSMS_rep1Q3-27Pxxx.4529.4543.3	3	15.87	10.48	82.2	600000	556	(K)	VHINPNSLFDVQVK	(R)		12.53	3	537.293	1609.87	-0.0046	-2.8
Glycogen phosphorylase, muscle form	Q9WUB3	1	1.1	1023	94	1562.48	1562.48|318.41	81.3	0+17+13+4+10+6+17+3+11+13+112+29+175+4+11+2+110+6+27+6+14+7+53+6+25+34+81+20+26	0+17+13+4+10+6+17+3+11+13+112+29+175+4+11+2+110+6+27+6+14+7+53+6+25+34+81+20+26|0+34+10+95+31+15+7+7+7+37+5+22+43+20+19+19+16+96+7+86+14+19+9+24+8+193		398000000	97741	UniProt_11132019_sprot.fasta	Q9WUB3|Q8CI94	0067M_WEC000004_1061TA_DDay7_MSMS_rep1Q3-27Pxxx.6947.6962.2	2	15.87	15.29	85	20800	741	(R)	qIIEQLSSGFFSPK	(Q)	q:Pyroglutamic acid	21.4	5	782.395	1580.83	-17.0481	-13.8
Glycogen phosphorylase, muscle form	Q9WUB3	1	1.1	1023	94	1562.48	1562.48|318.41	81.3	0+17+13+4+10+6+17+3+11+13+112+29+175+4+11+2+110+6+27+6+14+7+53+6+25+34+81+20+26	0+17+13+4+10+6+17+3+11+13+112+29+175+4+11+2+110+6+27+6+14+7+53+6+25+34+81+20+26|0+34+10+95+31+15+7+7+7+37+5+22+43+20+19+19+16+96+7+86+14+19+9+24+8+193		398000000	97741	UniProt_11132019_sprot.fasta	Q9WUB3|Q8CI94	0053M_WEC000004_1061GA_DDay7_MSMS_rep1Q3-27Pxxx.4121.4121.3	3	15.86	10.8	85.2	799000	726	(R)	GYNAQEYYDRIPELR	(Q)		10.98	7	629.645	1886.9	0.0173	9.2
Glycogen phosphorylase, muscle form	Q9WUB3	1	1.1	1023	94	1562.48	1562.48|318.41	81.3	0+17+13+4+10+6+17+3+11+13+112+29+175+4+11+2+110+6+27+6+14+7+53+6+25+34+81+20+26	0+17+13+4+10+6+17+3+11+13+112+29+175+4+11+2+110+6+27+6+14+7+53+6+25+34+81+20+26|0+34+10+95+31+15+7+7+7+37+5+22+43+20+19+19+16+96+7+86+14+19+9+24+8+193		398000000	97741	UniProt_11132019_sprot.fasta	Q9WUB3|Q8CI94	0047M_WEC000004_1031GA_DDay7_MSMS_repAQ2-27Pxxx.5744.5837.2	2	15.85	14.37	90.8	176000	388	(R)	WPVHLMETLLPR	(H)		15.45	30	746.415	1491.81	0.0078	5.2
Glycogen phosphorylase, muscle form	Q9WUB3	1	1.1	1023	94	1562.48	1562.48|318.41	81.3	0+17+13+4+10+6+17+3+11+13+112+29+175+4+11+2+110+6+27+6+14+7+53+6+25+34+81+20+26	0+17+13+4+10+6+17+3+11+13+112+29+175+4+11+2+110+6+27+6+14+7+53+6+25+34+81+20+26|0+34+10+95+31+15+7+7+7+37+5+22+43+20+19+19+16+96+7+86+14+19+9+24+8+193		398000000	97741	UniProt_11132019_sprot.fasta	Q9WUB3|Q8CI94	0053M_WEC000004_1061GA_DDay7_MSMS_rep1Q3-27Pxxx.3147.3283.3	3	15.84	10.47	79.9	638000	372	(K)	TCAYTNHTVLPEALER	(W)	C:Carbamidomethylation,	8.4	33	625.64	1874.91	-0.0002	-0.1
Glycogen phosphorylase, muscle form	Q9WUB3	1	1.1	1023	94	1562.48	1562.48|318.41	81.3	0+17+13+4+10+6+17+3+11+13+112+29+175+4+11+2+110+6+27+6+14+7+53+6+25+34+81+20+26	0+17+13+4+10+6+17+3+11+13+112+29+175+4+11+2+110+6+27+6+14+7+53+6+25+34+81+20+26|0+34+10+95+31+15+7+7+7+37+5+22+43+20+19+19+16+96+7+86+14+19+9+24+8+193		398000000	97741	UniProt_11132019_sprot.fasta	Q9WUB3|Q8CI94	0071M_WEC000004_1112TA_DDay7_MSMS_rep1Q3-27Pxxx.5090.5090.2	2	15.84	14.06	72.2	126000	577	(R)	QLLNCLHIITLYNR	(I)	C:Carbamidomethylation,	14.62	3	885.982	1770.97	-0.0108	-6.1
Glycogen phosphorylase, muscle form	Q9WUB3	1	1.1	1023	94	1562.48	1562.48|318.41	81.3	0+17+13+4+10+6+17+3+11+13+112+29+175+4+11+2+110+6+27+6+14+7+53+6+25+34+81+20+26	0+17+13+4+10+6+17+3+11+13+112+29+175+4+11+2+110+6+27+6+14+7+53+6+25+34+81+20+26|0+34+10+95+31+15+7+7+7+37+5+22+43+20+19+19+16+96+7+86+14+19+9+24+8+193		398000000	97741	UniProt_11132019_sprot.fasta	Q9WUB3|Q8CI94	0061M_WEC000004_1031TA_DDay7_MSMS_rep1Q3-27Pxxx.6019.6034.3	3	15.83	9.17	72.7	75900	353	(R)	ILVDLERLDWDKAWDVTVK	(T)		17.85	3	772.078	2314.24	-0.0231	-10
Glycogen phosphorylase, muscle form	Q9WUB3	1	1.1	1023	94	1562.48	1562.48|318.41	81.3	0+17+13+4+10+6+17+3+11+13+112+29+175+4+11+2+110+6+27+6+14+7+53+6+25+34+81+20+26	0+17+13+4+10+6+17+3+11+13+112+29+175+4+11+2+110+6+27+6+14+7+53+6+25+34+81+20+26|0+34+10+95+31+15+7+7+7+37+5+22+43+20+19+19+16+96+7+86+14+19+9+24+8+193		398000000	97741	UniProt_11132019_sprot.fasta	Q9WUB3|Q8CI94	0047M_WEC000004_1031GA_DDay7_MSMS_repAQ2-27Pxxx.4092.4092.5	5	15.81	7.53	77.4	338000	467	(K)	TIFKDFYELEPHKFQNK	(T)		10.85	5	437.632	2184.11	0.0199	9.1
Glycogen phosphorylase, muscle form	Q9WUB3	1	1.1	1023	94	1562.48	1562.48|318.41	81.3	0+17+13+4+10+6+17+3+11+13+112+29+175+4+11+2+110+6+27+6+14+7+53+6+25+34+81+20+26	0+17+13+4+10+6+17+3+11+13+112+29+175+4+11+2+110+6+27+6+14+7+53+6+25+34+81+20+26|0+34+10+95+31+15+7+7+7+37+5+22+43+20+19+19+16+96+7+86+14+19+9+24+8+193		398000000	97741	UniProt_11132019_sprot.fasta	Q9WUB3|Q8CI94	0061M_WEC000004_1031TA_DDay7_MSMS_rep1Q3-27Pxxx.4329.4349.2	2	15.81	14.78	77.9	324000	508	(R)	IGEDYISDLDQLRK	(L)		12.63	3	832.922	1664.85	-0.0117	-7
Glycogen phosphorylase, muscle form	Q9WUB3	1	1.1	1023	94	1562.48	1562.48|318.41	81.3	0+17+13+4+10+6+17+3+11+13+112+29+175+4+11+2+110+6+27+6+14+7+53+6+25+34+81+20+26	0+17+13+4+10+6+17+3+11+13+112+29+175+4+11+2+110+6+27+6+14+7+53+6+25+34+81+20+26|0+34+10+95+31+15+7+7+7+37+5+22+43+20+19+19+16+96+7+86+14+19+9+24+8+193		398000000	97741	UniProt_11132019_sprot.fasta	Q9WUB3|Q8CI94	0053M_WEC000004_1061GA_DDay7_MSMS_rep1Q3-27Pxxx.3365.3365.2	2	15.8	6.74	76.7	50200	18	(R)	GLAGVENVSELK	(K)		8.73	8	608.329	1215.66	-0.0064	-5.3
Glycogen phosphorylase, muscle form	Q9WUB3	1	1.1	1023	94	1562.48	1562.48|318.41	81.3	0+17+13+4+10+6+17+3+11+13+112+29+175+4+11+2+110+6+27+6+14+7+53+6+25+34+81+20+26	0+17+13+4+10+6+17+3+11+13+112+29+175+4+11+2+110+6+27+6+14+7+53+6+25+34+81+20+26|0+34+10+95+31+15+7+7+7+37+5+22+43+20+19+19+16+96+7+86+14+19+9+24+8+193		398000000	97741	UniProt_11132019_sprot.fasta	Q9WUB3|Q8CI94	0064M_WEC000004_1083TA_DDay7_MSMS_rep1Q3-27Pxxx.7731.7731.5	5	15.8	9.81	84.2	38000	610	(K)	AAPGYHMAKMIIKLITAIGDVVNHDPAVGDRLR	(V)		23.8	0	709.384	3542.91	-0.0199	-5.6
Glycogen phosphorylase, muscle form	Q9WUB3	1	1.1	1023	94	1562.48	1562.48|318.41	81.3	0+17+13+4+10+6+17+3+11+13+112+29+175+4+11+2+110+6+27+6+14+7+53+6+25+34+81+20+26	0+17+13+4+10+6+17+3+11+13+112+29+175+4+11+2+110+6+27+6+14+7+53+6+25+34+81+20+26|0+34+10+95+31+15+7+7+7+37+5+22+43+20+19+19+16+96+7+86+14+19+9+24+8+193		398000000	97741	UniProt_11132019_sprot.fasta	Q9WUB3|Q8CI94	0047M_WEC000004_1031GA_DDay7_MSMS_rep1Q3-27Pxxx.4161.4161.2	2	15.78	13.64	91.1	140000	51	(R)	DYYFALAHTVR	(D)		11.08	3	678.345	1355.67	0.0093	6.9
Glycogen phosphorylase, muscle form	Q9WUB3	1	1.1	1023	94	1562.48	1562.48|318.41	81.3	0+17+13+4+10+6+17+3+11+13+112+29+175+4+11+2+110+6+27+6+14+7+53+6+25+34+81+20+26	0+17+13+4+10+6+17+3+11+13+112+29+175+4+11+2+110+6+27+6+14+7+53+6+25+34+81+20+26|0+34+10+95+31+15+7+7+7+37+5+22+43+20+19+19+16+96+7+86+14+19+9+24+8+193		398000000	97741	UniProt_11132019_sprot.fasta	Q9WUB3|Q8CI94	0061M_WEC000004_1031TA_DDay7_MSMS_rep1Q3-27Pxxx.4694.4694.4	4	15.78	12.48	85.4	44700	51	(R)	DYYFALAHTVRDHLVGR	(W)		13.68	3	509.009	2033.04	-0.0203	-10
Glycogen phosphorylase, muscle form	Q9WUB3	1	1.1	1023	94	1562.48	1562.48|318.41	81.3	0+17+13+4+10+6+17+3+11+13+112+29+175+4+11+2+110+6+27+6+14+7+53+6+25+34+81+20+26	0+17+13+4+10+6+17+3+11+13+112+29+175+4+11+2+110+6+27+6+14+7+53+6+25+34+81+20+26|0+34+10+95+31+15+7+7+7+37+5+22+43+20+19+19+16+96+7+86+14+19+9+24+8+193		398000000	97741	UniProt_11132019_sprot.fasta	Q9WUB3|Q8CI94	0064M_WEC000004_1083TA_DDay7_MSMS_rep1Q3-27Pxxx.3911.3911.3	3	15.78	10.85	81.2	31600	623	(K)	LITAIGDVVNHDPAVGDRLR	(V)		11.28	5	711.052	2131.16	-0.02	-9.4
Glycogen phosphorylase, muscle form	Q9WUB3	1	1.1	1023	94	1562.48	1562.48|318.41	81.3	0+17+13+4+10+6+17+3+11+13+112+29+175+4+11+2+110+6+27+6+14+7+53+6+25+34+81+20+26	0+17+13+4+10+6+17+3+11+13+112+29+175+4+11+2+110+6+27+6+14+7+53+6+25+34+81+20+26|0+34+10+95+31+15+7+7+7+37+5+22+43+20+19+19+16+96+7+86+14+19+9+24+8+193		398000000	97741	UniProt_11132019_sprot.fasta	Q9WUB3|Q8CI94	0053M_WEC000004_1061GA_DDay7_MSMS_rep1Q3-27Pxxx.7680.7709.4	4	15.77	13.12	95.2	469000	755	(K)	QPDLFKDIVNMLMHHDR	(F)		21.57	25	528.014	2109.04	-0.0041	-1.9
Glycogen phosphorylase, muscle form	Q9WUB3	1	1.1	1023	94	1562.48	1562.48|318.41	81.3	0+17+13+4+10+6+17+3+11+13+112+29+175+4+11+2+110+6+27+6+14+7+53+6+25+34+81+20+26	0+17+13+4+10+6+17+3+11+13+112+29+175+4+11+2+110+6+27+6+14+7+53+6+25+34+81+20+26|0+34+10+95+31+15+7+7+7+37+5+22+43+20+19+19+16+96+7+86+14+19+9+24+8+193		398000000	97741	UniProt_11132019_sprot.fasta	Q9WUB3|Q8CI94	0050M_WEC000004_1083GA_DDay7_MSMS_rep1Q3-27Pxxx.7456.7464.3	3	15.76	13.27	55	25200	755	(K)	QPDLFKDIVNMLMHHDR	(F)		21.8	4	703.683	2109.04	-0.002	-0.9
Glycogen phosphorylase, muscle form	Q9WUB3	1	1.1	1023	94	1562.48	1562.48|318.41	81.3	0+17+13+4+10+6+17+3+11+13+112+29+175+4+11+2+110+6+27+6+14+7+53+6+25+34+81+20+26	0+17+13+4+10+6+17+3+11+13+112+29+175+4+11+2+110+6+27+6+14+7+53+6+25+34+81+20+26|0+34+10+95+31+15+7+7+7+37+5+22+43+20+19+19+16+96+7+86+14+19+9+24+8+193		398000000	97741	UniProt_11132019_sprot.fasta	Q9WUB3|Q8CI94	0061M_WEC000004_1031TA_DDay7_MSMS_rep1Q3-27Pxxx.4918.4946.2	2	15.76	10.03	77.1	57000	508	(R)	IGEDYISDLDQLR	(K)		15.25	8	768.886	1536.75	0.0113	7.4
Glycogen phosphorylase, muscle form	Q9WUB3	1	1.1	1023	94	1562.48	1562.48|318.41	81.3	0+17+13+4+10+6+17+3+11+13+112+29+175+4+11+2+110+6+27+6+14+7+53+6+25+34+81+20+26	0+17+13+4+10+6+17+3+11+13+112+29+175+4+11+2+110+6+27+6+14+7+53+6+25+34+81+20+26|0+34+10+95+31+15+7+7+7+37+5+22+43+20+19+19+16+96+7+86+14+19+9+24+8+193		398000000	97741	UniProt_11132019_sprot.fasta	Q9WUB3|Q8CI94	0067M_WEC000004_1061TA_DDay7_MSMS_rep1Q3-27Pxxx.4065.4065.2	2	15.75	6.21	85.5	116000	279	(R)	VLYPNDNFFEGKELR	(L)		11.98	4	920.96	1840.92	-0.0109	-5.9
Glycogen phosphorylase, muscle form	Q9WUB3	1	1.1	1023	94	1562.48	1562.48|318.41	81.3	0+17+13+4+10+6+17+3+11+13+112+29+175+4+11+2+110+6+27+6+14+7+53+6+25+34+81+20+26	0+17+13+4+10+6+17+3+11+13+112+29+175+4+11+2+110+6+27+6+14+7+53+6+25+34+81+20+26|0+34+10+95+31+15+7+7+7+37+5+22+43+20+19+19+16+96+7+86+14+19+9+24+8+193		398000000	97741	UniProt_11132019_sprot.fasta	Q9WUB3|Q8CI94	0050M_WEC000004_1083GA_DDay7_MSMS_rep1Q3-27Pxxx.3076.3183.3	3	15.73	10.62	76.4	712000	372	(K)	TCAYTNHTVLPEALER	(W)	C:Carbamidomethylation,	8.47	17	625.64	1874.91	-0.0024	-1.3
Glycogen phosphorylase, muscle form	Q9WUB3	1	1.1	1023	94	1562.48	1562.48|318.41	81.3	0+17+13+4+10+6+17+3+11+13+112+29+175+4+11+2+110+6+27+6+14+7+53+6+25+34+81+20+26	0+17+13+4+10+6+17+3+11+13+112+29+175+4+11+2+110+6+27+6+14+7+53+6+25+34+81+20+26|0+34+10+95+31+15+7+7+7+37+5+22+43+20+19+19+16+96+7+86+14+19+9+24+8+193		398000000	97741	UniProt_11132019_sprot.fasta	Q9WUB3|Q8CI94	0050M_WEC000004_1083GA_DDay7_MSMS_rep1Q3-27Pxxx.3077.3185.2	2	15.7	11.74	64.6	586000	372	(K)	TCAYTNHTVLPEALER	(W)	C:Carbamidomethylation,	8.45	22	937.957	1874.91	-0.0008	-0.4
Glycogen phosphorylase, muscle form	Q9WUB3	1	1.1	1023	94	1562.48	1562.48|318.41	81.3	0+17+13+4+10+6+17+3+11+13+112+29+175+4+11+2+110+6+27+6+14+7+53+6+25+34+81+20+26	0+17+13+4+10+6+17+3+11+13+112+29+175+4+11+2+110+6+27+6+14+7+53+6+25+34+81+20+26|0+34+10+95+31+15+7+7+7+37+5+22+43+20+19+19+16+96+7+86+14+19+9+24+8+193		398000000	97741	UniProt_11132019_sprot.fasta	Q9WUB3|Q8CI94	0074M_WEC000004_1115TA_DDay7_MSMS_rep1Q3-27Pxxx.3966.3966.5	5	15.67	8.87	78.1	275000	467	(K)	TIFKDFYELEPHKFQNK	(T)		11.22	2	437.626	2184.11	-0.0107	-4.9
Glycogen phosphorylase, muscle form	Q9WUB3	1	1.1	1023	94	1562.48	1562.48|318.41	81.3	0+17+13+4+10+6+17+3+11+13+112+29+175+4+11+2+110+6+27+6+14+7+53+6+25+34+81+20+26	0+17+13+4+10+6+17+3+11+13+112+29+175+4+11+2+110+6+27+6+14+7+53+6+25+34+81+20+26|0+34+10+95+31+15+7+7+7+37+5+22+43+20+19+19+16+96+7+86+14+19+9+24+8+193		398000000	97741	UniProt_11132019_sprot.fasta	Q9WUB3|Q8CI94	0047M_WEC000004_1031GA_DDay7_MSMS_rep1Q3-27Pxxx.5737.5895.3	3	15.66	12.73	62.5	332000	388	(R)	WPVHLMETLLPR	(H)		15.7	45	497.942	1491.81	-0.0013	-0.9
Glycogen phosphorylase, muscle form	Q9WUB3	1	1.1	1023	94	1562.48	1562.48|318.41	81.3	0+17+13+4+10+6+17+3+11+13+112+29+175+4+11+2+110+6+27+6+14+7+53+6+25+34+81+20+26	0+17+13+4+10+6+17+3+11+13+112+29+175+4+11+2+110+6+27+6+14+7+53+6+25+34+81+20+26|0+34+10+95+31+15+7+7+7+37+5+22+43+20+19+19+16+96+7+86+14+19+9+24+8+193		398000000	97741	UniProt_11132019_sprot.fasta	Q9WUB3|Q8CI94	0047M_WEC000004_1031GA_DDay7_MSMS_repAQ2-27Pxxx.4264.4322.2	2	15.63	5.47	89.7	74300	279	(R)	VLYPNDNFFEGKELR	(L)		11.43	3	920.968	1840.92	0.0057	3.1
Glycogen phosphorylase, muscle form	Q9WUB3	1	1.1	1023	94	1562.48	1562.48|318.41	81.3	0+17+13+4+10+6+17+3+11+13+112+29+175+4+11+2+110+6+27+6+14+7+53+6+25+34+81+20+26	0+17+13+4+10+6+17+3+11+13+112+29+175+4+11+2+110+6+27+6+14+7+53+6+25+34+81+20+26|0+34+10+95+31+15+7+7+7+37+5+22+43+20+19+19+16+96+7+86+14+19+9+24+8+193		398000000	97741	UniProt_11132019_sprot.fasta	Q9WUB3|Q8CI94	0053M_WEC000004_1061GA_DDay7_MSMS_rep1Q3-27Pxxx.4179.4179.2	2	15.63	2.46	90.1	1960000	643	(R)	VIFLENYR	(V)		11.08	6	527.289	1053.57	-0.0018	-1.8
Glycogen phosphorylase, muscle form	Q9WUB3	1	1.1	1023	94	1562.48	1562.48|318.41	81.3	0+17+13+4+10+6+17+3+11+13+112+29+175+4+11+2+110+6+27+6+14+7+53+6+25+34+81+20+26	0+17+13+4+10+6+17+3+11+13+112+29+175+4+11+2+110+6+27+6+14+7+53+6+25+34+81+20+26|0+34+10+95+31+15+7+7+7+37+5+22+43+20+19+19+16+96+7+86+14+19+9+24+8+193		398000000	97741	UniProt_11132019_sprot.fasta	Q9WUB3|Q8CI94	0047M_WEC000004_1031GA_DDay7_MSMS_rep1Q3-27Pxxx.8234.8234.5	5	15.62	12.14	76.3	41400	755	(K)	qPDLFKDIVNMLMHHDRFK	(V)	q:Pyroglutamic acid	23.38	4	474.239	2384.2	-17.0362	-4.1
Glycogen phosphorylase, muscle form	Q9WUB3	1	1.1	1023	94	1562.48	1562.48|318.41	81.3	0+17+13+4+10+6+17+3+11+13+112+29+175+4+11+2+110+6+27+6+14+7+53+6+25+34+81+20+26	0+17+13+4+10+6+17+3+11+13+112+29+175+4+11+2+110+6+27+6+14+7+53+6+25+34+81+20+26|0+34+10+95+31+15+7+7+7+37+5+22+43+20+19+19+16+96+7+86+14+19+9+24+8+193		398000000	97741	UniProt_11132019_sprot.fasta	Q9WUB3|Q8CI94	0074M_WEC000004_1115TA_DDay7_MSMS_rep1Q3-27Pxxx.2468.2468.2	2	15.6	6.98	85.6	120000	35	(R)	HLHFTLVK	(D)		6.77	3	497.792	994.583	-0.0062	-6.2
Glycogen phosphorylase, muscle form	Q9WUB3	1	1.1	1023	94	1562.48	1562.48|318.41	81.3	0+17+13+4+10+6+17+3+11+13+112+29+175+4+11+2+110+6+27+6+14+7+53+6+25+34+81+20+26	0+17+13+4+10+6+17+3+11+13+112+29+175+4+11+2+110+6+27+6+14+7+53+6+25+34+81+20+26|0+34+10+95+31+15+7+7+7+37+5+22+43+20+19+19+16+96+7+86+14+19+9+24+8+193		398000000	97741	UniProt_11132019_sprot.fasta	Q9WUB3|Q8CI94	0047M_WEC000004_1031GA_DDay7_MSMS_repAQ2-27Pxxx.6504.6572.4	4	15.59	8.8	89.8	159000	294	(R)	LKQEYFVVAATLQDIIRR	(F)		17.82	11	541.567	2163.23	0.0178	8.2
Glycogen phosphorylase, muscle form	Q9WUB3	1	1.1	1023	94	1562.48	1562.48|318.41	81.3	0+17+13+4+10+6+17+3+11+13+112+29+175+4+11+2+110+6+27+6+14+7+53+6+25+34+81+20+26	0+17+13+4+10+6+17+3+11+13+112+29+175+4+11+2+110+6+27+6+14+7+53+6+25+34+81+20+26|0+34+10+95+31+15+7+7+7+37+5+22+43+20+19+19+16+96+7+86+14+19+9+24+8+193		398000000	97741	UniProt_11132019_sprot.fasta	Q9WUB3|Q8CI94	0061M_WEC000004_1031TA_DDay7_MSMS_rep1Q3-27Pxxx.4068.4085.4	4	15.59	9.32	76.9	90200	467	(K)	TIFKDFYELEPHK	(F)		11.83	6	417.464	1666.85	-0.0112	-6.7
Glycogen phosphorylase, muscle form	Q9WUB3	1	1.1	1023	94	1562.48	1562.48|318.41	81.3	0+17+13+4+10+6+17+3+11+13+112+29+175+4+11+2+110+6+27+6+14+7+53+6+25+34+81+20+26	0+17+13+4+10+6+17+3+11+13+112+29+175+4+11+2+110+6+27+6+14+7+53+6+25+34+81+20+26|0+34+10+95+31+15+7+7+7+37+5+22+43+20+19+19+16+96+7+86+14+19+9+24+8+193		398000000	97741	UniProt_11132019_sprot.fasta	Q9WUB3|Q8CI94	0064M_WEC000004_1083TA_DDay7_MSMS_rep1Q3-27Pxxx.4116.4136.3	3	15.58	13.06	75.6	115000	193	(K)	ARPEFTLPVHFYGR	(V)		11.98	9	563.964	1689.89	-0.0085	-5
Glycogen phosphorylase, muscle form	Q9WUB3	1	1.1	1023	94	1562.48	1562.48|318.41	81.3	0+17+13+4+10+6+17+3+11+13+112+29+175+4+11+2+110+6+27+6+14+7+53+6+25+34+81+20+26	0+17+13+4+10+6+17+3+11+13+112+29+175+4+11+2+110+6+27+6+14+7+53+6+25+34+81+20+26|0+34+10+95+31+15+7+7+7+37+5+22+43+20+19+19+16+96+7+86+14+19+9+24+8+193		398000000	97741	UniProt_11132019_sprot.fasta	Q9WUB3|Q8CI94	0047M_WEC000004_1031GA_DDay7_MSMS_repAQ2-27Pxxx.4212.4313.3	3	15.56	2.62	90.5	806000	279	(R)	VLYPNDNFFEGKELR	(L)		11.35	25	614.317	1840.92	0.015	8.1
Glycogen phosphorylase, muscle form	Q9WUB3	1	1.1	1023	94	1562.48	1562.48|318.41	81.3	0+17+13+4+10+6+17+3+11+13+112+29+175+4+11+2+110+6+27+6+14+7+53+6+25+34+81+20+26	0+17+13+4+10+6+17+3+11+13+112+29+175+4+11+2+110+6+27+6+14+7+53+6+25+34+81+20+26|0+34+10+95+31+15+7+7+7+37+5+22+43+20+19+19+16+96+7+86+14+19+9+24+8+193		398000000	97741	UniProt_11132019_sprot.fasta	Q9WUB3|Q8CI94	0050M_WEC000004_1083GA_DDay7_MSMS_rep1Q3-27Pxxx.3481.3505.3	3	15.55	11.13	69.5	439000	372	(K)	TCAYTnHTVLPEALER	(W)	C:Carbamidomethylation,n:Deamidated	8.5	11	625.967	1874.91	0.9799	-2.2
Glycogen phosphorylase, muscle form	Q9WUB3	1	1.1	1023	94	1562.48	1562.48|318.41	81.3	0+17+13+4+10+6+17+3+11+13+112+29+175+4+11+2+110+6+27+6+14+7+53+6+25+34+81+20+26	0+17+13+4+10+6+17+3+11+13+112+29+175+4+11+2+110+6+27+6+14+7+53+6+25+34+81+20+26|0+34+10+95+31+15+7+7+7+37+5+22+43+20+19+19+16+96+7+86+14+19+9+24+8+193		398000000	97741	UniProt_11132019_sprot.fasta	Q9WUB3|Q8CI94	0056M_WEC000004_1111GA_DDay7_MSMS_rep1Q3-27Pxxx.3968.3968.2	2	15.55	10.61	79.1	143000	623	(K)	LITAIGDVVNHDPAVGDR	(L)		10.92	3	931.489	1861.98	-0.006	-3.2
Glycogen phosphorylase, muscle form	Q9WUB3	1	1.1	1023	94	1562.48	1562.48|318.41	81.3	0+17+13+4+10+6+17+3+11+13+112+29+175+4+11+2+110+6+27+6+14+7+53+6+25+34+81+20+26	0+17+13+4+10+6+17+3+11+13+112+29+175+4+11+2+110+6+27+6+14+7+53+6+25+34+81+20+26|0+34+10+95+31+15+7+7+7+37+5+22+43+20+19+19+16+96+7+86+14+19+9+24+8+193		398000000	97741	UniProt_11132019_sprot.fasta	Q9WUB3|Q8CI94	0064M_WEC000004_1083TA_DDay7_MSMS_rep1Q3-27Pxxx.4082.4138.3	3	15.54	7.44	84.3	579000	279	(R)	VLYPNDNFFEGKELR	(L)		11.9	10	614.311	1840.92	-0.0056	-3
Glycogen phosphorylase, muscle form	Q9WUB3	1	1.1	1023	94	1562.48	1562.48|318.41	81.3	0+17+13+4+10+6+17+3+11+13+112+29+175+4+11+2+110+6+27+6+14+7+53+6+25+34+81+20+26	0+17+13+4+10+6+17+3+11+13+112+29+175+4+11+2+110+6+27+6+14+7+53+6+25+34+81+20+26|0+34+10+95+31+15+7+7+7+37+5+22+43+20+19+19+16+96+7+86+14+19+9+24+8+193		398000000	97741	UniProt_11132019_sprot.fasta	Q9WUB3|Q8CI94	0067M_WEC000004_1061TA_DDay7_MSMS_rep1Q3-27Pxxx.2774.2774.3	3	15.53	13.41	73.2	24200	440	(R)	INMAHLCIAGSHAVNGVAR	(I)	C:Carbamidomethylation,	7.63	0	664.338	1991.01	-0.0065	-3.3
Glycogen phosphorylase, muscle form	Q9WUB3	1	1.1	1023	94	1562.48	1562.48|318.41	81.3	0+17+13+4+10+6+17+3+11+13+112+29+175+4+11+2+110+6+27+6+14+7+53+6+25+34+81+20+26	0+17+13+4+10+6+17+3+11+13+112+29+175+4+11+2+110+6+27+6+14+7+53+6+25+34+81+20+26|0+34+10+95+31+15+7+7+7+37+5+22+43+20+19+19+16+96+7+86+14+19+9+24+8+193		398000000	97741	UniProt_11132019_sprot.fasta	Q9WUB3|Q8CI94	0047M_WEC000004_1031GA_DDay7_MSMS_repAQ2-27Pxxx.3578.3642.2	2	15.51	9.21	79.7	436000	400	(R)	HLQIIYEINQR	(F)		9.38	14	713.897	1426.78	0.0065	4.5
Glycogen phosphorylase, muscle form	Q9WUB3	1	1.1	1023	94	1562.48	1562.48|318.41	81.3	0+17+13+4+10+6+17+3+11+13+112+29+175+4+11+2+110+6+27+6+14+7+53+6+25+34+81+20+26	0+17+13+4+10+6+17+3+11+13+112+29+175+4+11+2+110+6+27+6+14+7+53+6+25+34+81+20+26|0+34+10+95+31+15+7+7+7+37+5+22+43+20+19+19+16+96+7+86+14+19+9+24+8+193		398000000	97741	UniProt_11132019_sprot.fasta	Q9WUB3|Q8CI94	0071M_WEC000004_1112TA_DDay7_MSMS_rep1Q3-27Pxxx.4175.4218.4	4	15.48	13.33	76.4	401000	193	(K)	ARPEFTLPVHFYGR	(V)		11.9	9	423.224	1689.89	-0.0096	-5.7
Glycogen phosphorylase, muscle form	Q9WUB3	1	1.1	1023	94	1562.48	1562.48|318.41	81.3	0+17+13+4+10+6+17+3+11+13+112+29+175+4+11+2+110+6+27+6+14+7+53+6+25+34+81+20+26	0+17+13+4+10+6+17+3+11+13+112+29+175+4+11+2+110+6+27+6+14+7+53+6+25+34+81+20+26|0+34+10+95+31+15+7+7+7+37+5+22+43+20+19+19+16+96+7+86+14+19+9+24+8+193		398000000	97741	UniProt_11132019_sprot.fasta	Q9WUB3|Q8CI94	0047M_WEC000004_1031GA_DDay7_MSMS_repAQ2-27Pxxx.1034.1034.3	3	15.47	1.47	85	2320000	459	(R)	IHSEILKK	(T)		2.9	2	323.207	967.593	0.0144	14.9
Glycogen phosphorylase, muscle form	Q9WUB3	1	1.1	1023	94	1562.48	1562.48|318.41	81.3	0+17+13+4+10+6+17+3+11+13+112+29+175+4+11+2+110+6+27+6+14+7+53+6+25+34+81+20+26	0+17+13+4+10+6+17+3+11+13+112+29+175+4+11+2+110+6+27+6+14+7+53+6+25+34+81+20+26|0+34+10+95+31+15+7+7+7+37+5+22+43+20+19+19+16+96+7+86+14+19+9+24+8+193		398000000	97741	UniProt_11132019_sprot.fasta	Q9WUB3|Q8CI94	0074M_WEC000004_1115TA_DDay7_MSMS_rep1Q3-27Pxxx.5074.5100.3	3	15.46	11.9	67.2	107000	577	(R)	QLLNCLHIITLYNR	(I)	C:Carbamidomethylation,	14.58	4	590.99	1770.97	-0.012	-6.8
Glycogen phosphorylase, muscle form	Q9WUB3	1	1.1	1023	94	1562.48	1562.48|318.41	81.3	0+17+13+4+10+6+17+3+11+13+112+29+175+4+11+2+110+6+27+6+14+7+53+6+25+34+81+20+26	0+17+13+4+10+6+17+3+11+13+112+29+175+4+11+2+110+6+27+6+14+7+53+6+25+34+81+20+26|0+34+10+95+31+15+7+7+7+37+5+22+43+20+19+19+16+96+7+86+14+19+9+24+8+193		398000000	97741	UniProt_11132019_sprot.fasta	Q9WUB3|Q8CI94	0047M_WEC000004_1031GA_DDay7_MSMS_rep1Q3-27Pxxx.3569.3887.3	3	15.45	9.82	86.2	270000	400	(R)	HLQIIYEINQR	(F)		9.4	4	476.265	1426.78	0.0011	0.8
Glycogen phosphorylase, muscle form	Q9WUB3	1	1.1	1023	94	1562.48	1562.48|318.41	81.3	0+17+13+4+10+6+17+3+11+13+112+29+175+4+11+2+110+6+27+6+14+7+53+6+25+34+81+20+26	0+17+13+4+10+6+17+3+11+13+112+29+175+4+11+2+110+6+27+6+14+7+53+6+25+34+81+20+26|0+34+10+95+31+15+7+7+7+37+5+22+43+20+19+19+16+96+7+86+14+19+9+24+8+193		398000000	97741	UniProt_11132019_sprot.fasta	Q9WUB3|Q8CI94	0047M_WEC000004_1031GA_DDay7_MSMS_rep1Q3-27Pxxx.3279.3340.2	2	15.44	4.62	92.5	619000	353	(R)	ILVDLER	(L)		8.7	16	429.259	857.509	0.0008	0.9
Glycogen phosphorylase, muscle form	Q9WUB3	1	1.1	1023	94	1562.48	1562.48|318.41	81.3	0+17+13+4+10+6+17+3+11+13+112+29+175+4+11+2+110+6+27+6+14+7+53+6+25+34+81+20+26	0+17+13+4+10+6+17+3+11+13+112+29+175+4+11+2+110+6+27+6+14+7+53+6+25+34+81+20+26|0+34+10+95+31+15+7+7+7+37+5+22+43+20+19+19+16+96+7+86+14+19+9+24+8+193		398000000	97741	UniProt_11132019_sprot.fasta	Q9WUB3|Q8CI94	0060M_WEC000004_1115GA_DDay7_MSMS_rep1Q3-27Pxxx.4026.4026.5	5	15.44	8.55	73.1	231000	467	(K)	TIFKDFYELEPHKFQNK	(T)		11.17	0	437.628	2184.11	-0.0029	-1.3
Glycogen phosphorylase, muscle form	Q9WUB3	1	1.1	1023	94	1562.48	1562.48|318.41	81.3	0+17+13+4+10+6+17+3+11+13+112+29+175+4+11+2+110+6+27+6+14+7+53+6+25+34+81+20+26	0+17+13+4+10+6+17+3+11+13+112+29+175+4+11+2+110+6+27+6+14+7+53+6+25+34+81+20+26|0+34+10+95+31+15+7+7+7+37+5+22+43+20+19+19+16+96+7+86+14+19+9+24+8+193		398000000	97741	UniProt_11132019_sprot.fasta	Q9WUB3|Q8CI94	0050M_WEC000004_1083GA_DDay7_MSMS_rep1Q3-27Pxxx.3472.3558.2	2	15.42	9	80.9	639000	400	(R)	HLQIIYEINQR	(F)		9.5	20	713.893	1426.78	-0.001	-0.7
Glycogen phosphorylase, muscle form	Q9WUB3	1	1.1	1023	94	1562.48	1562.48|318.41	81.3	0+17+13+4+10+6+17+3+11+13+112+29+175+4+11+2+110+6+27+6+14+7+53+6+25+34+81+20+26	0+17+13+4+10+6+17+3+11+13+112+29+175+4+11+2+110+6+27+6+14+7+53+6+25+34+81+20+26|0+34+10+95+31+15+7+7+7+37+5+22+43+20+19+19+16+96+7+86+14+19+9+24+8+193		398000000	97741	UniProt_11132019_sprot.fasta	Q9WUB3|Q8CI94	0060M_WEC000004_1115GA_DDay7_MSMS_rep1Q3-27Pxxx.4173.4221.3	3	15.42	12.46	86	289000	193	(K)	ARPEFTLPVHFYGR	(V)		11.68	11	563.965	1689.89	-0.007	-4.2
Glycogen phosphorylase, muscle form	Q9WUB3	1	1.1	1023	94	1562.48	1562.48|318.41	81.3	0+17+13+4+10+6+17+3+11+13+112+29+175+4+11+2+110+6+27+6+14+7+53+6+25+34+81+20+26	0+17+13+4+10+6+17+3+11+13+112+29+175+4+11+2+110+6+27+6+14+7+53+6+25+34+81+20+26|0+34+10+95+31+15+7+7+7+37+5+22+43+20+19+19+16+96+7+86+14+19+9+24+8+193		398000000	97741	UniProt_11132019_sprot.fasta	Q9WUB3|Q8CI94	0067M_WEC000004_1061TA_DDay7_MSMS_rep1Q3-27Pxxx.3876.3888.2	2	15.42	3.09	84.6	162000	643	(R)	VIFLENYR	(V)		11.38	6	527.281	1053.57	-0.0188	-17.8
Glycogen phosphorylase, muscle form	Q9WUB3	1	1.1	1023	94	1562.48	1562.48|318.41	81.3	0+17+13+4+10+6+17+3+11+13+112+29+175+4+11+2+110+6+27+6+14+7+53+6+25+34+81+20+26	0+17+13+4+10+6+17+3+11+13+112+29+175+4+11+2+110+6+27+6+14+7+53+6+25+34+81+20+26|0+34+10+95+31+15+7+7+7+37+5+22+43+20+19+19+16+96+7+86+14+19+9+24+8+193		398000000	97741	UniProt_11132019_sprot.fasta	Q9WUB3|Q8CI94	0067M_WEC000004_1061TA_DDay7_MSMS_rep1Q3-27Pxxx.4942.4942.3	3	15.4	8.31	88.1	166000	522	(K)	LLSYVDDEAFIRDVAK	(V)		14.72	3	618.657	1853.96	-0.0093	-5
Glycogen phosphorylase, muscle form	Q9WUB3	1	1.1	1023	94	1562.48	1562.48|318.41	81.3	0+17+13+4+10+6+17+3+11+13+112+29+175+4+11+2+110+6+27+6+14+7+53+6+25+34+81+20+26	0+17+13+4+10+6+17+3+11+13+112+29+175+4+11+2+110+6+27+6+14+7+53+6+25+34+81+20+26|0+34+10+95+31+15+7+7+7+37+5+22+43+20+19+19+16+96+7+86+14+19+9+24+8+193		398000000	97741	UniProt_11132019_sprot.fasta	Q9WUB3|Q8CI94	0047M_WEC000004_1031GA_DDay7_MSMS_repAQ2-27Pxxx.4103.4129.3	3	15.38	7.9	76.8	532000	467	(K)	TIFKDFYELEPHKFQNK	(T)		10.83	9	728.714	2184.11	0.0157	7.2
Glycogen phosphorylase, muscle form	Q9WUB3	1	1.1	1023	94	1562.48	1562.48|318.41	81.3	0+17+13+4+10+6+17+3+11+13+112+29+175+4+11+2+110+6+27+6+14+7+53+6+25+34+81+20+26	0+17+13+4+10+6+17+3+11+13+112+29+175+4+11+2+110+6+27+6+14+7+53+6+25+34+81+20+26|0+34+10+95+31+15+7+7+7+37+5+22+43+20+19+19+16+96+7+86+14+19+9+24+8+193		398000000	97741	UniProt_11132019_sprot.fasta	Q9WUB3|Q8CI94	0050M_WEC000004_1083GA_DDay7_MSMS_rep1Q3-27Pxxx.5239.5263.3	3	15.38	9.55	65.6	361000	577	(R)	QLLNCLHIITLYNR	(I)	C:Carbamidomethylation,	14.57	3	590.994	1770.97	0.0003	0.2
Glycogen phosphorylase, muscle form	Q9WUB3	1	1.1	1023	94	1562.48	1562.48|318.41	81.3	0+17+13+4+10+6+17+3+11+13+112+29+175+4+11+2+110+6+27+6+14+7+53+6+25+34+81+20+26	0+17+13+4+10+6+17+3+11+13+112+29+175+4+11+2+110+6+27+6+14+7+53+6+25+34+81+20+26|0+34+10+95+31+15+7+7+7+37+5+22+43+20+19+19+16+96+7+86+14+19+9+24+8+193		398000000	97741	UniProt_11132019_sprot.fasta	Q9WUB3|Q8CI94	0050M_WEC000004_1083GA_DDay7_MSMS_rep1Q3-27Pxxx.6288.6309.3	3	15.38	16.39	68	607000	325	(R)	TNFDAFPDKVAIQLNDTHPSLAIPELMR	(I)		17.83	4	1051.87	3153.6	0.0021	0.7
Glycogen phosphorylase, muscle form	Q9WUB3	1	1.1	1023	94	1562.48	1562.48|318.41	81.3	0+17+13+4+10+6+17+3+11+13+112+29+175+4+11+2+110+6+27+6+14+7+53+6+25+34+81+20+26	0+17+13+4+10+6+17+3+11+13+112+29+175+4+11+2+110+6+27+6+14+7+53+6+25+34+81+20+26|0+34+10+95+31+15+7+7+7+37+5+22+43+20+19+19+16+96+7+86+14+19+9+24+8+193		398000000	97741	UniProt_11132019_sprot.fasta	Q9WUB3|Q8CI94	0050M_WEC000004_1083GA_DDay7_MSMS_rep1Q3-27Pxxx.5241.5241.2	2	15.37	13.43	69.3	201000	577	(R)	QLLNCLHIITLYNR	(I)	C:Carbamidomethylation,	14.57	3	885.986	1770.97	-0.0027	-1.5
Glycogen phosphorylase, muscle form	Q9WUB3	1	1.1	1023	94	1562.48	1562.48|318.41	81.3	0+17+13+4+10+6+17+3+11+13+112+29+175+4+11+2+110+6+27+6+14+7+53+6+25+34+81+20+26	0+17+13+4+10+6+17+3+11+13+112+29+175+4+11+2+110+6+27+6+14+7+53+6+25+34+81+20+26|0+34+10+95+31+15+7+7+7+37+5+22+43+20+19+19+16+96+7+86+14+19+9+24+8+193		398000000	97741	UniProt_11132019_sprot.fasta	Q9WUB3|Q8CI94	0056M_WEC000004_1111GA_DDay7_MSMS_rep1Q3-27Pxxx.4101.4167.4	4	15.37	8.39	83.9	147000	467	(K)	TIFKDFYELEPHK	(F)		11.33	18	417.468	1666.85	0.0019	1.1
Glycogen phosphorylase, muscle form	Q9WUB3	1	1.1	1023	94	1562.48	1562.48|318.41	81.3	0+17+13+4+10+6+17+3+11+13+112+29+175+4+11+2+110+6+27+6+14+7+53+6+25+34+81+20+26	0+17+13+4+10+6+17+3+11+13+112+29+175+4+11+2+110+6+27+6+14+7+53+6+25+34+81+20+26|0+34+10+95+31+15+7+7+7+37+5+22+43+20+19+19+16+96+7+86+14+19+9+24+8+193		398000000	97741	UniProt_11132019_sprot.fasta	Q9WUB3|Q8CI94	0056M_WEC000004_1111GA_DDay7_MSMS_rep1Q3-27Pxxx.6322.6322.3	3	15.34	12.83	69.9	414000	325	(R)	TNFDAFPDKVAIQLNDTHPSLAIPELMR	(I)		17.83	9	1051.87	3153.6	-0.0017	-0.5
Glycogen phosphorylase, muscle form	Q9WUB3	1	1.1	1023	94	1562.48	1562.48|318.41	81.3	0+17+13+4+10+6+17+3+11+13+112+29+175+4+11+2+110+6+27+6+14+7+53+6+25+34+81+20+26	0+17+13+4+10+6+17+3+11+13+112+29+175+4+11+2+110+6+27+6+14+7+53+6+25+34+81+20+26|0+34+10+95+31+15+7+7+7+37+5+22+43+20+19+19+16+96+7+86+14+19+9+24+8+193		398000000	97741	UniProt_11132019_sprot.fasta	Q9WUB3|Q8CI94	0047M_WEC000004_1031GA_DDay7_MSMS_rep1Q3-27Pxxx.4265.4395.4	4	15.32	12.08	79.8	204000	193	(K)	ARPEFTLPVHFYGR	(V)		11.57	4	423.226	1689.89	-0.004	-2.4
Glycogen phosphorylase, muscle form	Q9WUB3	1	1.1	1023	94	1562.48	1562.48|318.41	81.3	0+17+13+4+10+6+17+3+11+13+112+29+175+4+11+2+110+6+27+6+14+7+53+6+25+34+81+20+26	0+17+13+4+10+6+17+3+11+13+112+29+175+4+11+2+110+6+27+6+14+7+53+6+25+34+81+20+26|0+34+10+95+31+15+7+7+7+37+5+22+43+20+19+19+16+96+7+86+14+19+9+24+8+193		398000000	97741	UniProt_11132019_sprot.fasta	Q9WUB3|Q8CI94	0053M_WEC000004_1061GA_DDay7_MSMS_rep1Q3-27Pxxx.4227.4227.3	3	15.31	10.21	87.1	46200	761	(K)	DIVNMLMHHDR	(F)		11.22	0	460.888	1380.65	-0.0008	-0.6
Glycogen phosphorylase, muscle form	Q9WUB3	1	1.1	1023	94	1562.48	1562.48|318.41	81.3	0+17+13+4+10+6+17+3+11+13+112+29+175+4+11+2+110+6+27+6+14+7+53+6+25+34+81+20+26	0+17+13+4+10+6+17+3+11+13+112+29+175+4+11+2+110+6+27+6+14+7+53+6+25+34+81+20+26|0+34+10+95+31+15+7+7+7+37+5+22+43+20+19+19+16+96+7+86+14+19+9+24+8+193		398000000	97741	UniProt_11132019_sprot.fasta	Q9WUB3|Q8CI94	0047M_WEC000004_1031GA_DDay7_MSMS_repAQ2-27Pxxx.4479.4525.3	3	15.3	12.8	74.2	837000	657	(K)	VIPAADLSEQISTAGTEASGTGNMK	(F)		11.98	7	816.743	2448.19	0.0214	8.7
Glycogen phosphorylase, muscle form	Q9WUB3	1	1.1	1023	94	1562.48	1562.48|318.41	81.3	0+17+13+4+10+6+17+3+11+13+112+29+175+4+11+2+110+6+27+6+14+7+53+6+25+34+81+20+26	0+17+13+4+10+6+17+3+11+13+112+29+175+4+11+2+110+6+27+6+14+7+53+6+25+34+81+20+26|0+34+10+95+31+15+7+7+7+37+5+22+43+20+19+19+16+96+7+86+14+19+9+24+8+193		398000000	97741	UniProt_11132019_sprot.fasta	Q9WUB3|Q8CI94	0050M_WEC000004_1083GA_DDay7_MSMS_rep1Q3-27Pxxx.2551.2551.2	2	15.28	7.21	85.4	2150000	18	(R)	GLAGVENVSELKK	(N)		7.37	8	672.381	1343.75	0.001	0.7
Glycogen phosphorylase, muscle form	Q9WUB3	1	1.1	1023	94	1562.48	1562.48|318.41	81.3	0+17+13+4+10+6+17+3+11+13+112+29+175+4+11+2+110+6+27+6+14+7+53+6+25+34+81+20+26	0+17+13+4+10+6+17+3+11+13+112+29+175+4+11+2+110+6+27+6+14+7+53+6+25+34+81+20+26|0+34+10+95+31+15+7+7+7+37+5+22+43+20+19+19+16+96+7+86+14+19+9+24+8+193		398000000	97741	UniProt_11132019_sprot.fasta	Q9WUB3|Q8CI94	0050M_WEC000004_1083GA_DDay7_MSMS_rep1Q3-27Pxxx.4480.4480.3	3	15.28	6.92	90.7	1850000	508	(R)	IGEDYISDLDQLRK	(L)		12.35	2	555.621	1664.85	-0.0007	-0.4
Glycogen phosphorylase, muscle form	Q9WUB3	1	1.1	1023	94	1562.48	1562.48|318.41	81.3	0+17+13+4+10+6+17+3+11+13+112+29+175+4+11+2+110+6+27+6+14+7+53+6+25+34+81+20+26	0+17+13+4+10+6+17+3+11+13+112+29+175+4+11+2+110+6+27+6+14+7+53+6+25+34+81+20+26|0+34+10+95+31+15+7+7+7+37+5+22+43+20+19+19+16+96+7+86+14+19+9+24+8+193		398000000	97741	UniProt_11132019_sprot.fasta	Q9WUB3|Q8CI94	0060M_WEC000004_1115GA_DDay7_MSMS_rep1Q3-27Pxxx.5142.5165.3	3	15.27	8.74	67.3	150000	577	(R)	QLLNCLHIITLYNR	(I)	C:Carbamidomethylation,	14.5	4	590.99	1770.97	-0.0127	-7.2
Glycogen phosphorylase, muscle form	Q9WUB3	1	1.1	1023	94	1562.48	1562.48|318.41	81.3	0+17+13+4+10+6+17+3+11+13+112+29+175+4+11+2+110+6+27+6+14+7+53+6+25+34+81+20+26	0+17+13+4+10+6+17+3+11+13+112+29+175+4+11+2+110+6+27+6+14+7+53+6+25+34+81+20+26|0+34+10+95+31+15+7+7+7+37+5+22+43+20+19+19+16+96+7+86+14+19+9+24+8+193		398000000	97741	UniProt_11132019_sprot.fasta	Q9WUB3|Q8CI94	0074M_WEC000004_1115TA_DDay7_MSMS_rep1Q3-27Pxxx.7139.7175.2	2	15.27	16.74	74.8	147000	741	(R)	qIIEQLSSGFFSPK	(Q)	q:Pyroglutamic acid	21.33	17	782.401	1580.83	-17.0366	-6.4
Glycogen phosphorylase, muscle form	Q9WUB3	1	1.1	1023	94	1562.48	1562.48|318.41	81.3	0+17+13+4+10+6+17+3+11+13+112+29+175+4+11+2+110+6+27+6+14+7+53+6+25+34+81+20+26	0+17+13+4+10+6+17+3+11+13+112+29+175+4+11+2+110+6+27+6+14+7+53+6+25+34+81+20+26|0+34+10+95+31+15+7+7+7+37+5+22+43+20+19+19+16+96+7+86+14+19+9+24+8+193		398000000	97741	UniProt_11132019_sprot.fasta	Q9WUB3|Q8CI94	0060M_WEC000004_1115GA_DDay7_MSMS_rep1Q3-27Pxxx.4168.4224.3	3	15.25	5.84	88.8	298000	279	(R)	VLYPNDNFFEGKELR	(L)		11.65	8	614.31	1840.92	-0.008	-4.3
Glycogen phosphorylase, muscle form	Q9WUB3	1	1.1	1023	94	1562.48	1562.48|318.41	81.3	0+17+13+4+10+6+17+3+11+13+112+29+175+4+11+2+110+6+27+6+14+7+53+6+25+34+81+20+26	0+17+13+4+10+6+17+3+11+13+112+29+175+4+11+2+110+6+27+6+14+7+53+6+25+34+81+20+26|0+34+10+95+31+15+7+7+7+37+5+22+43+20+19+19+16+96+7+86+14+19+9+24+8+193		398000000	97741	UniProt_11132019_sprot.fasta	Q9WUB3|Q8CI94	0071M_WEC000004_1112TA_DDay7_MSMS_rep1Q3-27Pxxx.6119.6119.3	3	15.25	13.17	60.9	403000	325	(R)	TNFDAFPDKVAIQLNDTHPSLAIPELMR	(I)		17.92	7	1051.87	3153.6	-0.0186	-5.9
Glycogen phosphorylase, muscle form	Q9WUB3	1	1.1	1023	94	1562.48	1562.48|318.41	81.3	0+17+13+4+10+6+17+3+11+13+112+29+175+4+11+2+110+6+27+6+14+7+53+6+25+34+81+20+26	0+17+13+4+10+6+17+3+11+13+112+29+175+4+11+2+110+6+27+6+14+7+53+6+25+34+81+20+26|0+34+10+95+31+15+7+7+7+37+5+22+43+20+19+19+16+96+7+86+14+19+9+24+8+193		398000000	97741	UniProt_11132019_sprot.fasta	Q9WUB3|Q8CI94	0067M_WEC000004_1061TA_DDay7_MSMS_rep1Q3-27Pxxx.3875.3875.3	3	15.24	8.64	81.9	95900	467	(K)	TIFKDFYELEPHKFQNK	(T)		11.35	3	728.703	2184.11	-0.0164	-7.5
Glycogen phosphorylase, muscle form	Q9WUB3	1	1.1	1023	94	1562.48	1562.48|318.41	81.3	0+17+13+4+10+6+17+3+11+13+112+29+175+4+11+2+110+6+27+6+14+7+53+6+25+34+81+20+26	0+17+13+4+10+6+17+3+11+13+112+29+175+4+11+2+110+6+27+6+14+7+53+6+25+34+81+20+26|0+34+10+95+31+15+7+7+7+37+5+22+43+20+19+19+16+96+7+86+14+19+9+24+8+193		398000000	97741	UniProt_11132019_sprot.fasta	Q9WUB3|Q8CI94	0047M_WEC000004_1031GA_DDay7_MSMS_rep1Q3-27Pxxx.4638.4666.2	2	15.23	7.12	71.6	146000	556	(K)	VHINPNSLFDVQVK	(R)		12.55	7	805.437	1609.87	-0.0023	-1.4
Glycogen phosphorylase, muscle form	Q9WUB3	1	1.1	1023	94	1562.48	1562.48|318.41	81.3	0+17+13+4+10+6+17+3+11+13+112+29+175+4+11+2+110+6+27+6+14+7+53+6+25+34+81+20+26	0+17+13+4+10+6+17+3+11+13+112+29+175+4+11+2+110+6+27+6+14+7+53+6+25+34+81+20+26|0+34+10+95+31+15+7+7+7+37+5+22+43+20+19+19+16+96+7+86+14+19+9+24+8+193		398000000	97741	UniProt_11132019_sprot.fasta	Q9WUB3|Q8CI94	0047M_WEC000004_1031GA_DDay7_MSMS_repAQ2-27Pxxx.4653.4676.2	2	15.23	8.37	79	104000	556	(K)	VHINPNSLFDVQVK	(R)		12.43	5	805.443	1609.87	0.01	6.2
Glycogen phosphorylase, muscle form	Q9WUB3	1	1.1	1023	94	1562.48	1562.48|318.41	81.3	0+17+13+4+10+6+17+3+11+13+112+29+175+4+11+2+110+6+27+6+14+7+53+6+25+34+81+20+26	0+17+13+4+10+6+17+3+11+13+112+29+175+4+11+2+110+6+27+6+14+7+53+6+25+34+81+20+26|0+34+10+95+31+15+7+7+7+37+5+22+43+20+19+19+16+96+7+86+14+19+9+24+8+193		398000000	97741	UniProt_11132019_sprot.fasta	Q9WUB3|Q8CI94	0050M_WEC000004_1083GA_DDay7_MSMS_rep1Q3-27Pxxx.2464.2464.2	2	15.19	4.58	86.2	240000	35	(R)	HLHFTLVK	(D)		6.6	8	497.795	994.583	-0.0001	-0.1
Glycogen phosphorylase, muscle form	Q9WUB3	1	1.1	1023	94	1562.48	1562.48|318.41	81.3	0+17+13+4+10+6+17+3+11+13+112+29+175+4+11+2+110+6+27+6+14+7+53+6+25+34+81+20+26	0+17+13+4+10+6+17+3+11+13+112+29+175+4+11+2+110+6+27+6+14+7+53+6+25+34+81+20+26|0+34+10+95+31+15+7+7+7+37+5+22+43+20+19+19+16+96+7+86+14+19+9+24+8+193		398000000	97741	UniProt_11132019_sprot.fasta	Q9WUB3|Q8CI94	0064M_WEC000004_1083TA_DDay7_MSMS_rep1Q3-27Pxxx.3925.3925.4	4	15.19	8.02	85.3	216000	467	(K)	TIFKDFYELEPHKFQNK	(T)		11.33	5	546.783	2184.11	-0.0037	-1.7
Glycogen phosphorylase, muscle form	Q9WUB3	1	1.1	1023	94	1562.48	1562.48|318.41	81.3	0+17+13+4+10+6+17+3+11+13+112+29+175+4+11+2+110+6+27+6+14+7+53+6+25+34+81+20+26	0+17+13+4+10+6+17+3+11+13+112+29+175+4+11+2+110+6+27+6+14+7+53+6+25+34+81+20+26|0+34+10+95+31+15+7+7+7+37+5+22+43+20+19+19+16+96+7+86+14+19+9+24+8+193		398000000	97741	UniProt_11132019_sprot.fasta	Q9WUB3|Q8CI94	0071M_WEC000004_1112TA_DDay7_MSMS_rep1Q3-27Pxxx.3423.3723.2	2	15.18	9.78	74.9	203000	400	(R)	HLQIIYEINQR	(F)		9.52	25	713.89	1426.78	-0.0077	-5.4
Glycogen phosphorylase, muscle form	Q9WUB3	1	1.1	1023	94	1562.48	1562.48|318.41	81.3	0+17+13+4+10+6+17+3+11+13+112+29+175+4+11+2+110+6+27+6+14+7+53+6+25+34+81+20+26	0+17+13+4+10+6+17+3+11+13+112+29+175+4+11+2+110+6+27+6+14+7+53+6+25+34+81+20+26|0+34+10+95+31+15+7+7+7+37+5+22+43+20+19+19+16+96+7+86+14+19+9+24+8+193		398000000	97741	UniProt_11132019_sprot.fasta	Q9WUB3|Q8CI94	0050M_WEC000004_1083GA_DDay7_MSMS_rep1Q3-27Pxxx.1029.1029.3	3	15.16	1.44	82.8	1920000	459	(R)	IHSEILKK	(T)		2.93	0	323.203	967.593	0.0017	1.8
Glycogen phosphorylase, muscle form	Q9WUB3	1	1.1	1023	94	1562.48	1562.48|318.41	81.3	0+17+13+4+10+6+17+3+11+13+112+29+175+4+11+2+110+6+27+6+14+7+53+6+25+34+81+20+26	0+17+13+4+10+6+17+3+11+13+112+29+175+4+11+2+110+6+27+6+14+7+53+6+25+34+81+20+26|0+34+10+95+31+15+7+7+7+37+5+22+43+20+19+19+16+96+7+86+14+19+9+24+8+193		398000000	97741	UniProt_11132019_sprot.fasta	Q9WUB3|Q8CI94	0050M_WEC000004_1083GA_DDay7_MSMS_rep1Q3-27Pxxx.3473.3749.3	3	15.16	9.83	85	383000	400	(R)	HLQIIYEINQR	(F)		9.47	16	476.265	1426.78	0.0006	0.5
Glycogen phosphorylase, muscle form	Q9WUB3	1	1.1	1023	94	1562.48	1562.48|318.41	81.3	0+17+13+4+10+6+17+3+11+13+112+29+175+4+11+2+110+6+27+6+14+7+53+6+25+34+81+20+26	0+17+13+4+10+6+17+3+11+13+112+29+175+4+11+2+110+6+27+6+14+7+53+6+25+34+81+20+26|0+34+10+95+31+15+7+7+7+37+5+22+43+20+19+19+16+96+7+86+14+19+9+24+8+193		398000000	97741	UniProt_11132019_sprot.fasta	Q9WUB3|Q8CI94	0056M_WEC000004_1111GA_DDay7_MSMS_rep1Q3-27Pxxx.4006.4006.2	2	15.16	3.57	91	961000	643	(R)	VIFLENYR	(V)		11	4	527.289	1053.57	-0.0025	-2.3
Glycogen phosphorylase, muscle form	Q9WUB3	1	1.1	1023	94	1562.48	1562.48|318.41	81.3	0+17+13+4+10+6+17+3+11+13+112+29+175+4+11+2+110+6+27+6+14+7+53+6+25+34+81+20+26	0+17+13+4+10+6+17+3+11+13+112+29+175+4+11+2+110+6+27+6+14+7+53+6+25+34+81+20+26|0+34+10+95+31+15+7+7+7+37+5+22+43+20+19+19+16+96+7+86+14+19+9+24+8+193		398000000	97741	UniProt_11132019_sprot.fasta	Q9WUB3|Q8CI94	0074M_WEC000004_1115TA_DDay7_MSMS_rep1Q3-27Pxxx.7223.7271.5	5	15.13	13.16	74.3	98400	755	(K)	QPDLFKDIVNMLMHHDR	(F)		21.57	13	422.611	2109.04	-0.0136	-6.4
Glycogen phosphorylase, muscle form	Q9WUB3	1	1.1	1023	94	1562.48	1562.48|318.41	81.3	0+17+13+4+10+6+17+3+11+13+112+29+175+4+11+2+110+6+27+6+14+7+53+6+25+34+81+20+26	0+17+13+4+10+6+17+3+11+13+112+29+175+4+11+2+110+6+27+6+14+7+53+6+25+34+81+20+26|0+34+10+95+31+15+7+7+7+37+5+22+43+20+19+19+16+96+7+86+14+19+9+24+8+193		398000000	97741	UniProt_11132019_sprot.fasta	Q9WUB3|Q8CI94	0047M_WEC000004_1031GA_DDay7_MSMS_rep1Q3-27Pxxx.4272.4304.3	3	15.11	12.61	81.9	186000	193	(K)	ARPEFTLPVHFYGR	(V)		11.53	8	563.966	1689.89	-0.0039	-2.3
Glycogen phosphorylase, muscle form	Q9WUB3	1	1.1	1023	94	1562.48	1562.48|318.41	81.3	0+17+13+4+10+6+17+3+11+13+112+29+175+4+11+2+110+6+27+6+14+7+53+6+25+34+81+20+26	0+17+13+4+10+6+17+3+11+13+112+29+175+4+11+2+110+6+27+6+14+7+53+6+25+34+81+20+26|0+34+10+95+31+15+7+7+7+37+5+22+43+20+19+19+16+96+7+86+14+19+9+24+8+193		398000000	97741	UniProt_11132019_sprot.fasta	Q9WUB3|Q8CI94	0061M_WEC000004_1031TA_DDay7_MSMS_rep1Q3-27Pxxx.5002.5002.3	3	15.11	6.01	87.1	355000	522	(K)	LLSYVDDEAFIRDVAK	(V)		14.65	6	618.657	1853.96	-0.0074	-4
Glycogen phosphorylase, muscle form	Q9WUB3	1	1.1	1023	94	1562.48	1562.48|318.41	81.3	0+17+13+4+10+6+17+3+11+13+112+29+175+4+11+2+110+6+27+6+14+7+53+6+25+34+81+20+26	0+17+13+4+10+6+17+3+11+13+112+29+175+4+11+2+110+6+27+6+14+7+53+6+25+34+81+20+26|0+34+10+95+31+15+7+7+7+37+5+22+43+20+19+19+16+96+7+86+14+19+9+24+8+193		398000000	97741	UniProt_11132019_sprot.fasta	Q9WUB3|Q8CI94	0047M_WEC000004_1031GA_DDay7_MSMS_repAQ2-27Pxxx.4329.4509.2	2	15.1	8.41	90	2120000	279	(R)	VLYPNDNFFEGK	(E)		11.73	31	721.857	1442.69	0.012	8.3
Glycogen phosphorylase, muscle form	Q9WUB3	1	1.1	1023	94	1562.48	1562.48|318.41	81.3	0+17+13+4+10+6+17+3+11+13+112+29+175+4+11+2+110+6+27+6+14+7+53+6+25+34+81+20+26	0+17+13+4+10+6+17+3+11+13+112+29+175+4+11+2+110+6+27+6+14+7+53+6+25+34+81+20+26|0+34+10+95+31+15+7+7+7+37+5+22+43+20+19+19+16+96+7+86+14+19+9+24+8+193		398000000	97741	UniProt_11132019_sprot.fasta	Q9WUB3|Q8CI94	0047M_WEC000004_1031GA_DDay7_MSMS_rep1Q3-27Pxxx.1993.1993.4	4	15.09	12.64	73.3	81400	784	(K)	CQDKVSELYKNPR	(E)	C:Carbamidomethylation,	5.27	0	409.958	1636.81	-0.0015	-0.9
Glycogen phosphorylase, muscle form	Q9WUB3	1	1.1	1023	94	1562.48	1562.48|318.41	81.3	0+17+13+4+10+6+17+3+11+13+112+29+175+4+11+2+110+6+27+6+14+7+53+6+25+34+81+20+26	0+17+13+4+10+6+17+3+11+13+112+29+175+4+11+2+110+6+27+6+14+7+53+6+25+34+81+20+26|0+34+10+95+31+15+7+7+7+37+5+22+43+20+19+19+16+96+7+86+14+19+9+24+8+193		398000000	97741	UniProt_11132019_sprot.fasta	Q9WUB3|Q8CI94	0056M_WEC000004_1111GA_DDay7_MSMS_rep1Q3-27Pxxx.5564.5696.3	3	15.09	12.11	63.7	82800	491	(R)	RWLVLCNPGLAEVIAER	(I)	C:Carbamidomethylation,	16.38	12	666.023	1996.08	-0.024	-12
Glycogen phosphorylase, muscle form	Q9WUB3	1	1.1	1023	94	1562.48	1562.48|318.41	81.3	0+17+13+4+10+6+17+3+11+13+112+29+175+4+11+2+110+6+27+6+14+7+53+6+25+34+81+20+26	0+17+13+4+10+6+17+3+11+13+112+29+175+4+11+2+110+6+27+6+14+7+53+6+25+34+81+20+26|0+34+10+95+31+15+7+7+7+37+5+22+43+20+19+19+16+96+7+86+14+19+9+24+8+193		398000000	97741	UniProt_11132019_sprot.fasta	Q9WUB3|Q8CI94	0067M_WEC000004_1061TA_DDay7_MSMS_rep1Q3-27Pxxx.2776.2776.4	4	15.08	10.76	68.7	30900	440	(R)	INMAHLCIAGSHAVNGVAR	(I)	C:Carbamidomethylation,	7.63	3	498.502	1991.01	-0.0183	-9.2
Glycogen phosphorylase, muscle form	Q9WUB3	1	1.1	1023	94	1562.48	1562.48|318.41	81.3	0+17+13+4+10+6+17+3+11+13+112+29+175+4+11+2+110+6+27+6+14+7+53+6+25+34+81+20+26	0+17+13+4+10+6+17+3+11+13+112+29+175+4+11+2+110+6+27+6+14+7+53+6+25+34+81+20+26|0+34+10+95+31+15+7+7+7+37+5+22+43+20+19+19+16+96+7+86+14+19+9+24+8+193		398000000	97741	UniProt_11132019_sprot.fasta	Q9WUB3|Q8CI94	0060M_WEC000004_1115GA_DDay7_MSMS_rep1Q3-27Pxxx.3278.3360.2	2	15.07	8.19	83.1	215000	400	(R)	HLQIIYEINQR	(F)		8.95	27	713.89	1426.78	-0.0083	-5.8
Glycogen phosphorylase, muscle form	Q9WUB3	1	1.1	1023	94	1562.48	1562.48|318.41	81.3	0+17+13+4+10+6+17+3+11+13+112+29+175+4+11+2+110+6+27+6+14+7+53+6+25+34+81+20+26	0+17+13+4+10+6+17+3+11+13+112+29+175+4+11+2+110+6+27+6+14+7+53+6+25+34+81+20+26|0+34+10+95+31+15+7+7+7+37+5+22+43+20+19+19+16+96+7+86+14+19+9+24+8+193		398000000	97741	UniProt_11132019_sprot.fasta	Q9WUB3|Q8CI94	0047M_WEC000004_1031GA_DDay7_MSMS_repAQ2-27Pxxx.1964.1964.3	3	15.06	8.69	76.4	355000	784	(K)	CQDKVSELYK	(N)	C:Carbamidomethylation,	5.08	2	423.88	1269.61	0.0095	7.5
Glycogen phosphorylase, muscle form	Q9WUB3	1	1.1	1023	94	1562.48	1562.48|318.41	81.3	0+17+13+4+10+6+17+3+11+13+112+29+175+4+11+2+110+6+27+6+14+7+53+6+25+34+81+20+26	0+17+13+4+10+6+17+3+11+13+112+29+175+4+11+2+110+6+27+6+14+7+53+6+25+34+81+20+26|0+34+10+95+31+15+7+7+7+37+5+22+43+20+19+19+16+96+7+86+14+19+9+24+8+193		398000000	97741	UniProt_11132019_sprot.fasta	Q9WUB3|Q8CI94	0050M_WEC000004_1083GA_DDay7_MSMS_rep1Q3-27Pxxx.3031.3075.2	2	15.06	5.84	91.6	523000	824	(R)	EIWGVEPSR	(Q)		8.13	4	536.775	1072.54	0.0004	0.4
Glycogen phosphorylase, muscle form	Q9WUB3	1	1.1	1023	94	1562.48	1562.48|318.41	81.3	0+17+13+4+10+6+17+3+11+13+112+29+175+4+11+2+110+6+27+6+14+7+53+6+25+34+81+20+26	0+17+13+4+10+6+17+3+11+13+112+29+175+4+11+2+110+6+27+6+14+7+53+6+25+34+81+20+26|0+34+10+95+31+15+7+7+7+37+5+22+43+20+19+19+16+96+7+86+14+19+9+24+8+193		398000000	97741	UniProt_11132019_sprot.fasta	Q9WUB3|Q8CI94	0060M_WEC000004_1115GA_DDay7_MSMS_rep1Q3-27Pxxx.4193.4193.2	2	15.06	8.41	89.3	884000	774	(K)	VFADYEEYIK	(C)		11.72	6	638.806	1276.61	-0.004	-3.2
Glycogen phosphorylase, muscle form	Q9WUB3	1	1.1	1023	94	1562.48	1562.48|318.41	81.3	0+17+13+4+10+6+17+3+11+13+112+29+175+4+11+2+110+6+27+6+14+7+53+6+25+34+81+20+26	0+17+13+4+10+6+17+3+11+13+112+29+175+4+11+2+110+6+27+6+14+7+53+6+25+34+81+20+26|0+34+10+95+31+15+7+7+7+37+5+22+43+20+19+19+16+96+7+86+14+19+9+24+8+193		398000000	97741	UniProt_11132019_sprot.fasta	Q9WUB3|Q8CI94	0047M_WEC000004_1031GA_DDay7_MSMS_repAQ2-27Pxxx.7624.7675.4	4	15.05	12.87	79	250000	755	(K)	QPDLFKDIVNMLMHHDR	(F)		21.37	12	528.018	2109.04	0.0143	6.8
Glycogen phosphorylase, muscle form	Q9WUB3	1	1.1	1023	94	1562.48	1562.48|318.41	81.3	0+17+13+4+10+6+17+3+11+13+112+29+175+4+11+2+110+6+27+6+14+7+53+6+25+34+81+20+26	0+17+13+4+10+6+17+3+11+13+112+29+175+4+11+2+110+6+27+6+14+7+53+6+25+34+81+20+26|0+34+10+95+31+15+7+7+7+37+5+22+43+20+19+19+16+96+7+86+14+19+9+24+8+193		398000000	97741	UniProt_11132019_sprot.fasta	Q9WUB3|Q8CI94	0071M_WEC000004_1112TA_DDay7_MSMS_rep1Q3-27Pxxx.5226.5253.3	3	15.05	7.3	77.8	156000	334	(K)	VAIQLNDTHPSLAIPELMR	(I)		15.15	12	706.712	2118.14	-0.0146	-6.9
Glycogen phosphorylase, muscle form	Q9WUB3	1	1.1	1023	94	1562.48	1562.48|318.41	81.3	0+17+13+4+10+6+17+3+11+13+112+29+175+4+11+2+110+6+27+6+14+7+53+6+25+34+81+20+26	0+17+13+4+10+6+17+3+11+13+112+29+175+4+11+2+110+6+27+6+14+7+53+6+25+34+81+20+26|0+34+10+95+31+15+7+7+7+37+5+22+43+20+19+19+16+96+7+86+14+19+9+24+8+193		398000000	97741	UniProt_11132019_sprot.fasta	Q9WUB3|Q8CI94	0047M_WEC000004_1031GA_DDay7_MSMS_repAQ2-27Pxxx.3391.3391.2	2	15.03	6.68	90.2	47700	18	(R)	GLAGVENVSELK	(K)		8.73	13	608.337	1215.66	0.0094	7.7
Glycogen phosphorylase, muscle form	Q9WUB3	1	1.1	1023	94	1562.48	1562.48|318.41	81.3	0+17+13+4+10+6+17+3+11+13+112+29+175+4+11+2+110+6+27+6+14+7+53+6+25+34+81+20+26	0+17+13+4+10+6+17+3+11+13+112+29+175+4+11+2+110+6+27+6+14+7+53+6+25+34+81+20+26|0+34+10+95+31+15+7+7+7+37+5+22+43+20+19+19+16+96+7+86+14+19+9+24+8+193		398000000	97741	UniProt_11132019_sprot.fasta	Q9WUB3|Q8CI94	0071M_WEC000004_1112TA_DDay7_MSMS_rep1Q3-27Pxxx.5064.5082.2	2	15.03	10.5	73.1	184000	522	(K)	LLSYVDDEAFIRDVAK	(V)		14.57	6	927.48	1853.96	-0.011	-5.9
Glycogen phosphorylase, muscle form	Q9WUB3	1	1.1	1023	94	1562.48	1562.48|318.41	81.3	0+17+13+4+10+6+17+3+11+13+112+29+175+4+11+2+110+6+27+6+14+7+53+6+25+34+81+20+26	0+17+13+4+10+6+17+3+11+13+112+29+175+4+11+2+110+6+27+6+14+7+53+6+25+34+81+20+26|0+34+10+95+31+15+7+7+7+37+5+22+43+20+19+19+16+96+7+86+14+19+9+24+8+193		398000000	97741	UniProt_11132019_sprot.fasta	Q9WUB3|Q8CI94	0074M_WEC000004_1115TA_DDay7_MSMS_rep1Q3-27Pxxx.6727.6790.3	3	15.02	9.54	53.2	171000	294	(R)	LKQEYFVVAATLQDIIR	(R)		19.7	39	669.704	2007.13	-0.0308	-15.4
Glycogen phosphorylase, muscle form	Q9WUB3	1	1.1	1023	94	1562.48	1562.48|318.41	81.3	0+17+13+4+10+6+17+3+11+13+112+29+175+4+11+2+110+6+27+6+14+7+53+6+25+34+81+20+26	0+17+13+4+10+6+17+3+11+13+112+29+175+4+11+2+110+6+27+6+14+7+53+6+25+34+81+20+26|0+34+10+95+31+15+7+7+7+37+5+22+43+20+19+19+16+96+7+86+14+19+9+24+8+193		398000000	97741	UniProt_11132019_sprot.fasta	Q9WUB3|Q8CI94	0056M_WEC000004_1111GA_DDay7_MSMS_rep1Q3-27Pxxx.3423.3473.3	3	15	9.49	86.5	184000	400	(R)	HLQIIYEINQR	(F)		9.27	7	476.265	1426.78	-0.0004	-0.3
Glycogen phosphorylase, muscle form	Q9WUB3	1	1.1	1023	94	1562.48	1562.48|318.41	81.3	0+17+13+4+10+6+17+3+11+13+112+29+175+4+11+2+110+6+27+6+14+7+53+6+25+34+81+20+26	0+17+13+4+10+6+17+3+11+13+112+29+175+4+11+2+110+6+27+6+14+7+53+6+25+34+81+20+26|0+34+10+95+31+15+7+7+7+37+5+22+43+20+19+19+16+96+7+86+14+19+9+24+8+193		398000000	97741	UniProt_11132019_sprot.fasta	Q9WUB3|Q8CI94	0061M_WEC000004_1031TA_DDay7_MSMS_rep1Q3-27Pxxx.2899.2954.2	2	15	5.36	90.7	289000	824	(R)	EIWGVEPSR	(Q)		8.02	11	536.771	1072.54	-0.0067	-6.3
Glycogen phosphorylase, muscle form	Q9WUB3	1	1.1	1023	94	1562.48	1562.48|318.41	81.3	0+17+13+4+10+6+17+3+11+13+112+29+175+4+11+2+110+6+27+6+14+7+53+6+25+34+81+20+26	0+17+13+4+10+6+17+3+11+13+112+29+175+4+11+2+110+6+27+6+14+7+53+6+25+34+81+20+26|0+34+10+95+31+15+7+7+7+37+5+22+43+20+19+19+16+96+7+86+14+19+9+24+8+193		398000000	97741	UniProt_11132019_sprot.fasta	Q9WUB3|Q8CI94	0061M_WEC000004_1031TA_DDay7_MSMS_rep1Q3-27Pxxx.4988.5006.2	2	15	10.41	68.8	139000	522	(K)	LLSYVDDEAFIRDVAK	(V)		14.65	6	927.479	1853.96	-0.0141	-7.6
Glycogen phosphorylase, muscle form	Q9WUB3	1	1.1	1023	94	1562.48	1562.48|318.41	81.3	0+17+13+4+10+6+17+3+11+13+112+29+175+4+11+2+110+6+27+6+14+7+53+6+25+34+81+20+26	0+17+13+4+10+6+17+3+11+13+112+29+175+4+11+2+110+6+27+6+14+7+53+6+25+34+81+20+26|0+34+10+95+31+15+7+7+7+37+5+22+43+20+19+19+16+96+7+86+14+19+9+24+8+193		398000000	97741	UniProt_11132019_sprot.fasta	Q9WUB3|Q8CI94	0064M_WEC000004_1083TA_DDay7_MSMS_rep1Q3-27Pxxx.4596.4596.2	2	14.99	8.29	73.6	184000	360	(R)	LDWDKAWDVTVK	(T)		13.47	4	738.378	1475.75	-0.005	-3.4
Glycogen phosphorylase, muscle form	Q9WUB3	1	1.1	1023	94	1562.48	1562.48|318.41	81.3	0+17+13+4+10+6+17+3+11+13+112+29+175+4+11+2+110+6+27+6+14+7+53+6+25+34+81+20+26	0+17+13+4+10+6+17+3+11+13+112+29+175+4+11+2+110+6+27+6+14+7+53+6+25+34+81+20+26|0+34+10+95+31+15+7+7+7+37+5+22+43+20+19+19+16+96+7+86+14+19+9+24+8+193		398000000	97741	UniProt_11132019_sprot.fasta	Q9WUB3|Q8CI94	0074M_WEC000004_1115TA_DDay7_MSMS_rep1Q3-27Pxxx.5071.5150.3	3	14.98	5.61	82.7	489000	522	(K)	LLSYVDDEAFIRDVAK	(V)		14.53	8	618.657	1853.96	-0.0077	-4.1
Glycogen phosphorylase, muscle form	Q9WUB3	1	1.1	1023	94	1562.48	1562.48|318.41	81.3	0+17+13+4+10+6+17+3+11+13+112+29+175+4+11+2+110+6+27+6+14+7+53+6+25+34+81+20+26	0+17+13+4+10+6+17+3+11+13+112+29+175+4+11+2+110+6+27+6+14+7+53+6+25+34+81+20+26|0+34+10+95+31+15+7+7+7+37+5+22+43+20+19+19+16+96+7+86+14+19+9+24+8+193		398000000	97741	UniProt_11132019_sprot.fasta	Q9WUB3|Q8CI94	0053M_WEC000004_1061GA_DDay7_MSMS_rep1Q3-27Pxxx.2401.2436.2	2	14.97	10.24	83.5	546000	186	(R)	YGNPWEK	(A)		6.23	3	447.212	893.415	0.0006	0.7
Glycogen phosphorylase, muscle form	Q9WUB3	1	1.1	1023	94	1562.48	1562.48|318.41	81.3	0+17+13+4+10+6+17+3+11+13+112+29+175+4+11+2+110+6+27+6+14+7+53+6+25+34+81+20+26	0+17+13+4+10+6+17+3+11+13+112+29+175+4+11+2+110+6+27+6+14+7+53+6+25+34+81+20+26|0+34+10+95+31+15+7+7+7+37+5+22+43+20+19+19+16+96+7+86+14+19+9+24+8+193		398000000	97741	UniProt_11132019_sprot.fasta	Q9WUB3|Q8CI94	0050M_WEC000004_1083GA_DDay7_MSMS_rep1Q3-27Pxxx.2932.2932.3	3	14.9	8.09	81.1	48300	471	(K)	DFYELEPHK	(F)		7.88	4	393.19	1177.55	0.0041	3.5
Glycogen phosphorylase, muscle form	Q9WUB3	1	1.1	1023	94	1562.48	1562.48|318.41	81.3	0+17+13+4+10+6+17+3+11+13+112+29+175+4+11+2+110+6+27+6+14+7+53+6+25+34+81+20+26	0+17+13+4+10+6+17+3+11+13+112+29+175+4+11+2+110+6+27+6+14+7+53+6+25+34+81+20+26|0+34+10+95+31+15+7+7+7+37+5+22+43+20+19+19+16+96+7+86+14+19+9+24+8+193		398000000	97741	UniProt_11132019_sprot.fasta	Q9WUB3|Q8CI94	0047M_WEC000004_1031GA_DDay7_MSMS_rep1Q3-27Pxxx.4385.4542.2	2	14.88	8.75	86.4	2340000	279	(R)	VLYPNDNFFEGK	(E)		11.97	17	721.851	1442.69	-0.0003	-0.2
Glycogen phosphorylase, muscle form	Q9WUB3	1	1.1	1023	94	1562.48	1562.48|318.41	81.3	0+17+13+4+10+6+17+3+11+13+112+29+175+4+11+2+110+6+27+6+14+7+53+6+25+34+81+20+26	0+17+13+4+10+6+17+3+11+13+112+29+175+4+11+2+110+6+27+6+14+7+53+6+25+34+81+20+26|0+34+10+95+31+15+7+7+7+37+5+22+43+20+19+19+16+96+7+86+14+19+9+24+8+193		398000000	97741	UniProt_11132019_sprot.fasta	Q9WUB3|Q8CI94	0067M_WEC000004_1061TA_DDay7_MSMS_rep1Q3-27Pxxx.4270.4270.2	2	14.88	14.08	73.6	82300	508	(R)	IGEDYISDLDQLRK	(L)		12.63	4	832.924	1664.85	-0.0081	-4.9
Glycogen phosphorylase, muscle form	Q9WUB3	1	1.1	1023	94	1562.48	1562.48|318.41	81.3	0+17+13+4+10+6+17+3+11+13+112+29+175+4+11+2+110+6+27+6+14+7+53+6+25+34+81+20+26	0+17+13+4+10+6+17+3+11+13+112+29+175+4+11+2+110+6+27+6+14+7+53+6+25+34+81+20+26|0+34+10+95+31+15+7+7+7+37+5+22+43+20+19+19+16+96+7+86+14+19+9+24+8+193		398000000	97741	UniProt_11132019_sprot.fasta	Q9WUB3|Q8CI94	0047M_WEC000004_1031GA_DDay7_MSMS_repAQ2-27Pxxx.5657.5657.2	2	14.87	10.92	78.1	757000	741	(R)	QIIEQLSSGFFSPK	(Q)		15.18	3	790.922	1580.83	0.0052	3.3
Glycogen phosphorylase, muscle form	Q9WUB3	1	1.1	1023	94	1562.48	1562.48|318.41	81.3	0+17+13+4+10+6+17+3+11+13+112+29+175+4+11+2+110+6+27+6+14+7+53+6+25+34+81+20+26	0+17+13+4+10+6+17+3+11+13+112+29+175+4+11+2+110+6+27+6+14+7+53+6+25+34+81+20+26|0+34+10+95+31+15+7+7+7+37+5+22+43+20+19+19+16+96+7+86+14+19+9+24+8+193		398000000	97741	UniProt_11132019_sprot.fasta	Q9WUB3|Q8CI94	0064M_WEC000004_1083TA_DDay7_MSMS_rep1Q3-27Pxxx.6830.6830.6	6	14.85	10.62	81.1	22400	294	(R)	LKQEYFVVAATLQDIIRRFKSSK	(F)		20.55	0	457.599	2740.55	0.0042	1.5
Glycogen phosphorylase, muscle form	Q9WUB3	1	1.1	1023	94	1562.48	1562.48|318.41	81.3	0+17+13+4+10+6+17+3+11+13+112+29+175+4+11+2+110+6+27+6+14+7+53+6+25+34+81+20+26	0+17+13+4+10+6+17+3+11+13+112+29+175+4+11+2+110+6+27+6+14+7+53+6+25+34+81+20+26|0+34+10+95+31+15+7+7+7+37+5+22+43+20+19+19+16+96+7+86+14+19+9+24+8+193		398000000	97741	UniProt_11132019_sprot.fasta	Q9WUB3|Q8CI94	0047M_WEC000004_1031GA_DDay7_MSMS_rep1Q3-27Pxxx.5002.5002.2	2	14.82	5.36	85.4	96700	522	(K)	LLSYVDDEAFIR	(D)		13.53	3	720.873	1440.74	0.0009	0.6
Glycogen phosphorylase, muscle form	Q9WUB3	1	1.1	1023	94	1562.48	1562.48|318.41	81.3	0+17+13+4+10+6+17+3+11+13+112+29+175+4+11+2+110+6+27+6+14+7+53+6+25+34+81+20+26	0+17+13+4+10+6+17+3+11+13+112+29+175+4+11+2+110+6+27+6+14+7+53+6+25+34+81+20+26|0+34+10+95+31+15+7+7+7+37+5+22+43+20+19+19+16+96+7+86+14+19+9+24+8+193		398000000	97741	UniProt_11132019_sprot.fasta	Q9WUB3|Q8CI94	0060M_WEC000004_1115GA_DDay7_MSMS_rep1Q3-27Pxxx.5404.5417.3	3	14.82	13.31	74.4	78200	741	(R)	QIIEQLSSGFFSPK	(Q)		15.23	7	527.613	1580.83	-0.0067	-4.2
Glycogen phosphorylase, muscle form	Q9WUB3	1	1.1	1023	94	1562.48	1562.48|318.41	81.3	0+17+13+4+10+6+17+3+11+13+112+29+175+4+11+2+110+6+27+6+14+7+53+6+25+34+81+20+26	0+17+13+4+10+6+17+3+11+13+112+29+175+4+11+2+110+6+27+6+14+7+53+6+25+34+81+20+26|0+34+10+95+31+15+7+7+7+37+5+22+43+20+19+19+16+96+7+86+14+19+9+24+8+193		398000000	97741	UniProt_11132019_sprot.fasta	Q9WUB3|Q8CI94	0061M_WEC000004_1031TA_DDay7_MSMS_rep1Q3-27Pxxx.6851.6851.5	5	14.82	13.46	55.5	57600	294	(R)	LKQEYFVVAATLQDIIRRFKSSK	(F)		20.63	5	548.912	2740.55	-0.0222	-8.1
Glycogen phosphorylase, muscle form	Q9WUB3	1	1.1	1023	94	1562.48	1562.48|318.41	81.3	0+17+13+4+10+6+17+3+11+13+112+29+175+4+11+2+110+6+27+6+14+7+53+6+25+34+81+20+26	0+17+13+4+10+6+17+3+11+13+112+29+175+4+11+2+110+6+27+6+14+7+53+6+25+34+81+20+26|0+34+10+95+31+15+7+7+7+37+5+22+43+20+19+19+16+96+7+86+14+19+9+24+8+193		398000000	97741	UniProt_11132019_sprot.fasta	Q9WUB3|Q8CI94	0071M_WEC000004_1112TA_DDay7_MSMS_rep1Q3-27Pxxx.4241.4287.3	3	14.81	11.84	76.3	279000	657	(K)	VIPAADLSEQISTAGTEASGTGNMK	(F)		12.05	14	816.731	2448.19	-0.0149	-6.1
Glycogen phosphorylase, muscle form	Q9WUB3	1	1.1	1023	94	1562.48	1562.48|318.41	81.3	0+17+13+4+10+6+17+3+11+13+112+29+175+4+11+2+110+6+27+6+14+7+53+6+25+34+81+20+26	0+17+13+4+10+6+17+3+11+13+112+29+175+4+11+2+110+6+27+6+14+7+53+6+25+34+81+20+26|0+34+10+95+31+15+7+7+7+37+5+22+43+20+19+19+16+96+7+86+14+19+9+24+8+193		398000000	97741	UniProt_11132019_sprot.fasta	Q9WUB3|Q8CI94	0074M_WEC000004_1115TA_DDay7_MSMS_rep1Q3-27Pxxx.4123.4196.3	3	14.81	4.67	85.5	270000	279	(R)	VLYPNDNFFEGKELR	(L)		11.83	15	614.309	1840.92	-0.0112	-6.1
Glycogen phosphorylase, muscle form	Q9WUB3	1	1.1	1023	94	1562.48	1562.48|318.41	81.3	0+17+13+4+10+6+17+3+11+13+112+29+175+4+11+2+110+6+27+6+14+7+53+6+25+34+81+20+26	0+17+13+4+10+6+17+3+11+13+112+29+175+4+11+2+110+6+27+6+14+7+53+6+25+34+81+20+26|0+34+10+95+31+15+7+7+7+37+5+22+43+20+19+19+16+96+7+86+14+19+9+24+8+193		398000000	97741	UniProt_11132019_sprot.fasta	Q9WUB3|Q8CI94	0047M_WEC000004_1031GA_DDay7_MSMS_rep1Q3-27Pxxx.3126.3126.2	2	14.8	5.25	91	824000	824	(R)	EIWGVEPSR	(Q)		8.17	4	536.774	1072.54	-0.0015	-1.4
Glycogen phosphorylase, muscle form	Q9WUB3	1	1.1	1023	94	1562.48	1562.48|318.41	81.3	0+17+13+4+10+6+17+3+11+13+112+29+175+4+11+2+110+6+27+6+14+7+53+6+25+34+81+20+26	0+17+13+4+10+6+17+3+11+13+112+29+175+4+11+2+110+6+27+6+14+7+53+6+25+34+81+20+26|0+34+10+95+31+15+7+7+7+37+5+22+43+20+19+19+16+96+7+86+14+19+9+24+8+193		398000000	97741	UniProt_11132019_sprot.fasta	Q9WUB3|Q8CI94	0071M_WEC000004_1112TA_DDay7_MSMS_rep1Q3-27Pxxx.5083.5083.3	3	14.8	11.8	61.8	241000	577	(R)	QLLNCLHIITLYNR	(I)	C:Carbamidomethylation,	14.62	3	590.991	1770.97	-0.0091	-5.1
Glycogen phosphorylase, muscle form	Q9WUB3	1	1.1	1023	94	1562.48	1562.48|318.41	81.3	0+17+13+4+10+6+17+3+11+13+112+29+175+4+11+2+110+6+27+6+14+7+53+6+25+34+81+20+26	0+17+13+4+10+6+17+3+11+13+112+29+175+4+11+2+110+6+27+6+14+7+53+6+25+34+81+20+26|0+34+10+95+31+15+7+7+7+37+5+22+43+20+19+19+16+96+7+86+14+19+9+24+8+193		398000000	97741	UniProt_11132019_sprot.fasta	Q9WUB3|Q8CI94	0071M_WEC000004_1112TA_DDay7_MSMS_rep1Q3-27Pxxx.3986.4006.2	2	14.76	1.55	94	1020000	643	(R)	VIFLENYR	(V)		11.33	7	527.288	1053.57	-0.0049	-4.6
Glycogen phosphorylase, muscle form	Q9WUB3	1	1.1	1023	94	1562.48	1562.48|318.41	81.3	0+17+13+4+10+6+17+3+11+13+112+29+175+4+11+2+110+6+27+6+14+7+53+6+25+34+81+20+26	0+17+13+4+10+6+17+3+11+13+112+29+175+4+11+2+110+6+27+6+14+7+53+6+25+34+81+20+26|0+34+10+95+31+15+7+7+7+37+5+22+43+20+19+19+16+96+7+86+14+19+9+24+8+193		398000000	97741	UniProt_11132019_sprot.fasta	Q9WUB3|Q8CI94	0047M_WEC000004_1031GA_DDay7_MSMS_repAQ2-27Pxxx.7542.7601.4	4	14.75	14.75	73.1	170000	372	(K)	TCAYTNHTVLPEALERWPVHLMETLLPR	(H)	C:Carbamidomethylation,	21.07	5	837.684	3347.7	0.0135	4
Glycogen phosphorylase, muscle form	Q9WUB3	1	1.1	1023	94	1562.48	1562.48|318.41	81.3	0+17+13+4+10+6+17+3+11+13+112+29+175+4+11+2+110+6+27+6+14+7+53+6+25+34+81+20+26	0+17+13+4+10+6+17+3+11+13+112+29+175+4+11+2+110+6+27+6+14+7+53+6+25+34+81+20+26|0+34+10+95+31+15+7+7+7+37+5+22+43+20+19+19+16+96+7+86+14+19+9+24+8+193		398000000	97741	UniProt_11132019_sprot.fasta	Q9WUB3|Q8CI94	0056M_WEC000004_1111GA_DDay7_MSMS_rep1Q3-27Pxxx.4219.4219.2	2	14.74	9.1	90.5	99000	162	(R)	YEFGIFNQK	(I)		11.65	3	573.284	1145.56	-0.0024	-2.1
Glycogen phosphorylase, muscle form	Q9WUB3	1	1.1	1023	94	1562.48	1562.48|318.41	81.3	0+17+13+4+10+6+17+3+11+13+112+29+175+4+11+2+110+6+27+6+14+7+53+6+25+34+81+20+26	0+17+13+4+10+6+17+3+11+13+112+29+175+4+11+2+110+6+27+6+14+7+53+6+25+34+81+20+26|0+34+10+95+31+15+7+7+7+37+5+22+43+20+19+19+16+96+7+86+14+19+9+24+8+193		398000000	97741	UniProt_11132019_sprot.fasta	Q9WUB3|Q8CI94	0067M_WEC000004_1061TA_DDay7_MSMS_rep1Q3-27Pxxx.6800.6816.5	5	14.72	9.89	75.9	55500	294	(R)	LKQEYFVVAATLQDIIRRFKSSK	(F)		20.88	9	548.914	2740.55	-0.0101	-3.7
Glycogen phosphorylase, muscle form	Q9WUB3	1	1.1	1023	94	1562.48	1562.48|318.41	81.3	0+17+13+4+10+6+17+3+11+13+112+29+175+4+11+2+110+6+27+6+14+7+53+6+25+34+81+20+26	0+17+13+4+10+6+17+3+11+13+112+29+175+4+11+2+110+6+27+6+14+7+53+6+25+34+81+20+26|0+34+10+95+31+15+7+7+7+37+5+22+43+20+19+19+16+96+7+86+14+19+9+24+8+193		398000000	97741	UniProt_11132019_sprot.fasta	Q9WUB3|Q8CI94	0067M_WEC000004_1061TA_DDay7_MSMS_rep1Q3-27Pxxx.2455.2455.3	3	14.68	7.2	84.7	161000	18	(R)	GLAGVENVSELKK	(N)		6.6	0	448.587	1343.75	-0.0051	-3.8
Glycogen phosphorylase, muscle form	Q9WUB3	1	1.1	1023	94	1562.48	1562.48|318.41	81.3	0+17+13+4+10+6+17+3+11+13+112+29+175+4+11+2+110+6+27+6+14+7+53+6+25+34+81+20+26	0+17+13+4+10+6+17+3+11+13+112+29+175+4+11+2+110+6+27+6+14+7+53+6+25+34+81+20+26|0+34+10+95+31+15+7+7+7+37+5+22+43+20+19+19+16+96+7+86+14+19+9+24+8+193		398000000	97741	UniProt_11132019_sprot.fasta	Q9WUB3|Q8CI94	0053M_WEC000004_1061GA_DDay7_MSMS_rep1Q3-27Pxxx.7847.7868.2	2	14.67	8.84	80	1090000	257	(K)	DFNVGGYIQAVLDR	(N)		21.37	79	783.899	1566.79	-0.001	-0.6
Glycogen phosphorylase, muscle form	Q9WUB3	1	1.1	1023	94	1562.48	1562.48|318.41	81.3	0+17+13+4+10+6+17+3+11+13+112+29+175+4+11+2+110+6+27+6+14+7+53+6+25+34+81+20+26	0+17+13+4+10+6+17+3+11+13+112+29+175+4+11+2+110+6+27+6+14+7+53+6+25+34+81+20+26|0+34+10+95+31+15+7+7+7+37+5+22+43+20+19+19+16+96+7+86+14+19+9+24+8+193		398000000	97741	UniProt_11132019_sprot.fasta	Q9WUB3|Q8CI94	0071M_WEC000004_1112TA_DDay7_MSMS_rep1Q3-27Pxxx.3005.3043.2	2	14.65	5.42	89.7	502000	824	(R)	EIWGVEPSR	(Q)		8.22	7	536.772	1072.54	-0.0052	-4.8
Glycogen phosphorylase, muscle form	Q9WUB3	1	1.1	1023	94	1562.48	1562.48|318.41	81.3	0+17+13+4+10+6+17+3+11+13+112+29+175+4+11+2+110+6+27+6+14+7+53+6+25+34+81+20+26	0+17+13+4+10+6+17+3+11+13+112+29+175+4+11+2+110+6+27+6+14+7+53+6+25+34+81+20+26|0+34+10+95+31+15+7+7+7+37+5+22+43+20+19+19+16+96+7+86+14+19+9+24+8+193		398000000	97741	UniProt_11132019_sprot.fasta	Q9WUB3|Q8CI94	0071M_WEC000004_1112TA_DDay7_MSMS_rep1Q3-27Pxxx.1045.1045.3	3	14.64	1.73	81.6	1160000	459	(R)	IHSEILKK	(T)		2.95	0	323.201	967.593	-0.0045	-4.7
Glycogen phosphorylase, muscle form	Q9WUB3	1	1.1	1023	94	1562.48	1562.48|318.41	81.3	0+17+13+4+10+6+17+3+11+13+112+29+175+4+11+2+110+6+27+6+14+7+53+6+25+34+81+20+26	0+17+13+4+10+6+17+3+11+13+112+29+175+4+11+2+110+6+27+6+14+7+53+6+25+34+81+20+26|0+34+10+95+31+15+7+7+7+37+5+22+43+20+19+19+16+96+7+86+14+19+9+24+8+193		398000000	97741	UniProt_11132019_sprot.fasta	Q9WUB3|Q8CI94	0047M_WEC000004_1031GA_DDay7_MSMS_rep1Q3-27Pxxx.4133.4133.2	2	14.63	1.56	90.3	1010000	643	(R)	VIFLENYR	(V)		11.07	3	527.289	1053.57	-0.0013	-1.2
Glycogen phosphorylase, muscle form	Q9WUB3	1	1.1	1023	94	1562.48	1562.48|318.41	81.3	0+17+13+4+10+6+17+3+11+13+112+29+175+4+11+2+110+6+27+6+14+7+53+6+25+34+81+20+26	0+17+13+4+10+6+17+3+11+13+112+29+175+4+11+2+110+6+27+6+14+7+53+6+25+34+81+20+26|0+34+10+95+31+15+7+7+7+37+5+22+43+20+19+19+16+96+7+86+14+19+9+24+8+193		398000000	97741	UniProt_11132019_sprot.fasta	Q9WUB3|Q8CI94	0047M_WEC000004_1031GA_DDay7_MSMS_repAQ2-27Pxxx.7629.7681.5	5	14.61	12.64	75	108000	755	(K)	QPDLFKDIVNMLMHHDR	(F)		21.3	8	422.616	2109.04	0.0168	8
Glycogen phosphorylase, muscle form	Q9WUB3	1	1.1	1023	94	1562.48	1562.48|318.41	81.3	0+17+13+4+10+6+17+3+11+13+112+29+175+4+11+2+110+6+27+6+14+7+53+6+25+34+81+20+26	0+17+13+4+10+6+17+3+11+13+112+29+175+4+11+2+110+6+27+6+14+7+53+6+25+34+81+20+26|0+34+10+95+31+15+7+7+7+37+5+22+43+20+19+19+16+96+7+86+14+19+9+24+8+193		398000000	97741	UniProt_11132019_sprot.fasta	Q9WUB3|Q8CI94	0064M_WEC000004_1083TA_DDay7_MSMS_rep1Q3-27Pxxx.5263.5263.3	3	14.6	14.6	67.6	13800	741	(R)	QIIEQLSSGFFSPK	(Q)		15.52	0	527.613	1580.83	-0.0082	-5.2
Glycogen phosphorylase, muscle form	Q9WUB3	1	1.1	1023	94	1562.48	1562.48|318.41	81.3	0+17+13+4+10+6+17+3+11+13+112+29+175+4+11+2+110+6+27+6+14+7+53+6+25+34+81+20+26	0+17+13+4+10+6+17+3+11+13+112+29+175+4+11+2+110+6+27+6+14+7+53+6+25+34+81+20+26|0+34+10+95+31+15+7+7+7+37+5+22+43+20+19+19+16+96+7+86+14+19+9+24+8+193		398000000	97741	UniProt_11132019_sprot.fasta	Q9WUB3|Q8CI94	0053M_WEC000004_1061GA_DDay7_MSMS_rep1Q3-27Pxxx.4515.4515.4	4	14.59	7.66	76	34300	657	(K)	VIPAADLSEQISTAGTEASGTGNMK	(F)		12	3	612.802	2448.19	-0.0061	-2.5
Glycogen phosphorylase, muscle form	Q9WUB3	1	1.1	1023	94	1562.48	1562.48|318.41	81.3	0+17+13+4+10+6+17+3+11+13+112+29+175+4+11+2+110+6+27+6+14+7+53+6+25+34+81+20+26	0+17+13+4+10+6+17+3+11+13+112+29+175+4+11+2+110+6+27+6+14+7+53+6+25+34+81+20+26|0+34+10+95+31+15+7+7+7+37+5+22+43+20+19+19+16+96+7+86+14+19+9+24+8+193		398000000	97741	UniProt_11132019_sprot.fasta	Q9WUB3|Q8CI94	0050M_WEC000004_1083GA_DDay7_MSMS_rep1Q3-27Pxxx.4083.4083.4	4	14.55	10.7	72.2	65700	761	(K)	DIVNMLMHHDR	(F)		11.17	4	345.919	1380.65	0.0032	2.3
Glycogen phosphorylase, muscle form	Q9WUB3	1	1.1	1023	94	1562.48	1562.48|318.41	81.3	0+17+13+4+10+6+17+3+11+13+112+29+175+4+11+2+110+6+27+6+14+7+53+6+25+34+81+20+26	0+17+13+4+10+6+17+3+11+13+112+29+175+4+11+2+110+6+27+6+14+7+53+6+25+34+81+20+26|0+34+10+95+31+15+7+7+7+37+5+22+43+20+19+19+16+96+7+86+14+19+9+24+8+193		398000000	97741	UniProt_11132019_sprot.fasta	Q9WUB3|Q8CI94	0074M_WEC000004_1115TA_DDay7_MSMS_rep1Q3-27Pxxx.4362.4362.2	2	14.54	13.71	66.6	467000	508	(R)	IGEDYISDLDQLRK	(L)		12.47	7	832.924	1664.85	-0.0078	-4.7
Glycogen phosphorylase, muscle form	Q9WUB3	1	1.1	1023	94	1562.48	1562.48|318.41	81.3	0+17+13+4+10+6+17+3+11+13+112+29+175+4+11+2+110+6+27+6+14+7+53+6+25+34+81+20+26	0+17+13+4+10+6+17+3+11+13+112+29+175+4+11+2+110+6+27+6+14+7+53+6+25+34+81+20+26|0+34+10+95+31+15+7+7+7+37+5+22+43+20+19+19+16+96+7+86+14+19+9+24+8+193		398000000	97741	UniProt_11132019_sprot.fasta	Q9WUB3|Q8CI94	0056M_WEC000004_1111GA_DDay7_MSMS_rep1Q3-27Pxxx.5501.5501.2	2	14.53	12.64	71	195000	388	(R)	WPVHLMETLLPR	(H)		15.5	77	746.403	1491.81	-0.016	-10.7
Glycogen phosphorylase, muscle form	Q9WUB3	1	1.1	1023	94	1562.48	1562.48|318.41	81.3	0+17+13+4+10+6+17+3+11+13+112+29+175+4+11+2+110+6+27+6+14+7+53+6+25+34+81+20+26	0+17+13+4+10+6+17+3+11+13+112+29+175+4+11+2+110+6+27+6+14+7+53+6+25+34+81+20+26|0+34+10+95+31+15+7+7+7+37+5+22+43+20+19+19+16+96+7+86+14+19+9+24+8+193		398000000	97741	UniProt_11132019_sprot.fasta	Q9WUB3|Q8CI94	0061M_WEC000004_1031TA_DDay7_MSMS_rep1Q3-27Pxxx.4096.4143.2	2	14.52	7.49	80.8	118000	774	(K)	VFADYEEYIK	(C)		11.98	3	638.803	1276.61	-0.01	-7.8
Glycogen phosphorylase, muscle form	Q9WUB3	1	1.1	1023	94	1562.48	1562.48|318.41	81.3	0+17+13+4+10+6+17+3+11+13+112+29+175+4+11+2+110+6+27+6+14+7+53+6+25+34+81+20+26	0+17+13+4+10+6+17+3+11+13+112+29+175+4+11+2+110+6+27+6+14+7+53+6+25+34+81+20+26|0+34+10+95+31+15+7+7+7+37+5+22+43+20+19+19+16+96+7+86+14+19+9+24+8+193		398000000	97741	UniProt_11132019_sprot.fasta	Q9WUB3|Q8CI94	0064M_WEC000004_1083TA_DDay7_MSMS_rep1Q3-27Pxxx.6825.6825.5	5	14.52	10.96	77.3	42900	294	(R)	LKQEYFVVAATLQDIIRRFKSSK	(F)		20.55	4	548.912	2740.55	-0.0188	-6.9
Glycogen phosphorylase, muscle form	Q9WUB3	1	1.1	1023	94	1562.48	1562.48|318.41	81.3	0+17+13+4+10+6+17+3+11+13+112+29+175+4+11+2+110+6+27+6+14+7+53+6+25+34+81+20+26	0+17+13+4+10+6+17+3+11+13+112+29+175+4+11+2+110+6+27+6+14+7+53+6+25+34+81+20+26|0+34+10+95+31+15+7+7+7+37+5+22+43+20+19+19+16+96+7+86+14+19+9+24+8+193		398000000	97741	UniProt_11132019_sprot.fasta	Q9WUB3|Q8CI94	0067M_WEC000004_1061TA_DDay7_MSMS_rep1Q3-27Pxxx.1066.1066.3	3	14.52	1.44	77.8	225000	459	(R)	IHSEILKK	(T)		3.02	4	323.201	967.593	-0.0041	-4.2
Glycogen phosphorylase, muscle form	Q9WUB3	1	1.1	1023	94	1562.48	1562.48|318.41	81.3	0+17+13+4+10+6+17+3+11+13+112+29+175+4+11+2+110+6+27+6+14+7+53+6+25+34+81+20+26	0+17+13+4+10+6+17+3+11+13+112+29+175+4+11+2+110+6+27+6+14+7+53+6+25+34+81+20+26|0+34+10+95+31+15+7+7+7+37+5+22+43+20+19+19+16+96+7+86+14+19+9+24+8+193		398000000	97741	UniProt_11132019_sprot.fasta	Q9WUB3|Q8CI94	0047M_WEC000004_1031GA_DDay7_MSMS_rep1Q3-27Pxxx.7531.7588.3	3	14.5	8.08	93.1	85800	257	(K)	DFNVGGYIQAVLDR	(N)		21	42	522.933	1566.79	-0.0058	-3.7
Glycogen phosphorylase, muscle form	Q9WUB3	1	1.1	1023	94	1562.48	1562.48|318.41	81.3	0+17+13+4+10+6+17+3+11+13+112+29+175+4+11+2+110+6+27+6+14+7+53+6+25+34+81+20+26	0+17+13+4+10+6+17+3+11+13+112+29+175+4+11+2+110+6+27+6+14+7+53+6+25+34+81+20+26|0+34+10+95+31+15+7+7+7+37+5+22+43+20+19+19+16+96+7+86+14+19+9+24+8+193		398000000	97741	UniProt_11132019_sprot.fasta	Q9WUB3|Q8CI94	0047M_WEC000004_1031GA_DDay7_MSMS_repAQ2-27Pxxx.4865.4865.4	4	14.5	10.82	76.7	36700	521	(R)	KLLSYVDDEAFIRDVAK	(V)		12.93	2	496.275	1982.06	0.0205	10.4
Glycogen phosphorylase, muscle form	Q9WUB3	1	1.1	1023	94	1562.48	1562.48|318.41	81.3	0+17+13+4+10+6+17+3+11+13+112+29+175+4+11+2+110+6+27+6+14+7+53+6+25+34+81+20+26	0+17+13+4+10+6+17+3+11+13+112+29+175+4+11+2+110+6+27+6+14+7+53+6+25+34+81+20+26|0+34+10+95+31+15+7+7+7+37+5+22+43+20+19+19+16+96+7+86+14+19+9+24+8+193		398000000	97741	UniProt_11132019_sprot.fasta	Q9WUB3|Q8CI94	0074M_WEC000004_1115TA_DDay7_MSMS_rep1Q3-27Pxxx.7847.7847.6	6	14.49	10.97	66	90800	610	(K)	AAPGYHMAKMIIKLITAIGDVVNHDPAVGDRLR	(V)		23.75	4	591.317	3542.91	-0.0432	-12.2
Glycogen phosphorylase, muscle form	Q9WUB3	1	1.1	1023	94	1562.48	1562.48|318.41	81.3	0+17+13+4+10+6+17+3+11+13+112+29+175+4+11+2+110+6+27+6+14+7+53+6+25+34+81+20+26	0+17+13+4+10+6+17+3+11+13+112+29+175+4+11+2+110+6+27+6+14+7+53+6+25+34+81+20+26|0+34+10+95+31+15+7+7+7+37+5+22+43+20+19+19+16+96+7+86+14+19+9+24+8+193		398000000	97741	UniProt_11132019_sprot.fasta	Q9WUB3|Q8CI94	0047M_WEC000004_1031GA_DDay7_MSMS_repAQ2-27Pxxx.4109.4109.2	2	14.47	8.81	73.5	70200	467	(K)	TIFKDFYELEPHKFQNK	(T)		10.83	9	1092.56	2184.11	0.0058	2.7
Glycogen phosphorylase, muscle form	Q9WUB3	1	1.1	1023	94	1562.48	1562.48|318.41	81.3	0+17+13+4+10+6+17+3+11+13+112+29+175+4+11+2+110+6+27+6+14+7+53+6+25+34+81+20+26	0+17+13+4+10+6+17+3+11+13+112+29+175+4+11+2+110+6+27+6+14+7+53+6+25+34+81+20+26|0+34+10+95+31+15+7+7+7+37+5+22+43+20+19+19+16+96+7+86+14+19+9+24+8+193		398000000	97741	UniProt_11132019_sprot.fasta	Q9WUB3|Q8CI94	0050M_WEC000004_1083GA_DDay7_MSMS_rep1Q3-27Pxxx.1018.1018.3	3	14.47	6.92	76.9	468000	610	(K)	AAPGYHMAK	(M)		2.9	2	315.826	945.461	0.0018	1.9
Glycogen phosphorylase, muscle form	Q9WUB3	1	1.1	1023	94	1562.48	1562.48|318.41	81.3	0+17+13+4+10+6+17+3+11+13+112+29+175+4+11+2+110+6+27+6+14+7+53+6+25+34+81+20+26	0+17+13+4+10+6+17+3+11+13+112+29+175+4+11+2+110+6+27+6+14+7+53+6+25+34+81+20+26|0+34+10+95+31+15+7+7+7+37+5+22+43+20+19+19+16+96+7+86+14+19+9+24+8+193		398000000	97741	UniProt_11132019_sprot.fasta	Q9WUB3|Q8CI94	0047M_WEC000004_1031GA_DDay7_MSMS_repAQ2-27Pxxx.7647.7647.4	4	14.45	10.45	65.7	19500	729	(N)	AQEYYDRIPELRQIIEQLSSGFFSPK	(Q)		21.73	0	779.418	3114.59	0.0628	20.2
Glycogen phosphorylase, muscle form	Q9WUB3	1	1.1	1023	94	1562.48	1562.48|318.41	81.3	0+17+13+4+10+6+17+3+11+13+112+29+175+4+11+2+110+6+27+6+14+7+53+6+25+34+81+20+26	0+17+13+4+10+6+17+3+11+13+112+29+175+4+11+2+110+6+27+6+14+7+53+6+25+34+81+20+26|0+34+10+95+31+15+7+7+7+37+5+22+43+20+19+19+16+96+7+86+14+19+9+24+8+193		398000000	97741	UniProt_11132019_sprot.fasta	Q9WUB3|Q8CI94	0047M_WEC000004_1031GA_DDay7_MSMS_repAQ2-27Pxxx.7886.7886.3	3	14.45	14.64	53.3	191000	249	(K)	APNDFNLKDFNVGGYIQAVLDRNLAENISR	(V)		22.1	8	1121.91	3363.71	0.0184	5.5
Glycogen phosphorylase, muscle form	Q9WUB3	1	1.1	1023	94	1562.48	1562.48|318.41	81.3	0+17+13+4+10+6+17+3+11+13+112+29+175+4+11+2+110+6+27+6+14+7+53+6+25+34+81+20+26	0+17+13+4+10+6+17+3+11+13+112+29+175+4+11+2+110+6+27+6+14+7+53+6+25+34+81+20+26|0+34+10+95+31+15+7+7+7+37+5+22+43+20+19+19+16+96+7+86+14+19+9+24+8+193		398000000	97741	UniProt_11132019_sprot.fasta	Q9WUB3|Q8CI94	0053M_WEC000004_1061GA_DDay7_MSMS_rep1Q3-27Pxxx.8215.8215.3	3	14.45	11.5	79.2	152000	140	(R)	LAACFLDSMATLGLAAYGYGIR	(Y)	C:Carbamidomethylation,	23.22	13	778.724	2334.16	-0.0059	-2.5
Glycogen phosphorylase, muscle form	Q9WUB3	1	1.1	1023	94	1562.48	1562.48|318.41	81.3	0+17+13+4+10+6+17+3+11+13+112+29+175+4+11+2+110+6+27+6+14+7+53+6+25+34+81+20+26	0+17+13+4+10+6+17+3+11+13+112+29+175+4+11+2+110+6+27+6+14+7+53+6+25+34+81+20+26|0+34+10+95+31+15+7+7+7+37+5+22+43+20+19+19+16+96+7+86+14+19+9+24+8+193		398000000	97741	UniProt_11132019_sprot.fasta	Q9WUB3|Q8CI94	0060M_WEC000004_1115GA_DDay7_MSMS_rep1Q3-27Pxxx.5144.5144.2	2	14.44	11.7	72.2	125000	577	(R)	QLLNCLHIITLYNR	(I)	C:Carbamidomethylation,	15.1	4	885.982	1770.97	-0.0124	-7
Glycogen phosphorylase, muscle form	Q9WUB3	1	1.1	1023	94	1562.48	1562.48|318.41	81.3	0+17+13+4+10+6+17+3+11+13+112+29+175+4+11+2+110+6+27+6+14+7+53+6+25+34+81+20+26	0+17+13+4+10+6+17+3+11+13+112+29+175+4+11+2+110+6+27+6+14+7+53+6+25+34+81+20+26|0+34+10+95+31+15+7+7+7+37+5+22+43+20+19+19+16+96+7+86+14+19+9+24+8+193		398000000	97741	UniProt_11132019_sprot.fasta	Q9WUB3|Q8CI94	0047M_WEC000004_1031GA_DDay7_MSMS_repAQ2-27Pxxx.3850.3850.3	3	14.43	10.08	83.9	56500	774	(K)	VFADYEEYIKCQDK	(V)	C:Carbamidomethylation,	10.07	7	603.283	1807.82	0.014	7.7
Glycogen phosphorylase, muscle form	Q9WUB3	1	1.1	1023	94	1562.48	1562.48|318.41	81.3	0+17+13+4+10+6+17+3+11+13+112+29+175+4+11+2+110+6+27+6+14+7+53+6+25+34+81+20+26	0+17+13+4+10+6+17+3+11+13+112+29+175+4+11+2+110+6+27+6+14+7+53+6+25+34+81+20+26|0+34+10+95+31+15+7+7+7+37+5+22+43+20+19+19+16+96+7+86+14+19+9+24+8+193		398000000	97741	UniProt_11132019_sprot.fasta	Q9WUB3|Q8CI94	0047M_WEC000004_1031GA_DDay7_MSMS_repAQ2-27Pxxx.7321.7321.5	5	14.43	8.44	69.4	93700	294	(R)	LKQEYFVVAATLQDIIRRFKSSK	(F)		20.27	8	548.922	2740.55	0.0282	10.3
Glycogen phosphorylase, muscle form	Q9WUB3	1	1.1	1023	94	1562.48	1562.48|318.41	81.3	0+17+13+4+10+6+17+3+11+13+112+29+175+4+11+2+110+6+27+6+14+7+53+6+25+34+81+20+26	0+17+13+4+10+6+17+3+11+13+112+29+175+4+11+2+110+6+27+6+14+7+53+6+25+34+81+20+26|0+34+10+95+31+15+7+7+7+37+5+22+43+20+19+19+16+96+7+86+14+19+9+24+8+193		398000000	97741	UniProt_11132019_sprot.fasta	Q9WUB3|Q8CI94	0056M_WEC000004_1111GA_DDay7_MSMS_rep1Q3-27Pxxx.1006.1006.3	3	14.42	1.45	82	621000	459	(R)	IHSEILKK	(T)		2.88	3	323.202	967.593	-0.002	-2.1
Glycogen phosphorylase, muscle form	Q9WUB3	1	1.1	1023	94	1562.48	1562.48|318.41	81.3	0+17+13+4+10+6+17+3+11+13+112+29+175+4+11+2+110+6+27+6+14+7+53+6+25+34+81+20+26	0+17+13+4+10+6+17+3+11+13+112+29+175+4+11+2+110+6+27+6+14+7+53+6+25+34+81+20+26|0+34+10+95+31+15+7+7+7+37+5+22+43+20+19+19+16+96+7+86+14+19+9+24+8+193		398000000	97741	UniProt_11132019_sprot.fasta	Q9WUB3|Q8CI94	0067M_WEC000004_1061TA_DDay7_MSMS_rep1Q3-27Pxxx.4525.4553.3	3	14.42	6.33	75.2	29900	360	(R)	LDWDKAWDVTVK	(T)		13.43	4	492.586	1475.75	-0.0093	-6.3
Glycogen phosphorylase, muscle form	Q9WUB3	1	1.1	1023	94	1562.48	1562.48|318.41	81.3	0+17+13+4+10+6+17+3+11+13+112+29+175+4+11+2+110+6+27+6+14+7+53+6+25+34+81+20+26	0+17+13+4+10+6+17+3+11+13+112+29+175+4+11+2+110+6+27+6+14+7+53+6+25+34+81+20+26|0+34+10+95+31+15+7+7+7+37+5+22+43+20+19+19+16+96+7+86+14+19+9+24+8+193		398000000	97741	UniProt_11132019_sprot.fasta	Q9WUB3|Q8CI94	0047M_WEC000004_1031GA_DDay7_MSMS_rep1Q3-27Pxxx.7920.7920.4	4	14.38	9.1	83.4	615000	249	(K)	APNDFNLKDFNVGGYIQAVLDRNLAENISR	(V)		22.15	0	841.684	3363.71	0.0045	1.3
Glycogen phosphorylase, muscle form	Q9WUB3	1	1.1	1023	94	1562.48	1562.48|318.41	81.3	0+17+13+4+10+6+17+3+11+13+112+29+175+4+11+2+110+6+27+6+14+7+53+6+25+34+81+20+26	0+17+13+4+10+6+17+3+11+13+112+29+175+4+11+2+110+6+27+6+14+7+53+6+25+34+81+20+26|0+34+10+95+31+15+7+7+7+37+5+22+43+20+19+19+16+96+7+86+14+19+9+24+8+193		398000000	97741	UniProt_11132019_sprot.fasta	Q9WUB3|Q8CI94	0064M_WEC000004_1083TA_DDay7_MSMS_rep1Q3-27Pxxx.4999.5021.2	2	14.36	10.06	63.8	138000	522	(K)	LLSYVDDEAFIRDVAK	(V)		14.7	3	927.481	1853.96	-0.0094	-5.1
Glycogen phosphorylase, muscle form	Q9WUB3	1	1.1	1023	94	1562.48	1562.48|318.41	81.3	0+17+13+4+10+6+17+3+11+13+112+29+175+4+11+2+110+6+27+6+14+7+53+6+25+34+81+20+26	0+17+13+4+10+6+17+3+11+13+112+29+175+4+11+2+110+6+27+6+14+7+53+6+25+34+81+20+26|0+34+10+95+31+15+7+7+7+37+5+22+43+20+19+19+16+96+7+86+14+19+9+24+8+193		398000000	97741	UniProt_11132019_sprot.fasta	Q9WUB3|Q8CI94	0064M_WEC000004_1083TA_DDay7_MSMS_rep1Q3-27Pxxx.1429.1429.3	3	14.34	8.64	74	124000	788	(K)	VSELYKNPR	(E)		3.95	9	369.207	1105.6	0.0078	7.1
Glycogen phosphorylase, muscle form	Q9WUB3	1	1.1	1023	94	1562.48	1562.48|318.41	81.3	0+17+13+4+10+6+17+3+11+13+112+29+175+4+11+2+110+6+27+6+14+7+53+6+25+34+81+20+26	0+17+13+4+10+6+17+3+11+13+112+29+175+4+11+2+110+6+27+6+14+7+53+6+25+34+81+20+26|0+34+10+95+31+15+7+7+7+37+5+22+43+20+19+19+16+96+7+86+14+19+9+24+8+193		398000000	97741	UniProt_11132019_sprot.fasta	Q9WUB3|Q8CI94	0060M_WEC000004_1115GA_DDay7_MSMS_rep1Q3-27Pxxx.7297.7336.4	4	14.33	14.33	67.5	174000	372	(K)	TCAYTNHTVLPEALERWPVHLMETLLPR	(H)	C:Carbamidomethylation,	21.22	32	837.678	3347.7	-0.0121	-3.6
Glycogen phosphorylase, muscle form	Q9WUB3	1	1.1	1023	94	1562.48	1562.48|318.41	81.3	0+17+13+4+10+6+17+3+11+13+112+29+175+4+11+2+110+6+27+6+14+7+53+6+25+34+81+20+26	0+17+13+4+10+6+17+3+11+13+112+29+175+4+11+2+110+6+27+6+14+7+53+6+25+34+81+20+26|0+34+10+95+31+15+7+7+7+37+5+22+43+20+19+19+16+96+7+86+14+19+9+24+8+193		398000000	97741	UniProt_11132019_sprot.fasta	Q9WUB3|Q8CI94	0064M_WEC000004_1083TA_DDay7_MSMS_rep1Q3-27Pxxx.6972.6994.2	2	14.33	10.7	61.3	109000	257	(K)	DFnVGGYIQAVLDR	(N)	n:Deamidated	21.13	18	784.396	1566.79	0.9937	6.2
Glycogen phosphorylase, muscle form	Q9WUB3	1	1.1	1023	94	1562.48	1562.48|318.41	81.3	0+17+13+4+10+6+17+3+11+13+112+29+175+4+11+2+110+6+27+6+14+7+53+6+25+34+81+20+26	0+17+13+4+10+6+17+3+11+13+112+29+175+4+11+2+110+6+27+6+14+7+53+6+25+34+81+20+26|0+34+10+95+31+15+7+7+7+37+5+22+43+20+19+19+16+96+7+86+14+19+9+24+8+193		398000000	97741	UniProt_11132019_sprot.fasta	Q9WUB3|Q8CI94	0064M_WEC000004_1083TA_DDay7_MSMS_rep1Q3-27Pxxx.2923.2966.2	2	14.32	5.03	89.2	376000	824	(R)	EIWGVEPSR	(Q)		8.12	7	536.773	1072.54	-0.0042	-4
Glycogen phosphorylase, muscle form	Q9WUB3	1	1.1	1023	94	1562.48	1562.48|318.41	81.3	0+17+13+4+10+6+17+3+11+13+112+29+175+4+11+2+110+6+27+6+14+7+53+6+25+34+81+20+26	0+17+13+4+10+6+17+3+11+13+112+29+175+4+11+2+110+6+27+6+14+7+53+6+25+34+81+20+26|0+34+10+95+31+15+7+7+7+37+5+22+43+20+19+19+16+96+7+86+14+19+9+24+8+193		398000000	97741	UniProt_11132019_sprot.fasta	Q9WUB3|Q8CI94	0071M_WEC000004_1112TA_DDay7_MSMS_rep1Q3-27Pxxx.6244.6265.4	4	14.31	6.47	82.4	34100	294	(R)	LKQEYFVVAATLQDIIRR	(F)		18.23	9	541.559	2163.23	-0.016	-7.4
Glycogen phosphorylase, muscle form	Q9WUB3	1	1.1	1023	94	1562.48	1562.48|318.41	81.3	0+17+13+4+10+6+17+3+11+13+112+29+175+4+11+2+110+6+27+6+14+7+53+6+25+34+81+20+26	0+17+13+4+10+6+17+3+11+13+112+29+175+4+11+2+110+6+27+6+14+7+53+6+25+34+81+20+26|0+34+10+95+31+15+7+7+7+37+5+22+43+20+19+19+16+96+7+86+14+19+9+24+8+193		398000000	97741	UniProt_11132019_sprot.fasta	Q9WUB3|Q8CI94	0056M_WEC000004_1111GA_DDay7_MSMS_rep1Q3-27Pxxx.4412.4430.2	2	14.3	7.76	79.1	309000	556	(K)	VHINPNSLFDVQVK	(R)		12.27	6	805.437	1609.87	-0.0033	-2.1
Glycogen phosphorylase, muscle form	Q9WUB3	1	1.1	1023	94	1562.48	1562.48|318.41	81.3	0+17+13+4+10+6+17+3+11+13+112+29+175+4+11+2+110+6+27+6+14+7+53+6+25+34+81+20+26	0+17+13+4+10+6+17+3+11+13+112+29+175+4+11+2+110+6+27+6+14+7+53+6+25+34+81+20+26|0+34+10+95+31+15+7+7+7+37+5+22+43+20+19+19+16+96+7+86+14+19+9+24+8+193		398000000	97741	UniProt_11132019_sprot.fasta	Q9WUB3|Q8CI94	0047M_WEC000004_1031GA_DDay7_MSMS_rep1Q3-27Pxxx.7546.7623.2	2	14.29	14.29	79.1	265000	741	(R)	qIIEQLSSGFFSPK	(Q)	q:Pyroglutamic acid	21.28	20	782.405	1580.83	-17.0298	-2.1
Glycogen phosphorylase, muscle form	Q9WUB3	1	1.1	1023	94	1562.48	1562.48|318.41	81.3	0+17+13+4+10+6+17+3+11+13+112+29+175+4+11+2+110+6+27+6+14+7+53+6+25+34+81+20+26	0+17+13+4+10+6+17+3+11+13+112+29+175+4+11+2+110+6+27+6+14+7+53+6+25+34+81+20+26|0+34+10+95+31+15+7+7+7+37+5+22+43+20+19+19+16+96+7+86+14+19+9+24+8+193		398000000	97741	UniProt_11132019_sprot.fasta	Q9WUB3|Q8CI94	0050M_WEC000004_1083GA_DDay7_MSMS_rep1Q3-27Pxxx.8245.8245.6	6	14.29	7.13	77.2	62900	610	(K)	AAPGYHMAKMIIKLITAIGDVVNHDPAVGDR	(L)		24.08	0	546.459	3273.72	-0.0035	-1.1
Glycogen phosphorylase, muscle form	Q9WUB3	1	1.1	1023	94	1562.48	1562.48|318.41	81.3	0+17+13+4+10+6+17+3+11+13+112+29+175+4+11+2+110+6+27+6+14+7+53+6+25+34+81+20+26	0+17+13+4+10+6+17+3+11+13+112+29+175+4+11+2+110+6+27+6+14+7+53+6+25+34+81+20+26|0+34+10+95+31+15+7+7+7+37+5+22+43+20+19+19+16+96+7+86+14+19+9+24+8+193		398000000	97741	UniProt_11132019_sprot.fasta	Q9WUB3|Q8CI94	0060M_WEC000004_1115GA_DDay7_MSMS_rep1Q3-27Pxxx.5496.5618.3	3	14.28	12.25	56.6	113000	388	(R)	WPVHLMETLLPR	(H)		15.65	42	497.938	1491.81	-0.0149	-10
Glycogen phosphorylase, muscle form	Q9WUB3	1	1.1	1023	94	1562.48	1562.48|318.41	81.3	0+17+13+4+10+6+17+3+11+13+112+29+175+4+11+2+110+6+27+6+14+7+53+6+25+34+81+20+26	0+17+13+4+10+6+17+3+11+13+112+29+175+4+11+2+110+6+27+6+14+7+53+6+25+34+81+20+26|0+34+10+95+31+15+7+7+7+37+5+22+43+20+19+19+16+96+7+86+14+19+9+24+8+193		398000000	97741	UniProt_11132019_sprot.fasta	Q9WUB3|Q8CI94	0050M_WEC000004_1083GA_DDay7_MSMS_rep1Q3-27Pxxx.7450.7606.5	5	14.27	12.29	70.5	262000	755	(K)	QPDLFKDIVNMLMHHDR	(F)		21.5	12	422.613	2109.04	-0.0006	-0.3
Glycogen phosphorylase, muscle form	Q9WUB3	1	1.1	1023	94	1562.48	1562.48|318.41	81.3	0+17+13+4+10+6+17+3+11+13+112+29+175+4+11+2+110+6+27+6+14+7+53+6+25+34+81+20+26	0+17+13+4+10+6+17+3+11+13+112+29+175+4+11+2+110+6+27+6+14+7+53+6+25+34+81+20+26|0+34+10+95+31+15+7+7+7+37+5+22+43+20+19+19+16+96+7+86+14+19+9+24+8+193		398000000	97741	UniProt_11132019_sprot.fasta	Q9WUB3|Q8CI94	0064M_WEC000004_1083TA_DDay7_MSMS_rep1Q3-27Pxxx.4161.4314.2	2	14.26	7.84	87.3	1200000	279	(R)	VLYPNDNFFEGK	(E)		12.25	21	721.849	1442.69	-0.0046	-3.2
Glycogen phosphorylase, muscle form	Q9WUB3	1	1.1	1023	94	1562.48	1562.48|318.41	81.3	0+17+13+4+10+6+17+3+11+13+112+29+175+4+11+2+110+6+27+6+14+7+53+6+25+34+81+20+26	0+17+13+4+10+6+17+3+11+13+112+29+175+4+11+2+110+6+27+6+14+7+53+6+25+34+81+20+26|0+34+10+95+31+15+7+7+7+37+5+22+43+20+19+19+16+96+7+86+14+19+9+24+8+193		398000000	97741	UniProt_11132019_sprot.fasta	Q9WUB3|Q8CI94	0060M_WEC000004_1115GA_DDay7_MSMS_rep1Q3-27Pxxx.7428.7482.5	5	14.21	14.21	54	144000	755	(K)	QPDLFKDIVNMLMHHDR	(F)		21.67	16	422.612	2109.04	-0.0044	-2.1
Glycogen phosphorylase, muscle form	Q9WUB3	1	1.1	1023	94	1562.48	1562.48|318.41	81.3	0+17+13+4+10+6+17+3+11+13+112+29+175+4+11+2+110+6+27+6+14+7+53+6+25+34+81+20+26	0+17+13+4+10+6+17+3+11+13+112+29+175+4+11+2+110+6+27+6+14+7+53+6+25+34+81+20+26|0+34+10+95+31+15+7+7+7+37+5+22+43+20+19+19+16+96+7+86+14+19+9+24+8+193		398000000	97741	UniProt_11132019_sprot.fasta	Q9WUB3|Q8CI94	0064M_WEC000004_1083TA_DDay7_MSMS_rep1Q3-27Pxxx.2499.2499.2	2	14.21	7.3	82.9	856000	18	(R)	GLAGVENVSELKK	(N)		7.33	5	672.378	1343.75	-0.0039	-2.9
Glycogen phosphorylase, muscle form	Q9WUB3	1	1.1	1023	94	1562.48	1562.48|318.41	81.3	0+17+13+4+10+6+17+3+11+13+112+29+175+4+11+2+110+6+27+6+14+7+53+6+25+34+81+20+26	0+17+13+4+10+6+17+3+11+13+112+29+175+4+11+2+110+6+27+6+14+7+53+6+25+34+81+20+26|0+34+10+95+31+15+7+7+7+37+5+22+43+20+19+19+16+96+7+86+14+19+9+24+8+193		398000000	97741	UniProt_11132019_sprot.fasta	Q9WUB3|Q8CI94	0071M_WEC000004_1112TA_DDay7_MSMS_rep1Q3-27Pxxx.4196.4217.2	2	14.21	8.02	72.5	676000	774	(K)	VFADYEEYIK	(C)		11.92	4	638.805	1276.61	-0.0069	-5.4
Glycogen phosphorylase, muscle form	Q9WUB3	1	1.1	1023	94	1562.48	1562.48|318.41	81.3	0+17+13+4+10+6+17+3+11+13+112+29+175+4+11+2+110+6+27+6+14+7+53+6+25+34+81+20+26	0+17+13+4+10+6+17+3+11+13+112+29+175+4+11+2+110+6+27+6+14+7+53+6+25+34+81+20+26|0+34+10+95+31+15+7+7+7+37+5+22+43+20+19+19+16+96+7+86+14+19+9+24+8+193		398000000	97741	UniProt_11132019_sprot.fasta	Q9WUB3|Q8CI94	0060M_WEC000004_1115GA_DDay7_MSMS_rep1Q3-27Pxxx.2853.2853.2	2	14.19	14.19	58.3	129000	440	(R)	INMAHLCIAGSHAVNGVAR	(I)	C:Carbamidomethylation,	7.65	3	996.001	1991.01	-0.0118	-5.9
Glycogen phosphorylase, muscle form	Q9WUB3	1	1.1	1023	94	1562.48	1562.48|318.41	81.3	0+17+13+4+10+6+17+3+11+13+112+29+175+4+11+2+110+6+27+6+14+7+53+6+25+34+81+20+26	0+17+13+4+10+6+17+3+11+13+112+29+175+4+11+2+110+6+27+6+14+7+53+6+25+34+81+20+26|0+34+10+95+31+15+7+7+7+37+5+22+43+20+19+19+16+96+7+86+14+19+9+24+8+193		398000000	97741	UniProt_11132019_sprot.fasta	Q9WUB3|Q8CI94	0053M_WEC000004_1061GA_DDay7_MSMS_rep1Q3-27Pxxx.5746.5907.3	3	14.17	11.05	60	204000	388	(R)	WPVHLMETLLPR	(H)		15.7	47	497.942	1491.81	-0.0039	-2.6
Glycogen phosphorylase, muscle form	Q9WUB3	1	1.1	1023	94	1562.48	1562.48|318.41	81.3	0+17+13+4+10+6+17+3+11+13+112+29+175+4+11+2+110+6+27+6+14+7+53+6+25+34+81+20+26	0+17+13+4+10+6+17+3+11+13+112+29+175+4+11+2+110+6+27+6+14+7+53+6+25+34+81+20+26|0+34+10+95+31+15+7+7+7+37+5+22+43+20+19+19+16+96+7+86+14+19+9+24+8+193		398000000	97741	UniProt_11132019_sprot.fasta	Q9WUB3|Q8CI94	0047M_WEC000004_1031GA_DDay7_MSMS_rep1Q3-27Pxxx.2162.2202.2	2	14.16	6.52	91	773000	603	(R)	TIMIGGK	(A)		5.73	12	360.209	719.412	-0.0012	-1.7
Glycogen phosphorylase, muscle form	Q9WUB3	1	1.1	1023	94	1562.48	1562.48|318.41	81.3	0+17+13+4+10+6+17+3+11+13+112+29+175+4+11+2+110+6+27+6+14+7+53+6+25+34+81+20+26	0+17+13+4+10+6+17+3+11+13+112+29+175+4+11+2+110+6+27+6+14+7+53+6+25+34+81+20+26|0+34+10+95+31+15+7+7+7+37+5+22+43+20+19+19+16+96+7+86+14+19+9+24+8+193		398000000	97741	UniProt_11132019_sprot.fasta	Q9WUB3|Q8CI94	0061M_WEC000004_1031TA_DDay7_MSMS_rep1Q3-27Pxxx.4328.4328.3	3	14.16	6.81	86.1	860000	508	(R)	IGEDYISDLDQLRK	(L)		12.63	3	555.618	1664.85	-0.0107	-6.4
Glycogen phosphorylase, muscle form	Q9WUB3	1	1.1	1023	94	1562.48	1562.48|318.41	81.3	0+17+13+4+10+6+17+3+11+13+112+29+175+4+11+2+110+6+27+6+14+7+53+6+25+34+81+20+26	0+17+13+4+10+6+17+3+11+13+112+29+175+4+11+2+110+6+27+6+14+7+53+6+25+34+81+20+26|0+34+10+95+31+15+7+7+7+37+5+22+43+20+19+19+16+96+7+86+14+19+9+24+8+193		398000000	97741	UniProt_11132019_sprot.fasta	Q9WUB3|Q8CI94	0050M_WEC000004_1083GA_DDay7_MSMS_rep1Q3-27Pxxx.3172.3243.2	2	14.15	4.55	91.2	1090000	353	(R)	ILVDLER	(L)		8.65	16	429.259	857.509	0.0007	0.8
Glycogen phosphorylase, muscle form	Q9WUB3	1	1.1	1023	94	1562.48	1562.48|318.41	81.3	0+17+13+4+10+6+17+3+11+13+112+29+175+4+11+2+110+6+27+6+14+7+53+6+25+34+81+20+26	0+17+13+4+10+6+17+3+11+13+112+29+175+4+11+2+110+6+27+6+14+7+53+6+25+34+81+20+26|0+34+10+95+31+15+7+7+7+37+5+22+43+20+19+19+16+96+7+86+14+19+9+24+8+193		398000000	97741	UniProt_11132019_sprot.fasta	Q9WUB3|Q8CI94	0074M_WEC000004_1115TA_DDay7_MSMS_rep1Q3-27Pxxx.4057.4090.3	3	14.12	6.64	70.7	62800	467	(K)	TIFKDFYELEPHK	(F)		11.57	9	556.283	1666.85	-0.0138	-8.3
Glycogen phosphorylase, muscle form	Q9WUB3	1	1.1	1023	94	1562.48	1562.48|318.41	81.3	0+17+13+4+10+6+17+3+11+13+112+29+175+4+11+2+110+6+27+6+14+7+53+6+25+34+81+20+26	0+17+13+4+10+6+17+3+11+13+112+29+175+4+11+2+110+6+27+6+14+7+53+6+25+34+81+20+26|0+34+10+95+31+15+7+7+7+37+5+22+43+20+19+19+16+96+7+86+14+19+9+24+8+193		398000000	97741	UniProt_11132019_sprot.fasta	Q9WUB3|Q8CI94	0047M_WEC000004_1031GA_DDay7_MSMS_repAQ2-27Pxxx.4025.4025.2	2	14.09	5.17	69.9	92200	556	(K)	VHINPNSLFDVQVKR	(I)		10.58	7	883.491	1765.97	0.0049	2.8
Glycogen phosphorylase, muscle form	Q9WUB3	1	1.1	1023	94	1562.48	1562.48|318.41	81.3	0+17+13+4+10+6+17+3+11+13+112+29+175+4+11+2+110+6+27+6+14+7+53+6+25+34+81+20+26	0+17+13+4+10+6+17+3+11+13+112+29+175+4+11+2+110+6+27+6+14+7+53+6+25+34+81+20+26|0+34+10+95+31+15+7+7+7+37+5+22+43+20+19+19+16+96+7+86+14+19+9+24+8+193		398000000	97741	UniProt_11132019_sprot.fasta	Q9WUB3|Q8CI94	0071M_WEC000004_1112TA_DDay7_MSMS_rep1Q3-27Pxxx.4130.4160.3	3	14.08	6.9	70.4	20200	467	(K)	TIFKDFYELEPHK	(F)		11.35	3	556.284	1666.85	-0.0085	-5.1
Glycogen phosphorylase, muscle form	Q9WUB3	1	1.1	1023	94	1562.48	1562.48|318.41	81.3	0+17+13+4+10+6+17+3+11+13+112+29+175+4+11+2+110+6+27+6+14+7+53+6+25+34+81+20+26	0+17+13+4+10+6+17+3+11+13+112+29+175+4+11+2+110+6+27+6+14+7+53+6+25+34+81+20+26|0+34+10+95+31+15+7+7+7+37+5+22+43+20+19+19+16+96+7+86+14+19+9+24+8+193		398000000	97741	UniProt_11132019_sprot.fasta	Q9WUB3|Q8CI94	0047M_WEC000004_1031GA_DDay7_MSMS_repAQ2-27Pxxx.7538.7538.2	2	14.07	11.98	63.3	393000	257	(K)	DFnVGGYIQAVLDR	(N)	n:Deamidated	21.92	0	784.391	1566.79	0.9833	-0.5
Glycogen phosphorylase, muscle form	Q9WUB3	1	1.1	1023	94	1562.48	1562.48|318.41	81.3	0+17+13+4+10+6+17+3+11+13+112+29+175+4+11+2+110+6+27+6+14+7+53+6+25+34+81+20+26	0+17+13+4+10+6+17+3+11+13+112+29+175+4+11+2+110+6+27+6+14+7+53+6+25+34+81+20+26|0+34+10+95+31+15+7+7+7+37+5+22+43+20+19+19+16+96+7+86+14+19+9+24+8+193		398000000	97741	UniProt_11132019_sprot.fasta	Q9WUB3|Q8CI94	0053M_WEC000004_1061GA_DDay7_MSMS_rep1Q3-27Pxxx.4348.4393.3	3	14.07	9.56	88.1	579000	193	(K)	ARPEFTLPVHFYGR	(V)		11.7	14	563.967	1689.89	0.0002	0.1
Glycogen phosphorylase, muscle form	Q9WUB3	1	1.1	1023	94	1562.48	1562.48|318.41	81.3	0+17+13+4+10+6+17+3+11+13+112+29+175+4+11+2+110+6+27+6+14+7+53+6+25+34+81+20+26	0+17+13+4+10+6+17+3+11+13+112+29+175+4+11+2+110+6+27+6+14+7+53+6+25+34+81+20+26|0+34+10+95+31+15+7+7+7+37+5+22+43+20+19+19+16+96+7+86+14+19+9+24+8+193		398000000	97741	UniProt_11132019_sprot.fasta	Q9WUB3|Q8CI94	0071M_WEC000004_1112TA_DDay7_MSMS_rep1Q3-27Pxxx.5521.5680.3	3	14.07	11.93	69.1	315000	491	(R)	RWLVLCNPGLAEVIAER	(I)	C:Carbamidomethylation,	16.23	60	666.025	1996.08	-0.0179	-9
Glycogen phosphorylase, muscle form	Q9WUB3	1	1.1	1023	94	1562.48	1562.48|318.41	81.3	0+17+13+4+10+6+17+3+11+13+112+29+175+4+11+2+110+6+27+6+14+7+53+6+25+34+81+20+26	0+17+13+4+10+6+17+3+11+13+112+29+175+4+11+2+110+6+27+6+14+7+53+6+25+34+81+20+26|0+34+10+95+31+15+7+7+7+37+5+22+43+20+19+19+16+96+7+86+14+19+9+24+8+193		398000000	97741	UniProt_11132019_sprot.fasta	Q9WUB3|Q8CI94	0056M_WEC000004_1111GA_DDay7_MSMS_rep1Q3-27Pxxx.5396.5396.3	3	14.06	10.25	77.9	83600	741	(R)	QIIEQLSSGFFSPK	(Q)		15.12	3	527.614	1580.83	-0.0039	-2.4
Glycogen phosphorylase, muscle form	Q9WUB3	1	1.1	1023	94	1562.48	1562.48|318.41	81.3	0+17+13+4+10+6+17+3+11+13+112+29+175+4+11+2+110+6+27+6+14+7+53+6+25+34+81+20+26	0+17+13+4+10+6+17+3+11+13+112+29+175+4+11+2+110+6+27+6+14+7+53+6+25+34+81+20+26|0+34+10+95+31+15+7+7+7+37+5+22+43+20+19+19+16+96+7+86+14+19+9+24+8+193		398000000	97741	UniProt_11132019_sprot.fasta	Q9WUB3|Q8CI94	0071M_WEC000004_1112TA_DDay7_MSMS_rep1Q3-27Pxxx.5337.5337.3	3	14.05	14.05	70	63000	741	(R)	QIIEQLSSGFFSPK	(Q)		15.38	3	527.612	1580.83	-0.0088	-5.6
Glycogen phosphorylase, muscle form	Q9WUB3	1	1.1	1023	94	1562.48	1562.48|318.41	81.3	0+17+13+4+10+6+17+3+11+13+112+29+175+4+11+2+110+6+27+6+14+7+53+6+25+34+81+20+26	0+17+13+4+10+6+17+3+11+13+112+29+175+4+11+2+110+6+27+6+14+7+53+6+25+34+81+20+26|0+34+10+95+31+15+7+7+7+37+5+22+43+20+19+19+16+96+7+86+14+19+9+24+8+193		398000000	97741	UniProt_11132019_sprot.fasta	Q9WUB3|Q8CI94	0060M_WEC000004_1115GA_DDay7_MSMS_rep1Q3-27Pxxx.4238.4392.2	2	14.04	7.71	88.5	2190000	279	(R)	VLYPNDNFFEGK	(E)		11.97	18	721.849	1442.69	-0.005	-3.4
Glycogen phosphorylase, muscle form	Q9WUB3	1	1.1	1023	94	1562.48	1562.48|318.41	81.3	0+17+13+4+10+6+17+3+11+13+112+29+175+4+11+2+110+6+27+6+14+7+53+6+25+34+81+20+26	0+17+13+4+10+6+17+3+11+13+112+29+175+4+11+2+110+6+27+6+14+7+53+6+25+34+81+20+26|0+34+10+95+31+15+7+7+7+37+5+22+43+20+19+19+16+96+7+86+14+19+9+24+8+193		398000000	97741	UniProt_11132019_sprot.fasta	Q9WUB3|Q8CI94	0060M_WEC000004_1115GA_DDay7_MSMS_rep1Q3-27Pxxx.4429.4429.3	3	14.04	9.75	78.8	165000	556	(K)	VHINPNSLFDVQVK	(R)		12.43	3	537.291	1609.87	-0.01	-6.2
Glycogen phosphorylase, muscle form	Q9WUB3	1	1.1	1023	94	1562.48	1562.48|318.41	81.3	0+17+13+4+10+6+17+3+11+13+112+29+175+4+11+2+110+6+27+6+14+7+53+6+25+34+81+20+26	0+17+13+4+10+6+17+3+11+13+112+29+175+4+11+2+110+6+27+6+14+7+53+6+25+34+81+20+26|0+34+10+95+31+15+7+7+7+37+5+22+43+20+19+19+16+96+7+86+14+19+9+24+8+193		398000000	97741	UniProt_11132019_sprot.fasta	Q9WUB3|Q8CI94	0064M_WEC000004_1083TA_DDay7_MSMS_rep1Q3-27Pxxx.5982.5982.4	4	14.04	5.69	81.8	111000	353	(R)	ILVDLERLDWDKAWDVTVK	(T)		17.75	4	579.315	2314.24	-0.007	-3
Glycogen phosphorylase, muscle form	Q9WUB3	1	1.1	1023	94	1562.48	1562.48|318.41	81.3	0+17+13+4+10+6+17+3+11+13+112+29+175+4+11+2+110+6+27+6+14+7+53+6+25+34+81+20+26	0+17+13+4+10+6+17+3+11+13+112+29+175+4+11+2+110+6+27+6+14+7+53+6+25+34+81+20+26|0+34+10+95+31+15+7+7+7+37+5+22+43+20+19+19+16+96+7+86+14+19+9+24+8+193		398000000	97741	UniProt_11132019_sprot.fasta	Q9WUB3|Q8CI94	0074M_WEC000004_1115TA_DDay7_MSMS_rep1Q3-27Pxxx.3819.3836.4	4	14.04	10.98	62.9	116000	556	(K)	VHINPNSLFDVQVKR	(I)		10.78	7	442.244	1765.97	-0.0148	-8.4
Glycogen phosphorylase, muscle form	Q9WUB3	1	1.1	1023	94	1562.48	1562.48|318.41	81.3	0+17+13+4+10+6+17+3+11+13+112+29+175+4+11+2+110+6+27+6+14+7+53+6+25+34+81+20+26	0+17+13+4+10+6+17+3+11+13+112+29+175+4+11+2+110+6+27+6+14+7+53+6+25+34+81+20+26|0+34+10+95+31+15+7+7+7+37+5+22+43+20+19+19+16+96+7+86+14+19+9+24+8+193		398000000	97741	UniProt_11132019_sprot.fasta	Q9WUB3|Q8CI94	0074M_WEC000004_1115TA_DDay7_MSMS_rep1Q3-27Pxxx.2552.2552.2	2	14.01	9.14	82.9	1190000	18	(R)	GLAGVENVSELKK	(N)		7.47	11	672.377	1343.75	-0.0054	-4
Glycogen phosphorylase, muscle form	Q9WUB3	1	1.1	1023	94	1562.48	1562.48|318.41	81.3	0+17+13+4+10+6+17+3+11+13+112+29+175+4+11+2+110+6+27+6+14+7+53+6+25+34+81+20+26	0+17+13+4+10+6+17+3+11+13+112+29+175+4+11+2+110+6+27+6+14+7+53+6+25+34+81+20+26|0+34+10+95+31+15+7+7+7+37+5+22+43+20+19+19+16+96+7+86+14+19+9+24+8+193		398000000	97741	UniProt_11132019_sprot.fasta	Q9WUB3|Q8CI94	0064M_WEC000004_1083TA_DDay7_MSMS_rep1Q3-27Pxxx.5018.5018.3	3	14	5.19	85.6	327000	522	(K)	LLSYVDDEAFIRDVAK	(V)		14.7	3	618.657	1853.96	-0.007	-3.8
Glycogen phosphorylase, muscle form	Q9WUB3	1	1.1	1023	94	1562.48	1562.48|318.41	81.3	0+17+13+4+10+6+17+3+11+13+112+29+175+4+11+2+110+6+27+6+14+7+53+6+25+34+81+20+26	0+17+13+4+10+6+17+3+11+13+112+29+175+4+11+2+110+6+27+6+14+7+53+6+25+34+81+20+26|0+34+10+95+31+15+7+7+7+37+5+22+43+20+19+19+16+96+7+86+14+19+9+24+8+193		398000000	97741	UniProt_11132019_sprot.fasta	Q9WUB3|Q8CI94	0047M_WEC000004_1031GA_DDay7_MSMS_rep1Q3-27Pxxx.7862.7862.4	4	13.98	7.76	80.5	31100	294	(R)	LKQEYFVVAATLQDIIRRFK	(S)		22.12	5	610.352	2438.39	-0.0036	-1.5
Glycogen phosphorylase, muscle form	Q9WUB3	1	1.1	1023	94	1562.48	1562.48|318.41	81.3	0+17+13+4+10+6+17+3+11+13+112+29+175+4+11+2+110+6+27+6+14+7+53+6+25+34+81+20+26	0+17+13+4+10+6+17+3+11+13+112+29+175+4+11+2+110+6+27+6+14+7+53+6+25+34+81+20+26|0+34+10+95+31+15+7+7+7+37+5+22+43+20+19+19+16+96+7+86+14+19+9+24+8+193		398000000	97741	UniProt_11132019_sprot.fasta	Q9WUB3|Q8CI94	0056M_WEC000004_1111GA_DDay7_MSMS_rep1Q3-27Pxxx.4286.4358.3	3	13.98	10.14	69.9	371000	657	(K)	VIPAADLSEQISTAGTEASGTGNMK	(F)		11.92	18	816.734	2448.19	-0.006	-2.4
Glycogen phosphorylase, muscle form	Q9WUB3	1	1.1	1023	94	1562.48	1562.48|318.41	81.3	0+17+13+4+10+6+17+3+11+13+112+29+175+4+11+2+110+6+27+6+14+7+53+6+25+34+81+20+26	0+17+13+4+10+6+17+3+11+13+112+29+175+4+11+2+110+6+27+6+14+7+53+6+25+34+81+20+26|0+34+10+95+31+15+7+7+7+37+5+22+43+20+19+19+16+96+7+86+14+19+9+24+8+193		398000000	97741	UniProt_11132019_sprot.fasta	Q9WUB3|Q8CI94	0053M_WEC000004_1061GA_DDay7_MSMS_rep1Q3-27Pxxx.7688.7809.5	5	13.95	11.98	71.4	275000	755	(K)	QPDLFKDIVNMLMHHDR	(F)		21.57	25	422.613	2109.04	-0.0014	-0.7
Glycogen phosphorylase, muscle form	Q9WUB3	1	1.1	1023	94	1562.48	1562.48|318.41	81.3	0+17+13+4+10+6+17+3+11+13+112+29+175+4+11+2+110+6+27+6+14+7+53+6+25+34+81+20+26	0+17+13+4+10+6+17+3+11+13+112+29+175+4+11+2+110+6+27+6+14+7+53+6+25+34+81+20+26|0+34+10+95+31+15+7+7+7+37+5+22+43+20+19+19+16+96+7+86+14+19+9+24+8+193		398000000	97741	UniProt_11132019_sprot.fasta	Q9WUB3|Q8CI94	0061M_WEC000004_1031TA_DDay7_MSMS_rep1Q3-27Pxxx.6293.6293.3	3	13.95	12.23	87.3	13400	492	(R)	WLVLCNPGLAEVIAER	(I)	C:Carbamidomethylation,	18.72	4	613.993	1839.98	-0.0137	-7.5
Glycogen phosphorylase, muscle form	Q9WUB3	1	1.1	1023	94	1562.48	1562.48|318.41	81.3	0+17+13+4+10+6+17+3+11+13+112+29+175+4+11+2+110+6+27+6+14+7+53+6+25+34+81+20+26	0+17+13+4+10+6+17+3+11+13+112+29+175+4+11+2+110+6+27+6+14+7+53+6+25+34+81+20+26|0+34+10+95+31+15+7+7+7+37+5+22+43+20+19+19+16+96+7+86+14+19+9+24+8+193		398000000	97741	UniProt_11132019_sprot.fasta	Q9WUB3|Q8CI94	0074M_WEC000004_1115TA_DDay7_MSMS_rep1Q3-27Pxxx.3958.3958.2	2	13.95	2.79	85.9	533000	643	(R)	VIFLENYR	(V)		11.18	7	527.287	1053.57	-0.0059	-5.6
Glycogen phosphorylase, muscle form	Q9WUB3	1	1.1	1023	94	1562.48	1562.48|318.41	81.3	0+17+13+4+10+6+17+3+11+13+112+29+175+4+11+2+110+6+27+6+14+7+53+6+25+34+81+20+26	0+17+13+4+10+6+17+3+11+13+112+29+175+4+11+2+110+6+27+6+14+7+53+6+25+34+81+20+26|0+34+10+95+31+15+7+7+7+37+5+22+43+20+19+19+16+96+7+86+14+19+9+24+8+193		398000000	97741	UniProt_11132019_sprot.fasta	Q9WUB3|Q8CI94	0064M_WEC000004_1083TA_DDay7_MSMS_rep1Q3-27Pxxx.4085.4085.2	2	13.93	10.53	75	124000	467	(K)	TIFKDFYELEPHK	(F)		12.67	4	833.922	1666.85	-0.0115	-6.9
Glycogen phosphorylase, muscle form	Q9WUB3	1	1.1	1023	94	1562.48	1562.48|318.41	81.3	0+17+13+4+10+6+17+3+11+13+112+29+175+4+11+2+110+6+27+6+14+7+53+6+25+34+81+20+26	0+17+13+4+10+6+17+3+11+13+112+29+175+4+11+2+110+6+27+6+14+7+53+6+25+34+81+20+26|0+34+10+95+31+15+7+7+7+37+5+22+43+20+19+19+16+96+7+86+14+19+9+24+8+193		398000000	97741	UniProt_11132019_sprot.fasta	Q9WUB3|Q8CI94	0074M_WEC000004_1115TA_DDay7_MSMS_rep1Q3-27Pxxx.2300.2300.2	2	13.91	5.55	79.7	212000	429	(R)	MSLVEEGAVKR	(I)		6.32	0	609.826	1218.65	-0.006	-4.9
Glycogen phosphorylase, muscle form	Q9WUB3	1	1.1	1023	94	1562.48	1562.48|318.41	81.3	0+17+13+4+10+6+17+3+11+13+112+29+175+4+11+2+110+6+27+6+14+7+53+6+25+34+81+20+26	0+17+13+4+10+6+17+3+11+13+112+29+175+4+11+2+110+6+27+6+14+7+53+6+25+34+81+20+26|0+34+10+95+31+15+7+7+7+37+5+22+43+20+19+19+16+96+7+86+14+19+9+24+8+193		398000000	97741	UniProt_11132019_sprot.fasta	Q9WUB3|Q8CI94	0074M_WEC000004_1115TA_DDay7_MSMS_rep1Q3-27Pxxx.7219.7237.4	4	13.91	13.91	59	160000	755	(K)	QPDLFKDIVNMLMHHDR	(F)		21.57	13	528.012	2109.04	-0.0121	-5.7
Glycogen phosphorylase, muscle form	Q9WUB3	1	1.1	1023	94	1562.48	1562.48|318.41	81.3	0+17+13+4+10+6+17+3+11+13+112+29+175+4+11+2+110+6+27+6+14+7+53+6+25+34+81+20+26	0+17+13+4+10+6+17+3+11+13+112+29+175+4+11+2+110+6+27+6+14+7+53+6+25+34+81+20+26|0+34+10+95+31+15+7+7+7+37+5+22+43+20+19+19+16+96+7+86+14+19+9+24+8+193		398000000	97741	UniProt_11132019_sprot.fasta	Q9WUB3|Q8CI94	0050M_WEC000004_1083GA_DDay7_MSMS_rep1Q3-27Pxxx.2297.2297.2	2	13.9	8.6	84.3	243000	429	(R)	MSLVEEGAVKR	(I)		6.18	9	609.83	1218.65	0.0006	0.5
Glycogen phosphorylase, muscle form	Q9WUB3	1	1.1	1023	94	1562.48	1562.48|318.41	81.3	0+17+13+4+10+6+17+3+11+13+112+29+175+4+11+2+110+6+27+6+14+7+53+6+25+34+81+20+26	0+17+13+4+10+6+17+3+11+13+112+29+175+4+11+2+110+6+27+6+14+7+53+6+25+34+81+20+26|0+34+10+95+31+15+7+7+7+37+5+22+43+20+19+19+16+96+7+86+14+19+9+24+8+193		398000000	97741	UniProt_11132019_sprot.fasta	Q9WUB3|Q8CI94	0071M_WEC000004_1112TA_DDay7_MSMS_rep1Q3-27Pxxx.6218.6237.4	4	13.9	11.43	59.8	518000	325	(R)	TNFDAFPDKVAIQLnDTHPSLAIPELMR	(I)	n:Deamidated	17.95	3	789.399	3153.6	0.9684	-4.9
Glycogen phosphorylase, muscle form	Q9WUB3	1	1.1	1023	94	1562.48	1562.48|318.41	81.3	0+17+13+4+10+6+17+3+11+13+112+29+175+4+11+2+110+6+27+6+14+7+53+6+25+34+81+20+26	0+17+13+4+10+6+17+3+11+13+112+29+175+4+11+2+110+6+27+6+14+7+53+6+25+34+81+20+26|0+34+10+95+31+15+7+7+7+37+5+22+43+20+19+19+16+96+7+86+14+19+9+24+8+193		398000000	97741	UniProt_11132019_sprot.fasta	Q9WUB3|Q8CI94	0074M_WEC000004_1115TA_DDay7_MSMS_rep1Q3-27Pxxx.1060.1060.3	3	13.9	1.28	81	1580000	459	(R)	IHSEILKK	(T)		3.07	0	323.201	967.593	-0.004	-4.2
Glycogen phosphorylase, muscle form	Q9WUB3	1	1.1	1023	94	1562.48	1562.48|318.41	81.3	0+17+13+4+10+6+17+3+11+13+112+29+175+4+11+2+110+6+27+6+14+7+53+6+25+34+81+20+26	0+17+13+4+10+6+17+3+11+13+112+29+175+4+11+2+110+6+27+6+14+7+53+6+25+34+81+20+26|0+34+10+95+31+15+7+7+7+37+5+22+43+20+19+19+16+96+7+86+14+19+9+24+8+193		398000000	97741	UniProt_11132019_sprot.fasta	Q9WUB3|Q8CI94	0056M_WEC000004_1111GA_DDay7_MSMS_rep1Q3-27Pxxx.7440.7440.3	3	13.89	13.89	50.4	66500	755	(K)	QPDLFKDIVNMLMHHDR	(F)		21.53	9	703.682	2109.04	-0.0041	-1.9
Glycogen phosphorylase, muscle form	Q9WUB3	1	1.1	1023	94	1562.48	1562.48|318.41	81.3	0+17+13+4+10+6+17+3+11+13+112+29+175+4+11+2+110+6+27+6+14+7+53+6+25+34+81+20+26	0+17+13+4+10+6+17+3+11+13+112+29+175+4+11+2+110+6+27+6+14+7+53+6+25+34+81+20+26|0+34+10+95+31+15+7+7+7+37+5+22+43+20+19+19+16+96+7+86+14+19+9+24+8+193		398000000	97741	UniProt_11132019_sprot.fasta	Q9WUB3|Q8CI94	0050M_WEC000004_1083GA_DDay7_MSMS_rep1Q3-27Pxxx.2937.2937.2	2	13.87	8.39	70.5	61700	471	(K)	DFYELEPHK	(F)		7.88	7	589.282	1177.55	0.0033	2.8
Glycogen phosphorylase, muscle form	Q9WUB3	1	1.1	1023	94	1562.48	1562.48|318.41	81.3	0+17+13+4+10+6+17+3+11+13+112+29+175+4+11+2+110+6+27+6+14+7+53+6+25+34+81+20+26	0+17+13+4+10+6+17+3+11+13+112+29+175+4+11+2+110+6+27+6+14+7+53+6+25+34+81+20+26|0+34+10+95+31+15+7+7+7+37+5+22+43+20+19+19+16+96+7+86+14+19+9+24+8+193		398000000	97741	UniProt_11132019_sprot.fasta	Q9WUB3|Q8CI94	0061M_WEC000004_1031TA_DDay7_MSMS_rep1Q3-27Pxxx.2561.2561.2	2	13.87	7.54	68.8	65400	415	(R)	VAAAFPGDVDR	(L)		6.85	6	559.282	1117.56	-0.0077	-6.9
Glycogen phosphorylase, muscle form	Q9WUB3	1	1.1	1023	94	1562.48	1562.48|318.41	81.3	0+17+13+4+10+6+17+3+11+13+112+29+175+4+11+2+110+6+27+6+14+7+53+6+25+34+81+20+26	0+17+13+4+10+6+17+3+11+13+112+29+175+4+11+2+110+6+27+6+14+7+53+6+25+34+81+20+26|0+34+10+95+31+15+7+7+7+37+5+22+43+20+19+19+16+96+7+86+14+19+9+24+8+193		398000000	97741	UniProt_11132019_sprot.fasta	Q9WUB3|Q8CI94	0071M_WEC000004_1112TA_DDay7_MSMS_rep1Q3-27Pxxx.3883.3883.4	4	13.84	10.62	63	87000	556	(K)	VHINPNSLFDVQVKR	(I)		10.95	4	442.245	1765.97	-0.0106	-6
Glycogen phosphorylase, muscle form	Q9WUB3	1	1.1	1023	94	1562.48	1562.48|318.41	81.3	0+17+13+4+10+6+17+3+11+13+112+29+175+4+11+2+110+6+27+6+14+7+53+6+25+34+81+20+26	0+17+13+4+10+6+17+3+11+13+112+29+175+4+11+2+110+6+27+6+14+7+53+6+25+34+81+20+26|0+34+10+95+31+15+7+7+7+37+5+22+43+20+19+19+16+96+7+86+14+19+9+24+8+193		398000000	97741	UniProt_11132019_sprot.fasta	Q9WUB3|Q8CI94	0047M_WEC000004_1031GA_DDay7_MSMS_rep1Q3-27Pxxx.7504.7569.4	4	13.82	13.82	68.6	284000	372	(K)	TCAYTNHTVLPEALERWPVHLMETLLPR	(H)	C:Carbamidomethylation,	21.18	16	837.68	3347.7	-0.004	-1.2
Glycogen phosphorylase, muscle form	Q9WUB3	1	1.1	1023	94	1562.48	1562.48|318.41	81.3	0+17+13+4+10+6+17+3+11+13+112+29+175+4+11+2+110+6+27+6+14+7+53+6+25+34+81+20+26	0+17+13+4+10+6+17+3+11+13+112+29+175+4+11+2+110+6+27+6+14+7+53+6+25+34+81+20+26|0+34+10+95+31+15+7+7+7+37+5+22+43+20+19+19+16+96+7+86+14+19+9+24+8+193		398000000	97741	UniProt_11132019_sprot.fasta	Q9WUB3|Q8CI94	0060M_WEC000004_1115GA_DDay7_MSMS_rep1Q3-27Pxxx.2943.2943.2	2	13.82	13.82	65.8	182000	372	(K)	TCAYTNHTVLPEALER	(W)	C:Carbamidomethylation,	7.93	17	937.952	1874.91	-0.0089	-4.7
Glycogen phosphorylase, muscle form	Q9WUB3	1	1.1	1023	94	1562.48	1562.48|318.41	81.3	0+17+13+4+10+6+17+3+11+13+112+29+175+4+11+2+110+6+27+6+14+7+53+6+25+34+81+20+26	0+17+13+4+10+6+17+3+11+13+112+29+175+4+11+2+110+6+27+6+14+7+53+6+25+34+81+20+26|0+34+10+95+31+15+7+7+7+37+5+22+43+20+19+19+16+96+7+86+14+19+9+24+8+193		398000000	97741	UniProt_11132019_sprot.fasta	Q9WUB3|Q8CI94	0071M_WEC000004_1112TA_DDay7_MSMS_rep1Q3-27Pxxx.7224.7278.5	5	13.79	13.79	51.6	99600	755	(K)	QPDLFKDIVNMLMHHDR	(F)		21.55	17	422.611	2109.04	-0.0084	-4
Glycogen phosphorylase, muscle form	Q9WUB3	1	1.1	1023	94	1562.48	1562.48|318.41	81.3	0+17+13+4+10+6+17+3+11+13+112+29+175+4+11+2+110+6+27+6+14+7+53+6+25+34+81+20+26	0+17+13+4+10+6+17+3+11+13+112+29+175+4+11+2+110+6+27+6+14+7+53+6+25+34+81+20+26|0+34+10+95+31+15+7+7+7+37+5+22+43+20+19+19+16+96+7+86+14+19+9+24+8+193		398000000	97741	UniProt_11132019_sprot.fasta	Q9WUB3|Q8CI94	0047M_WEC000004_1031GA_DDay7_MSMS_rep1Q3-27Pxxx.1046.1046.3	3	13.78	1.29	85.2	2160000	459	(R)	IHSEILKK	(T)		2.97	3	323.202	967.593	-0.0014	-1.5
Glycogen phosphorylase, muscle form	Q9WUB3	1	1.1	1023	94	1562.48	1562.48|318.41	81.3	0+17+13+4+10+6+17+3+11+13+112+29+175+4+11+2+110+6+27+6+14+7+53+6+25+34+81+20+26	0+17+13+4+10+6+17+3+11+13+112+29+175+4+11+2+110+6+27+6+14+7+53+6+25+34+81+20+26|0+34+10+95+31+15+7+7+7+37+5+22+43+20+19+19+16+96+7+86+14+19+9+24+8+193		398000000	97741	UniProt_11132019_sprot.fasta	Q9WUB3|Q8CI94	0067M_WEC000004_1061TA_DDay7_MSMS_rep1Q3-27Pxxx.2871.2939.2	2	13.75	4.74	90.2	303000	824	(R)	EIWGVEPSR	(Q)		8	11	536.772	1072.54	-0.0048	-4.5
Glycogen phosphorylase, muscle form	Q9WUB3	1	1.1	1023	94	1562.48	1562.48|318.41	81.3	0+17+13+4+10+6+17+3+11+13+112+29+175+4+11+2+110+6+27+6+14+7+53+6+25+34+81+20+26	0+17+13+4+10+6+17+3+11+13+112+29+175+4+11+2+110+6+27+6+14+7+53+6+25+34+81+20+26|0+34+10+95+31+15+7+7+7+37+5+22+43+20+19+19+16+96+7+86+14+19+9+24+8+193		398000000	97741	UniProt_11132019_sprot.fasta	Q9WUB3|Q8CI94	0047M_WEC000004_1031GA_DDay7_MSMS_repAQ2-27Pxxx.6505.6525.3	3	13.74	4.63	86.9	169000	294	(R)	LKQEYFVVAATLQDIIRR	(F)		17.83	15	721.752	2163.23	0.0129	6
Glycogen phosphorylase, muscle form	Q9WUB3	1	1.1	1023	94	1562.48	1562.48|318.41	81.3	0+17+13+4+10+6+17+3+11+13+112+29+175+4+11+2+110+6+27+6+14+7+53+6+25+34+81+20+26	0+17+13+4+10+6+17+3+11+13+112+29+175+4+11+2+110+6+27+6+14+7+53+6+25+34+81+20+26|0+34+10+95+31+15+7+7+7+37+5+22+43+20+19+19+16+96+7+86+14+19+9+24+8+193		398000000	97741	UniProt_11132019_sprot.fasta	Q9WUB3|Q8CI94	0067M_WEC000004_1061TA_DDay7_MSMS_rep1Q3-27Pxxx.4057.4057.3	3	13.74	4.9	83.4	810000	279	(R)	VLYPNDNFFEGKELR	(L)		11.98	4	614.311	1840.92	-0.005	-2.7
Glycogen phosphorylase, muscle form	Q9WUB3	1	1.1	1023	94	1562.48	1562.48|318.41	81.3	0+17+13+4+10+6+17+3+11+13+112+29+175+4+11+2+110+6+27+6+14+7+53+6+25+34+81+20+26	0+17+13+4+10+6+17+3+11+13+112+29+175+4+11+2+110+6+27+6+14+7+53+6+25+34+81+20+26|0+34+10+95+31+15+7+7+7+37+5+22+43+20+19+19+16+96+7+86+14+19+9+24+8+193		398000000	97741	UniProt_11132019_sprot.fasta	Q9WUB3|Q8CI94	0064M_WEC000004_1083TA_DDay7_MSMS_rep1Q3-27Pxxx.4930.4930.2	2	13.73	9.88	69.5	56500	508	(R)	IGEDYISDLDQLR	(K)		14.47	8	768.889	1536.75	0.0163	10.6
Glycogen phosphorylase, muscle form	Q9WUB3	1	1.1	1023	94	1562.48	1562.48|318.41	81.3	0+17+13+4+10+6+17+3+11+13+112+29+175+4+11+2+110+6+27+6+14+7+53+6+25+34+81+20+26	0+17+13+4+10+6+17+3+11+13+112+29+175+4+11+2+110+6+27+6+14+7+53+6+25+34+81+20+26|0+34+10+95+31+15+7+7+7+37+5+22+43+20+19+19+16+96+7+86+14+19+9+24+8+193		398000000	97741	UniProt_11132019_sprot.fasta	Q9WUB3|Q8CI94	0064M_WEC000004_1083TA_DDay7_MSMS_rep1Q3-27Pxxx.4748.4748.2	2	13.7	5.33	76.8	46300	522	(K)	LLSYVDDEAFIR	(D)		13.87	3	720.867	1440.74	-0.0093	-6.5
Glycogen phosphorylase, muscle form	Q9WUB3	1	1.1	1023	94	1562.48	1562.48|318.41	81.3	0+17+13+4+10+6+17+3+11+13+112+29+175+4+11+2+110+6+27+6+14+7+53+6+25+34+81+20+26	0+17+13+4+10+6+17+3+11+13+112+29+175+4+11+2+110+6+27+6+14+7+53+6+25+34+81+20+26|0+34+10+95+31+15+7+7+7+37+5+22+43+20+19+19+16+96+7+86+14+19+9+24+8+193		398000000	97741	UniProt_11132019_sprot.fasta	Q9WUB3|Q8CI94	0060M_WEC000004_1115GA_DDay7_MSMS_rep1Q3-27Pxxx.4683.4683.4	4	13.69	9.52	78.6	27100	521	(R)	KLLSYVDDEAFIRDVAK	(V)		13.12	4	496.267	1982.06	-0.0132	-6.6
Glycogen phosphorylase, muscle form	Q9WUB3	1	1.1	1023	94	1562.48	1562.48|318.41	81.3	0+17+13+4+10+6+17+3+11+13+112+29+175+4+11+2+110+6+27+6+14+7+53+6+25+34+81+20+26	0+17+13+4+10+6+17+3+11+13+112+29+175+4+11+2+110+6+27+6+14+7+53+6+25+34+81+20+26|0+34+10+95+31+15+7+7+7+37+5+22+43+20+19+19+16+96+7+86+14+19+9+24+8+193		398000000	97741	UniProt_11132019_sprot.fasta	Q9WUB3|Q8CI94	0064M_WEC000004_1083TA_DDay7_MSMS_rep1Q3-27Pxxx.4112.4165.4	4	13.69	10.03	80.6	190000	193	(K)	ARPEFTLPVHFYGR	(V)		11.98	11	423.224	1689.89	-0.0111	-6.6
Glycogen phosphorylase, muscle form	Q9WUB3	1	1.1	1023	94	1562.48	1562.48|318.41	81.3	0+17+13+4+10+6+17+3+11+13+112+29+175+4+11+2+110+6+27+6+14+7+53+6+25+34+81+20+26	0+17+13+4+10+6+17+3+11+13+112+29+175+4+11+2+110+6+27+6+14+7+53+6+25+34+81+20+26|0+34+10+95+31+15+7+7+7+37+5+22+43+20+19+19+16+96+7+86+14+19+9+24+8+193		398000000	97741	UniProt_11132019_sprot.fasta	Q9WUB3|Q8CI94	0053M_WEC000004_1061GA_DDay7_MSMS_rep1Q3-27Pxxx.4187.4187.4	4	13.67	6.41	83.6	374000	467	(K)	TIFKDFYELEPHKFQNK	(T)		11.12	3	546.785	2184.11	0.0045	2
Glycogen phosphorylase, muscle form	Q9WUB3	1	1.1	1023	94	1562.48	1562.48|318.41	81.3	0+17+13+4+10+6+17+3+11+13+112+29+175+4+11+2+110+6+27+6+14+7+53+6+25+34+81+20+26	0+17+13+4+10+6+17+3+11+13+112+29+175+4+11+2+110+6+27+6+14+7+53+6+25+34+81+20+26|0+34+10+95+31+15+7+7+7+37+5+22+43+20+19+19+16+96+7+86+14+19+9+24+8+193		398000000	97741	UniProt_11132019_sprot.fasta	Q9WUB3|Q8CI94	0074M_WEC000004_1115TA_DDay7_MSMS_rep1Q3-27Pxxx.7137.7137.5	5	13.67	9.07	54.9	255000	372	(K)	TCAYTNHTVLPEALERWPVHLMETLLPR	(H)	C:Carbamidomethylation,	21.02	48	670.341	3347.7	-0.0253	-7.6
Glycogen phosphorylase, muscle form	Q9WUB3	1	1.1	1023	94	1562.48	1562.48|318.41	81.3	0+17+13+4+10+6+17+3+11+13+112+29+175+4+11+2+110+6+27+6+14+7+53+6+25+34+81+20+26	0+17+13+4+10+6+17+3+11+13+112+29+175+4+11+2+110+6+27+6+14+7+53+6+25+34+81+20+26|0+34+10+95+31+15+7+7+7+37+5+22+43+20+19+19+16+96+7+86+14+19+9+24+8+193		398000000	97741	UniProt_11132019_sprot.fasta	Q9WUB3|Q8CI94	0050M_WEC000004_1083GA_DDay7_MSMS_rep1Q3-27Pxxx.4350.4424.3	3	13.65	9.73	73.2	783000	657	(K)	VIPAADLSEQISTAGTEASGTGNMK	(F)		12.05	11	816.735	2448.19	-0.0012	-0.5
Glycogen phosphorylase, muscle form	Q9WUB3	1	1.1	1023	94	1562.48	1562.48|318.41	81.3	0+17+13+4+10+6+17+3+11+13+112+29+175+4+11+2+110+6+27+6+14+7+53+6+25+34+81+20+26	0+17+13+4+10+6+17+3+11+13+112+29+175+4+11+2+110+6+27+6+14+7+53+6+25+34+81+20+26|0+34+10+95+31+15+7+7+7+37+5+22+43+20+19+19+16+96+7+86+14+19+9+24+8+193		398000000	97741	UniProt_11132019_sprot.fasta	Q9WUB3|Q8CI94	0074M_WEC000004_1115TA_DDay7_MSMS_rep1Q3-27Pxxx.5444.5508.2	2	13.65	11.35	65.9	123000	388	(R)	WPVHLMETLLPR	(H)		15.78	65	746.4	1491.81	-0.0212	-14.2
Glycogen phosphorylase, muscle form	Q9WUB3	1	1.1	1023	94	1562.48	1562.48|318.41	81.3	0+17+13+4+10+6+17+3+11+13+112+29+175+4+11+2+110+6+27+6+14+7+53+6+25+34+81+20+26	0+17+13+4+10+6+17+3+11+13+112+29+175+4+11+2+110+6+27+6+14+7+53+6+25+34+81+20+26|0+34+10+95+31+15+7+7+7+37+5+22+43+20+19+19+16+96+7+86+14+19+9+24+8+193		398000000	97741	UniProt_11132019_sprot.fasta	Q9WUB3|Q8CI94	0060M_WEC000004_1115GA_DDay7_MSMS_rep1Q3-27Pxxx.6188.6188.4	4	13.64	7.05	85.4	117000	353	(R)	ILVDLERLDWDKAWDVTVK	(T)		17.63	3	579.314	2314.24	-0.0112	-4.8
Glycogen phosphorylase, muscle form	Q9WUB3	1	1.1	1023	94	1562.48	1562.48|318.41	81.3	0+17+13+4+10+6+17+3+11+13+112+29+175+4+11+2+110+6+27+6+14+7+53+6+25+34+81+20+26	0+17+13+4+10+6+17+3+11+13+112+29+175+4+11+2+110+6+27+6+14+7+53+6+25+34+81+20+26|0+34+10+95+31+15+7+7+7+37+5+22+43+20+19+19+16+96+7+86+14+19+9+24+8+193		398000000	97741	UniProt_11132019_sprot.fasta	Q9WUB3|Q8CI94	0050M_WEC000004_1083GA_DDay7_MSMS_rep1Q3-27Pxxx.2092.2127.2	2	13.63	6.94	90.1	668000	603	(R)	TIMIGGK	(A)		5.72	14	360.21	719.412	0.0013	1.8
Glycogen phosphorylase, muscle form	Q9WUB3	1	1.1	1023	94	1562.48	1562.48|318.41	81.3	0+17+13+4+10+6+17+3+11+13+112+29+175+4+11+2+110+6+27+6+14+7+53+6+25+34+81+20+26	0+17+13+4+10+6+17+3+11+13+112+29+175+4+11+2+110+6+27+6+14+7+53+6+25+34+81+20+26|0+34+10+95+31+15+7+7+7+37+5+22+43+20+19+19+16+96+7+86+14+19+9+24+8+193		398000000	97741	UniProt_11132019_sprot.fasta	Q9WUB3|Q8CI94	0071M_WEC000004_1112TA_DDay7_MSMS_rep1Q3-27Pxxx.4637.4637.2	2	13.63	9.08	65	225000	360	(R)	LDWDKAWDVTVK	(T)		13.25	4	738.376	1475.75	-0.0078	-5.3
Glycogen phosphorylase, muscle form	Q9WUB3	1	1.1	1023	94	1562.48	1562.48|318.41	81.3	0+17+13+4+10+6+17+3+11+13+112+29+175+4+11+2+110+6+27+6+14+7+53+6+25+34+81+20+26	0+17+13+4+10+6+17+3+11+13+112+29+175+4+11+2+110+6+27+6+14+7+53+6+25+34+81+20+26|0+34+10+95+31+15+7+7+7+37+5+22+43+20+19+19+16+96+7+86+14+19+9+24+8+193		398000000	97741	UniProt_11132019_sprot.fasta	Q9WUB3|Q8CI94	0064M_WEC000004_1083TA_DDay7_MSMS_rep1Q3-27Pxxx.6942.7020.3	3	13.61	10.52	79.1	47900	257	(K)	DFNVGGYIQAVLDR	(N)		21.13	35	522.932	1566.79	-0.0093	-6
Glycogen phosphorylase, muscle form	Q9WUB3	1	1.1	1023	94	1562.48	1562.48|318.41	81.3	0+17+13+4+10+6+17+3+11+13+112+29+175+4+11+2+110+6+27+6+14+7+53+6+25+34+81+20+26	0+17+13+4+10+6+17+3+11+13+112+29+175+4+11+2+110+6+27+6+14+7+53+6+25+34+81+20+26|0+34+10+95+31+15+7+7+7+37+5+22+43+20+19+19+16+96+7+86+14+19+9+24+8+193		398000000	97741	UniProt_11132019_sprot.fasta	Q9WUB3|Q8CI94	0047M_WEC000004_1031GA_DDay7_MSMS_repAQ2-27Pxxx.2381.2381.2	2	13.56	9.58	81.3	187000	429	(R)	MSLVEEGAVKR	(I)		6.18	6	609.835	1218.65	0.0115	9.4
Glycogen phosphorylase, muscle form	Q9WUB3	1	1.1	1023	94	1562.48	1562.48|318.41	81.3	0+17+13+4+10+6+17+3+11+13+112+29+175+4+11+2+110+6+27+6+14+7+53+6+25+34+81+20+26	0+17+13+4+10+6+17+3+11+13+112+29+175+4+11+2+110+6+27+6+14+7+53+6+25+34+81+20+26|0+34+10+95+31+15+7+7+7+37+5+22+43+20+19+19+16+96+7+86+14+19+9+24+8+193		398000000	97741	UniProt_11132019_sprot.fasta	Q9WUB3|Q8CI94	0050M_WEC000004_1083GA_DDay7_MSMS_rep1Q3-27Pxxx.8241.8241.5	5	13.56	7.64	84.4	198000	610	(K)	AAPGYHMAKMIIKLITAIGDVVNHDPAVGDR	(L)		24.08	0	655.55	3273.72	-0.002	-0.6
Glycogen phosphorylase, muscle form	Q9WUB3	1	1.1	1023	94	1562.48	1562.48|318.41	81.3	0+17+13+4+10+6+17+3+11+13+112+29+175+4+11+2+110+6+27+6+14+7+53+6+25+34+81+20+26	0+17+13+4+10+6+17+3+11+13+112+29+175+4+11+2+110+6+27+6+14+7+53+6+25+34+81+20+26|0+34+10+95+31+15+7+7+7+37+5+22+43+20+19+19+16+96+7+86+14+19+9+24+8+193		398000000	97741	UniProt_11132019_sprot.fasta	Q9WUB3|Q8CI94	0061M_WEC000004_1031TA_DDay7_MSMS_rep1Q3-27Pxxx.2275.2275.2	2	13.56	5.71	80.1	34200	35	(R)	HLHFTLVKDR	(N)		6.15	10	633.351	1265.71	-0.016	-12.7
Glycogen phosphorylase, muscle form	Q9WUB3	1	1.1	1023	94	1562.48	1562.48|318.41	81.3	0+17+13+4+10+6+17+3+11+13+112+29+175+4+11+2+110+6+27+6+14+7+53+6+25+34+81+20+26	0+17+13+4+10+6+17+3+11+13+112+29+175+4+11+2+110+6+27+6+14+7+53+6+25+34+81+20+26|0+34+10+95+31+15+7+7+7+37+5+22+43+20+19+19+16+96+7+86+14+19+9+24+8+193		398000000	97741	UniProt_11132019_sprot.fasta	Q9WUB3|Q8CI94	0071M_WEC000004_1112TA_DDay7_MSMS_rep1Q3-27Pxxx.6643.6710.2	2	13.56	13.56	64.9	142000	294	(R)	LKQEYFVVAATLQDIIR	(R)		19.73	35	1004.06	2007.13	-0.0207	-10.3
Glycogen phosphorylase, muscle form	Q9WUB3	1	1.1	1023	94	1562.48	1562.48|318.41	81.3	0+17+13+4+10+6+17+3+11+13+112+29+175+4+11+2+110+6+27+6+14+7+53+6+25+34+81+20+26	0+17+13+4+10+6+17+3+11+13+112+29+175+4+11+2+110+6+27+6+14+7+53+6+25+34+81+20+26|0+34+10+95+31+15+7+7+7+37+5+22+43+20+19+19+16+96+7+86+14+19+9+24+8+193		398000000	97741	UniProt_11132019_sprot.fasta	Q9WUB3|Q8CI94	0047M_WEC000004_1031GA_DDay7_MSMS_repAQ2-27Pxxx.2373.2404.2	2	13.55	8.55	81.2	301000	186	(R)	YGNPWEK	(A)		6.15	4	447.217	893.415	0.0112	12.5
Glycogen phosphorylase, muscle form	Q9WUB3	1	1.1	1023	94	1562.48	1562.48|318.41	81.3	0+17+13+4+10+6+17+3+11+13+112+29+175+4+11+2+110+6+27+6+14+7+53+6+25+34+81+20+26	0+17+13+4+10+6+17+3+11+13+112+29+175+4+11+2+110+6+27+6+14+7+53+6+25+34+81+20+26|0+34+10+95+31+15+7+7+7+37+5+22+43+20+19+19+16+96+7+86+14+19+9+24+8+193		398000000	97741	UniProt_11132019_sprot.fasta	Q9WUB3|Q8CI94	0050M_WEC000004_1083GA_DDay7_MSMS_rep1Q3-27Pxxx.1020.1020.2	2	13.54	5.49	90	352000	610	(K)	AAPGYHMAK	(M)		2.9	2	473.235	945.461	0.0025	2.7
Glycogen phosphorylase, muscle form	Q9WUB3	1	1.1	1023	94	1562.48	1562.48|318.41	81.3	0+17+13+4+10+6+17+3+11+13+112+29+175+4+11+2+110+6+27+6+14+7+53+6+25+34+81+20+26	0+17+13+4+10+6+17+3+11+13+112+29+175+4+11+2+110+6+27+6+14+7+53+6+25+34+81+20+26|0+34+10+95+31+15+7+7+7+37+5+22+43+20+19+19+16+96+7+86+14+19+9+24+8+193		398000000	97741	UniProt_11132019_sprot.fasta	Q9WUB3|Q8CI94	0060M_WEC000004_1115GA_DDay7_MSMS_rep1Q3-27Pxxx.2304.2304.2	2	13.54	9.15	70.2	144000	429	(R)	MSLVEEGAVKR	(I)		6.17	0	609.827	1218.65	-0.0046	-3.8
Glycogen phosphorylase, muscle form	Q9WUB3	1	1.1	1023	94	1562.48	1562.48|318.41	81.3	0+17+13+4+10+6+17+3+11+13+112+29+175+4+11+2+110+6+27+6+14+7+53+6+25+34+81+20+26	0+17+13+4+10+6+17+3+11+13+112+29+175+4+11+2+110+6+27+6+14+7+53+6+25+34+81+20+26|0+34+10+95+31+15+7+7+7+37+5+22+43+20+19+19+16+96+7+86+14+19+9+24+8+193		398000000	97741	UniProt_11132019_sprot.fasta	Q9WUB3|Q8CI94	0060M_WEC000004_1115GA_DDay7_MSMS_rep1Q3-27Pxxx.2957.2997.2	2	13.54	5.24	85.3	471000	824	(R)	EIWGVEPSR	(Q)		7.97	7	536.773	1072.54	-0.004	-3.7
Glycogen phosphorylase, muscle form	Q9WUB3	1	1.1	1023	94	1562.48	1562.48|318.41	81.3	0+17+13+4+10+6+17+3+11+13+112+29+175+4+11+2+110+6+27+6+14+7+53+6+25+34+81+20+26	0+17+13+4+10+6+17+3+11+13+112+29+175+4+11+2+110+6+27+6+14+7+53+6+25+34+81+20+26|0+34+10+95+31+15+7+7+7+37+5+22+43+20+19+19+16+96+7+86+14+19+9+24+8+193		398000000	97741	UniProt_11132019_sprot.fasta	Q9WUB3|Q8CI94	0060M_WEC000004_1115GA_DDay7_MSMS_rep1Q3-27Pxxx.4264.4354.3	3	13.54	10.57	67.8	562000	657	(K)	VIPAADLSEQISTAGTEASGTGNMK	(F)		11.95	15	816.733	2448.19	-0.0084	-3.4
Glycogen phosphorylase, muscle form	Q9WUB3	1	1.1	1023	94	1562.48	1562.48|318.41	81.3	0+17+13+4+10+6+17+3+11+13+112+29+175+4+11+2+110+6+27+6+14+7+53+6+25+34+81+20+26	0+17+13+4+10+6+17+3+11+13+112+29+175+4+11+2+110+6+27+6+14+7+53+6+25+34+81+20+26|0+34+10+95+31+15+7+7+7+37+5+22+43+20+19+19+16+96+7+86+14+19+9+24+8+193		398000000	97741	UniProt_11132019_sprot.fasta	Q9WUB3|Q8CI94	0047M_WEC000004_1031GA_DDay7_MSMS_rep1Q3-27Pxxx.7467.7611.5	5	13.53	7.57	60	35600	372	(K)	TCAYTNHTVLPEALERWPVHLMETLLPR	(H)	C:Carbamidomethylation,	21.35	4	670.346	3347.7	-0.0036	-1.1
Glycogen phosphorylase, muscle form	Q9WUB3	1	1.1	1023	94	1562.48	1562.48|318.41	81.3	0+17+13+4+10+6+17+3+11+13+112+29+175+4+11+2+110+6+27+6+14+7+53+6+25+34+81+20+26	0+17+13+4+10+6+17+3+11+13+112+29+175+4+11+2+110+6+27+6+14+7+53+6+25+34+81+20+26|0+34+10+95+31+15+7+7+7+37+5+22+43+20+19+19+16+96+7+86+14+19+9+24+8+193		398000000	97741	UniProt_11132019_sprot.fasta	Q9WUB3|Q8CI94	0071M_WEC000004_1112TA_DDay7_MSMS_rep1Q3-27Pxxx.4388.4406.3	3	13.52	9.71	78.2	193000	556	(K)	VHINPNSLFDVQVK	(R)		12.55	3	537.291	1609.87	-0.0113	-7
Glycogen phosphorylase, muscle form	Q9WUB3	1	1.1	1023	94	1562.48	1562.48|318.41	81.3	0+17+13+4+10+6+17+3+11+13+112+29+175+4+11+2+110+6+27+6+14+7+53+6+25+34+81+20+26	0+17+13+4+10+6+17+3+11+13+112+29+175+4+11+2+110+6+27+6+14+7+53+6+25+34+81+20+26|0+34+10+95+31+15+7+7+7+37+5+22+43+20+19+19+16+96+7+86+14+19+9+24+8+193		398000000	97741	UniProt_11132019_sprot.fasta	Q9WUB3|Q8CI94	0047M_WEC000004_1031GA_DDay7_MSMS_repAQ2-27Pxxx.7812.7812.4	4	13.51	7.99	95.2	25700	294	(R)	LKQEYFVVAATLQDIIRRFK	(S)		21.82	3	610.36	2438.39	0.0257	10.5
Glycogen phosphorylase, muscle form	Q9WUB3	1	1.1	1023	94	1562.48	1562.48|318.41	81.3	0+17+13+4+10+6+17+3+11+13+112+29+175+4+11+2+110+6+27+6+14+7+53+6+25+34+81+20+26	0+17+13+4+10+6+17+3+11+13+112+29+175+4+11+2+110+6+27+6+14+7+53+6+25+34+81+20+26|0+34+10+95+31+15+7+7+7+37+5+22+43+20+19+19+16+96+7+86+14+19+9+24+8+193		398000000	97741	UniProt_11132019_sprot.fasta	Q9WUB3|Q8CI94	0061M_WEC000004_1031TA_DDay7_MSMS_rep1Q3-27Pxxx.7388.7388.4	4	13.51	13.51	54.9	48500	249	(K)	APNDFNLKDFnVGGYIQAVLDRNLAENISR	(V)	n:Deamidated	22.62	10	841.926	3363.71	0.9732	-3.2
Glycogen phosphorylase, muscle form	Q9WUB3	1	1.1	1023	94	1562.48	1562.48|318.41	81.3	0+17+13+4+10+6+17+3+11+13+112+29+175+4+11+2+110+6+27+6+14+7+53+6+25+34+81+20+26	0+17+13+4+10+6+17+3+11+13+112+29+175+4+11+2+110+6+27+6+14+7+53+6+25+34+81+20+26|0+34+10+95+31+15+7+7+7+37+5+22+43+20+19+19+16+96+7+86+14+19+9+24+8+193		398000000	97741	UniProt_11132019_sprot.fasta	Q9WUB3|Q8CI94	0064M_WEC000004_1083TA_DDay7_MSMS_rep1Q3-27Pxxx.6132.6132.4	4	13.49	8.05	73.1	43400	294	(R)	LKQEYFVVAATLQDIIRR	(F)		18.23	0	541.559	2163.23	-0.0127	-5.9
Glycogen phosphorylase, muscle form	Q9WUB3	1	1.1	1023	94	1562.48	1562.48|318.41	81.3	0+17+13+4+10+6+17+3+11+13+112+29+175+4+11+2+110+6+27+6+14+7+53+6+25+34+81+20+26	0+17+13+4+10+6+17+3+11+13+112+29+175+4+11+2+110+6+27+6+14+7+53+6+25+34+81+20+26|0+34+10+95+31+15+7+7+7+37+5+22+43+20+19+19+16+96+7+86+14+19+9+24+8+193		398000000	97741	UniProt_11132019_sprot.fasta	Q9WUB3|Q8CI94	0064M_WEC000004_1083TA_DDay7_MSMS_rep1Q3-27Pxxx.7027.7078.2	2	13.49	15.6	71.3	89200	741	(R)	qIIEQLSSGFFSPK	(Q)	q:Pyroglutamic acid	21.38	12	782.398	1580.83	-17.0426	-10.2
Glycogen phosphorylase, muscle form	Q9WUB3	1	1.1	1023	94	1562.48	1562.48|318.41	81.3	0+17+13+4+10+6+17+3+11+13+112+29+175+4+11+2+110+6+27+6+14+7+53+6+25+34+81+20+26	0+17+13+4+10+6+17+3+11+13+112+29+175+4+11+2+110+6+27+6+14+7+53+6+25+34+81+20+26|0+34+10+95+31+15+7+7+7+37+5+22+43+20+19+19+16+96+7+86+14+19+9+24+8+193		398000000	97741	UniProt_11132019_sprot.fasta	Q9WUB3|Q8CI94	0047M_WEC000004_1031GA_DDay7_MSMS_repAQ2-27Pxxx.8287.8287.5	5	13.48	9.92	73.7	44700	755	(K)	qPDLFKDIVNMLMHHDRFK	(V)	q:Pyroglutamic acid	23.42	4	474.241	2384.2	-17.0253	0.5
Glycogen phosphorylase, muscle form	Q9WUB3	1	1.1	1023	94	1562.48	1562.48|318.41	81.3	0+17+13+4+10+6+17+3+11+13+112+29+175+4+11+2+110+6+27+6+14+7+53+6+25+34+81+20+26	0+17+13+4+10+6+17+3+11+13+112+29+175+4+11+2+110+6+27+6+14+7+53+6+25+34+81+20+26|0+34+10+95+31+15+7+7+7+37+5+22+43+20+19+19+16+96+7+86+14+19+9+24+8+193		398000000	97741	UniProt_11132019_sprot.fasta	Q9WUB3|Q8CI94	0047M_WEC000004_1031GA_DDay7_MSMS_repAQ2-27Pxxx.3186.3215.3	3	13.46	4.27	77.5	19500	544	(K)	LKFSAYLER	(E)		8.18	9	376.217	1126.63	0.0126	11.1
Glycogen phosphorylase, muscle form	Q9WUB3	1	1.1	1023	94	1562.48	1562.48|318.41	81.3	0+17+13+4+10+6+17+3+11+13+112+29+175+4+11+2+110+6+27+6+14+7+53+6+25+34+81+20+26	0+17+13+4+10+6+17+3+11+13+112+29+175+4+11+2+110+6+27+6+14+7+53+6+25+34+81+20+26|0+34+10+95+31+15+7+7+7+37+5+22+43+20+19+19+16+96+7+86+14+19+9+24+8+193		398000000	97741	UniProt_11132019_sprot.fasta	Q9WUB3|Q8CI94	0053M_WEC000004_1061GA_DDay7_MSMS_rep1Q3-27Pxxx.3265.3391.2	2	13.42	4.55	91.8	1300000	353	(R)	ILVDLER	(L)		8.6	16	429.258	857.509	-0.0002	-0.3
Glycogen phosphorylase, muscle form	Q9WUB3	1	1.1	1023	94	1562.48	1562.48|318.41	81.3	0+17+13+4+10+6+17+3+11+13+112+29+175+4+11+2+110+6+27+6+14+7+53+6+25+34+81+20+26	0+17+13+4+10+6+17+3+11+13+112+29+175+4+11+2+110+6+27+6+14+7+53+6+25+34+81+20+26|0+34+10+95+31+15+7+7+7+37+5+22+43+20+19+19+16+96+7+86+14+19+9+24+8+193		398000000	97741	UniProt_11132019_sprot.fasta	Q9WUB3|Q8CI94	0071M_WEC000004_1112TA_DDay7_MSMS_rep1Q3-27Pxxx.2905.2905.3	3	13.42	9.35	59.8	46300	440	(R)	INMAHLCIAGSHAVNGVAR	(I)	C:Carbamidomethylation,	8.03	0	664.334	1991.01	-0.0175	-8.8
Glycogen phosphorylase, muscle form	Q9WUB3	1	1.1	1023	94	1562.48	1562.48|318.41	81.3	0+17+13+4+10+6+17+3+11+13+112+29+175+4+11+2+110+6+27+6+14+7+53+6+25+34+81+20+26	0+17+13+4+10+6+17+3+11+13+112+29+175+4+11+2+110+6+27+6+14+7+53+6+25+34+81+20+26|0+34+10+95+31+15+7+7+7+37+5+22+43+20+19+19+16+96+7+86+14+19+9+24+8+193		398000000	97741	UniProt_11132019_sprot.fasta	Q9WUB3|Q8CI94	0074M_WEC000004_1115TA_DDay7_MSMS_rep1Q3-27Pxxx.4088.4134.4	4	13.42	9.03	75	191000	193	(K)	ARPEFTLPVHFYGR	(V)		11.67	12	423.225	1689.89	-0.0079	-4.7
Glycogen phosphorylase, muscle form	Q9WUB3	1	1.1	1023	94	1562.48	1562.48|318.41	81.3	0+17+13+4+10+6+17+3+11+13+112+29+175+4+11+2+110+6+27+6+14+7+53+6+25+34+81+20+26	0+17+13+4+10+6+17+3+11+13+112+29+175+4+11+2+110+6+27+6+14+7+53+6+25+34+81+20+26|0+34+10+95+31+15+7+7+7+37+5+22+43+20+19+19+16+96+7+86+14+19+9+24+8+193		398000000	97741	UniProt_11132019_sprot.fasta	Q9WUB3|Q8CI94	0047M_WEC000004_1031GA_DDay7_MSMS_repAQ2-27Pxxx.1016.1016.3	3	13.41	6.95	76.2	186000	610	(K)	AAPGYHMAK	(M)		2.83	2	315.831	945.461	0.017	17.9
Glycogen phosphorylase, muscle form	Q9WUB3	1	1.1	1023	94	1562.48	1562.48|318.41	81.3	0+17+13+4+10+6+17+3+11+13+112+29+175+4+11+2+110+6+27+6+14+7+53+6+25+34+81+20+26	0+17+13+4+10+6+17+3+11+13+112+29+175+4+11+2+110+6+27+6+14+7+53+6+25+34+81+20+26|0+34+10+95+31+15+7+7+7+37+5+22+43+20+19+19+16+96+7+86+14+19+9+24+8+193		398000000	97741	UniProt_11132019_sprot.fasta	Q9WUB3|Q8CI94	0050M_WEC000004_1083GA_DDay7_MSMS_rep1Q3-27Pxxx.4290.4420.2	2	13.41	6.86	86.5	2320000	279	(R)	VLYPNDNFFEGK	(E)		11.93	23	721.851	1442.69	-0.0002	-0.1
Glycogen phosphorylase, muscle form	Q9WUB3	1	1.1	1023	94	1562.48	1562.48|318.41	81.3	0+17+13+4+10+6+17+3+11+13+112+29+175+4+11+2+110+6+27+6+14+7+53+6+25+34+81+20+26	0+17+13+4+10+6+17+3+11+13+112+29+175+4+11+2+110+6+27+6+14+7+53+6+25+34+81+20+26|0+34+10+95+31+15+7+7+7+37+5+22+43+20+19+19+16+96+7+86+14+19+9+24+8+193		398000000	97741	UniProt_11132019_sprot.fasta	Q9WUB3|Q8CI94	0061M_WEC000004_1031TA_DDay7_MSMS_rep1Q3-27Pxxx.5273.5299.2	2	13.4	11.84	66.8	59600	741	(R)	QIIEQLSSGFFSPK	(Q)		14.65	11	790.914	1580.83	-0.0117	-7.4
Glycogen phosphorylase, muscle form	Q9WUB3	1	1.1	1023	94	1562.48	1562.48|318.41	81.3	0+17+13+4+10+6+17+3+11+13+112+29+175+4+11+2+110+6+27+6+14+7+53+6+25+34+81+20+26	0+17+13+4+10+6+17+3+11+13+112+29+175+4+11+2+110+6+27+6+14+7+53+6+25+34+81+20+26|0+34+10+95+31+15+7+7+7+37+5+22+43+20+19+19+16+96+7+86+14+19+9+24+8+193		398000000	97741	UniProt_11132019_sprot.fasta	Q9WUB3|Q8CI94	0047M_WEC000004_1031GA_DDay7_MSMS_rep1Q3-27Pxxx.2397.2397.2	2	13.39	9.18	80.4	490000	186	(R)	YGNPWEK	(A)		6.3	3	447.212	893.415	0.0017	1.9
Glycogen phosphorylase, muscle form	Q9WUB3	1	1.1	1023	94	1562.48	1562.48|318.41	81.3	0+17+13+4+10+6+17+3+11+13+112+29+175+4+11+2+110+6+27+6+14+7+53+6+25+34+81+20+26	0+17+13+4+10+6+17+3+11+13+112+29+175+4+11+2+110+6+27+6+14+7+53+6+25+34+81+20+26|0+34+10+95+31+15+7+7+7+37+5+22+43+20+19+19+16+96+7+86+14+19+9+24+8+193		398000000	97741	UniProt_11132019_sprot.fasta	Q9WUB3|Q8CI94	0060M_WEC000004_1115GA_DDay7_MSMS_rep1Q3-27Pxxx.5137.5185.3	3	13.39	3.62	90.3	853000	522	(K)	LLSYVDDEAFIRDVAK	(V)		14.4	7	618.656	1853.96	-0.0096	-5.2
Glycogen phosphorylase, muscle form	Q9WUB3	1	1.1	1023	94	1562.48	1562.48|318.41	81.3	0+17+13+4+10+6+17+3+11+13+112+29+175+4+11+2+110+6+27+6+14+7+53+6+25+34+81+20+26	0+17+13+4+10+6+17+3+11+13+112+29+175+4+11+2+110+6+27+6+14+7+53+6+25+34+81+20+26|0+34+10+95+31+15+7+7+7+37+5+22+43+20+19+19+16+96+7+86+14+19+9+24+8+193		398000000	97741	UniProt_11132019_sprot.fasta	Q9WUB3|Q8CI94	0056M_WEC000004_1111GA_DDay7_MSMS_rep1Q3-27Pxxx.4149.4162.3	3	13.37	10.2	76	275000	193	(K)	ARPEFTLPVHFYGR	(V)		11.53	15	563.966	1689.89	-0.002	-1.2
Glycogen phosphorylase, muscle form	Q9WUB3	1	1.1	1023	94	1562.48	1562.48|318.41	81.3	0+17+13+4+10+6+17+3+11+13+112+29+175+4+11+2+110+6+27+6+14+7+53+6+25+34+81+20+26	0+17+13+4+10+6+17+3+11+13+112+29+175+4+11+2+110+6+27+6+14+7+53+6+25+34+81+20+26|0+34+10+95+31+15+7+7+7+37+5+22+43+20+19+19+16+96+7+86+14+19+9+24+8+193		398000000	97741	UniProt_11132019_sprot.fasta	Q9WUB3|Q8CI94	0047M_WEC000004_1031GA_DDay7_MSMS_repAQ2-27Pxxx.4128.4128.2	2	13.36	13.36	73.1	157000	51	(R)	DYYFALAHTVR	(D)		10.87	5	678.346	1355.67	0.0106	7.8
Glycogen phosphorylase, muscle form	Q9WUB3	1	1.1	1023	94	1562.48	1562.48|318.41	81.3	0+17+13+4+10+6+17+3+11+13+112+29+175+4+11+2+110+6+27+6+14+7+53+6+25+34+81+20+26	0+17+13+4+10+6+17+3+11+13+112+29+175+4+11+2+110+6+27+6+14+7+53+6+25+34+81+20+26|0+34+10+95+31+15+7+7+7+37+5+22+43+20+19+19+16+96+7+86+14+19+9+24+8+193		398000000	97741	UniProt_11132019_sprot.fasta	Q9WUB3|Q8CI94	0053M_WEC000004_1061GA_DDay7_MSMS_rep1Q3-27Pxxx.4228.4228.4	4	13.33	8.91	79.4	31400	761	(K)	DIVNMLMHHDR	(F)		11.22	0	345.919	1380.65	0.0025	1.8
Glycogen phosphorylase, muscle form	Q9WUB3	1	1.1	1023	94	1562.48	1562.48|318.41	81.3	0+17+13+4+10+6+17+3+11+13+112+29+175+4+11+2+110+6+27+6+14+7+53+6+25+34+81+20+26	0+17+13+4+10+6+17+3+11+13+112+29+175+4+11+2+110+6+27+6+14+7+53+6+25+34+81+20+26|0+34+10+95+31+15+7+7+7+37+5+22+43+20+19+19+16+96+7+86+14+19+9+24+8+193		398000000	97741	UniProt_11132019_sprot.fasta	Q9WUB3|Q8CI94	0047M_WEC000004_1031GA_DDay7_MSMS_repAQ2-27Pxxx.4315.4315.2	2	13.32	9.02	78.8	81100	162	(R)	YEFGIFNQK	(I)		11.42	3	573.29	1145.56	0.0095	8.3
Glycogen phosphorylase, muscle form	Q9WUB3	1	1.1	1023	94	1562.48	1562.48|318.41	81.3	0+17+13+4+10+6+17+3+11+13+112+29+175+4+11+2+110+6+27+6+14+7+53+6+25+34+81+20+26	0+17+13+4+10+6+17+3+11+13+112+29+175+4+11+2+110+6+27+6+14+7+53+6+25+34+81+20+26|0+34+10+95+31+15+7+7+7+37+5+22+43+20+19+19+16+96+7+86+14+19+9+24+8+193		398000000	97741	UniProt_11132019_sprot.fasta	Q9WUB3|Q8CI94	0074M_WEC000004_1115TA_DDay7_MSMS_rep1Q3-27Pxxx.6210.6210.4	4	13.29	10.47	63.2	77200	294	(R)	LKQEYFVVAATLQDIIRR	(F)		18.1	8	541.559	2163.23	-0.0149	-6.9
Glycogen phosphorylase, muscle form	Q9WUB3	1	1.1	1023	94	1562.48	1562.48|318.41	81.3	0+17+13+4+10+6+17+3+11+13+112+29+175+4+11+2+110+6+27+6+14+7+53+6+25+34+81+20+26	0+17+13+4+10+6+17+3+11+13+112+29+175+4+11+2+110+6+27+6+14+7+53+6+25+34+81+20+26|0+34+10+95+31+15+7+7+7+37+5+22+43+20+19+19+16+96+7+86+14+19+9+24+8+193		398000000	97741	UniProt_11132019_sprot.fasta	Q9WUB3|Q8CI94	0056M_WEC000004_1111GA_DDay7_MSMS_rep1Q3-27Pxxx.5145.5169.3	3	13.27	6.73	58	275000	577	(R)	QLLNCLHIITLYNR	(I)	C:Carbamidomethylation,	14.38	3	590.992	1770.97	-0.0054	-3
Glycogen phosphorylase, muscle form	Q9WUB3	1	1.1	1023	94	1562.48	1562.48|318.41	81.3	0+17+13+4+10+6+17+3+11+13+112+29+175+4+11+2+110+6+27+6+14+7+53+6+25+34+81+20+26	0+17+13+4+10+6+17+3+11+13+112+29+175+4+11+2+110+6+27+6+14+7+53+6+25+34+81+20+26|0+34+10+95+31+15+7+7+7+37+5+22+43+20+19+19+16+96+7+86+14+19+9+24+8+193		398000000	97741	UniProt_11132019_sprot.fasta	Q9WUB3|Q8CI94	0064M_WEC000004_1083TA_DDay7_MSMS_rep1Q3-27Pxxx.5036.5036.3	3	13.27	7.92	61	74000	577	(R)	QLLNCLHIITLYNR	(I)	C:Carbamidomethylation,	14.8	0	590.993	1770.97	-0.0043	-2.4
Glycogen phosphorylase, muscle form	Q9WUB3	1	1.1	1023	94	1562.48	1562.48|318.41	81.3	0+17+13+4+10+6+17+3+11+13+112+29+175+4+11+2+110+6+27+6+14+7+53+6+25+34+81+20+26	0+17+13+4+10+6+17+3+11+13+112+29+175+4+11+2+110+6+27+6+14+7+53+6+25+34+81+20+26|0+34+10+95+31+15+7+7+7+37+5+22+43+20+19+19+16+96+7+86+14+19+9+24+8+193		398000000	97741	UniProt_11132019_sprot.fasta	Q9WUB3|Q8CI94	0061M_WEC000004_1031TA_DDay7_MSMS_rep1Q3-27Pxxx.2803.2803.4	4	13.26	8.38	68.9	140000	440	(R)	INMAHLCIAGSHAVNGVAR	(I)	C:Carbamidomethylation,	7.7	0	498.504	1991.01	-0.0119	-6
Glycogen phosphorylase, muscle form	Q9WUB3	1	1.1	1023	94	1562.48	1562.48|318.41	81.3	0+17+13+4+10+6+17+3+11+13+112+29+175+4+11+2+110+6+27+6+14+7+53+6+25+34+81+20+26	0+17+13+4+10+6+17+3+11+13+112+29+175+4+11+2+110+6+27+6+14+7+53+6+25+34+81+20+26|0+34+10+95+31+15+7+7+7+37+5+22+43+20+19+19+16+96+7+86+14+19+9+24+8+193		398000000	97741	UniProt_11132019_sprot.fasta	Q9WUB3|Q8CI94	0047M_WEC000004_1031GA_DDay7_MSMS_rep1Q3-27Pxxx.1068.1068.3	3	13.25	6.55	88.4	2590000	317	(K)	FGSRDPVR	(T)		3.02	2	311.835	933.49	-0.0008	-0.8
Glycogen phosphorylase, muscle form	Q9WUB3	1	1.1	1023	94	1562.48	1562.48|318.41	81.3	0+17+13+4+10+6+17+3+11+13+112+29+175+4+11+2+110+6+27+6+14+7+53+6+25+34+81+20+26	0+17+13+4+10+6+17+3+11+13+112+29+175+4+11+2+110+6+27+6+14+7+53+6+25+34+81+20+26|0+34+10+95+31+15+7+7+7+37+5+22+43+20+19+19+16+96+7+86+14+19+9+24+8+193		398000000	97741	UniProt_11132019_sprot.fasta	Q9WUB3|Q8CI94	0047M_WEC000004_1031GA_DDay7_MSMS_repAQ2-27Pxxx.2289.2289.4	4	13.25	8.33	76.1	92700	35	(R)	HLHFTLVKDR	(N)		5.88	3	317.188	1265.71	0.0183	14.5
Glycogen phosphorylase, muscle form	Q9WUB3	1	1.1	1023	94	1562.48	1562.48|318.41	81.3	0+17+13+4+10+6+17+3+11+13+112+29+175+4+11+2+110+6+27+6+14+7+53+6+25+34+81+20+26	0+17+13+4+10+6+17+3+11+13+112+29+175+4+11+2+110+6+27+6+14+7+53+6+25+34+81+20+26|0+34+10+95+31+15+7+7+7+37+5+22+43+20+19+19+16+96+7+86+14+19+9+24+8+193		398000000	97741	UniProt_11132019_sprot.fasta	Q9WUB3|Q8CI94	0053M_WEC000004_1061GA_DDay7_MSMS_rep1Q3-27Pxxx.8456.8456.6	6	13.22	10.03	53.1	67300	610	(K)	AAPGYHMAKMIIKLITAIGDVVNHDPAVGDRLR	(V)		24	4	591.324	3542.91	-0.0012	-0.3
Glycogen phosphorylase, muscle form	Q9WUB3	1	1.1	1023	94	1562.48	1562.48|318.41	81.3	0+17+13+4+10+6+17+3+11+13+112+29+175+4+11+2+110+6+27+6+14+7+53+6+25+34+81+20+26	0+17+13+4+10+6+17+3+11+13+112+29+175+4+11+2+110+6+27+6+14+7+53+6+25+34+81+20+26|0+34+10+95+31+15+7+7+7+37+5+22+43+20+19+19+16+96+7+86+14+19+9+24+8+193		398000000	97741	UniProt_11132019_sprot.fasta	Q9WUB3|Q8CI94	0056M_WEC000004_1111GA_DDay7_MSMS_rep1Q3-27Pxxx.7436.7534.5	5	13.2	11.22	75.5	155000	755	(K)	QPDLFKDIVNMLMHHDR	(F)		21.6	25	422.613	2109.04	-0.0023	-1.1
Glycogen phosphorylase, muscle form	Q9WUB3	1	1.1	1023	94	1562.48	1562.48|318.41	81.3	0+17+13+4+10+6+17+3+11+13+112+29+175+4+11+2+110+6+27+6+14+7+53+6+25+34+81+20+26	0+17+13+4+10+6+17+3+11+13+112+29+175+4+11+2+110+6+27+6+14+7+53+6+25+34+81+20+26|0+34+10+95+31+15+7+7+7+37+5+22+43+20+19+19+16+96+7+86+14+19+9+24+8+193		398000000	97741	UniProt_11132019_sprot.fasta	Q9WUB3|Q8CI94	0067M_WEC000004_1061TA_DDay7_MSMS_rep1Q3-27Pxxx.2061.2061.3	3	13.2	9.48	60.9	44400	428	(R)	RMSLVEEGAVKR	(I)		5.57	3	458.919	1374.75	-0.0106	-7.7
Glycogen phosphorylase, muscle form	Q9WUB3	1	1.1	1023	94	1562.48	1562.48|318.41	81.3	0+17+13+4+10+6+17+3+11+13+112+29+175+4+11+2+110+6+27+6+14+7+53+6+25+34+81+20+26	0+17+13+4+10+6+17+3+11+13+112+29+175+4+11+2+110+6+27+6+14+7+53+6+25+34+81+20+26|0+34+10+95+31+15+7+7+7+37+5+22+43+20+19+19+16+96+7+86+14+19+9+24+8+193		398000000	97741	UniProt_11132019_sprot.fasta	Q9WUB3|Q8CI94	0061M_WEC000004_1031TA_DDay7_MSMS_rep1Q3-27Pxxx.2015.2015.4	4	13.17	13.17	50.5	86500	784	(K)	CQDKVSELYKNPR	(E)	C:Carbamidomethylation,	5.48	2	409.955	1636.81	-0.0116	-7.1
Glycogen phosphorylase, muscle form	Q9WUB3	1	1.1	1023	94	1562.48	1562.48|318.41	81.3	0+17+13+4+10+6+17+3+11+13+112+29+175+4+11+2+110+6+27+6+14+7+53+6+25+34+81+20+26	0+17+13+4+10+6+17+3+11+13+112+29+175+4+11+2+110+6+27+6+14+7+53+6+25+34+81+20+26|0+34+10+95+31+15+7+7+7+37+5+22+43+20+19+19+16+96+7+86+14+19+9+24+8+193		398000000	97741	UniProt_11132019_sprot.fasta	Q9WUB3|Q8CI94	0064M_WEC000004_1083TA_DDay7_MSMS_rep1Q3-27Pxxx.3802.3802.3	3	13.17	11.3	63.3	71700	556	(K)	VHINPNSLFDVQVKR	(I)		10.95	5	589.325	1765.97	-0.0102	-5.8
Glycogen phosphorylase, muscle form	Q9WUB3	1	1.1	1023	94	1562.48	1562.48|318.41	81.3	0+17+13+4+10+6+17+3+11+13+112+29+175+4+11+2+110+6+27+6+14+7+53+6+25+34+81+20+26	0+17+13+4+10+6+17+3+11+13+112+29+175+4+11+2+110+6+27+6+14+7+53+6+25+34+81+20+26|0+34+10+95+31+15+7+7+7+37+5+22+43+20+19+19+16+96+7+86+14+19+9+24+8+193		398000000	97741	UniProt_11132019_sprot.fasta	Q9WUB3|Q8CI94	0067M_WEC000004_1061TA_DDay7_MSMS_rep1Q3-27Pxxx.4073.4073.4	4	13.17	6.59	72.2	26200	467	(K)	TIFKDFYELEPHK	(F)		11.98	4	417.463	1666.85	-0.0161	-9.7
Glycogen phosphorylase, muscle form	Q9WUB3	1	1.1	1023	94	1562.48	1562.48|318.41	81.3	0+17+13+4+10+6+17+3+11+13+112+29+175+4+11+2+110+6+27+6+14+7+53+6+25+34+81+20+26	0+17+13+4+10+6+17+3+11+13+112+29+175+4+11+2+110+6+27+6+14+7+53+6+25+34+81+20+26|0+34+10+95+31+15+7+7+7+37+5+22+43+20+19+19+16+96+7+86+14+19+9+24+8+193		398000000	97741	UniProt_11132019_sprot.fasta	Q9WUB3|Q8CI94	0074M_WEC000004_1115TA_DDay7_MSMS_rep1Q3-27Pxxx.3169.3169.2	2	13.17	6.87	70.9	10600	18	(R)	GLAGVENVSELK	(K)		8.68	5	608.325	1215.66	-0.0145	-11.9
Glycogen phosphorylase, muscle form	Q9WUB3	1	1.1	1023	94	1562.48	1562.48|318.41	81.3	0+17+13+4+10+6+17+3+11+13+112+29+175+4+11+2+110+6+27+6+14+7+53+6+25+34+81+20+26	0+17+13+4+10+6+17+3+11+13+112+29+175+4+11+2+110+6+27+6+14+7+53+6+25+34+81+20+26|0+34+10+95+31+15+7+7+7+37+5+22+43+20+19+19+16+96+7+86+14+19+9+24+8+193		398000000	97741	UniProt_11132019_sprot.fasta	Q9WUB3|Q8CI94	0074M_WEC000004_1115TA_DDay7_MSMS_rep1Q3-27Pxxx.5077.5077.2	2	13.17	10.31	73.9	51500	577	(R)	QLLNCLHIITLYNR	(I)	C:Carbamidomethylation,	14.58	4	885.979	1770.97	-0.0169	-9.5
Glycogen phosphorylase, muscle form	Q9WUB3	1	1.1	1023	94	1562.48	1562.48|318.41	81.3	0+17+13+4+10+6+17+3+11+13+112+29+175+4+11+2+110+6+27+6+14+7+53+6+25+34+81+20+26	0+17+13+4+10+6+17+3+11+13+112+29+175+4+11+2+110+6+27+6+14+7+53+6+25+34+81+20+26|0+34+10+95+31+15+7+7+7+37+5+22+43+20+19+19+16+96+7+86+14+19+9+24+8+193		398000000	97741	UniProt_11132019_sprot.fasta	Q9WUB3|Q8CI94	0074M_WEC000004_1115TA_DDay7_MSMS_rep1Q3-27Pxxx.3817.3834.3	3	13.14	8.98	66.3	126000	556	(K)	VHINPNSLFDVQVKR	(I)		10.77	3	589.323	1765.97	-0.0152	-8.6
Glycogen phosphorylase, muscle form	Q9WUB3	1	1.1	1023	94	1562.48	1562.48|318.41	81.3	0+17+13+4+10+6+17+3+11+13+112+29+175+4+11+2+110+6+27+6+14+7+53+6+25+34+81+20+26	0+17+13+4+10+6+17+3+11+13+112+29+175+4+11+2+110+6+27+6+14+7+53+6+25+34+81+20+26|0+34+10+95+31+15+7+7+7+37+5+22+43+20+19+19+16+96+7+86+14+19+9+24+8+193		398000000	97741	UniProt_11132019_sprot.fasta	Q9WUB3|Q8CI94	0067M_WEC000004_1061TA_DDay7_MSMS_rep1Q3-27Pxxx.4079.4079.2	2	13.13	7.21	67	63800	774	(K)	VFADYEEYIK	(C)		11.97	12	638.804	1276.61	-0.0084	-6.6
Glycogen phosphorylase, muscle form	Q9WUB3	1	1.1	1023	94	1562.48	1562.48|318.41	81.3	0+17+13+4+10+6+17+3+11+13+112+29+175+4+11+2+110+6+27+6+14+7+53+6+25+34+81+20+26	0+17+13+4+10+6+17+3+11+13+112+29+175+4+11+2+110+6+27+6+14+7+53+6+25+34+81+20+26|0+34+10+95+31+15+7+7+7+37+5+22+43+20+19+19+16+96+7+86+14+19+9+24+8+193		398000000	97741	UniProt_11132019_sprot.fasta	Q9WUB3|Q8CI94	0067M_WEC000004_1061TA_DDay7_MSMS_rep1Q3-27Pxxx.4868.4868.2	2	13.12	6.81	69.2	91300	508	(R)	IGEDYISDLDQLR	(K)		15.3	7	768.888	1536.75	0.0137	8.9
Glycogen phosphorylase, muscle form	Q9WUB3	1	1.1	1023	94	1562.48	1562.48|318.41	81.3	0+17+13+4+10+6+17+3+11+13+112+29+175+4+11+2+110+6+27+6+14+7+53+6+25+34+81+20+26	0+17+13+4+10+6+17+3+11+13+112+29+175+4+11+2+110+6+27+6+14+7+53+6+25+34+81+20+26|0+34+10+95+31+15+7+7+7+37+5+22+43+20+19+19+16+96+7+86+14+19+9+24+8+193		398000000	97741	UniProt_11132019_sprot.fasta	Q9WUB3|Q8CI94	0047M_WEC000004_1031GA_DDay7_MSMS_repAQ2-27Pxxx.4908.4908.5	5	13.1	8.85	69.3	66400	51	(R)	DYYFALAHTVRDHLVGR	(W)		13.07	4	407.416	2033.04	0.0183	9
Glycogen phosphorylase, muscle form	Q9WUB3	1	1.1	1023	94	1562.48	1562.48|318.41	81.3	0+17+13+4+10+6+17+3+11+13+112+29+175+4+11+2+110+6+27+6+14+7+53+6+25+34+81+20+26	0+17+13+4+10+6+17+3+11+13+112+29+175+4+11+2+110+6+27+6+14+7+53+6+25+34+81+20+26|0+34+10+95+31+15+7+7+7+37+5+22+43+20+19+19+16+96+7+86+14+19+9+24+8+193		398000000	97741	UniProt_11132019_sprot.fasta	Q9WUB3|Q8CI94	0074M_WEC000004_1115TA_DDay7_MSMS_rep1Q3-27Pxxx.5325.5347.2	2	13.09	9.44	73	383000	741	(R)	QIIEQLSSGFFSPK	(Q)		15.4	7	790.915	1580.83	-0.0087	-5.5
Glycogen phosphorylase, muscle form	Q9WUB3	1	1.1	1023	94	1562.48	1562.48|318.41	81.3	0+17+13+4+10+6+17+3+11+13+112+29+175+4+11+2+110+6+27+6+14+7+53+6+25+34+81+20+26	0+17+13+4+10+6+17+3+11+13+112+29+175+4+11+2+110+6+27+6+14+7+53+6+25+34+81+20+26|0+34+10+95+31+15+7+7+7+37+5+22+43+20+19+19+16+96+7+86+14+19+9+24+8+193		398000000	97741	UniProt_11132019_sprot.fasta	Q9WUB3|Q8CI94	0071M_WEC000004_1112TA_DDay7_MSMS_rep1Q3-27Pxxx.2119.2161.2	2	13.07	1.54	86.4	304000	603	(R)	TIMIGGK	(A)		5.78	14	360.208	719.412	-0.0028	-3.9
Glycogen phosphorylase, muscle form	Q9WUB3	1	1.1	1023	94	1562.48	1562.48|318.41	81.3	0+17+13+4+10+6+17+3+11+13+112+29+175+4+11+2+110+6+27+6+14+7+53+6+25+34+81+20+26	0+17+13+4+10+6+17+3+11+13+112+29+175+4+11+2+110+6+27+6+14+7+53+6+25+34+81+20+26|0+34+10+95+31+15+7+7+7+37+5+22+43+20+19+19+16+96+7+86+14+19+9+24+8+193		398000000	97741	UniProt_11132019_sprot.fasta	Q9WUB3|Q8CI94	0056M_WEC000004_1111GA_DDay7_MSMS_rep1Q3-27Pxxx.7433.7451.4	4	13.06	9.03	85.7	276000	755	(K)	QPDLFKDIVNMLMHHDR	(F)		21.6	25	528.014	2109.04	-0.0026	-1.2
Glycogen phosphorylase, muscle form	Q9WUB3	1	1.1	1023	94	1562.48	1562.48|318.41	81.3	0+17+13+4+10+6+17+3+11+13+112+29+175+4+11+2+110+6+27+6+14+7+53+6+25+34+81+20+26	0+17+13+4+10+6+17+3+11+13+112+29+175+4+11+2+110+6+27+6+14+7+53+6+25+34+81+20+26|0+34+10+95+31+15+7+7+7+37+5+22+43+20+19+19+16+96+7+86+14+19+9+24+8+193		398000000	97741	UniProt_11132019_sprot.fasta	Q9WUB3|Q8CI94	0060M_WEC000004_1115GA_DDay7_MSMS_rep1Q3-27Pxxx.6191.6191.3	3	13.06	3.2	73.4	91700	353	(R)	ILVDLERLDWDKAWDVTVK	(T)		17.6	20	772.081	2314.24	-0.0161	-7
Glycogen phosphorylase, muscle form	Q9WUB3	1	1.1	1023	94	1562.48	1562.48|318.41	81.3	0+17+13+4+10+6+17+3+11+13+112+29+175+4+11+2+110+6+27+6+14+7+53+6+25+34+81+20+26	0+17+13+4+10+6+17+3+11+13+112+29+175+4+11+2+110+6+27+6+14+7+53+6+25+34+81+20+26|0+34+10+95+31+15+7+7+7+37+5+22+43+20+19+19+16+96+7+86+14+19+9+24+8+193		398000000	97741	UniProt_11132019_sprot.fasta	Q9WUB3|Q8CI94	0074M_WEC000004_1115TA_DDay7_MSMS_rep1Q3-27Pxxx.4221.4319.2	2	13.05	7.75	83.9	1380000	279	(R)	VLYPNDNFFEGK	(E)		12.13	15	721.847	1442.69	-0.0079	-5.5
Glycogen phosphorylase, muscle form	Q9WUB3	1	1.1	1023	94	1562.48	1562.48|318.41	81.3	0+17+13+4+10+6+17+3+11+13+112+29+175+4+11+2+110+6+27+6+14+7+53+6+25+34+81+20+26	0+17+13+4+10+6+17+3+11+13+112+29+175+4+11+2+110+6+27+6+14+7+53+6+25+34+81+20+26|0+34+10+95+31+15+7+7+7+37+5+22+43+20+19+19+16+96+7+86+14+19+9+24+8+193		398000000	97741	UniProt_11132019_sprot.fasta	Q9WUB3|Q8CI94	0074M_WEC000004_1115TA_DDay7_MSMS_rep1Q3-27Pxxx.5417.5592.3	3	13.05	10.91	53.5	137000	388	(R)	WPVHLMETLLPR	(H)		15.87	54	497.939	1491.81	-0.0117	-7.8
Glycogen phosphorylase, muscle form	Q9WUB3	1	1.1	1023	94	1562.48	1562.48|318.41	81.3	0+17+13+4+10+6+17+3+11+13+112+29+175+4+11+2+110+6+27+6+14+7+53+6+25+34+81+20+26	0+17+13+4+10+6+17+3+11+13+112+29+175+4+11+2+110+6+27+6+14+7+53+6+25+34+81+20+26|0+34+10+95+31+15+7+7+7+37+5+22+43+20+19+19+16+96+7+86+14+19+9+24+8+193		398000000	97741	UniProt_11132019_sprot.fasta	Q9WUB3|Q8CI94	0071M_WEC000004_1112TA_DDay7_MSMS_rep1Q3-27Pxxx.4021.4021.3	3	13.04	8.36	65.4	139000	467	(K)	TIFKDFYELEPHKFQNK	(T)		11.37	3	728.705	2184.11	-0.0127	-5.8
Glycogen phosphorylase, muscle form	Q9WUB3	1	1.1	1023	94	1562.48	1562.48|318.41	81.3	0+17+13+4+10+6+17+3+11+13+112+29+175+4+11+2+110+6+27+6+14+7+53+6+25+34+81+20+26	0+17+13+4+10+6+17+3+11+13+112+29+175+4+11+2+110+6+27+6+14+7+53+6+25+34+81+20+26|0+34+10+95+31+15+7+7+7+37+5+22+43+20+19+19+16+96+7+86+14+19+9+24+8+193		398000000	97741	UniProt_11132019_sprot.fasta	Q9WUB3|Q8CI94	0047M_WEC000004_1031GA_DDay7_MSMS_repAQ2-27Pxxx.5332.5367.3	3	13.01	7.09	67.8	317000	577	(R)	QLLNCLHIITLYNR	(I)	C:Carbamidomethylation,	14.35	8	590.998	1770.97	0.012	6.8
Glycogen phosphorylase, muscle form	Q9WUB3	1	1.1	1023	94	1562.48	1562.48|318.41	81.3	0+17+13+4+10+6+17+3+11+13+112+29+175+4+11+2+110+6+27+6+14+7+53+6+25+34+81+20+26	0+17+13+4+10+6+17+3+11+13+112+29+175+4+11+2+110+6+27+6+14+7+53+6+25+34+81+20+26|0+34+10+95+31+15+7+7+7+37+5+22+43+20+19+19+16+96+7+86+14+19+9+24+8+193		398000000	97741	UniProt_11132019_sprot.fasta	Q9WUB3|Q8CI94	0047M_WEC000004_1031GA_DDay7_MSMS_repAQ2-27Pxxx.3158.3158.2	2	13	4.28	100	918000	824	(R)	EIWGVEPSR	(Q)		8.02	7	536.782	1072.54	0.0142	13.3
Glycogen phosphorylase, muscle form	Q9WUB3	1	1.1	1023	94	1562.48	1562.48|318.41	81.3	0+17+13+4+10+6+17+3+11+13+112+29+175+4+11+2+110+6+27+6+14+7+53+6+25+34+81+20+26	0+17+13+4+10+6+17+3+11+13+112+29+175+4+11+2+110+6+27+6+14+7+53+6+25+34+81+20+26|0+34+10+95+31+15+7+7+7+37+5+22+43+20+19+19+16+96+7+86+14+19+9+24+8+193		398000000	97741	UniProt_11132019_sprot.fasta	Q9WUB3|Q8CI94	0064M_WEC000004_1083TA_DDay7_MSMS_rep1Q3-27Pxxx.3803.3803.4	4	12.97	11.22	66.5	42500	556	(K)	VHINPNSLFDVQVKR	(I)		10.97	0	442.245	1765.97	-0.011	-6.3
Glycogen phosphorylase, muscle form	Q9WUB3	1	1.1	1023	94	1562.48	1562.48|318.41	81.3	0+17+13+4+10+6+17+3+11+13+112+29+175+4+11+2+110+6+27+6+14+7+53+6+25+34+81+20+26	0+17+13+4+10+6+17+3+11+13+112+29+175+4+11+2+110+6+27+6+14+7+53+6+25+34+81+20+26|0+34+10+95+31+15+7+7+7+37+5+22+43+20+19+19+16+96+7+86+14+19+9+24+8+193		398000000	97741	UniProt_11132019_sprot.fasta	Q9WUB3|Q8CI94	0047M_WEC000004_1031GA_DDay7_MSMS_rep1Q3-27Pxxx.4140.4177.5	5	12.95	7.2	58.5	395000	467	(K)	TIFKDFYELEPHKFQNK	(T)		11.1	10	437.629	2184.11	0.0028	1.3
Glycogen phosphorylase, muscle form	Q9WUB3	1	1.1	1023	94	1562.48	1562.48|318.41	81.3	0+17+13+4+10+6+17+3+11+13+112+29+175+4+11+2+110+6+27+6+14+7+53+6+25+34+81+20+26	0+17+13+4+10+6+17+3+11+13+112+29+175+4+11+2+110+6+27+6+14+7+53+6+25+34+81+20+26|0+34+10+95+31+15+7+7+7+37+5+22+43+20+19+19+16+96+7+86+14+19+9+24+8+193		398000000	97741	UniProt_11132019_sprot.fasta	Q9WUB3|Q8CI94	0047M_WEC000004_1031GA_DDay7_MSMS_repAQ2-27Pxxx.4820.4820.3	3	12.92	3.19	90.2	40700	772	(R)	FKVFADYEEYIK	(C)		12.85	4	517.933	1551.77	0.0124	8
Glycogen phosphorylase, muscle form	Q9WUB3	1	1.1	1023	94	1562.48	1562.48|318.41	81.3	0+17+13+4+10+6+17+3+11+13+112+29+175+4+11+2+110+6+27+6+14+7+53+6+25+34+81+20+26	0+17+13+4+10+6+17+3+11+13+112+29+175+4+11+2+110+6+27+6+14+7+53+6+25+34+81+20+26|0+34+10+95+31+15+7+7+7+37+5+22+43+20+19+19+16+96+7+86+14+19+9+24+8+193		398000000	97741	UniProt_11132019_sprot.fasta	Q9WUB3|Q8CI94	0047M_WEC000004_1031GA_DDay7_MSMS_rep1Q3-27Pxxx.4453.4494.3	3	12.91	9.92	70.4	812000	657	(K)	VIPAADLSEQISTAGTEASGTGNMK	(F)		12.08	6	816.736	2448.19	0.0014	0.6
Glycogen phosphorylase, muscle form	Q9WUB3	1	1.1	1023	94	1562.48	1562.48|318.41	81.3	0+17+13+4+10+6+17+3+11+13+112+29+175+4+11+2+110+6+27+6+14+7+53+6+25+34+81+20+26	0+17+13+4+10+6+17+3+11+13+112+29+175+4+11+2+110+6+27+6+14+7+53+6+25+34+81+20+26|0+34+10+95+31+15+7+7+7+37+5+22+43+20+19+19+16+96+7+86+14+19+9+24+8+193		398000000	97741	UniProt_11132019_sprot.fasta	Q9WUB3|Q8CI94	0050M_WEC000004_1083GA_DDay7_MSMS_rep1Q3-27Pxxx.4374.4374.4	4	12.87	8.58	69	29600	657	(K)	VIPAADLSEQISTAGTEASGTGNMK	(F)		12.07	6	612.802	2448.19	-0.0044	-1.8
Glycogen phosphorylase, muscle form	Q9WUB3	1	1.1	1023	94	1562.48	1562.48|318.41	81.3	0+17+13+4+10+6+17+3+11+13+112+29+175+4+11+2+110+6+27+6+14+7+53+6+25+34+81+20+26	0+17+13+4+10+6+17+3+11+13+112+29+175+4+11+2+110+6+27+6+14+7+53+6+25+34+81+20+26|0+34+10+95+31+15+7+7+7+37+5+22+43+20+19+19+16+96+7+86+14+19+9+24+8+193		398000000	97741	UniProt_11132019_sprot.fasta	Q9WUB3|Q8CI94	0064M_WEC000004_1083TA_DDay7_MSMS_rep1Q3-27Pxxx.1112.1112.3	3	12.87	1.44	80.6	524000	459	(R)	IHSEILKK	(T)		3.12	0	323.202	967.593	-0.0035	-3.6
Glycogen phosphorylase, muscle form	Q9WUB3	1	1.1	1023	94	1562.48	1562.48|318.41	81.3	0+17+13+4+10+6+17+3+11+13+112+29+175+4+11+2+110+6+27+6+14+7+53+6+25+34+81+20+26	0+17+13+4+10+6+17+3+11+13+112+29+175+4+11+2+110+6+27+6+14+7+53+6+25+34+81+20+26|0+34+10+95+31+15+7+7+7+37+5+22+43+20+19+19+16+96+7+86+14+19+9+24+8+193		398000000	97741	UniProt_11132019_sprot.fasta	Q9WUB3|Q8CI94	0060M_WEC000004_1115GA_DDay7_MSMS_rep1Q3-27Pxxx.2344.2344.2	2	12.85	8.73	84.2	327000	186	(R)	YGNPWEK	(A)		6.28	0	447.209	893.415	-0.0039	-4.3
Glycogen phosphorylase, muscle form	Q9WUB3	1	1.1	1023	94	1562.48	1562.48|318.41	81.3	0+17+13+4+10+6+17+3+11+13+112+29+175+4+11+2+110+6+27+6+14+7+53+6+25+34+81+20+26	0+17+13+4+10+6+17+3+11+13+112+29+175+4+11+2+110+6+27+6+14+7+53+6+25+34+81+20+26|0+34+10+95+31+15+7+7+7+37+5+22+43+20+19+19+16+96+7+86+14+19+9+24+8+193		398000000	97741	UniProt_11132019_sprot.fasta	Q9WUB3|Q8CI94	0047M_WEC000004_1031GA_DDay7_MSMS_rep1Q3-27Pxxx.7635.7692.5	5	12.84	10.87	74.2	191000	755	(K)	QPDLFKDIVNMLMHHDR	(F)		21.52	15	422.613	2109.04	0	0
Glycogen phosphorylase, muscle form	Q9WUB3	1	1.1	1023	94	1562.48	1562.48|318.41	81.3	0+17+13+4+10+6+17+3+11+13+112+29+175+4+11+2+110+6+27+6+14+7+53+6+25+34+81+20+26	0+17+13+4+10+6+17+3+11+13+112+29+175+4+11+2+110+6+27+6+14+7+53+6+25+34+81+20+26|0+34+10+95+31+15+7+7+7+37+5+22+43+20+19+19+16+96+7+86+14+19+9+24+8+193		398000000	97741	UniProt_11132019_sprot.fasta	Q9WUB3|Q8CI94	0047M_WEC000004_1031GA_DDay7_MSMS_repAQ2-27Pxxx.4253.4253.3	3	12.84	0.27	72.8	806000	279	(R)	VLYPNDNFFEGKELR	(L)		11.35	25	614.317	1840.92	0.015	8.1
Glycogen phosphorylase, muscle form	Q9WUB3	1	1.1	1023	94	1562.48	1562.48|318.41	81.3	0+17+13+4+10+6+17+3+11+13+112+29+175+4+11+2+110+6+27+6+14+7+53+6+25+34+81+20+26	0+17+13+4+10+6+17+3+11+13+112+29+175+4+11+2+110+6+27+6+14+7+53+6+25+34+81+20+26|0+34+10+95+31+15+7+7+7+37+5+22+43+20+19+19+16+96+7+86+14+19+9+24+8+193		398000000	97741	UniProt_11132019_sprot.fasta	Q9WUB3|Q8CI94	0047M_WEC000004_1031GA_DDay7_MSMS_rep1Q3-27Pxxx.4637.4664.3	3	12.82	8.61	76.8	194000	556	(K)	VHINPNSLFDVQVK	(R)		12.55	7	537.295	1609.87	0	0
Glycogen phosphorylase, muscle form	Q9WUB3	1	1.1	1023	94	1562.48	1562.48|318.41	81.3	0+17+13+4+10+6+17+3+11+13+112+29+175+4+11+2+110+6+27+6+14+7+53+6+25+34+81+20+26	0+17+13+4+10+6+17+3+11+13+112+29+175+4+11+2+110+6+27+6+14+7+53+6+25+34+81+20+26|0+34+10+95+31+15+7+7+7+37+5+22+43+20+19+19+16+96+7+86+14+19+9+24+8+193		398000000	97741	UniProt_11132019_sprot.fasta	Q9WUB3|Q8CI94	0047M_WEC000004_1031GA_DDay7_MSMS_rep1Q3-27Pxxx.5647.5647.2	2	12.81	9.67	88	94800	741	(R)	QIIEQLSSGFFSPK	(Q)		14.47	10	790.918	1580.83	-0.003	-1.9
Glycogen phosphorylase, muscle form	Q9WUB3	1	1.1	1023	94	1562.48	1562.48|318.41	81.3	0+17+13+4+10+6+17+3+11+13+112+29+175+4+11+2+110+6+27+6+14+7+53+6+25+34+81+20+26	0+17+13+4+10+6+17+3+11+13+112+29+175+4+11+2+110+6+27+6+14+7+53+6+25+34+81+20+26|0+34+10+95+31+15+7+7+7+37+5+22+43+20+19+19+16+96+7+86+14+19+9+24+8+193		398000000	97741	UniProt_11132019_sprot.fasta	Q9WUB3|Q8CI94	0064M_WEC000004_1083TA_DDay7_MSMS_rep1Q3-27Pxxx.2254.2254.4	4	12.81	7.53	83.5	32100	35	(R)	HLHFTLVKDR	(N)		6.18	7	317.182	1265.71	-0.0066	-5.2
Glycogen phosphorylase, muscle form	Q9WUB3	1	1.1	1023	94	1562.48	1562.48|318.41	81.3	0+17+13+4+10+6+17+3+11+13+112+29+175+4+11+2+110+6+27+6+14+7+53+6+25+34+81+20+26	0+17+13+4+10+6+17+3+11+13+112+29+175+4+11+2+110+6+27+6+14+7+53+6+25+34+81+20+26|0+34+10+95+31+15+7+7+7+37+5+22+43+20+19+19+16+96+7+86+14+19+9+24+8+193		398000000	97741	UniProt_11132019_sprot.fasta	Q9WUB3|Q8CI94	0056M_WEC000004_1111GA_DDay7_MSMS_rep1Q3-27Pxxx.4039.4039.5	5	12.76	5.47	74.1	87300	467	(K)	TIFKDFYELEPHKFQNK	(T)		11.07	7	437.628	2184.11	-0.0028	-1.3
Glycogen phosphorylase, muscle form	Q9WUB3	1	1.1	1023	94	1562.48	1562.48|318.41	81.3	0+17+13+4+10+6+17+3+11+13+112+29+175+4+11+2+110+6+27+6+14+7+53+6+25+34+81+20+26	0+17+13+4+10+6+17+3+11+13+112+29+175+4+11+2+110+6+27+6+14+7+53+6+25+34+81+20+26|0+34+10+95+31+15+7+7+7+37+5+22+43+20+19+19+16+96+7+86+14+19+9+24+8+193		398000000	97741	UniProt_11132019_sprot.fasta	Q9WUB3|Q8CI94	0047M_WEC000004_1031GA_DDay7_MSMS_rep1Q3-27Pxxx.4232.4232.2	2	12.74	10.32	70.3	207000	467	(K)	TIFKDFYELEPHK	(F)		12.32	3	833.927	1666.85	-0.0013	-0.8
Glycogen phosphorylase, muscle form	Q9WUB3	1	1.1	1023	94	1562.48	1562.48|318.41	81.3	0+17+13+4+10+6+17+3+11+13+112+29+175+4+11+2+110+6+27+6+14+7+53+6+25+34+81+20+26	0+17+13+4+10+6+17+3+11+13+112+29+175+4+11+2+110+6+27+6+14+7+53+6+25+34+81+20+26|0+34+10+95+31+15+7+7+7+37+5+22+43+20+19+19+16+96+7+86+14+19+9+24+8+193		398000000	97741	UniProt_11132019_sprot.fasta	Q9WUB3|Q8CI94	0047M_WEC000004_1031GA_DDay7_MSMS_repAQ2-27Pxxx.8037.8037.4	4	12.74	10.77	54.8	107000	249	(K)	APnDFNLKDFNVGGYIQAVLDRNLAENISR	(V)	n:Deamidated	22.57	18	841.934	3363.71	1.0047	6.1
Glycogen phosphorylase, muscle form	Q9WUB3	1	1.1	1023	94	1562.48	1562.48|318.41	81.3	0+17+13+4+10+6+17+3+11+13+112+29+175+4+11+2+110+6+27+6+14+7+53+6+25+34+81+20+26	0+17+13+4+10+6+17+3+11+13+112+29+175+4+11+2+110+6+27+6+14+7+53+6+25+34+81+20+26|0+34+10+95+31+15+7+7+7+37+5+22+43+20+19+19+16+96+7+86+14+19+9+24+8+193		398000000	97741	UniProt_11132019_sprot.fasta	Q9WUB3|Q8CI94	0050M_WEC000004_1083GA_DDay7_MSMS_rep1Q3-27Pxxx.4050.4050.5	5	12.73	6.69	73	163000	467	(K)	TIFKDFYELEPHKFQNK	(T)		11.08	3	437.629	2184.11	0.0035	1.6
Glycogen phosphorylase, muscle form	Q9WUB3	1	1.1	1023	94	1562.48	1562.48|318.41	81.3	0+17+13+4+10+6+17+3+11+13+112+29+175+4+11+2+110+6+27+6+14+7+53+6+25+34+81+20+26	0+17+13+4+10+6+17+3+11+13+112+29+175+4+11+2+110+6+27+6+14+7+53+6+25+34+81+20+26|0+34+10+95+31+15+7+7+7+37+5+22+43+20+19+19+16+96+7+86+14+19+9+24+8+193		398000000	97741	UniProt_11132019_sprot.fasta	Q9WUB3|Q8CI94	0061M_WEC000004_1031TA_DDay7_MSMS_rep1Q3-27Pxxx.1067.1067.3	3	12.73	1.65	67.7	845000	459	(R)	IHSEILKK	(T)		3.02	0	323.2	967.593	-0.0076	-7.9
Glycogen phosphorylase, muscle form	Q9WUB3	1	1.1	1023	94	1562.48	1562.48|318.41	81.3	0+17+13+4+10+6+17+3+11+13+112+29+175+4+11+2+110+6+27+6+14+7+53+6+25+34+81+20+26	0+17+13+4+10+6+17+3+11+13+112+29+175+4+11+2+110+6+27+6+14+7+53+6+25+34+81+20+26|0+34+10+95+31+15+7+7+7+37+5+22+43+20+19+19+16+96+7+86+14+19+9+24+8+193		398000000	97741	UniProt_11132019_sprot.fasta	Q9WUB3|Q8CI94	0050M_WEC000004_1083GA_DDay7_MSMS_rep1Q3-27Pxxx.2001.2001.2	2	12.72	4.65	82.3	1160000	271	(R)	NLAENISR	(V)		5.4	7	458.746	916.485	-0.0004	-0.4
Glycogen phosphorylase, muscle form	Q9WUB3	1	1.1	1023	94	1562.48	1562.48|318.41	81.3	0+17+13+4+10+6+17+3+11+13+112+29+175+4+11+2+110+6+27+6+14+7+53+6+25+34+81+20+26	0+17+13+4+10+6+17+3+11+13+112+29+175+4+11+2+110+6+27+6+14+7+53+6+25+34+81+20+26|0+34+10+95+31+15+7+7+7+37+5+22+43+20+19+19+16+96+7+86+14+19+9+24+8+193		398000000	97741	UniProt_11132019_sprot.fasta	Q9WUB3|Q8CI94	0071M_WEC000004_1112TA_DDay7_MSMS_rep1Q3-27Pxxx.2673.2673.2	2	12.71	7.19	78.8	382000	415	(R)	VAAAFPGDVDR	(L)		7.12	7	559.282	1117.56	-0.0062	-5.6
Glycogen phosphorylase, muscle form	Q9WUB3	1	1.1	1023	94	1562.48	1562.48|318.41	81.3	0+17+13+4+10+6+17+3+11+13+112+29+175+4+11+2+110+6+27+6+14+7+53+6+25+34+81+20+26	0+17+13+4+10+6+17+3+11+13+112+29+175+4+11+2+110+6+27+6+14+7+53+6+25+34+81+20+26|0+34+10+95+31+15+7+7+7+37+5+22+43+20+19+19+16+96+7+86+14+19+9+24+8+193		398000000	97741	UniProt_11132019_sprot.fasta	Q9WUB3|Q8CI94	0056M_WEC000004_1111GA_DDay7_MSMS_rep1Q3-27Pxxx.4411.4429.3	3	12.68	8.9	77	346000	556	(K)	VHINPNSLFDVQVK	(R)		12.27	6	537.295	1609.87	0.0005	0.3
Glycogen phosphorylase, muscle form	Q9WUB3	1	1.1	1023	94	1562.48	1562.48|318.41	81.3	0+17+13+4+10+6+17+3+11+13+112+29+175+4+11+2+110+6+27+6+14+7+53+6+25+34+81+20+26	0+17+13+4+10+6+17+3+11+13+112+29+175+4+11+2+110+6+27+6+14+7+53+6+25+34+81+20+26|0+34+10+95+31+15+7+7+7+37+5+22+43+20+19+19+16+96+7+86+14+19+9+24+8+193		398000000	97741	UniProt_11132019_sprot.fasta	Q9WUB3|Q8CI94	0047M_WEC000004_1031GA_DDay7_MSMS_rep1Q3-27Pxxx.8464.8464.4	4	12.67	6.87	68.3	118000	610	(K)	AAPGYHMAKMIIKLITAIGDVVNHDPAVGDR	(L)		24.13	14	819.184	3273.72	-0.0088	-2.7
Glycogen phosphorylase, muscle form	Q9WUB3	1	1.1	1023	94	1562.48	1562.48|318.41	81.3	0+17+13+4+10+6+17+3+11+13+112+29+175+4+11+2+110+6+27+6+14+7+53+6+25+34+81+20+26	0+17+13+4+10+6+17+3+11+13+112+29+175+4+11+2+110+6+27+6+14+7+53+6+25+34+81+20+26|0+34+10+95+31+15+7+7+7+37+5+22+43+20+19+19+16+96+7+86+14+19+9+24+8+193		398000000	97741	UniProt_11132019_sprot.fasta	Q9WUB3|Q8CI94	0060M_WEC000004_1115GA_DDay7_MSMS_rep1Q3-27Pxxx.3306.3366.3	3	12.67	7.97	71.8	169000	400	(R)	HLQIIYEINQR	(F)		8.9	49	476.262	1426.78	-0.0075	-5.3
Glycogen phosphorylase, muscle form	Q9WUB3	1	1.1	1023	94	1562.48	1562.48|318.41	81.3	0+17+13+4+10+6+17+3+11+13+112+29+175+4+11+2+110+6+27+6+14+7+53+6+25+34+81+20+26	0+17+13+4+10+6+17+3+11+13+112+29+175+4+11+2+110+6+27+6+14+7+53+6+25+34+81+20+26|0+34+10+95+31+15+7+7+7+37+5+22+43+20+19+19+16+96+7+86+14+19+9+24+8+193		398000000	97741	UniProt_11132019_sprot.fasta	Q9WUB3|Q8CI94	0061M_WEC000004_1031TA_DDay7_MSMS_rep1Q3-27Pxxx.7030.7086.2	2	12.66	12.66	70	37400	741	(R)	qIIEQLSSGFFSPK	(Q)	q:Pyroglutamic acid	21.4	4	782.397	1580.83	-17.0454	-12
Glycogen phosphorylase, muscle form	Q9WUB3	1	1.1	1023	94	1562.48	1562.48|318.41	81.3	0+17+13+4+10+6+17+3+11+13+112+29+175+4+11+2+110+6+27+6+14+7+53+6+25+34+81+20+26	0+17+13+4+10+6+17+3+11+13+112+29+175+4+11+2+110+6+27+6+14+7+53+6+25+34+81+20+26|0+34+10+95+31+15+7+7+7+37+5+22+43+20+19+19+16+96+7+86+14+19+9+24+8+193		398000000	97741	UniProt_11132019_sprot.fasta	Q9WUB3|Q8CI94	0056M_WEC000004_1111GA_DDay7_MSMS_rep1Q3-27Pxxx.3129.3239.2	2	12.65	3.06	91.1	768000	353	(R)	ILVDLER	(L)		8.55	18	429.258	857.509	-0.0005	-0.6
Glycogen phosphorylase, muscle form	Q9WUB3	1	1.1	1023	94	1562.48	1562.48|318.41	81.3	0+17+13+4+10+6+17+3+11+13+112+29+175+4+11+2+110+6+27+6+14+7+53+6+25+34+81+20+26	0+17+13+4+10+6+17+3+11+13+112+29+175+4+11+2+110+6+27+6+14+7+53+6+25+34+81+20+26|0+34+10+95+31+15+7+7+7+37+5+22+43+20+19+19+16+96+7+86+14+19+9+24+8+193		398000000	97741	UniProt_11132019_sprot.fasta	Q9WUB3|Q8CI94	0064M_WEC000004_1083TA_DDay7_MSMS_rep1Q3-27Pxxx.4179.4220.3	3	12.65	8.97	69.2	298000	657	(K)	VIPAADLSEQISTAGTEASGTGNMK	(F)		12.22	11	816.732	2448.19	-0.0107	-4.4
Glycogen phosphorylase, muscle form	Q9WUB3	1	1.1	1023	94	1562.48	1562.48|318.41	81.3	0+17+13+4+10+6+17+3+11+13+112+29+175+4+11+2+110+6+27+6+14+7+53+6+25+34+81+20+26	0+17+13+4+10+6+17+3+11+13+112+29+175+4+11+2+110+6+27+6+14+7+53+6+25+34+81+20+26|0+34+10+95+31+15+7+7+7+37+5+22+43+20+19+19+16+96+7+86+14+19+9+24+8+193		398000000	97741	UniProt_11132019_sprot.fasta	Q9WUB3|Q8CI94	0061M_WEC000004_1031TA_DDay7_MSMS_rep1Q3-27Pxxx.5027.5027.2	2	12.63	12.06	63.2	88400	577	(R)	QLLNCLHIITLYNR	(I)	C:Carbamidomethylation,	15.42	7	885.979	1770.97	-0.0182	-10.3
Glycogen phosphorylase, muscle form	Q9WUB3	1	1.1	1023	94	1562.48	1562.48|318.41	81.3	0+17+13+4+10+6+17+3+11+13+112+29+175+4+11+2+110+6+27+6+14+7+53+6+25+34+81+20+26	0+17+13+4+10+6+17+3+11+13+112+29+175+4+11+2+110+6+27+6+14+7+53+6+25+34+81+20+26|0+34+10+95+31+15+7+7+7+37+5+22+43+20+19+19+16+96+7+86+14+19+9+24+8+193		398000000	97741	UniProt_11132019_sprot.fasta	Q9WUB3|Q8CI94	0053M_WEC000004_1061GA_DDay7_MSMS_rep1Q3-27Pxxx.4478.4573.3	3	12.62	9.64	63.8	845000	657	(K)	VIPAADLSEQISTAGTEASGTGNMK	(F)		12.02	12	816.736	2448.19	-0.0002	-0.1
Glycogen phosphorylase, muscle form	Q9WUB3	1	1.1	1023	94	1562.48	1562.48|318.41	81.3	0+17+13+4+10+6+17+3+11+13+112+29+175+4+11+2+110+6+27+6+14+7+53+6+25+34+81+20+26	0+17+13+4+10+6+17+3+11+13+112+29+175+4+11+2+110+6+27+6+14+7+53+6+25+34+81+20+26|0+34+10+95+31+15+7+7+7+37+5+22+43+20+19+19+16+96+7+86+14+19+9+24+8+193		398000000	97741	UniProt_11132019_sprot.fasta	Q9WUB3|Q8CI94	0074M_WEC000004_1115TA_DDay7_MSMS_rep1Q3-27Pxxx.7726.7726.4	4	12.6	8.37	76.5	35100	755	(K)	qPDLFKDIVNMLMHHDRFK	(V)	q:Pyroglutamic acid	23.3	4	592.543	2384.2	-17.048	-9
Glycogen phosphorylase, muscle form	Q9WUB3	1	1.1	1023	94	1562.48	1562.48|318.41	81.3	0+17+13+4+10+6+17+3+11+13+112+29+175+4+11+2+110+6+27+6+14+7+53+6+25+34+81+20+26	0+17+13+4+10+6+17+3+11+13+112+29+175+4+11+2+110+6+27+6+14+7+53+6+25+34+81+20+26|0+34+10+95+31+15+7+7+7+37+5+22+43+20+19+19+16+96+7+86+14+19+9+24+8+193		398000000	97741	UniProt_11132019_sprot.fasta	Q9WUB3|Q8CI94	0047M_WEC000004_1031GA_DDay7_MSMS_rep1Q3-27Pxxx.2644.2644.2	2	12.59	5.38	79.3	383000	546	(K)	FSAYLER	(E)		6.88	2	443.229	885.447	0.0042	4.8
Glycogen phosphorylase, muscle form	Q9WUB3	1	1.1	1023	94	1562.48	1562.48|318.41	81.3	0+17+13+4+10+6+17+3+11+13+112+29+175+4+11+2+110+6+27+6+14+7+53+6+25+34+81+20+26	0+17+13+4+10+6+17+3+11+13+112+29+175+4+11+2+110+6+27+6+14+7+53+6+25+34+81+20+26|0+34+10+95+31+15+7+7+7+37+5+22+43+20+19+19+16+96+7+86+14+19+9+24+8+193		398000000	97741	UniProt_11132019_sprot.fasta	Q9WUB3|Q8CI94	0053M_WEC000004_1061GA_DDay7_MSMS_rep1Q3-27Pxxx.3166.3201.2	2	12.59	9.44	65.5	443000	372	(K)	TCAYTNHTVLPEALER	(W)	C:Carbamidomethylation,	8.38	33	937.956	1874.91	-0.0025	-1.3
Glycogen phosphorylase, muscle form	Q9WUB3	1	1.1	1023	94	1562.48	1562.48|318.41	81.3	0+17+13+4+10+6+17+3+11+13+112+29+175+4+11+2+110+6+27+6+14+7+53+6+25+34+81+20+26	0+17+13+4+10+6+17+3+11+13+112+29+175+4+11+2+110+6+27+6+14+7+53+6+25+34+81+20+26|0+34+10+95+31+15+7+7+7+37+5+22+43+20+19+19+16+96+7+86+14+19+9+24+8+193		398000000	97741	UniProt_11132019_sprot.fasta	Q9WUB3|Q8CI94	0074M_WEC000004_1115TA_DDay7_MSMS_rep1Q3-27Pxxx.3003.3107.3	3	12.58	8.69	62.2	136000	372	(K)	TCAYTNHTVLPEALER	(W)	C:Carbamidomethylation,	8.3	26	625.635	1874.91	-0.0164	-8.8
Glycogen phosphorylase, muscle form	Q9WUB3	1	1.1	1023	94	1562.48	1562.48|318.41	81.3	0+17+13+4+10+6+17+3+11+13+112+29+175+4+11+2+110+6+27+6+14+7+53+6+25+34+81+20+26	0+17+13+4+10+6+17+3+11+13+112+29+175+4+11+2+110+6+27+6+14+7+53+6+25+34+81+20+26|0+34+10+95+31+15+7+7+7+37+5+22+43+20+19+19+16+96+7+86+14+19+9+24+8+193		398000000	97741	UniProt_11132019_sprot.fasta	Q9WUB3|Q8CI94	0053M_WEC000004_1061GA_DDay7_MSMS_rep1Q3-27Pxxx.2030.2030.3	3	12.56	7.42	74.9	239000	784	(K)	CQDKVSELYK	(N)	C:Carbamidomethylation,	5.27	9	423.877	1269.61	0.0008	0.6
Glycogen phosphorylase, muscle form	Q9WUB3	1	1.1	1023	94	1562.48	1562.48|318.41	81.3	0+17+13+4+10+6+17+3+11+13+112+29+175+4+11+2+110+6+27+6+14+7+53+6+25+34+81+20+26	0+17+13+4+10+6+17+3+11+13+112+29+175+4+11+2+110+6+27+6+14+7+53+6+25+34+81+20+26|0+34+10+95+31+15+7+7+7+37+5+22+43+20+19+19+16+96+7+86+14+19+9+24+8+193		398000000	97741	UniProt_11132019_sprot.fasta	Q9WUB3|Q8CI94	0060M_WEC000004_1115GA_DDay7_MSMS_rep1Q3-27Pxxx.1023.1023.2	2	12.56	0.71	79.8	437000	459	(R)	IHSEILKK	(T)		2.97	8	484.298	967.593	-0.0053	-5.5
Glycogen phosphorylase, muscle form	Q9WUB3	1	1.1	1023	94	1562.48	1562.48|318.41	81.3	0+17+13+4+10+6+17+3+11+13+112+29+175+4+11+2+110+6+27+6+14+7+53+6+25+34+81+20+26	0+17+13+4+10+6+17+3+11+13+112+29+175+4+11+2+110+6+27+6+14+7+53+6+25+34+81+20+26|0+34+10+95+31+15+7+7+7+37+5+22+43+20+19+19+16+96+7+86+14+19+9+24+8+193		398000000	97741	UniProt_11132019_sprot.fasta	Q9WUB3|Q8CI94	0064M_WEC000004_1083TA_DDay7_MSMS_rep1Q3-27Pxxx.3931.3931.2	2	12.56	10.46	69.2	47100	51	(R)	DYYFALAHTVR	(D)		11.33	5	678.338	1355.67	-0.0055	-4
Glycogen phosphorylase, muscle form	Q9WUB3	1	1.1	1023	94	1562.48	1562.48|318.41	81.3	0+17+13+4+10+6+17+3+11+13+112+29+175+4+11+2+110+6+27+6+14+7+53+6+25+34+81+20+26	0+17+13+4+10+6+17+3+11+13+112+29+175+4+11+2+110+6+27+6+14+7+53+6+25+34+81+20+26|0+34+10+95+31+15+7+7+7+37+5+22+43+20+19+19+16+96+7+86+14+19+9+24+8+193		398000000	97741	UniProt_11132019_sprot.fasta	Q9WUB3|Q8CI94	0047M_WEC000004_1031GA_DDay7_MSMS_repAQ2-27Pxxx.3331.3416.2	2	12.55	3.12	89.8	670000	353	(R)	ILVDLER	(L)		8.72	15	429.265	857.509	0.0128	14.9
Glycogen phosphorylase, muscle form	Q9WUB3	1	1.1	1023	94	1562.48	1562.48|318.41	81.3	0+17+13+4+10+6+17+3+11+13+112+29+175+4+11+2+110+6+27+6+14+7+53+6+25+34+81+20+26	0+17+13+4+10+6+17+3+11+13+112+29+175+4+11+2+110+6+27+6+14+7+53+6+25+34+81+20+26|0+34+10+95+31+15+7+7+7+37+5+22+43+20+19+19+16+96+7+86+14+19+9+24+8+193		398000000	97741	UniProt_11132019_sprot.fasta	Q9WUB3|Q8CI94	0056M_WEC000004_1111GA_DDay7_MSMS_rep1Q3-27Pxxx.7670.7670.4	4	12.53	9.02	61.4	44900	249	(K)	APNDFNLKDFNVGGYIQAVLDRNLAENISR	(V)		22.25	9	841.679	3363.71	-0.015	-4.5
Glycogen phosphorylase, muscle form	Q9WUB3	1	1.1	1023	94	1562.48	1562.48|318.41	81.3	0+17+13+4+10+6+17+3+11+13+112+29+175+4+11+2+110+6+27+6+14+7+53+6+25+34+81+20+26	0+17+13+4+10+6+17+3+11+13+112+29+175+4+11+2+110+6+27+6+14+7+53+6+25+34+81+20+26|0+34+10+95+31+15+7+7+7+37+5+22+43+20+19+19+16+96+7+86+14+19+9+24+8+193		398000000	97741	UniProt_11132019_sprot.fasta	Q9WUB3|Q8CI94	0064M_WEC000004_1083TA_DDay7_MSMS_rep1Q3-27Pxxx.5987.5987.3	3	12.48	6.05	66.6	58300	353	(R)	ILVDLERLDWDKAWDVTVK	(T)		17.75	8	772.083	2314.24	-0.0084	-3.6
Glycogen phosphorylase, muscle form	Q9WUB3	1	1.1	1023	94	1562.48	1562.48|318.41	81.3	0+17+13+4+10+6+17+3+11+13+112+29+175+4+11+2+110+6+27+6+14+7+53+6+25+34+81+20+26	0+17+13+4+10+6+17+3+11+13+112+29+175+4+11+2+110+6+27+6+14+7+53+6+25+34+81+20+26|0+34+10+95+31+15+7+7+7+37+5+22+43+20+19+19+16+96+7+86+14+19+9+24+8+193		398000000	97741	UniProt_11132019_sprot.fasta	Q9WUB3|Q8CI94	0074M_WEC000004_1115TA_DDay7_MSMS_rep1Q3-27Pxxx.1053.1069.2	2	12.48	4.98	74.1	84600	610	(K)	AAPGYHMAK	(M)		3.05	4	473.245	945.461	0.0216	22.8
Glycogen phosphorylase, muscle form	Q9WUB3	1	1.1	1023	94	1562.48	1562.48|318.41	81.3	0+17+13+4+10+6+17+3+11+13+112+29+175+4+11+2+110+6+27+6+14+7+53+6+25+34+81+20+26	0+17+13+4+10+6+17+3+11+13+112+29+175+4+11+2+110+6+27+6+14+7+53+6+25+34+81+20+26|0+34+10+95+31+15+7+7+7+37+5+22+43+20+19+19+16+96+7+86+14+19+9+24+8+193		398000000	97741	UniProt_11132019_sprot.fasta	Q9WUB3|Q8CI94	0053M_WEC000004_1061GA_DDay7_MSMS_rep1Q3-27Pxxx.2542.2585.3	3	12.47	9.18	63.5	886000	35	(R)	HLHFTLVK	(D)		6.58	6	332.199	994.583	0.0001	0.1
Glycogen phosphorylase, muscle form	Q9WUB3	1	1.1	1023	94	1562.48	1562.48|318.41	81.3	0+17+13+4+10+6+17+3+11+13+112+29+175+4+11+2+110+6+27+6+14+7+53+6+25+34+81+20+26	0+17+13+4+10+6+17+3+11+13+112+29+175+4+11+2+110+6+27+6+14+7+53+6+25+34+81+20+26|0+34+10+95+31+15+7+7+7+37+5+22+43+20+19+19+16+96+7+86+14+19+9+24+8+193		398000000	97741	UniProt_11132019_sprot.fasta	Q9WUB3|Q8CI94	0047M_WEC000004_1031GA_DDay7_MSMS_rep1Q3-27Pxxx.2380.2380.3	3	12.44	6.41	86.9	71500	833	(R)	QRLPAPDEKI	(-)		5.2	0	389.556	1166.65	0.0019	1.6
Glycogen phosphorylase, muscle form	Q9WUB3	1	1.1	1023	94	1562.48	1562.48|318.41	81.3	0+17+13+4+10+6+17+3+11+13+112+29+175+4+11+2+110+6+27+6+14+7+53+6+25+34+81+20+26	0+17+13+4+10+6+17+3+11+13+112+29+175+4+11+2+110+6+27+6+14+7+53+6+25+34+81+20+26|0+34+10+95+31+15+7+7+7+37+5+22+43+20+19+19+16+96+7+86+14+19+9+24+8+193		398000000	97741	UniProt_11132019_sprot.fasta	Q9WUB3|Q8CI94	0061M_WEC000004_1031TA_DDay7_MSMS_rep1Q3-27Pxxx.6965.6965.2	2	12.44	8.1	71.5	57600	257	(K)	DFNVGGYIQAVLDR	(N)		21.33	17	783.893	1566.79	-0.0122	-7.8
Glycogen phosphorylase, muscle form	Q9WUB3	1	1.1	1023	94	1562.48	1562.48|318.41	81.3	0+17+13+4+10+6+17+3+11+13+112+29+175+4+11+2+110+6+27+6+14+7+53+6+25+34+81+20+26	0+17+13+4+10+6+17+3+11+13+112+29+175+4+11+2+110+6+27+6+14+7+53+6+25+34+81+20+26|0+34+10+95+31+15+7+7+7+37+5+22+43+20+19+19+16+96+7+86+14+19+9+24+8+193		398000000	97741	UniProt_11132019_sprot.fasta	Q9WUB3|Q8CI94	0047M_WEC000004_1031GA_DDay7_MSMS_repAQ2-27Pxxx.8520.8544.6	6	12.42	6.72	70.2	46700	610	(K)	AAPGYHMAKMIIKLITAIGDVVNHDPAVGDR	(L)		24.2	4	546.466	3273.72	0.0347	10.6
Glycogen phosphorylase, muscle form	Q9WUB3	1	1.1	1023	94	1562.48	1562.48|318.41	81.3	0+17+13+4+10+6+17+3+11+13+112+29+175+4+11+2+110+6+27+6+14+7+53+6+25+34+81+20+26	0+17+13+4+10+6+17+3+11+13+112+29+175+4+11+2+110+6+27+6+14+7+53+6+25+34+81+20+26|0+34+10+95+31+15+7+7+7+37+5+22+43+20+19+19+16+96+7+86+14+19+9+24+8+193		398000000	97741	UniProt_11132019_sprot.fasta	Q9WUB3|Q8CI94	0061M_WEC000004_1031TA_DDay7_MSMS_rep1Q3-27Pxxx.4159.4295.2	2	12.41	7.53	80.1	878000	279	(R)	VLYPNDNFFEGK	(E)		12.23	15	721.847	1442.69	-0.0087	-6
Glycogen phosphorylase, muscle form	Q9WUB3	1	1.1	1023	94	1562.48	1562.48|318.41	81.3	0+17+13+4+10+6+17+3+11+13+112+29+175+4+11+2+110+6+27+6+14+7+53+6+25+34+81+20+26	0+17+13+4+10+6+17+3+11+13+112+29+175+4+11+2+110+6+27+6+14+7+53+6+25+34+81+20+26|0+34+10+95+31+15+7+7+7+37+5+22+43+20+19+19+16+96+7+86+14+19+9+24+8+193		398000000	97741	UniProt_11132019_sprot.fasta	Q9WUB3|Q8CI94	0061M_WEC000004_1031TA_DDay7_MSMS_rep1Q3-27Pxxx.3912.3912.3	3	12.39	6.88	72.2	158000	467	(K)	TIFKDFYELEPHKFQNK	(T)		11.3	0	728.705	2184.11	-0.0117	-5.4
Glycogen phosphorylase, muscle form	Q9WUB3	1	1.1	1023	94	1562.48	1562.48|318.41	81.3	0+17+13+4+10+6+17+3+11+13+112+29+175+4+11+2+110+6+27+6+14+7+53+6+25+34+81+20+26	0+17+13+4+10+6+17+3+11+13+112+29+175+4+11+2+110+6+27+6+14+7+53+6+25+34+81+20+26|0+34+10+95+31+15+7+7+7+37+5+22+43+20+19+19+16+96+7+86+14+19+9+24+8+193		398000000	97741	UniProt_11132019_sprot.fasta	Q9WUB3|Q8CI94	0074M_WEC000004_1115TA_DDay7_MSMS_rep1Q3-27Pxxx.3319.3380.2	2	12.38	6.34	71.7	115000	400	(R)	HLQIIYEINQR	(F)		9.2	16	713.888	1426.78	-0.0106	-7.4
Glycogen phosphorylase, muscle form	Q9WUB3	1	1.1	1023	94	1562.48	1562.48|318.41	81.3	0+17+13+4+10+6+17+3+11+13+112+29+175+4+11+2+110+6+27+6+14+7+53+6+25+34+81+20+26	0+17+13+4+10+6+17+3+11+13+112+29+175+4+11+2+110+6+27+6+14+7+53+6+25+34+81+20+26|0+34+10+95+31+15+7+7+7+37+5+22+43+20+19+19+16+96+7+86+14+19+9+24+8+193		398000000	97741	UniProt_11132019_sprot.fasta	Q9WUB3|Q8CI94	0053M_WEC000004_1061GA_DDay7_MSMS_rep1Q3-27Pxxx.4186.4186.5	5	12.37	6.78	57.9	247000	467	(K)	TIFKDFYELEPHKFQNK	(T)		11.12	3	437.628	2184.11	0.0001	0.1
Glycogen phosphorylase, muscle form	Q9WUB3	1	1.1	1023	94	1562.48	1562.48|318.41	81.3	0+17+13+4+10+6+17+3+11+13+112+29+175+4+11+2+110+6+27+6+14+7+53+6+25+34+81+20+26	0+17+13+4+10+6+17+3+11+13+112+29+175+4+11+2+110+6+27+6+14+7+53+6+25+34+81+20+26|0+34+10+95+31+15+7+7+7+37+5+22+43+20+19+19+16+96+7+86+14+19+9+24+8+193		398000000	97741	UniProt_11132019_sprot.fasta	Q9WUB3|Q8CI94	0053M_WEC000004_1061GA_DDay7_MSMS_rep1Q3-27Pxxx.1470.1470.2	2	12.36	8.27	85.3	1490000	236	(R)	NNVVNTMR	(L)		3.93	3	474.24	947.473	-0.0002	-0.2
Glycogen phosphorylase, muscle form	Q9WUB3	1	1.1	1023	94	1562.48	1562.48|318.41	81.3	0+17+13+4+10+6+17+3+11+13+112+29+175+4+11+2+110+6+27+6+14+7+53+6+25+34+81+20+26	0+17+13+4+10+6+17+3+11+13+112+29+175+4+11+2+110+6+27+6+14+7+53+6+25+34+81+20+26|0+34+10+95+31+15+7+7+7+37+5+22+43+20+19+19+16+96+7+86+14+19+9+24+8+193		398000000	97741	UniProt_11132019_sprot.fasta	Q9WUB3|Q8CI94	0047M_WEC000004_1031GA_DDay7_MSMS_rep1Q3-27Pxxx.4398.4398.3	3	12.35	7.76	78.5	186000	193	(K)	ARPEFTLPVHFYGR	(V)		11.53	8	563.966	1689.89	-0.0039	-2.3
Glycogen phosphorylase, muscle form	Q9WUB3	1	1.1	1023	94	1562.48	1562.48|318.41	81.3	0+17+13+4+10+6+17+3+11+13+112+29+175+4+11+2+110+6+27+6+14+7+53+6+25+34+81+20+26	0+17+13+4+10+6+17+3+11+13+112+29+175+4+11+2+110+6+27+6+14+7+53+6+25+34+81+20+26|0+34+10+95+31+15+7+7+7+37+5+22+43+20+19+19+16+96+7+86+14+19+9+24+8+193		398000000	97741	UniProt_11132019_sprot.fasta	Q9WUB3|Q8CI94	0056M_WEC000004_1111GA_DDay7_MSMS_rep1Q3-27Pxxx.3420.3467.2	2	12.35	5.38	73.8	338000	400	(R)	HLQIIYEINQR	(F)		9.27	7	713.893	1426.78	-0.0016	-1.1
Glycogen phosphorylase, muscle form	Q9WUB3	1	1.1	1023	94	1562.48	1562.48|318.41	81.3	0+17+13+4+10+6+17+3+11+13+112+29+175+4+11+2+110+6+27+6+14+7+53+6+25+34+81+20+26	0+17+13+4+10+6+17+3+11+13+112+29+175+4+11+2+110+6+27+6+14+7+53+6+25+34+81+20+26|0+34+10+95+31+15+7+7+7+37+5+22+43+20+19+19+16+96+7+86+14+19+9+24+8+193		398000000	97741	UniProt_11132019_sprot.fasta	Q9WUB3|Q8CI94	0053M_WEC000004_1061GA_DDay7_MSMS_rep1Q3-27Pxxx.2063.2063.3	3	12.34	5.47	64.1	171000	428	(R)	RMSLVEEGAVKR	(I)		5.32	3	458.922	1374.75	-0.0019	-1.4
Glycogen phosphorylase, muscle form	Q9WUB3	1	1.1	1023	94	1562.48	1562.48|318.41	81.3	0+17+13+4+10+6+17+3+11+13+112+29+175+4+11+2+110+6+27+6+14+7+53+6+25+34+81+20+26	0+17+13+4+10+6+17+3+11+13+112+29+175+4+11+2+110+6+27+6+14+7+53+6+25+34+81+20+26|0+34+10+95+31+15+7+7+7+37+5+22+43+20+19+19+16+96+7+86+14+19+9+24+8+193		398000000	97741	UniProt_11132019_sprot.fasta	Q9WUB3|Q8CI94	0047M_WEC000004_1031GA_DDay7_MSMS_rep1Q3-27Pxxx.7864.7864.5	5	12.33	9.25	71.8	26500	294	(R)	LKQEYFVVAATLQDIIRRFK	(S)		22.12	5	488.485	2438.39	0.0016	0.6
Glycogen phosphorylase, muscle form	Q9WUB3	1	1.1	1023	94	1562.48	1562.48|318.41	81.3	0+17+13+4+10+6+17+3+11+13+112+29+175+4+11+2+110+6+27+6+14+7+53+6+25+34+81+20+26	0+17+13+4+10+6+17+3+11+13+112+29+175+4+11+2+110+6+27+6+14+7+53+6+25+34+81+20+26|0+34+10+95+31+15+7+7+7+37+5+22+43+20+19+19+16+96+7+86+14+19+9+24+8+193		398000000	97741	UniProt_11132019_sprot.fasta	Q9WUB3|Q8CI94	0074M_WEC000004_1115TA_DDay7_MSMS_rep1Q3-27Pxxx.3346.3384.3	3	12.32	9.73	74.5	69100	400	(R)	HLQIIYEINQR	(F)		9.2	12	476.262	1426.78	-0.0101	-7.1
Glycogen phosphorylase, muscle form	Q9WUB3	1	1.1	1023	94	1562.48	1562.48|318.41	81.3	0+17+13+4+10+6+17+3+11+13+112+29+175+4+11+2+110+6+27+6+14+7+53+6+25+34+81+20+26	0+17+13+4+10+6+17+3+11+13+112+29+175+4+11+2+110+6+27+6+14+7+53+6+25+34+81+20+26|0+34+10+95+31+15+7+7+7+37+5+22+43+20+19+19+16+96+7+86+14+19+9+24+8+193		398000000	97741	UniProt_11132019_sprot.fasta	Q9WUB3|Q8CI94	0060M_WEC000004_1115GA_DDay7_MSMS_rep1Q3-27Pxxx.8154.8154.5	5	12.31	9.03	60.2	18400	610	(K)	AAPGYHMAKMIIKLITAIGDVVNHDPAVGDR	(L)		24.08	0	655.549	3273.72	-0.0072	-2.2
Glycogen phosphorylase, muscle form	Q9WUB3	1	1.1	1023	94	1562.48	1562.48|318.41	81.3	0+17+13+4+10+6+17+3+11+13+112+29+175+4+11+2+110+6+27+6+14+7+53+6+25+34+81+20+26	0+17+13+4+10+6+17+3+11+13+112+29+175+4+11+2+110+6+27+6+14+7+53+6+25+34+81+20+26|0+34+10+95+31+15+7+7+7+37+5+22+43+20+19+19+16+96+7+86+14+19+9+24+8+193		398000000	97741	UniProt_11132019_sprot.fasta	Q9WUB3|Q8CI94	0061M_WEC000004_1031TA_DDay7_MSMS_rep1Q3-27Pxxx.2048.2048.3	3	12.31	3.7	67.4	181000	428	(R)	RMSLVEEGAVKR	(I)		5.57	2	458.92	1374.75	-0.0076	-5.5
Glycogen phosphorylase, muscle form	Q9WUB3	1	1.1	1023	94	1562.48	1562.48|318.41	81.3	0+17+13+4+10+6+17+3+11+13+112+29+175+4+11+2+110+6+27+6+14+7+53+6+25+34+81+20+26	0+17+13+4+10+6+17+3+11+13+112+29+175+4+11+2+110+6+27+6+14+7+53+6+25+34+81+20+26|0+34+10+95+31+15+7+7+7+37+5+22+43+20+19+19+16+96+7+86+14+19+9+24+8+193		398000000	97741	UniProt_11132019_sprot.fasta	Q9WUB3|Q8CI94	0047M_WEC000004_1031GA_DDay7_MSMS_rep1Q3-27Pxxx.3163.3163.3	3	12.29	3.12	69.5	64600	544	(K)	LKFSAYLER	(E)		8.23	0	376.213	1126.63	-0.0001	-0.1
Glycogen phosphorylase, muscle form	Q9WUB3	1	1.1	1023	94	1562.48	1562.48|318.41	81.3	0+17+13+4+10+6+17+3+11+13+112+29+175+4+11+2+110+6+27+6+14+7+53+6+25+34+81+20+26	0+17+13+4+10+6+17+3+11+13+112+29+175+4+11+2+110+6+27+6+14+7+53+6+25+34+81+20+26|0+34+10+95+31+15+7+7+7+37+5+22+43+20+19+19+16+96+7+86+14+19+9+24+8+193		398000000	97741	UniProt_11132019_sprot.fasta	Q9WUB3|Q8CI94	0056M_WEC000004_1111GA_DDay7_MSMS_rep1Q3-27Pxxx.3087.3151.3	3	12.29	7.92	72	381000	372	(K)	TCAYTNHTVLPEALER	(W)	C:Carbamidomethylation,	8.33	25	625.639	1874.91	-0.0031	-1.7
Glycogen phosphorylase, muscle form	Q9WUB3	1	1.1	1023	94	1562.48	1562.48|318.41	81.3	0+17+13+4+10+6+17+3+11+13+112+29+175+4+11+2+110+6+27+6+14+7+53+6+25+34+81+20+26	0+17+13+4+10+6+17+3+11+13+112+29+175+4+11+2+110+6+27+6+14+7+53+6+25+34+81+20+26|0+34+10+95+31+15+7+7+7+37+5+22+43+20+19+19+16+96+7+86+14+19+9+24+8+193		398000000	97741	UniProt_11132019_sprot.fasta	Q9WUB3|Q8CI94	0067M_WEC000004_1061TA_DDay7_MSMS_rep1Q3-27Pxxx.3878.3878.5	5	12.29	5.64	57.8	92900	467	(K)	TIFKDFYELEPHKFQNK	(T)		11.35	3	437.626	2184.11	-0.0121	-5.5
Glycogen phosphorylase, muscle form	Q9WUB3	1	1.1	1023	94	1562.48	1562.48|318.41	81.3	0+17+13+4+10+6+17+3+11+13+112+29+175+4+11+2+110+6+27+6+14+7+53+6+25+34+81+20+26	0+17+13+4+10+6+17+3+11+13+112+29+175+4+11+2+110+6+27+6+14+7+53+6+25+34+81+20+26|0+34+10+95+31+15+7+7+7+37+5+22+43+20+19+19+16+96+7+86+14+19+9+24+8+193		398000000	97741	UniProt_11132019_sprot.fasta	Q9WUB3|Q8CI94	0047M_WEC000004_1031GA_DDay7_MSMS_rep1Q3-27Pxxx.4687.4687.4	4	12.28	5.11	80.5	28200	553	(R)	EYKVHINPNSLFDVQVK	(R)		12.62	3	508.271	2030.07	-0.0067	-3.3
Glycogen phosphorylase, muscle form	Q9WUB3	1	1.1	1023	94	1562.48	1562.48|318.41	81.3	0+17+13+4+10+6+17+3+11+13+112+29+175+4+11+2+110+6+27+6+14+7+53+6+25+34+81+20+26	0+17+13+4+10+6+17+3+11+13+112+29+175+4+11+2+110+6+27+6+14+7+53+6+25+34+81+20+26|0+34+10+95+31+15+7+7+7+37+5+22+43+20+19+19+16+96+7+86+14+19+9+24+8+193		398000000	97741	UniProt_11132019_sprot.fasta	Q9WUB3|Q8CI94	0050M_WEC000004_1083GA_DDay7_MSMS_rep1Q3-27Pxxx.1161.1161.2	2	12.28	2.67	73.6	1790000	484	(K)	TnGITPR	(R)	n:Deamidated	3.3	23	380.204	758.415	0.9856	2.1
Glycogen phosphorylase, muscle form	Q9WUB3	1	1.1	1023	94	1562.48	1562.48|318.41	81.3	0+17+13+4+10+6+17+3+11+13+112+29+175+4+11+2+110+6+27+6+14+7+53+6+25+34+81+20+26	0+17+13+4+10+6+17+3+11+13+112+29+175+4+11+2+110+6+27+6+14+7+53+6+25+34+81+20+26|0+34+10+95+31+15+7+7+7+37+5+22+43+20+19+19+16+96+7+86+14+19+9+24+8+193		398000000	97741	UniProt_11132019_sprot.fasta	Q9WUB3|Q8CI94	0047M_WEC000004_1031GA_DDay7_MSMS_repAQ2-27Pxxx.1040.1040.2	2	12.26	3.98	83.7	932000	459	(R)	IHSEILKK	(T)		2.9	4	484.305	967.593	0.01	10.4
Glycogen phosphorylase, muscle form	Q9WUB3	1	1.1	1023	94	1562.48	1562.48|318.41	81.3	0+17+13+4+10+6+17+3+11+13+112+29+175+4+11+2+110+6+27+6+14+7+53+6+25+34+81+20+26	0+17+13+4+10+6+17+3+11+13+112+29+175+4+11+2+110+6+27+6+14+7+53+6+25+34+81+20+26|0+34+10+95+31+15+7+7+7+37+5+22+43+20+19+19+16+96+7+86+14+19+9+24+8+193		398000000	97741	UniProt_11132019_sprot.fasta	Q9WUB3|Q8CI94	0050M_WEC000004_1083GA_DDay7_MSMS_rep1Q3-27Pxxx.2317.2317.2	2	12.26	8.41	81.7	414000	186	(R)	YGNPWEK	(A)		6.27	3	447.212	893.415	0.001	1.1
Glycogen phosphorylase, muscle form	Q9WUB3	1	1.1	1023	94	1562.48	1562.48|318.41	81.3	0+17+13+4+10+6+17+3+11+13+112+29+175+4+11+2+110+6+27+6+14+7+53+6+25+34+81+20+26	0+17+13+4+10+6+17+3+11+13+112+29+175+4+11+2+110+6+27+6+14+7+53+6+25+34+81+20+26|0+34+10+95+31+15+7+7+7+37+5+22+43+20+19+19+16+96+7+86+14+19+9+24+8+193		398000000	97741	UniProt_11132019_sprot.fasta	Q9WUB3|Q8CI94	0047M_WEC000004_1031GA_DDay7_MSMS_repAQ2-27Pxxx.4905.4905.3	3	12.24	8.97	73.9	70800	51	(R)	DYYFALAHTVRDHLVGR	(W)		13.07	4	678.357	2033.04	0.0208	10.2
Glycogen phosphorylase, muscle form	Q9WUB3	1	1.1	1023	94	1562.48	1562.48|318.41	81.3	0+17+13+4+10+6+17+3+11+13+112+29+175+4+11+2+110+6+27+6+14+7+53+6+25+34+81+20+26	0+17+13+4+10+6+17+3+11+13+112+29+175+4+11+2+110+6+27+6+14+7+53+6+25+34+81+20+26|0+34+10+95+31+15+7+7+7+37+5+22+43+20+19+19+16+96+7+86+14+19+9+24+8+193		398000000	97741	UniProt_11132019_sprot.fasta	Q9WUB3|Q8CI94	0074M_WEC000004_1115TA_DDay7_MSMS_rep1Q3-27Pxxx.3907.3907.2	2	12.18	12.18	50.1	27400	623	(K)	LITAIGDVVNHDPAVGDR	(L)		11.02	4	931.483	1861.98	-0.0177	-9.5
Glycogen phosphorylase, muscle form	Q9WUB3	1	1.1	1023	94	1562.48	1562.48|318.41	81.3	0+17+13+4+10+6+17+3+11+13+112+29+175+4+11+2+110+6+27+6+14+7+53+6+25+34+81+20+26	0+17+13+4+10+6+17+3+11+13+112+29+175+4+11+2+110+6+27+6+14+7+53+6+25+34+81+20+26|0+34+10+95+31+15+7+7+7+37+5+22+43+20+19+19+16+96+7+86+14+19+9+24+8+193		398000000	97741	UniProt_11132019_sprot.fasta	Q9WUB3|Q8CI94	0047M_WEC000004_1031GA_DDay7_MSMS_repAQ2-27Pxxx.7980.7980.4	4	12.17	8.57	73.3	1370000	249	(K)	APNDFNLKDFNVGGYIQAVLDRNLAENISR	(V)		22.13	12	841.69	3363.71	0.0293	8.7
Glycogen phosphorylase, muscle form	Q9WUB3	1	1.1	1023	94	1562.48	1562.48|318.41	81.3	0+17+13+4+10+6+17+3+11+13+112+29+175+4+11+2+110+6+27+6+14+7+53+6+25+34+81+20+26	0+17+13+4+10+6+17+3+11+13+112+29+175+4+11+2+110+6+27+6+14+7+53+6+25+34+81+20+26|0+34+10+95+31+15+7+7+7+37+5+22+43+20+19+19+16+96+7+86+14+19+9+24+8+193		398000000	97741	UniProt_11132019_sprot.fasta	Q9WUB3|Q8CI94	0050M_WEC000004_1083GA_DDay7_MSMS_rep1Q3-27Pxxx.2632.2632.2	2	12.15	6.17	72.6	700000	365	(K)	AWDVTVK	(T)		6.4	2	409.724	818.441	0.0004	0.5
Glycogen phosphorylase, muscle form	Q9WUB3	1	1.1	1023	94	1562.48	1562.48|318.41	81.3	0+17+13+4+10+6+17+3+11+13+112+29+175+4+11+2+110+6+27+6+14+7+53+6+25+34+81+20+26	0+17+13+4+10+6+17+3+11+13+112+29+175+4+11+2+110+6+27+6+14+7+53+6+25+34+81+20+26|0+34+10+95+31+15+7+7+7+37+5+22+43+20+19+19+16+96+7+86+14+19+9+24+8+193		398000000	97741	UniProt_11132019_sprot.fasta	Q9WUB3|Q8CI94	0071M_WEC000004_1112TA_DDay7_MSMS_rep1Q3-27Pxxx.3050.3134.3	3	12.15	7.77	66.7	245000	372	(K)	TCAYTNHTVLPEALER	(W)	C:Carbamidomethylation,	8.47	23	625.637	1874.91	-0.0104	-5.6
Glycogen phosphorylase, muscle form	Q9WUB3	1	1.1	1023	94	1562.48	1562.48|318.41	81.3	0+17+13+4+10+6+17+3+11+13+112+29+175+4+11+2+110+6+27+6+14+7+53+6+25+34+81+20+26	0+17+13+4+10+6+17+3+11+13+112+29+175+4+11+2+110+6+27+6+14+7+53+6+25+34+81+20+26|0+34+10+95+31+15+7+7+7+37+5+22+43+20+19+19+16+96+7+86+14+19+9+24+8+193		398000000	97741	UniProt_11132019_sprot.fasta	Q9WUB3|Q8CI94	0060M_WEC000004_1115GA_DDay7_MSMS_rep1Q3-27Pxxx.4432.4446.2	2	12.14	6.03	74.9	146000	556	(K)	VHINPNSLFDVQVK	(R)		12.43	3	805.433	1609.87	-0.0112	-6.9
Glycogen phosphorylase, muscle form	Q9WUB3	1	1.1	1023	94	1562.48	1562.48|318.41	81.3	0+17+13+4+10+6+17+3+11+13+112+29+175+4+11+2+110+6+27+6+14+7+53+6+25+34+81+20+26	0+17+13+4+10+6+17+3+11+13+112+29+175+4+11+2+110+6+27+6+14+7+53+6+25+34+81+20+26|0+34+10+95+31+15+7+7+7+37+5+22+43+20+19+19+16+96+7+86+14+19+9+24+8+193		398000000	97741	UniProt_11132019_sprot.fasta	Q9WUB3|Q8CI94	0061M_WEC000004_1031TA_DDay7_MSMS_rep1Q3-27Pxxx.1563.1677.2	2	12.14	0.97	88.3	1020000	817	(R)	TIAQYAR	(E)		4.4	11	411.724	822.447	-0.0057	-6.9
Glycogen phosphorylase, muscle form	Q9WUB3	1	1.1	1023	94	1562.48	1562.48|318.41	81.3	0+17+13+4+10+6+17+3+11+13+112+29+175+4+11+2+110+6+27+6+14+7+53+6+25+34+81+20+26	0+17+13+4+10+6+17+3+11+13+112+29+175+4+11+2+110+6+27+6+14+7+53+6+25+34+81+20+26|0+34+10+95+31+15+7+7+7+37+5+22+43+20+19+19+16+96+7+86+14+19+9+24+8+193		398000000	97741	UniProt_11132019_sprot.fasta	Q9WUB3|Q8CI94	0047M_WEC000004_1031GA_DDay7_MSMS_repAQ2-27Pxxx.8538.8538.5	5	12.13	7.99	65.8	198000	610	(K)	AAPGYHMAKMIIKLITAIGDVVNHDPAVGDR	(L)		24.2	4	655.556	3273.72	0.0277	8.5
Glycogen phosphorylase, muscle form	Q9WUB3	1	1.1	1023	94	1562.48	1562.48|318.41	81.3	0+17+13+4+10+6+17+3+11+13+112+29+175+4+11+2+110+6+27+6+14+7+53+6+25+34+81+20+26	0+17+13+4+10+6+17+3+11+13+112+29+175+4+11+2+110+6+27+6+14+7+53+6+25+34+81+20+26|0+34+10+95+31+15+7+7+7+37+5+22+43+20+19+19+16+96+7+86+14+19+9+24+8+193		398000000	97741	UniProt_11132019_sprot.fasta	Q9WUB3|Q8CI94	0053M_WEC000004_1061GA_DDay7_MSMS_rep1Q3-27Pxxx.2176.2176.2	2	12.13	6.42	89.8	690000	603	(R)	TIMIGGK	(A)		5.67	12	360.21	719.412	0.0002	0.3
Glycogen phosphorylase, muscle form	Q9WUB3	1	1.1	1023	94	1562.48	1562.48|318.41	81.3	0+17+13+4+10+6+17+3+11+13+112+29+175+4+11+2+110+6+27+6+14+7+53+6+25+34+81+20+26	0+17+13+4+10+6+17+3+11+13+112+29+175+4+11+2+110+6+27+6+14+7+53+6+25+34+81+20+26|0+34+10+95+31+15+7+7+7+37+5+22+43+20+19+19+16+96+7+86+14+19+9+24+8+193		398000000	97741	UniProt_11132019_sprot.fasta	Q9WUB3|Q8CI94	0047M_WEC000004_1031GA_DDay7_MSMS_repAQ2-27Pxxx.2525.2622.3	3	12.12	7.18	69.6	718000	35	(R)	HLHFTLVK	(D)		6.48	2	332.204	994.583	0.015	15.1
Glycogen phosphorylase, muscle form	Q9WUB3	1	1.1	1023	94	1562.48	1562.48|318.41	81.3	0+17+13+4+10+6+17+3+11+13+112+29+175+4+11+2+110+6+27+6+14+7+53+6+25+34+81+20+26	0+17+13+4+10+6+17+3+11+13+112+29+175+4+11+2+110+6+27+6+14+7+53+6+25+34+81+20+26|0+34+10+95+31+15+7+7+7+37+5+22+43+20+19+19+16+96+7+86+14+19+9+24+8+193		398000000	97741	UniProt_11132019_sprot.fasta	Q9WUB3|Q8CI94	0050M_WEC000004_1083GA_DDay7_MSMS_rep1Q3-27Pxxx.6385.6385.4	4	12.11	8.32	69.5	1610000	325	(R)	TNFDAFPDKVAIQLNDTHPSLAIPELMR	(I)		17.83	4	789.158	3153.6	0.0049	1.5
Glycogen phosphorylase, muscle form	Q9WUB3	1	1.1	1023	94	1562.48	1562.48|318.41	81.3	0+17+13+4+10+6+17+3+11+13+112+29+175+4+11+2+110+6+27+6+14+7+53+6+25+34+81+20+26	0+17+13+4+10+6+17+3+11+13+112+29+175+4+11+2+110+6+27+6+14+7+53+6+25+34+81+20+26|0+34+10+95+31+15+7+7+7+37+5+22+43+20+19+19+16+96+7+86+14+19+9+24+8+193		398000000	97741	UniProt_11132019_sprot.fasta	Q9WUB3|Q8CI94	0061M_WEC000004_1031TA_DDay7_MSMS_rep1Q3-27Pxxx.1073.1073.2	2	12.1	1.38	82.1	336000	459	(R)	IHSEILKK	(T)		3.02	0	484.296	967.593	-0.0078	-8.1
Glycogen phosphorylase, muscle form	Q9WUB3	1	1.1	1023	94	1562.48	1562.48|318.41	81.3	0+17+13+4+10+6+17+3+11+13+112+29+175+4+11+2+110+6+27+6+14+7+53+6+25+34+81+20+26	0+17+13+4+10+6+17+3+11+13+112+29+175+4+11+2+110+6+27+6+14+7+53+6+25+34+81+20+26|0+34+10+95+31+15+7+7+7+37+5+22+43+20+19+19+16+96+7+86+14+19+9+24+8+193		398000000	97741	UniProt_11132019_sprot.fasta	Q9WUB3|Q8CI94	0056M_WEC000004_1111GA_DDay7_MSMS_rep1Q3-27Pxxx.2056.2056.2	2	12.09	5.04	87	289000	603	(R)	TIMIGGK	(A)		5.57	16	360.209	719.412	-0.0012	-1.7
Glycogen phosphorylase, muscle form	Q9WUB3	1	1.1	1023	94	1562.48	1562.48|318.41	81.3	0+17+13+4+10+6+17+3+11+13+112+29+175+4+11+2+110+6+27+6+14+7+53+6+25+34+81+20+26	0+17+13+4+10+6+17+3+11+13+112+29+175+4+11+2+110+6+27+6+14+7+53+6+25+34+81+20+26|0+34+10+95+31+15+7+7+7+37+5+22+43+20+19+19+16+96+7+86+14+19+9+24+8+193		398000000	97741	UniProt_11132019_sprot.fasta	Q9WUB3|Q8CI94	0071M_WEC000004_1112TA_DDay7_MSMS_rep1Q3-27Pxxx.2495.2495.2	2	12.09	6.63	73.8	182000	35	(R)	HLHFTLVK	(D)		6.75	6	497.793	994.583	-0.005	-5
Glycogen phosphorylase, muscle form	Q9WUB3	1	1.1	1023	94	1562.48	1562.48|318.41	81.3	0+17+13+4+10+6+17+3+11+13+112+29+175+4+11+2+110+6+27+6+14+7+53+6+25+34+81+20+26	0+17+13+4+10+6+17+3+11+13+112+29+175+4+11+2+110+6+27+6+14+7+53+6+25+34+81+20+26|0+34+10+95+31+15+7+7+7+37+5+22+43+20+19+19+16+96+7+86+14+19+9+24+8+193		398000000	97741	UniProt_11132019_sprot.fasta	Q9WUB3|Q8CI94	0047M_WEC000004_1031GA_DDay7_MSMS_rep1Q3-27Pxxx.6441.6441.5	5	12.08	2.32	83.8	112000	325	(R)	TNFDAFPDKVAIQLNDTHPSLAIPELMR	(I)		17.85	3	631.527	3153.6	0.0008	0.3
Glycogen phosphorylase, muscle form	Q9WUB3	1	1.1	1023	94	1562.48	1562.48|318.41	81.3	0+17+13+4+10+6+17+3+11+13+112+29+175+4+11+2+110+6+27+6+14+7+53+6+25+34+81+20+26	0+17+13+4+10+6+17+3+11+13+112+29+175+4+11+2+110+6+27+6+14+7+53+6+25+34+81+20+26|0+34+10+95+31+15+7+7+7+37+5+22+43+20+19+19+16+96+7+86+14+19+9+24+8+193		398000000	97741	UniProt_11132019_sprot.fasta	Q9WUB3|Q8CI94	0061M_WEC000004_1031TA_DDay7_MSMS_rep1Q3-27Pxxx.5284.5284.2	2	12.08	8.32	70.2	12900	171	(K)	ICGGWQMEEADDWLR	(Y)	C:Carbamidomethylation,	15.47	0	933.395	1865.8	-0.0124	-6.6
Glycogen phosphorylase, muscle form	Q9WUB3	1	1.1	1023	94	1562.48	1562.48|318.41	81.3	0+17+13+4+10+6+17+3+11+13+112+29+175+4+11+2+110+6+27+6+14+7+53+6+25+34+81+20+26	0+17+13+4+10+6+17+3+11+13+112+29+175+4+11+2+110+6+27+6+14+7+53+6+25+34+81+20+26|0+34+10+95+31+15+7+7+7+37+5+22+43+20+19+19+16+96+7+86+14+19+9+24+8+193		398000000	97741	UniProt_11132019_sprot.fasta	Q9WUB3|Q8CI94	0056M_WEC000004_1111GA_DDay7_MSMS_rep1Q3-27Pxxx.1008.1008.2	2	12.02	0.33	76.5	271000	459	(R)	IHSEILKK	(T)		2.88	8	484.299	967.593	-0.0031	-3.2
Glycogen phosphorylase, muscle form	Q9WUB3	1	1.1	1023	94	1562.48	1562.48|318.41	81.3	0+17+13+4+10+6+17+3+11+13+112+29+175+4+11+2+110+6+27+6+14+7+53+6+25+34+81+20+26	0+17+13+4+10+6+17+3+11+13+112+29+175+4+11+2+110+6+27+6+14+7+53+6+25+34+81+20+26|0+34+10+95+31+15+7+7+7+37+5+22+43+20+19+19+16+96+7+86+14+19+9+24+8+193		398000000	97741	UniProt_11132019_sprot.fasta	Q9WUB3|Q8CI94	0061M_WEC000004_1031TA_DDay7_MSMS_rep1Q3-27Pxxx.6989.6989.2	2	11.99	11.99	51	50500	257	(K)	DFnVGGYIQAVLDR	(N)	n:Deamidated	21.67	0	784.393	1566.79	0.9877	2.3
Glycogen phosphorylase, muscle form	Q9WUB3	1	1.1	1023	94	1562.48	1562.48|318.41	81.3	0+17+13+4+10+6+17+3+11+13+112+29+175+4+11+2+110+6+27+6+14+7+53+6+25+34+81+20+26	0+17+13+4+10+6+17+3+11+13+112+29+175+4+11+2+110+6+27+6+14+7+53+6+25+34+81+20+26|0+34+10+95+31+15+7+7+7+37+5+22+43+20+19+19+16+96+7+86+14+19+9+24+8+193		398000000	97741	UniProt_11132019_sprot.fasta	Q9WUB3|Q8CI94	0064M_WEC000004_1083TA_DDay7_MSMS_rep1Q3-27Pxxx.4389.4389.3	3	11.98	8.83	64.8	70600	556	(K)	VHINPNSLFDVQVK	(R)		12.78	4	537.293	1609.87	-0.0068	-4.2
Glycogen phosphorylase, muscle form	Q9WUB3	1	1.1	1023	94	1562.48	1562.48|318.41	81.3	0+17+13+4+10+6+17+3+11+13+112+29+175+4+11+2+110+6+27+6+14+7+53+6+25+34+81+20+26	0+17+13+4+10+6+17+3+11+13+112+29+175+4+11+2+110+6+27+6+14+7+53+6+25+34+81+20+26|0+34+10+95+31+15+7+7+7+37+5+22+43+20+19+19+16+96+7+86+14+19+9+24+8+193		398000000	97741	UniProt_11132019_sprot.fasta	Q9WUB3|Q8CI94	0047M_WEC000004_1031GA_DDay7_MSMS_repAQ2-27Pxxx.5339.5339.2	2	11.97	9.59	67.7	186000	577	(R)	QLLNCLHIITLYNR	(I)	C:Carbamidomethylation,	14.35	7	885.994	1770.97	0.0123	6.9
Glycogen phosphorylase, muscle form	Q9WUB3	1	1.1	1023	94	1562.48	1562.48|318.41	81.3	0+17+13+4+10+6+17+3+11+13+112+29+175+4+11+2+110+6+27+6+14+7+53+6+25+34+81+20+26	0+17+13+4+10+6+17+3+11+13+112+29+175+4+11+2+110+6+27+6+14+7+53+6+25+34+81+20+26|0+34+10+95+31+15+7+7+7+37+5+22+43+20+19+19+16+96+7+86+14+19+9+24+8+193		398000000	97741	UniProt_11132019_sprot.fasta	Q9WUB3|Q8CI94	0056M_WEC000004_1111GA_DDay7_MSMS_rep1Q3-27Pxxx.4200.4200.3	3	11.97	7.76	74.4	275000	193	(K)	ARPEFTLPVHFYGR	(V)		11.53	15	563.966	1689.89	-0.002	-1.2
Glycogen phosphorylase, muscle form	Q9WUB3	1	1.1	1023	94	1562.48	1562.48|318.41	81.3	0+17+13+4+10+6+17+3+11+13+112+29+175+4+11+2+110+6+27+6+14+7+53+6+25+34+81+20+26	0+17+13+4+10+6+17+3+11+13+112+29+175+4+11+2+110+6+27+6+14+7+53+6+25+34+81+20+26|0+34+10+95+31+15+7+7+7+37+5+22+43+20+19+19+16+96+7+86+14+19+9+24+8+193		398000000	97741	UniProt_11132019_sprot.fasta	Q9WUB3|Q8CI94	0060M_WEC000004_1115GA_DDay7_MSMS_rep1Q3-27Pxxx.3082.3149.2	2	11.97	5.01	88.3	552000	353	(R)	ILVDLER	(L)		8.35	16	429.257	857.509	-0.0029	-3.4
Glycogen phosphorylase, muscle form	Q9WUB3	1	1.1	1023	94	1562.48	1562.48|318.41	81.3	0+17+13+4+10+6+17+3+11+13+112+29+175+4+11+2+110+6+27+6+14+7+53+6+25+34+81+20+26	0+17+13+4+10+6+17+3+11+13+112+29+175+4+11+2+110+6+27+6+14+7+53+6+25+34+81+20+26|0+34+10+95+31+15+7+7+7+37+5+22+43+20+19+19+16+96+7+86+14+19+9+24+8+193		398000000	97741	UniProt_11132019_sprot.fasta	Q9WUB3|Q8CI94	0061M_WEC000004_1031TA_DDay7_MSMS_rep1Q3-27Pxxx.6859.6859.4	4	11.97	9.79	54.2	31100	294	(R)	LKQEYFVVAATLQDIIRRFKSSK	(F)		20.63	5	685.884	2740.55	-0.0355	-12.9
Glycogen phosphorylase, muscle form	Q9WUB3	1	1.1	1023	94	1562.48	1562.48|318.41	81.3	0+17+13+4+10+6+17+3+11+13+112+29+175+4+11+2+110+6+27+6+14+7+53+6+25+34+81+20+26	0+17+13+4+10+6+17+3+11+13+112+29+175+4+11+2+110+6+27+6+14+7+53+6+25+34+81+20+26|0+34+10+95+31+15+7+7+7+37+5+22+43+20+19+19+16+96+7+86+14+19+9+24+8+193		398000000	97741	UniProt_11132019_sprot.fasta	Q9WUB3|Q8CI94	0056M_WEC000004_1111GA_DDay7_MSMS_rep1Q3-27Pxxx.2624.2624.2	2	11.95	1.82	66.8	800000	365	(K)	AWDVTVK	(T)		6.3	3	409.724	818.441	-0.0001	-0.1
Glycogen phosphorylase, muscle form	Q9WUB3	1	1.1	1023	94	1562.48	1562.48|318.41	81.3	0+17+13+4+10+6+17+3+11+13+112+29+175+4+11+2+110+6+27+6+14+7+53+6+25+34+81+20+26	0+17+13+4+10+6+17+3+11+13+112+29+175+4+11+2+110+6+27+6+14+7+53+6+25+34+81+20+26|0+34+10+95+31+15+7+7+7+37+5+22+43+20+19+19+16+96+7+86+14+19+9+24+8+193		398000000	97741	UniProt_11132019_sprot.fasta	Q9WUB3|Q8CI94	0056M_WEC000004_1111GA_DDay7_MSMS_rep1Q3-27Pxxx.2928.2928.3	3	11.94	6.11	72.3	46500	471	(K)	DFYELEPHK	(F)		7.83	2	393.19	1177.55	0.0018	1.6
Glycogen phosphorylase, muscle form	Q9WUB3	1	1.1	1023	94	1562.48	1562.48|318.41	81.3	0+17+13+4+10+6+17+3+11+13+112+29+175+4+11+2+110+6+27+6+14+7+53+6+25+34+81+20+26	0+17+13+4+10+6+17+3+11+13+112+29+175+4+11+2+110+6+27+6+14+7+53+6+25+34+81+20+26|0+34+10+95+31+15+7+7+7+37+5+22+43+20+19+19+16+96+7+86+14+19+9+24+8+193		398000000	97741	UniProt_11132019_sprot.fasta	Q9WUB3|Q8CI94	0056M_WEC000004_1111GA_DDay7_MSMS_rep1Q3-27Pxxx.2457.2457.2	2	11.93	5.99	76.8	117000	35	(R)	HLHFTLVK	(D)		6.62	10	497.792	994.583	-0.0064	-6.4
Glycogen phosphorylase, muscle form	Q9WUB3	1	1.1	1023	94	1562.48	1562.48|318.41	81.3	0+17+13+4+10+6+17+3+11+13+112+29+175+4+11+2+110+6+27+6+14+7+53+6+25+34+81+20+26	0+17+13+4+10+6+17+3+11+13+112+29+175+4+11+2+110+6+27+6+14+7+53+6+25+34+81+20+26|0+34+10+95+31+15+7+7+7+37+5+22+43+20+19+19+16+96+7+86+14+19+9+24+8+193		398000000	97741	UniProt_11132019_sprot.fasta	Q9WUB3|Q8CI94	0056M_WEC000004_1111GA_DDay7_MSMS_rep1Q3-27Pxxx.2579.2579.2	2	11.91	5.58	85.1	306000	546	(K)	FSAYLER	(E)		6.83	9	443.227	885.447	-0.0007	-0.7
Glycogen phosphorylase, muscle form	Q9WUB3	1	1.1	1023	94	1562.48	1562.48|318.41	81.3	0+17+13+4+10+6+17+3+11+13+112+29+175+4+11+2+110+6+27+6+14+7+53+6+25+34+81+20+26	0+17+13+4+10+6+17+3+11+13+112+29+175+4+11+2+110+6+27+6+14+7+53+6+25+34+81+20+26|0+34+10+95+31+15+7+7+7+37+5+22+43+20+19+19+16+96+7+86+14+19+9+24+8+193		398000000	97741	UniProt_11132019_sprot.fasta	Q9WUB3|Q8CI94	0047M_WEC000004_1031GA_DDay7_MSMS_rep1Q3-27Pxxx.5802.5802.2	2	11.88	11.88	72.4	278000	388	(R)	WPVHLMETLLPR	(H)		15.65	59	746.407	1491.81	-0.0076	-5.1
Glycogen phosphorylase, muscle form	Q9WUB3	1	1.1	1023	94	1562.48	1562.48|318.41	81.3	0+17+13+4+10+6+17+3+11+13+112+29+175+4+11+2+110+6+27+6+14+7+53+6+25+34+81+20+26	0+17+13+4+10+6+17+3+11+13+112+29+175+4+11+2+110+6+27+6+14+7+53+6+25+34+81+20+26|0+34+10+95+31+15+7+7+7+37+5+22+43+20+19+19+16+96+7+86+14+19+9+24+8+193		398000000	97741	UniProt_11132019_sprot.fasta	Q9WUB3|Q8CI94	0060M_WEC000004_1115GA_DDay7_MSMS_rep1Q3-27Pxxx.4658.4658.2	2	11.87	11.87	54.2	363000	360	(R)	LDWDKAWDVTVK	(T)		13.08	3	738.377	1475.75	-0.0065	-4.4
Glycogen phosphorylase, muscle form	Q9WUB3	1	1.1	1023	94	1562.48	1562.48|318.41	81.3	0+17+13+4+10+6+17+3+11+13+112+29+175+4+11+2+110+6+27+6+14+7+53+6+25+34+81+20+26	0+17+13+4+10+6+17+3+11+13+112+29+175+4+11+2+110+6+27+6+14+7+53+6+25+34+81+20+26|0+34+10+95+31+15+7+7+7+37+5+22+43+20+19+19+16+96+7+86+14+19+9+24+8+193		398000000	97741	UniProt_11132019_sprot.fasta	Q9WUB3|Q8CI94	0056M_WEC000004_1111GA_DDay7_MSMS_rep1Q3-27Pxxx.7442.7442.3	3	11.86	9.95	68.6	256000	257	(K)	DFNVGGYIQAVLDR	(N)		21.08	61	522.934	1566.79	-0.004	-2.6
Glycogen phosphorylase, muscle form	Q9WUB3	1	1.1	1023	94	1562.48	1562.48|318.41	81.3	0+17+13+4+10+6+17+3+11+13+112+29+175+4+11+2+110+6+27+6+14+7+53+6+25+34+81+20+26	0+17+13+4+10+6+17+3+11+13+112+29+175+4+11+2+110+6+27+6+14+7+53+6+25+34+81+20+26|0+34+10+95+31+15+7+7+7+37+5+22+43+20+19+19+16+96+7+86+14+19+9+24+8+193		398000000	97741	UniProt_11132019_sprot.fasta	Q9WUB3|Q8CI94	0056M_WEC000004_1111GA_DDay7_MSMS_rep1Q3-27Pxxx.1009.1009.2	2	11.83	5.51	70.2	86700	610	(K)	AAPGYHMAK	(M)		2.85	0	473.234	945.461	-0.0006	-0.6
Glycogen phosphorylase, muscle form	Q9WUB3	1	1.1	1023	94	1562.48	1562.48|318.41	81.3	0+17+13+4+10+6+17+3+11+13+112+29+175+4+11+2+110+6+27+6+14+7+53+6+25+34+81+20+26	0+17+13+4+10+6+17+3+11+13+112+29+175+4+11+2+110+6+27+6+14+7+53+6+25+34+81+20+26|0+34+10+95+31+15+7+7+7+37+5+22+43+20+19+19+16+96+7+86+14+19+9+24+8+193		398000000	97741	UniProt_11132019_sprot.fasta	Q9WUB3|Q8CI94	0050M_WEC000004_1083GA_DDay7_MSMS_rep1Q3-27Pxxx.2990.2990.3	3	11.8	8.32	61.5	226000	440	(R)	INMAHLCIAGSHAVNGVAR	(I)	C:Carbamidomethylation,	8.05	4	664.341	1991.01	0.0026	1.3
Glycogen phosphorylase, muscle form	Q9WUB3	1	1.1	1023	94	1562.48	1562.48|318.41	81.3	0+17+13+4+10+6+17+3+11+13+112+29+175+4+11+2+110+6+27+6+14+7+53+6+25+34+81+20+26	0+17+13+4+10+6+17+3+11+13+112+29+175+4+11+2+110+6+27+6+14+7+53+6+25+34+81+20+26|0+34+10+95+31+15+7+7+7+37+5+22+43+20+19+19+16+96+7+86+14+19+9+24+8+193		398000000	97741	UniProt_11132019_sprot.fasta	Q9WUB3|Q8CI94	0050M_WEC000004_1083GA_DDay7_MSMS_rep1Q3-27Pxxx.2547.2590.2	2	11.79	4.4	77.8	506000	546	(K)	FSAYLER	(E)		6.85	6	443.227	885.447	0.0009	1
Glycogen phosphorylase, muscle form	Q9WUB3	1	1.1	1023	94	1562.48	1562.48|318.41	81.3	0+17+13+4+10+6+17+3+11+13+112+29+175+4+11+2+110+6+27+6+14+7+53+6+25+34+81+20+26	0+17+13+4+10+6+17+3+11+13+112+29+175+4+11+2+110+6+27+6+14+7+53+6+25+34+81+20+26|0+34+10+95+31+15+7+7+7+37+5+22+43+20+19+19+16+96+7+86+14+19+9+24+8+193		398000000	97741	UniProt_11132019_sprot.fasta	Q9WUB3|Q8CI94	0060M_WEC000004_1115GA_DDay7_MSMS_rep1Q3-27Pxxx.2453.2453.3	3	11.77	8.1	59.4	505000	35	(R)	HLHFTLVK	(D)		6.6	7	332.199	994.583	-0.0023	-2.3
Glycogen phosphorylase, muscle form	Q9WUB3	1	1.1	1023	94	1562.48	1562.48|318.41	81.3	0+17+13+4+10+6+17+3+11+13+112+29+175+4+11+2+110+6+27+6+14+7+53+6+25+34+81+20+26	0+17+13+4+10+6+17+3+11+13+112+29+175+4+11+2+110+6+27+6+14+7+53+6+25+34+81+20+26|0+34+10+95+31+15+7+7+7+37+5+22+43+20+19+19+16+96+7+86+14+19+9+24+8+193		398000000	97741	UniProt_11132019_sprot.fasta	Q9WUB3|Q8CI94	0060M_WEC000004_1115GA_DDay7_MSMS_rep1Q3-27Pxxx.6247.6266.5	5	11.76	2.87	63.5	153000	325	(R)	TNFDAFPDKVAIQLNDTHPSLAIPELMR	(I)		17.8	11	631.524	3153.6	-0.0111	-3.5
Glycogen phosphorylase, muscle form	Q9WUB3	1	1.1	1023	94	1562.48	1562.48|318.41	81.3	0+17+13+4+10+6+17+3+11+13+112+29+175+4+11+2+110+6+27+6+14+7+53+6+25+34+81+20+26	0+17+13+4+10+6+17+3+11+13+112+29+175+4+11+2+110+6+27+6+14+7+53+6+25+34+81+20+26|0+34+10+95+31+15+7+7+7+37+5+22+43+20+19+19+16+96+7+86+14+19+9+24+8+193		398000000	97741	UniProt_11132019_sprot.fasta	Q9WUB3|Q8CI94	0053M_WEC000004_1061GA_DDay7_MSMS_rep1Q3-27Pxxx.7558.7597.4	4	11.75	11.75	57.6	164000	372	(K)	TCAYTNHTVLPEALERWPVHLMETLLPR	(H)	C:Carbamidomethylation,	21.15	33	837.677	3347.7	-0.0174	-5.2
Glycogen phosphorylase, muscle form	Q9WUB3	1	1.1	1023	94	1562.48	1562.48|318.41	81.3	0+17+13+4+10+6+17+3+11+13+112+29+175+4+11+2+110+6+27+6+14+7+53+6+25+34+81+20+26	0+17+13+4+10+6+17+3+11+13+112+29+175+4+11+2+110+6+27+6+14+7+53+6+25+34+81+20+26|0+34+10+95+31+15+7+7+7+37+5+22+43+20+19+19+16+96+7+86+14+19+9+24+8+193		398000000	97741	UniProt_11132019_sprot.fasta	Q9WUB3|Q8CI94	0047M_WEC000004_1031GA_DDay7_MSMS_repAQ2-27Pxxx.2170.2213.2	2	11.74	2.83	86.3	697000	603	(R)	TIMIGGK	(A)		5.65	11	360.215	719.412	0.0101	14.1
Glycogen phosphorylase, muscle form	Q9WUB3	1	1.1	1023	94	1562.48	1562.48|318.41	81.3	0+17+13+4+10+6+17+3+11+13+112+29+175+4+11+2+110+6+27+6+14+7+53+6+25+34+81+20+26	0+17+13+4+10+6+17+3+11+13+112+29+175+4+11+2+110+6+27+6+14+7+53+6+25+34+81+20+26|0+34+10+95+31+15+7+7+7+37+5+22+43+20+19+19+16+96+7+86+14+19+9+24+8+193		398000000	97741	UniProt_11132019_sprot.fasta	Q9WUB3|Q8CI94	0053M_WEC000004_1061GA_DDay7_MSMS_rep1Q3-27Pxxx.4923.4923.4	4	11.74	7.52	69.8	43000	521	(R)	KLLSYVDDEAFIRDVAK	(V)		13.13	11	496.27	1982.06	-0.0025	-1.3
Glycogen phosphorylase, muscle form	Q9WUB3	1	1.1	1023	94	1562.48	1562.48|318.41	81.3	0+17+13+4+10+6+17+3+11+13+112+29+175+4+11+2+110+6+27+6+14+7+53+6+25+34+81+20+26	0+17+13+4+10+6+17+3+11+13+112+29+175+4+11+2+110+6+27+6+14+7+53+6+25+34+81+20+26|0+34+10+95+31+15+7+7+7+37+5+22+43+20+19+19+16+96+7+86+14+19+9+24+8+193		398000000	97741	UniProt_11132019_sprot.fasta	Q9WUB3|Q8CI94	0047M_WEC000004_1031GA_DDay7_MSMS_rep1Q3-27Pxxx.2017.2017.2	2	11.73	6.11	57.4	292000	784	(K)	CQDKVSELYK	(N)	C:Carbamidomethylation,	5.33	2	635.308	1269.61	-0.0065	-5.1
Glycogen phosphorylase, muscle form	Q9WUB3	1	1.1	1023	94	1562.48	1562.48|318.41	81.3	0+17+13+4+10+6+17+3+11+13+112+29+175+4+11+2+110+6+27+6+14+7+53+6+25+34+81+20+26	0+17+13+4+10+6+17+3+11+13+112+29+175+4+11+2+110+6+27+6+14+7+53+6+25+34+81+20+26|0+34+10+95+31+15+7+7+7+37+5+22+43+20+19+19+16+96+7+86+14+19+9+24+8+193		398000000	97741	UniProt_11132019_sprot.fasta	Q9WUB3|Q8CI94	0050M_WEC000004_1083GA_DDay7_MSMS_rep1Q3-27Pxxx.1016.1016.2	2	11.73	5.67	80.4	536000	612	(A)	PGYHMAK	(M)		2.9	2	402.198	803.387	0.001	1.3
Glycogen phosphorylase, muscle form	Q9WUB3	1	1.1	1023	94	1562.48	1562.48|318.41	81.3	0+17+13+4+10+6+17+3+11+13+112+29+175+4+11+2+110+6+27+6+14+7+53+6+25+34+81+20+26	0+17+13+4+10+6+17+3+11+13+112+29+175+4+11+2+110+6+27+6+14+7+53+6+25+34+81+20+26|0+34+10+95+31+15+7+7+7+37+5+22+43+20+19+19+16+96+7+86+14+19+9+24+8+193		398000000	97741	UniProt_11132019_sprot.fasta	Q9WUB3|Q8CI94	0056M_WEC000004_1111GA_DDay7_MSMS_rep1Q3-27Pxxx.5446.5446.2	2	11.73	6.85	62.5	738000	741	(R)	QIIEQLSSGFFSPK	(Q)		15.12	3	790.917	1580.83	-0.0059	-3.7
Glycogen phosphorylase, muscle form	Q9WUB3	1	1.1	1023	94	1562.48	1562.48|318.41	81.3	0+17+13+4+10+6+17+3+11+13+112+29+175+4+11+2+110+6+27+6+14+7+53+6+25+34+81+20+26	0+17+13+4+10+6+17+3+11+13+112+29+175+4+11+2+110+6+27+6+14+7+53+6+25+34+81+20+26|0+34+10+95+31+15+7+7+7+37+5+22+43+20+19+19+16+96+7+86+14+19+9+24+8+193		398000000	97741	UniProt_11132019_sprot.fasta	Q9WUB3|Q8CI94	0074M_WEC000004_1115TA_DDay7_MSMS_rep1Q3-27Pxxx.6748.6748.3	3	11.73	11.73	53.1	171000	294	(R)	LKQEYFVVAATLQDIIR	(R)		19.7	39	669.704	2007.13	-0.0308	-15.4
Glycogen phosphorylase, muscle form	Q9WUB3	1	1.1	1023	94	1562.48	1562.48|318.41	81.3	0+17+13+4+10+6+17+3+11+13+112+29+175+4+11+2+110+6+27+6+14+7+53+6+25+34+81+20+26	0+17+13+4+10+6+17+3+11+13+112+29+175+4+11+2+110+6+27+6+14+7+53+6+25+34+81+20+26|0+34+10+95+31+15+7+7+7+37+5+22+43+20+19+19+16+96+7+86+14+19+9+24+8+193		398000000	97741	UniProt_11132019_sprot.fasta	Q9WUB3|Q8CI94	0067M_WEC000004_1061TA_DDay7_MSMS_rep1Q3-27Pxxx.3012.3042.2	2	11.71	3.06	84.7	54000	353	(R)	ILVDLER	(L)		8.42	13	429.256	857.509	-0.0041	-4.7
Glycogen phosphorylase, muscle form	Q9WUB3	1	1.1	1023	94	1562.48	1562.48|318.41	81.3	0+17+13+4+10+6+17+3+11+13+112+29+175+4+11+2+110+6+27+6+14+7+53+6+25+34+81+20+26	0+17+13+4+10+6+17+3+11+13+112+29+175+4+11+2+110+6+27+6+14+7+53+6+25+34+81+20+26|0+34+10+95+31+15+7+7+7+37+5+22+43+20+19+19+16+96+7+86+14+19+9+24+8+193		398000000	97741	UniProt_11132019_sprot.fasta	Q9WUB3|Q8CI94	0056M_WEC000004_1111GA_DDay7_MSMS_rep1Q3-27Pxxx.2288.2288.2	2	11.69	8.3	79.4	241000	186	(R)	YGNPWEK	(A)		6.18	3	447.21	893.415	-0.003	-3.4
Glycogen phosphorylase, muscle form	Q9WUB3	1	1.1	1023	94	1562.48	1562.48|318.41	81.3	0+17+13+4+10+6+17+3+11+13+112+29+175+4+11+2+110+6+27+6+14+7+53+6+25+34+81+20+26	0+17+13+4+10+6+17+3+11+13+112+29+175+4+11+2+110+6+27+6+14+7+53+6+25+34+81+20+26|0+34+10+95+31+15+7+7+7+37+5+22+43+20+19+19+16+96+7+86+14+19+9+24+8+193		398000000	97741	UniProt_11132019_sprot.fasta	Q9WUB3|Q8CI94	0053M_WEC000004_1061GA_DDay7_MSMS_rep1Q3-27Pxxx.1030.1030.2	2	11.68	2.8	74.9	485000	459	(R)	IHSEILKK	(T)		2.88	2	484.3	967.593	0.0003	0.3
Glycogen phosphorylase, muscle form	Q9WUB3	1	1.1	1023	94	1562.48	1562.48|318.41	81.3	0+17+13+4+10+6+17+3+11+13+112+29+175+4+11+2+110+6+27+6+14+7+53+6+25+34+81+20+26	0+17+13+4+10+6+17+3+11+13+112+29+175+4+11+2+110+6+27+6+14+7+53+6+25+34+81+20+26|0+34+10+95+31+15+7+7+7+37+5+22+43+20+19+19+16+96+7+86+14+19+9+24+8+193		398000000	97741	UniProt_11132019_sprot.fasta	Q9WUB3|Q8CI94	0047M_WEC000004_1031GA_DDay7_MSMS_rep1Q3-27Pxxx.2275.2275.2	2	11.63	3.61	78.4	61900	35	(R)	HLHFTLVKDR	(N)		5.93	3	633.354	1265.71	-0.0111	-8.8
Glycogen phosphorylase, muscle form	Q9WUB3	1	1.1	1023	94	1562.48	1562.48|318.41	81.3	0+17+13+4+10+6+17+3+11+13+112+29+175+4+11+2+110+6+27+6+14+7+53+6+25+34+81+20+26	0+17+13+4+10+6+17+3+11+13+112+29+175+4+11+2+110+6+27+6+14+7+53+6+25+34+81+20+26|0+34+10+95+31+15+7+7+7+37+5+22+43+20+19+19+16+96+7+86+14+19+9+24+8+193		398000000	97741	UniProt_11132019_sprot.fasta	Q9WUB3|Q8CI94	0053M_WEC000004_1061GA_DDay7_MSMS_rep1Q3-27Pxxx.2375.2375.2	2	11.63	4.97	67	196000	429	(R)	MSLVEEGAVKR	(I)		6.13	3	609.829	1218.65	-0.0008	-0.6
Glycogen phosphorylase, muscle form	Q9WUB3	1	1.1	1023	94	1562.48	1562.48|318.41	81.3	0+17+13+4+10+6+17+3+11+13+112+29+175+4+11+2+110+6+27+6+14+7+53+6+25+34+81+20+26	0+17+13+4+10+6+17+3+11+13+112+29+175+4+11+2+110+6+27+6+14+7+53+6+25+34+81+20+26|0+34+10+95+31+15+7+7+7+37+5+22+43+20+19+19+16+96+7+86+14+19+9+24+8+193		398000000	97741	UniProt_11132019_sprot.fasta	Q9WUB3|Q8CI94	0047M_WEC000004_1031GA_DDay7_MSMS_repAQ2-27Pxxx.2530.2530.2	2	11.61	1.13	93.5	234000	35	(R)	HLHFTLVK	(D)		6.48	2	497.801	994.583	0.0117	11.8
Glycogen phosphorylase, muscle form	Q9WUB3	1	1.1	1023	94	1562.48	1562.48|318.41	81.3	0+17+13+4+10+6+17+3+11+13+112+29+175+4+11+2+110+6+27+6+14+7+53+6+25+34+81+20+26	0+17+13+4+10+6+17+3+11+13+112+29+175+4+11+2+110+6+27+6+14+7+53+6+25+34+81+20+26|0+34+10+95+31+15+7+7+7+37+5+22+43+20+19+19+16+96+7+86+14+19+9+24+8+193		398000000	97741	UniProt_11132019_sprot.fasta	Q9WUB3|Q8CI94	0053M_WEC000004_1061GA_DDay7_MSMS_rep1Q3-27Pxxx.3158.3158.2	2	11.6	4.38	81.4	492000	824	(R)	EIWGVEPSR	(Q)		8	4	536.773	1072.54	-0.0028	-2.6
Glycogen phosphorylase, muscle form	Q9WUB3	1	1.1	1023	94	1562.48	1562.48|318.41	81.3	0+17+13+4+10+6+17+3+11+13+112+29+175+4+11+2+110+6+27+6+14+7+53+6+25+34+81+20+26	0+17+13+4+10+6+17+3+11+13+112+29+175+4+11+2+110+6+27+6+14+7+53+6+25+34+81+20+26|0+34+10+95+31+15+7+7+7+37+5+22+43+20+19+19+16+96+7+86+14+19+9+24+8+193		398000000	97741	UniProt_11132019_sprot.fasta	Q9WUB3|Q8CI94	0074M_WEC000004_1115TA_DDay7_MSMS_rep1Q3-27Pxxx.3121.3142.2	2	11.57	1.5	81.3	324000	353	(R)	ILVDLER	(L)		8.53	18	429.256	857.509	-0.0048	-5.6
Glycogen phosphorylase, muscle form	Q9WUB3	1	1.1	1023	94	1562.48	1562.48|318.41	81.3	0+17+13+4+10+6+17+3+11+13+112+29+175+4+11+2+110+6+27+6+14+7+53+6+25+34+81+20+26	0+17+13+4+10+6+17+3+11+13+112+29+175+4+11+2+110+6+27+6+14+7+53+6+25+34+81+20+26|0+34+10+95+31+15+7+7+7+37+5+22+43+20+19+19+16+96+7+86+14+19+9+24+8+193		398000000	97741	UniProt_11132019_sprot.fasta	Q9WUB3|Q8CI94	0074M_WEC000004_1115TA_DDay7_MSMS_rep1Q3-27Pxxx.4092.4136.3	3	11.56	8.26	61.8	110000	193	(K)	ARPEFTLPVHFYGR	(V)		11.67	12	563.963	1689.89	-0.0118	-7
Glycogen phosphorylase, muscle form	Q9WUB3	1	1.1	1023	94	1562.48	1562.48|318.41	81.3	0+17+13+4+10+6+17+3+11+13+112+29+175+4+11+2+110+6+27+6+14+7+53+6+25+34+81+20+26	0+17+13+4+10+6+17+3+11+13+112+29+175+4+11+2+110+6+27+6+14+7+53+6+25+34+81+20+26|0+34+10+95+31+15+7+7+7+37+5+22+43+20+19+19+16+96+7+86+14+19+9+24+8+193		398000000	97741	UniProt_11132019_sprot.fasta	Q9WUB3|Q8CI94	0053M_WEC000004_1061GA_DDay7_MSMS_rep1Q3-27Pxxx.4995.4995.4	4	11.55	10.54	51.1	62600	51	(R)	DYYFALAHTVRDHLVGR	(W)		13.12	0	509.009	2033.04	-0.0212	-10.4
Glycogen phosphorylase, muscle form	Q9WUB3	1	1.1	1023	94	1562.48	1562.48|318.41	81.3	0+17+13+4+10+6+17+3+11+13+112+29+175+4+11+2+110+6+27+6+14+7+53+6+25+34+81+20+26	0+17+13+4+10+6+17+3+11+13+112+29+175+4+11+2+110+6+27+6+14+7+53+6+25+34+81+20+26|0+34+10+95+31+15+7+7+7+37+5+22+43+20+19+19+16+96+7+86+14+19+9+24+8+193		398000000	97741	UniProt_11132019_sprot.fasta	Q9WUB3|Q8CI94	0047M_WEC000004_1031GA_DDay7_MSMS_repAQ2-27Pxxx.7698.7698.4	4	11.53	4.28	84.8	45900	249	(K)	APNDFNLKDFNVGGYIQAVLDR	(N)		21.43	9	617.325	2466.24	0.0371	15
Glycogen phosphorylase, muscle form	Q9WUB3	1	1.1	1023	94	1562.48	1562.48|318.41	81.3	0+17+13+4+10+6+17+3+11+13+112+29+175+4+11+2+110+6+27+6+14+7+53+6+25+34+81+20+26	0+17+13+4+10+6+17+3+11+13+112+29+175+4+11+2+110+6+27+6+14+7+53+6+25+34+81+20+26|0+34+10+95+31+15+7+7+7+37+5+22+43+20+19+19+16+96+7+86+14+19+9+24+8+193		398000000	97741	UniProt_11132019_sprot.fasta	Q9WUB3|Q8CI94	0053M_WEC000004_1061GA_DDay7_MSMS_rep1Q3-27Pxxx.2548.2548.2	2	11.53	5.85	84.8	247000	35	(R)	HLHFTLVK	(D)		6.58	6	497.795	994.583	-0.0016	-1.6
Glycogen phosphorylase, muscle form	Q9WUB3	1	1.1	1023	94	1562.48	1562.48|318.41	81.3	0+17+13+4+10+6+17+3+11+13+112+29+175+4+11+2+110+6+27+6+14+7+53+6+25+34+81+20+26	0+17+13+4+10+6+17+3+11+13+112+29+175+4+11+2+110+6+27+6+14+7+53+6+25+34+81+20+26|0+34+10+95+31+15+7+7+7+37+5+22+43+20+19+19+16+96+7+86+14+19+9+24+8+193		398000000	97741	UniProt_11132019_sprot.fasta	Q9WUB3|Q8CI94	0071M_WEC000004_1112TA_DDay7_MSMS_rep1Q3-27Pxxx.4237.4351.2	2	11.52	5.99	83.4	1260000	279	(R)	VLYPNDNFFEGK	(E)		12.1	14	721.848	1442.69	-0.0069	-4.8
Glycogen phosphorylase, muscle form	Q9WUB3	1	1.1	1023	94	1562.48	1562.48|318.41	81.3	0+17+13+4+10+6+17+3+11+13+112+29+175+4+11+2+110+6+27+6+14+7+53+6+25+34+81+20+26	0+17+13+4+10+6+17+3+11+13+112+29+175+4+11+2+110+6+27+6+14+7+53+6+25+34+81+20+26|0+34+10+95+31+15+7+7+7+37+5+22+43+20+19+19+16+96+7+86+14+19+9+24+8+193		398000000	97741	UniProt_11132019_sprot.fasta	Q9WUB3|Q8CI94	0067M_WEC000004_1061TA_DDay7_MSMS_rep1Q3-27Pxxx.5992.5992.3	3	11.5	11.5	63.1	145000	325	(R)	TNFDAFPDKVAIQLNDTHPSLAIPELMR	(I)		18.1	8	1051.87	3153.6	-0.0146	-4.6
Glycogen phosphorylase, muscle form	Q9WUB3	1	1.1	1023	94	1562.48	1562.48|318.41	81.3	0+17+13+4+10+6+17+3+11+13+112+29+175+4+11+2+110+6+27+6+14+7+53+6+25+34+81+20+26	0+17+13+4+10+6+17+3+11+13+112+29+175+4+11+2+110+6+27+6+14+7+53+6+25+34+81+20+26|0+34+10+95+31+15+7+7+7+37+5+22+43+20+19+19+16+96+7+86+14+19+9+24+8+193		398000000	97741	UniProt_11132019_sprot.fasta	Q9WUB3|Q8CI94	0047M_WEC000004_1031GA_DDay7_MSMS_rep1Q3-27Pxxx.3448.3448.4	4	11.48	5.72	66.5	459000	440	(R)	INMAHLCIAGSHAVnGVAR	(I)	C:Carbamidomethylation,n:Deamidated	8.1	10	498.753	1991.01	0.9848	0.4
Glycogen phosphorylase, muscle form	Q9WUB3	1	1.1	1023	94	1562.48	1562.48|318.41	81.3	0+17+13+4+10+6+17+3+11+13+112+29+175+4+11+2+110+6+27+6+14+7+53+6+25+34+81+20+26	0+17+13+4+10+6+17+3+11+13+112+29+175+4+11+2+110+6+27+6+14+7+53+6+25+34+81+20+26|0+34+10+95+31+15+7+7+7+37+5+22+43+20+19+19+16+96+7+86+14+19+9+24+8+193		398000000	97741	UniProt_11132019_sprot.fasta	Q9WUB3|Q8CI94	0056M_WEC000004_1111GA_DDay7_MSMS_rep1Q3-27Pxxx.3056.3089.2	2	11.48	7.98	60.1	275000	372	(K)	TCAYTNHTVLPEALER	(W)	C:Carbamidomethylation,	8.33	25	937.954	1874.91	-0.0055	-3
Glycogen phosphorylase, muscle form	Q9WUB3	1	1.1	1023	94	1562.48	1562.48|318.41	81.3	0+17+13+4+10+6+17+3+11+13+112+29+175+4+11+2+110+6+27+6+14+7+53+6+25+34+81+20+26	0+17+13+4+10+6+17+3+11+13+112+29+175+4+11+2+110+6+27+6+14+7+53+6+25+34+81+20+26|0+34+10+95+31+15+7+7+7+37+5+22+43+20+19+19+16+96+7+86+14+19+9+24+8+193		398000000	97741	UniProt_11132019_sprot.fasta	Q9WUB3|Q8CI94	0061M_WEC000004_1031TA_DDay7_MSMS_rep1Q3-27Pxxx.7400.7400.4	4	11.48	11.48	52.6	48500	249	(K)	APNDFNLKDFnVGGYIQAVLDRNLAENISR	(V)	n:Deamidated	22.62	10	841.926	3363.71	0.9732	-3.2
Glycogen phosphorylase, muscle form	Q9WUB3	1	1.1	1023	94	1562.48	1562.48|318.41	81.3	0+17+13+4+10+6+17+3+11+13+112+29+175+4+11+2+110+6+27+6+14+7+53+6+25+34+81+20+26	0+17+13+4+10+6+17+3+11+13+112+29+175+4+11+2+110+6+27+6+14+7+53+6+25+34+81+20+26|0+34+10+95+31+15+7+7+7+37+5+22+43+20+19+19+16+96+7+86+14+19+9+24+8+193		398000000	97741	UniProt_11132019_sprot.fasta	Q9WUB3|Q8CI94	0074M_WEC000004_1115TA_DDay7_MSMS_rep1Q3-27Pxxx.1991.1991.2	2	11.46	5.61	57.1	89600	784	(K)	CQDKVSELYK	(N)	C:Carbamidomethylation,	5.52	3	635.306	1269.61	-0.0088	-6.9
Glycogen phosphorylase, muscle form	Q9WUB3	1	1.1	1023	94	1562.48	1562.48|318.41	81.3	0+17+13+4+10+6+17+3+11+13+112+29+175+4+11+2+110+6+27+6+14+7+53+6+25+34+81+20+26	0+17+13+4+10+6+17+3+11+13+112+29+175+4+11+2+110+6+27+6+14+7+53+6+25+34+81+20+26|0+34+10+95+31+15+7+7+7+37+5+22+43+20+19+19+16+96+7+86+14+19+9+24+8+193		398000000	97741	UniProt_11132019_sprot.fasta	Q9WUB3|Q8CI94	0056M_WEC000004_1111GA_DDay7_MSMS_rep1Q3-27Pxxx.7612.7612.2	2	11.43	8.35	67.1	575000	257	(K)	DFNVGGYIQAVLDR	(N)		21.23	29	783.896	1566.79	-0.007	-4.5
Glycogen phosphorylase, muscle form	Q9WUB3	1	1.1	1023	94	1562.48	1562.48|318.41	81.3	0+17+13+4+10+6+17+3+11+13+112+29+175+4+11+2+110+6+27+6+14+7+53+6+25+34+81+20+26	0+17+13+4+10+6+17+3+11+13+112+29+175+4+11+2+110+6+27+6+14+7+53+6+25+34+81+20+26|0+34+10+95+31+15+7+7+7+37+5+22+43+20+19+19+16+96+7+86+14+19+9+24+8+193		398000000	97741	UniProt_11132019_sprot.fasta	Q9WUB3|Q8CI94	0067M_WEC000004_1061TA_DDay7_MSMS_rep1Q3-27Pxxx.5918.5918.4	4	11.43	5.89	70	74600	353	(R)	ILVDLERLDWDKAWDVTVK	(T)		17.83	16	579.312	2314.24	-0.0194	-8.4
Glycogen phosphorylase, muscle form	Q9WUB3	1	1.1	1023	94	1562.48	1562.48|318.41	81.3	0+17+13+4+10+6+17+3+11+13+112+29+175+4+11+2+110+6+27+6+14+7+53+6+25+34+81+20+26	0+17+13+4+10+6+17+3+11+13+112+29+175+4+11+2+110+6+27+6+14+7+53+6+25+34+81+20+26|0+34+10+95+31+15+7+7+7+37+5+22+43+20+19+19+16+96+7+86+14+19+9+24+8+193		398000000	97741	UniProt_11132019_sprot.fasta	Q9WUB3|Q8CI94	0053M_WEC000004_1061GA_DDay7_MSMS_rep1Q3-27Pxxx.1051.1051.3	3	11.41	1.3	87.7	1300000	459	(R)	IHSEILKK	(T)		2.88	2	323.202	967.593	-0.0006	-0.6
Glycogen phosphorylase, muscle form	Q9WUB3	1	1.1	1023	94	1562.48	1562.48|318.41	81.3	0+17+13+4+10+6+17+3+11+13+112+29+175+4+11+2+110+6+27+6+14+7+53+6+25+34+81+20+26	0+17+13+4+10+6+17+3+11+13+112+29+175+4+11+2+110+6+27+6+14+7+53+6+25+34+81+20+26|0+34+10+95+31+15+7+7+7+37+5+22+43+20+19+19+16+96+7+86+14+19+9+24+8+193		398000000	97741	UniProt_11132019_sprot.fasta	Q9WUB3|Q8CI94	0074M_WEC000004_1115TA_DDay7_MSMS_rep1Q3-27Pxxx.4400.4400.2	2	11.41	7.1	75	75200	556	(K)	VHINPNSLFDVQVK	(R)		12.55	0	805.433	1609.87	-0.0117	-7.3
Glycogen phosphorylase, muscle form	Q9WUB3	1	1.1	1023	94	1562.48	1562.48|318.41	81.3	0+17+13+4+10+6+17+3+11+13+112+29+175+4+11+2+110+6+27+6+14+7+53+6+25+34+81+20+26	0+17+13+4+10+6+17+3+11+13+112+29+175+4+11+2+110+6+27+6+14+7+53+6+25+34+81+20+26|0+34+10+95+31+15+7+7+7+37+5+22+43+20+19+19+16+96+7+86+14+19+9+24+8+193		398000000	97741	UniProt_11132019_sprot.fasta	Q9WUB3|Q8CI94	0071M_WEC000004_1112TA_DDay7_MSMS_rep1Q3-27Pxxx.4022.4022.3	3	11.39	8.84	78	52400	623	(K)	LITAIGDVVNHDPAVGDRLR	(V)		11.32	7	711.054	2131.16	-0.0134	-6.3
Glycogen phosphorylase, muscle form	Q9WUB3	1	1.1	1023	94	1562.48	1562.48|318.41	81.3	0+17+13+4+10+6+17+3+11+13+112+29+175+4+11+2+110+6+27+6+14+7+53+6+25+34+81+20+26	0+17+13+4+10+6+17+3+11+13+112+29+175+4+11+2+110+6+27+6+14+7+53+6+25+34+81+20+26|0+34+10+95+31+15+7+7+7+37+5+22+43+20+19+19+16+96+7+86+14+19+9+24+8+193		398000000	97741	UniProt_11132019_sprot.fasta	Q9WUB3|Q8CI94	0074M_WEC000004_1115TA_DDay7_MSMS_rep1Q3-27Pxxx.4737.4737.3	3	11.39	9.78	69.1	43300	51	(R)	DYYFALAHTVRDHLVGR	(W)		13.53	3	678.342	2033.04	-0.0222	-10.9
Glycogen phosphorylase, muscle form	Q9WUB3	1	1.1	1023	94	1562.48	1562.48|318.41	81.3	0+17+13+4+10+6+17+3+11+13+112+29+175+4+11+2+110+6+27+6+14+7+53+6+25+34+81+20+26	0+17+13+4+10+6+17+3+11+13+112+29+175+4+11+2+110+6+27+6+14+7+53+6+25+34+81+20+26|0+34+10+95+31+15+7+7+7+37+5+22+43+20+19+19+16+96+7+86+14+19+9+24+8+193		398000000	97741	UniProt_11132019_sprot.fasta	Q9WUB3|Q8CI94	0053M_WEC000004_1061GA_DDay7_MSMS_rep1Q3-27Pxxx.4874.4874.3	3	11.35	3.53	69	55300	772	(R)	FKVFADYEEYIK	(C)		13.03	5	517.929	1551.77	0	0
Glycogen phosphorylase, muscle form	Q9WUB3	1	1.1	1023	94	1562.48	1562.48|318.41	81.3	0+17+13+4+10+6+17+3+11+13+112+29+175+4+11+2+110+6+27+6+14+7+53+6+25+34+81+20+26	0+17+13+4+10+6+17+3+11+13+112+29+175+4+11+2+110+6+27+6+14+7+53+6+25+34+81+20+26|0+34+10+95+31+15+7+7+7+37+5+22+43+20+19+19+16+96+7+86+14+19+9+24+8+193		398000000	97741	UniProt_11132019_sprot.fasta	Q9WUB3|Q8CI94	0047M_WEC000004_1031GA_DDay7_MSMS_repAQ2-27Pxxx.3169.3169.2	2	11.34	7.14	61.1	78000	440	(R)	INMAHLCIAGSHAVnGVAR	(I)	C:Carbamidomethylation,n:Deamidated	7.97	16	996.511	1991.01	1.0084	12.2
Glycogen phosphorylase, muscle form	Q9WUB3	1	1.1	1023	94	1562.48	1562.48|318.41	81.3	0+17+13+4+10+6+17+3+11+13+112+29+175+4+11+2+110+6+27+6+14+7+53+6+25+34+81+20+26	0+17+13+4+10+6+17+3+11+13+112+29+175+4+11+2+110+6+27+6+14+7+53+6+25+34+81+20+26|0+34+10+95+31+15+7+7+7+37+5+22+43+20+19+19+16+96+7+86+14+19+9+24+8+193		398000000	97741	UniProt_11132019_sprot.fasta	Q9WUB3|Q8CI94	0050M_WEC000004_1083GA_DDay7_MSMS_rep1Q3-27Pxxx.0890.0890.2	2	11.34	4.7	75.3	162000	71	(R)	TQQHYYEKDPK	(R)		2.57	0	718.845	1436.68	0.0028	2
Glycogen phosphorylase, muscle form	Q9WUB3	1	1.1	1023	94	1562.48	1562.48|318.41	81.3	0+17+13+4+10+6+17+3+11+13+112+29+175+4+11+2+110+6+27+6+14+7+53+6+25+34+81+20+26	0+17+13+4+10+6+17+3+11+13+112+29+175+4+11+2+110+6+27+6+14+7+53+6+25+34+81+20+26|0+34+10+95+31+15+7+7+7+37+5+22+43+20+19+19+16+96+7+86+14+19+9+24+8+193		398000000	97741	UniProt_11132019_sprot.fasta	Q9WUB3|Q8CI94	0071M_WEC000004_1112TA_DDay7_MSMS_rep1Q3-27Pxxx.2055.2055.2	2	11.33	5.39	79.7	842000	271	(R)	NLAENISR	(V)		5.58	7	458.743	916.485	-0.0049	-5.3
Glycogen phosphorylase, muscle form	Q9WUB3	1	1.1	1023	94	1562.48	1562.48|318.41	81.3	0+17+13+4+10+6+17+3+11+13+112+29+175+4+11+2+110+6+27+6+14+7+53+6+25+34+81+20+26	0+17+13+4+10+6+17+3+11+13+112+29+175+4+11+2+110+6+27+6+14+7+53+6+25+34+81+20+26|0+34+10+95+31+15+7+7+7+37+5+22+43+20+19+19+16+96+7+86+14+19+9+24+8+193		398000000	97741	UniProt_11132019_sprot.fasta	Q9WUB3|Q8CI94	0047M_WEC000004_1031GA_DDay7_MSMS_rep1Q3-27Pxxx.4167.4167.2	2	11.26	7.98	65	61800	467	(K)	TIFKDFYELEPHKFQNK	(T)		11.12	6	1092.56	2184.11	-0.0057	-2.6
Glycogen phosphorylase, muscle form	Q9WUB3	1	1.1	1023	94	1562.48	1562.48|318.41	81.3	0+17+13+4+10+6+17+3+11+13+112+29+175+4+11+2+110+6+27+6+14+7+53+6+25+34+81+20+26	0+17+13+4+10+6+17+3+11+13+112+29+175+4+11+2+110+6+27+6+14+7+53+6+25+34+81+20+26|0+34+10+95+31+15+7+7+7+37+5+22+43+20+19+19+16+96+7+86+14+19+9+24+8+193		398000000	97741	UniProt_11132019_sprot.fasta	Q9WUB3|Q8CI94	0071M_WEC000004_1112TA_DDay7_MSMS_rep1Q3-27Pxxx.2287.2287.3	3	11.24	4.77	58.5	38300	429	(R)	MSLVEEGAVKR	(I)		6.18	4	406.887	1218.65	-0.0056	-4.6
Glycogen phosphorylase, muscle form	Q9WUB3	1	1.1	1023	94	1562.48	1562.48|318.41	81.3	0+17+13+4+10+6+17+3+11+13+112+29+175+4+11+2+110+6+27+6+14+7+53+6+25+34+81+20+26	0+17+13+4+10+6+17+3+11+13+112+29+175+4+11+2+110+6+27+6+14+7+53+6+25+34+81+20+26|0+34+10+95+31+15+7+7+7+37+5+22+43+20+19+19+16+96+7+86+14+19+9+24+8+193		398000000	97741	UniProt_11132019_sprot.fasta	Q9WUB3|Q8CI94	0047M_WEC000004_1031GA_DDay7_MSMS_rep1Q3-27Pxxx.1049.1049.3	3	11.22	6.98	70.3	225000	610	(K)	AAPGYHMAK	(M)		2.93	2	315.825	945.461	-0.0019	-2
Glycogen phosphorylase, muscle form	Q9WUB3	1	1.1	1023	94	1562.48	1562.48|318.41	81.3	0+17+13+4+10+6+17+3+11+13+112+29+175+4+11+2+110+6+27+6+14+7+53+6+25+34+81+20+26	0+17+13+4+10+6+17+3+11+13+112+29+175+4+11+2+110+6+27+6+14+7+53+6+25+34+81+20+26|0+34+10+95+31+15+7+7+7+37+5+22+43+20+19+19+16+96+7+86+14+19+9+24+8+193		398000000	97741	UniProt_11132019_sprot.fasta	Q9WUB3|Q8CI94	0047M_WEC000004_1031GA_DDay7_MSMS_repAQ2-27Pxxx.1927.1927.3	3	11.22	11.22	60.6	74900	784	(K)	CQDKVSELYKNPR	(E)	C:Carbamidomethylation,	4.98	7	546.281	1636.81	0.016	9.8
Glycogen phosphorylase, muscle form	Q9WUB3	1	1.1	1023	94	1562.48	1562.48|318.41	81.3	0+17+13+4+10+6+17+3+11+13+112+29+175+4+11+2+110+6+27+6+14+7+53+6+25+34+81+20+26	0+17+13+4+10+6+17+3+11+13+112+29+175+4+11+2+110+6+27+6+14+7+53+6+25+34+81+20+26|0+34+10+95+31+15+7+7+7+37+5+22+43+20+19+19+16+96+7+86+14+19+9+24+8+193		398000000	97741	UniProt_11132019_sprot.fasta	Q9WUB3|Q8CI94	0047M_WEC000004_1031GA_DDay7_MSMS_repAQ2-27Pxxx.7893.7893.3	3	11.21	8.66	63.5	3490000	249	(K)	APNDFNLKDFNVGGYIQAVLDR	(N)		21.47	17	822.757	2466.24	0.0159	6.5
[truncated: 19,407 more rows]
